# Supplementary material for: Physics-Informed Gaussian Process Inference of Liquid Structure from Scattering Data
Source: J Phys Chem B. 2025 Oct 31;129(45):11802–15. doi: 10.1021/acs.jpcb.5c05024 (PMC12621243; doi:10.1021/acs.jpcb.5c05024)
Supplement: Supplementary file 1 [file jp5c05024_si_001.zip]

Archive with 26 entries (25 files):
- data/
- __MACOSX/._data
- data/Sullivan_PhysGP_Ar_q_training.txt
- __MACOSX/data/._Sullivan_PhysGP_Ar_q_training.txt
- data/Sullivan_PhysGP_Ar_results.txt
- __MACOSX/data/._Sullivan_PhysGP_Ar_results.txt
- data/HowToImportResults.ipynb
- __MACOSX/data/._HowToImportResults.ipynb
- data/Sullivan_PhysGP_OO_cov_q.txt
- __MACOSX/data/._Sullivan_PhysGP_OO_cov_q.txt
- data/Sullivan_PhysGP_OO_q_training.txt
- __MACOSX/data/._Sullivan_PhysGP_OO_q_training.txt
- data/Sullivan_PhysGP_Ar_cov_q.txt
- __MACOSX/data/._Sullivan_PhysGP_Ar_cov_q.txt
- data/Sullivan_PhysGP_Ar_r.txt
- __MACOSX/data/._Sullivan_PhysGP_Ar_r.txt
- data/Sullivan_PhysGP_OO_q.txt
- __MACOSX/data/._Sullivan_PhysGP_OO_q.txt
- data/Sullivan_PhysGP_OO_cov_r.txt
- __MACOSX/data/._Sullivan_PhysGP_OO_cov_r.txt
- data/Sullivan_PhysGP_Ar_cov_r.txt
- __MACOSX/data/._Sullivan_PhysGP_Ar_cov_r.txt
- data/Sullivan_PhysGP_Ar_q.txt
- __MACOSX/data/._Sullivan_PhysGP_Ar_q.txt
- data/Sullivan_PhysGP_OO_r.txt
- __MACOSX/data/._Sullivan_PhysGP_OO_r.txt
