# Supplementary material for: Physics-Informed Gaussian Process Inference of Liquid Structure from Scattering Data
Source: J Phys Chem B. 2025 Oct 31;129(45):11802–15. doi: 10.1021/acs.jpcb.5c05024 (PMC12621243; doi:10.1021/acs.jpcb.5c05024)
Supplement: Supplementary file 1 [file jp5c05024_si_001.zip › data/Sullivan_PhysGP_Ar_q_training.txt]

# Columns: q, perturbed_sq, yarnell_sq — Training data used in PhysGP-Ar
# See: https://arxiv.org/abs/2507.07948
2.94000003e-02 -8.70611808e-01 -9.47799981e-01
5.86999990e-02 -9.19207683e-01 -9.48099971e-01
8.81000012e-02 -9.24545515e-01 -9.48400021e-01
1.17500000e-01 -1.02595515e+00 -9.48700011e-01
1.46799996e-01 -9.77943994e-01 -9.49000001e-01
1.76200002e-01 -9.44256577e-01 -9.49199975e-01
2.05599993e-01 -9.86565636e-01 -9.49299991e-01
2.34899998e-01 -9.16669636e-01 -9.49599981e-01
2.64299989e-01 -9.47825423e-01 -9.49800014e-01
2.93700010e-01 -9.66710371e-01 -9.49900031e-01
3.23100001e-01 -9.76893343e-01 -9.49999988e-01
3.52400005e-01 -9.73511315e-01 -9.49999988e-01
3.81799996e-01 -9.25683149e-01 -9.49999988e-01
4.11199987e-01 -9.81912000e-01 -9.49999988e-01
4.40499991e-01 -9.63743480e-01 -9.49999988e-01
4.69900012e-01 -1.00140564e+00 -9.49999988e-01
4.99300003e-01 -9.14184402e-01 -9.49999988e-01
5.28599977e-01 -9.99019320e-01 -9.49999988e-01
5.58000028e-01 -1.00118750e+00 -9.49999988e-01
5.87400019e-01 -1.04195834e+00 -9.49999988e-01
6.16699994e-01 -9.89915431e-01 -9.49999988e-01
6.46099985e-01 -9.32113631e-01 -9.49000001e-01
6.75499976e-01 -9.67815573e-01 -9.45999980e-01
7.04800010e-01 -9.62680475e-01 -9.44999993e-01
7.34200001e-01 -9.42126411e-01 -9.44000006e-01
7.63599992e-01 -9.22509242e-01 -9.42000031e-01
7.92999983e-01 -1.00362684e+00 -9.40999985e-01
8.22300017e-01 -9.80281156e-01 -9.39999998e-01
8.51700008e-01 -9.46078488e-01 -9.39000010e-01
8.81099999e-01 -9.50222700e-01 -9.38000023e-01
9.10399973e-01 -9.20113942e-01 -9.36999977e-01
9.39800024e-01 -9.47376343e-01 -9.35999990e-01
9.69200015e-01 -9.18470038e-01 -9.34000015e-01
9.98499990e-01 -9.21694585e-01 -9.31999981e-01
1.02789998e+00 -9.09976393e-01 -9.26999986e-01
1.05729997e+00 -9.53492039e-01 -9.21999991e-01
1.08659995e+00 -9.43590257e-01 -9.16999996e-01
1.11600006e+00 -8.92581473e-01 -9.11000013e-01
1.14540005e+00 -8.51858857e-01 -9.04999971e-01
1.17470002e+00 -8.74323862e-01 -8.94999981e-01
1.20410001e+00 -8.85015979e-01 -8.85999978e-01
1.23350000e+00 -8.62513297e-01 -8.75999987e-01
1.26279998e+00 -8.85320710e-01 -8.65000010e-01
1.29219997e+00 -8.56048815e-01 -8.56000006e-01
1.32159996e+00 -8.65149706e-01 -8.42999995e-01
1.35099995e+00 -7.74931663e-01 -8.29999983e-01
1.38030005e+00 -8.38408866e-01 -8.10000002e-01
1.40970004e+00 -8.39394936e-01 -7.95499980e-01
1.43910003e+00 -8.07205032e-01 -7.82100022e-01
1.46840000e+00 -7.24283566e-01 -7.65500009e-01
1.49779999e+00 -7.27098143e-01 -7.43800044e-01
1.52719998e+00 -7.20432338e-01 -7.14599967e-01
1.55649996e+00 -6.63863569e-01 -6.75500035e-01
1.58589995e+00 -5.89721254e-01 -6.25100017e-01
1.61530006e+00 -5.54362550e-01 -5.63699961e-01
1.64460003e+00 -5.27584276e-01 -4.91500020e-01
1.67400002e+00 -4.97934947e-01 -4.07500029e-01
1.70340002e+00 -2.79357692e-01 -3.07299972e-01
1.73269999e+00 -1.46075499e-01 -1.82500005e-01
1.76209998e+00 2.52695716e-02 -2.24999785e-02
1.79149997e+00 2.18659270e-01 1.81800008e-01
1.82089996e+00 3.46148305e-01 4.32100058e-01
1.85020006e+00 7.65190853e-01 7.18899965e-01
1.87960005e+00 9.58413312e-01 1.01959991e+00
1.90900004e+00 1.34473909e+00 1.30110002e+00
1.93830001e+00 1.55007284e+00 1.52699995e+00
1.96770000e+00 1.67204532e+00 1.66630006e+00
1.99710000e+00 1.66405930e+00 1.70129991e+00
2.02640009e+00 1.60245466e+00 1.63290000e+00
2.05579996e+00 1.46036221e+00 1.47909999e+00
2.08520007e+00 1.27081939e+00 1.26979995e+00
2.11450005e+00 1.07441903e+00 1.03859997e+00
2.14389992e+00 8.20156929e-01 8.14200044e-01
2.17330003e+00 6.61910788e-01 6.14899993e-01
2.20260000e+00 4.31042101e-01 4.47499990e-01
2.23200011e+00 3.83362154e-01 3.09499979e-01
2.26139998e+00 2.80095832e-01 1.94100022e-01
2.29069996e+00 5.42844615e-02 9.44000483e-02
2.32010007e+00 4.08662758e-02 6.10005856e-03
2.34949994e+00 -5.48769505e-02 -7.16999769e-02
2.37890005e+00 -2.38779735e-01 -1.38100028e-01
2.40820003e+00 -1.98133315e-01 -1.92399979e-01
2.43759990e+00 -2.01036607e-01 -2.35499978e-01
2.46700001e+00 -2.02929549e-01 -2.69800007e-01
2.49629998e+00 -2.91614902e-01 -2.98500001e-01
2.52570009e+00 -3.20425646e-01 -3.24100018e-01
2.55509996e+00 -4.13278872e-01 -3.47500026e-01
2.58439994e+00 -3.38017013e-01 -3.68300021e-01
2.61380005e+00 -4.13852655e-01 -3.85100007e-01
2.64319992e+00 -3.84891353e-01 -3.97099972e-01
2.67249990e+00 -3.80641050e-01 -4.04299974e-01
2.70190001e+00 -3.83131513e-01 -4.07700002e-01
2.73130012e+00 -5.08299230e-01 -4.08599973e-01
2.76060009e+00 -4.29578152e-01 -4.07899976e-01
2.78999996e+00 -4.02479613e-01 -4.05600011e-01
2.81940007e+00 -4.00561274e-01 -4.01099980e-01
2.84879994e+00 -3.86989023e-01 -3.93400013e-01
2.87809992e+00 -3.22796838e-01 -3.82099986e-01
2.90750003e+00 -3.84409665e-01 -3.67399991e-01
2.93689990e+00 -3.07210498e-01 -3.50099981e-01
2.96620011e+00 -3.58137331e-01 -3.31200004e-01
2.99559999e+00 -2.95245702e-01 -3.11100006e-01
3.02500010e+00 -2.50001187e-01 -2.89799988e-01
3.05430007e+00 -2.49698253e-01 -2.66499996e-01
3.08369994e+00 -2.33436378e-01 -2.40599990e-01
3.11310005e+00 -2.66509783e-01 -2.11799979e-01
3.14240003e+00 -1.83273761e-01 -1.80400014e-01
3.17179990e+00 -1.38594152e-01 -1.47099972e-01
3.20120001e+00 -1.73391033e-01 -1.12900019e-01
3.23049998e+00 -9.17566813e-02 -7.81999826e-02
3.25990009e+00 -7.42767540e-02 -4.30999994e-02
3.28929996e+00 7.05165150e-03 -7.30001926e-03
3.31859994e+00 -7.20963657e-04 2.91999578e-02
3.34800005e+00 4.89841855e-02 6.59999847e-02
3.37739992e+00 1.81220348e-01 1.01999998e-01
3.40680003e+00 1.05566622e-01 1.39999986e-01
3.43610001e+00 1.40529861e-01 1.66700006e-01
3.46550012e+00 1.47000672e-01 1.93199992e-01
3.49489999e+00 2.09977551e-01 2.15299964e-01
3.52419996e+00 2.34936929e-01 2.33399987e-01
3.55360007e+00 2.21130315e-01 2.47799993e-01
3.58299994e+00 2.57906143e-01 2.58900046e-01
3.61229992e+00 2.54280029e-01 2.66499996e-01
3.64170003e+00 2.40767670e-01 2.70499945e-01
3.67109990e+00 2.73033103e-01 2.70799994e-01
3.70040011e+00 3.27854120e-01 2.67600060e-01
3.72979999e+00 2.29503503e-01 2.61500001e-01
3.75920010e+00 2.86507412e-01 2.53499985e-01
3.78850007e+00 2.23426432e-01 2.43999958e-01
3.81789994e+00 2.17379591e-01 2.33199954e-01
3.84730005e+00 1.63821080e-01 2.20900059e-01
3.87669992e+00 1.56305871e-01 2.06599951e-01
3.90599990e+00 1.66201885e-01 1.89700007e-01
3.93540001e+00 1.62690051e-01 1.70300007e-01
3.96479988e+00 2.10820052e-01 1.48599982e-01
3.99410009e+00 1.57444769e-01 1.25300050e-01
4.02349997e+00 8.83093560e-02 1.01199985e-01
4.05289984e+00 1.24712943e-01 7.67999887e-02
4.08220005e+00 2.14563233e-02 5.22999763e-02
4.11159992e+00 1.96246311e-02 2.79999971e-02
4.14099979e+00 1.34225644e-03 3.99994850e-03
4.17030001e+00 -8.41067181e-02 -1.92999840e-02
4.19969988e+00 1.83155187e-02 -4.14000154e-02
4.22910023e+00 -1.97282136e-02 -6.16999865e-02
4.25839996e+00 -7.36130309e-02 -7.99000263e-02
4.28779984e+00 -7.88123393e-02 -9.57999825e-02
4.31720018e+00 -1.38739366e-01 -1.09700024e-01
4.34649992e+00 -1.90673728e-01 -1.21999979e-01
4.37589979e+00 -2.02583213e-01 -1.33000016e-01
4.40530014e+00 -1.95211249e-01 -1.42899990e-01
4.43470001e+00 -1.16669367e-01 -1.51499987e-01
4.46400023e+00 -1.69259196e-01 -1.58500016e-01
4.49340010e+00 -1.22842450e-01 -1.63699985e-01
4.52279997e+00 -1.14518429e-01 -1.66899979e-01
4.55210018e+00 -2.13764811e-01 -1.68399990e-01
4.58150005e+00 -1.69128975e-01 -1.68099999e-01
4.61089993e+00 -1.88780961e-01 -1.66199982e-01
4.64020014e+00 -1.62794916e-01 -1.62699997e-01
4.66960001e+00 -1.03459832e-01 -1.57100022e-01
4.69899988e+00 -1.97864688e-01 -1.49500012e-01
4.72830009e+00 -2.03531363e-01 -1.39699996e-01
4.75769997e+00 -1.49122308e-01 -1.27900004e-01
4.78709984e+00 -7.69394755e-02 -1.14799976e-01
4.81640005e+00 -7.47159914e-02 -1.00799978e-01
4.84579992e+00 -4.86627316e-02 -8.63999724e-02
4.87519979e+00 -5.03784611e-02 -7.17999935e-02
4.90460014e+00 -2.80356965e-02 -5.70999980e-02
4.93389988e+00 -1.77547876e-02 -4.25000191e-02
4.96330023e+00 -7.43651988e-02 -2.78999805e-02
4.99270010e+00 -1.13630005e-01 -1.37000084e-02
5.02199984e+00 -2.67791420e-02 0.00000000e+00
5.05140018e+00 3.98543709e-02 1.26999617e-02
5.08080006e+00 -3.79672812e-02 2.46000290e-02
5.11009979e+00 -2.33307949e-03 3.55999470e-02
5.13950014e+00 8.24301784e-02 4.62000370e-02
5.16890001e+00 7.71018069e-02 5.64999580e-02
5.19820023e+00 5.78049087e-02 6.64999485e-02
5.22760010e+00 9.70012775e-02 7.62000084e-02
5.25699997e+00 3.41107276e-02 8.51999521e-02
5.28630018e+00 2.75204975e-02 9.29000378e-02
5.31570005e+00 9.64561577e-02 9.92000103e-02
5.34509993e+00 5.09978724e-02 1.03800058e-01
5.37440014e+00 6.90185036e-02 1.06899977e-01
5.40380001e+00 1.52458183e-01 1.08500004e-01
5.43319988e+00 1.37968377e-01 1.08600020e-01
5.46260023e+00 4.95711381e-02 1.07300043e-01
5.49189997e+00 1.05969708e-01 1.04599953e-01
5.52129984e+00 1.42145501e-01 1.00499988e-01
5.55070019e+00 1.44424095e-02 9.52999592e-02
5.57999992e+00 3.15869214e-02 8.94000530e-02
5.60939980e+00 2.86833037e-02 8.31999779e-02
5.63880014e+00 3.89766400e-02 7.70000219e-02
5.66809988e+00 5.53097275e-02 7.10999966e-02
5.69750023e+00 -3.11748343e-02 6.54000044e-02
5.72690010e+00 1.09792246e-01 5.94999790e-02
5.75619984e+00 1.00737525e-01 5.30999899e-02
5.78560019e+00 7.30164389e-02 4.61000204e-02
5.81500006e+00 1.27937781e-01 3.82000208e-02
5.84429979e+00 7.04215604e-02 2.97000408e-02
5.87370014e+00 -1.40240385e-02 2.06999779e-02
5.90310001e+00 2.30497038e-02 1.11999512e-02
5.93249989e+00 -2.73669856e-03 1.29997730e-03
5.96180010e+00 -1.61176941e-02 -8.80002975e-03
5.99119997e+00 -7.94455377e-03 -1.88999772e-02
6.02059984e+00 -4.91424907e-03 -2.89000273e-02
6.04990005e+00 1.04159767e-01 -3.82000208e-02
6.07929993e+00 -3.37681644e-02 -4.65000272e-02
6.10869980e+00 -1.28633604e-02 -5.34999967e-02
6.13800001e+00 -1.79797731e-01 -5.90999722e-02
6.16739988e+00 -9.10220856e-02 -6.33999705e-02
6.19680023e+00 -8.41457264e-02 -6.66000247e-02
6.22609997e+00 -1.66734277e-02 -6.90000057e-02
6.25549984e+00 -1.17219561e-01 -7.06999898e-02
6.28490019e+00 -9.09380991e-02 -7.16999769e-02
6.31419992e+00 -7.86495361e-02 -7.20000267e-02
6.34359980e+00 -7.73019594e-02 -7.16000199e-02
6.37300014e+00 -4.86330647e-02 -7.03999996e-02
6.40229988e+00 1.10010088e-02 -6.87999725e-02
6.43170023e+00 -6.79224691e-02 -6.66000247e-02
6.46110010e+00 -4.17721204e-02 -6.41000271e-02
6.49049997e+00 -1.12771728e-01 -6.11000061e-02
6.51980019e+00 -3.78872838e-02 -5.76999784e-02
6.54920006e+00 -1.15605226e-01 -5.36000133e-02
6.57859993e+00 -7.91697307e-02 -4.89000082e-02
6.60790014e+00 -2.78544711e-02 -4.35000062e-02
6.63730001e+00 -5.32421681e-02 -3.76999974e-02
6.66669989e+00 1.75471961e-04 -3.15999985e-02
6.69600010e+00 -1.53727694e-02 -2.53000259e-02
6.72539997e+00 -4.20589690e-02 -1.89999938e-02
6.75479984e+00 -5.80083739e-02 -1.26000047e-02
6.78410006e+00 2.38720544e-02 -6.09999895e-03
6.81349993e+00 -5.99269410e-03 4.99963760e-04
6.84289980e+00 -3.18529949e-02 7.09998608e-03
6.87220001e+00 4.55115300e-02 1.34999752e-02
6.90159988e+00 5.53167231e-02 1.96000338e-02
6.93100023e+00 2.43699589e-02 2.49999762e-02
6.96040010e+00 1.78322803e-02 2.98999548e-02
6.98969984e+00 1.34541218e-02 3.41999531e-02
7.01910019e+00 -2.61184745e-02 3.79999876e-02
7.04850006e+00 -1.97646466e-02 4.13000584e-02
7.07779980e+00 -6.51659113e-03 4.40000296e-02
7.10720015e+00 1.00717652e-01 4.61000204e-02
7.13660002e+00 -1.61000807e-02 4.73999977e-02
7.16590023e+00 2.79802664e-02 4.80999947e-02
7.19530010e+00 3.54335824e-02 4.83000278e-02
7.22469997e+00 -4.15730011e-03 4.78999615e-02
7.25400019e+00 5.32547292e-02 4.72999811e-02
7.28340006e+00 1.33634056e-02 4.63999510e-02
7.31279993e+00 7.98176416e-02 4.51999903e-02
7.34210014e+00 1.06635198e-02 4.36999798e-02
7.37150002e+00 8.27027143e-03 4.17000055e-02
7.40089989e+00 4.75517190e-02 3.91999483e-02
7.43020010e+00 4.93324171e-02 3.62999439e-02
7.45959997e+00 8.71675754e-02 3.31000090e-02
7.48899984e+00 5.48098005e-02 2.96000242e-02
7.51840019e+00 -3.28013119e-02 2.60000229e-02
7.54769993e+00 1.85474445e-02 2.23000050e-02
7.57709980e+00 1.85750271e-02 1.83000565e-02
7.60650015e+00 5.56133289e-02 1.41999722e-02
7.63579988e+00 1.27821789e-02 9.89997387e-03
7.66520023e+00 6.53842748e-02 5.49995899e-03
7.69460011e+00 -2.15922435e-02 1.39999390e-03
7.72389984e+00 -1.08608855e-03 -2.60001421e-03
7.75330019e+00 -7.96658604e-02 -6.20001554e-03
7.78270006e+00 -3.42388254e-02 -9.59998369e-03
7.81199980e+00 -1.21469237e-02 -1.27999783e-02
7.84140015e+00 6.61343376e-02 -1.59999728e-02
7.87080002e+00 -8.92107239e-02 -1.88999772e-02
7.90010023e+00 -4.63249788e-02 -2.17999816e-02
7.92950010e+00 -4.01409303e-02 -2.42999792e-02
7.95889997e+00 -1.97392355e-03 -2.66000032e-02
7.98829985e+00 -2.62152917e-03 -2.85999775e-02
8.01760006e+00 3.29003265e-03 -3.03000212e-02
8.04699993e+00 3.02433629e-02 -3.18999887e-02
8.07639980e+00 9.66584280e-03 -3.32000256e-02
8.10569954e+00 -5.82803422e-02 -3.43999863e-02
8.13510036e+00 3.48846867e-02 -3.51999998e-02
8.16450024e+00 -9.88070147e-02 -3.56000066e-02
8.19379997e+00 -2.12356658e-03 -3.53999734e-02
8.22319984e+00 -8.95448840e-02 -3.46000195e-02
8.25259972e+00 -5.24498563e-02 -3.32999825e-02
8.28190041e+00 9.95874630e-03 -3.14999819e-02
8.31130028e+00 6.33187286e-03 -2.93999910e-02
8.34070015e+00 -4.24601895e-02 -2.68999934e-02
8.36999989e+00 2.78639531e-03 -2.41000056e-02
8.39939976e+00 -1.02898370e-01 -2.09000111e-02
8.42879963e+00 -4.91670842e-02 -1.75999999e-02
8.45810032e+00 -6.84778566e-02 -1.41000152e-02
8.48750019e+00 -3.50250073e-02 -1.05999708e-02
8.51690006e+00 4.75032643e-02 -7.20000267e-03
8.54629993e+00 -5.14765524e-02 -4.00000811e-03
8.57559967e+00 -5.97198295e-02 -9.99987125e-04
8.60499954e+00 -8.83747005e-03 1.79994106e-03
8.63440037e+00 5.81168727e-02 4.69994545e-03
8.66370010e+00 -1.44862533e-02 7.50005245e-03
8.69309998e+00 -3.67537744e-02 1.02000237e-02
8.72249985e+00 3.33137062e-02 1.27999783e-02
8.75179958e+00 4.44506425e-02 1.53000355e-02
8.78120041e+00 2.43432316e-02 1.75000429e-02
8.81060028e+00 4.63656516e-02 1.94000006e-02
8.83990002e+00 1.96210383e-02 2.11000443e-02
8.86929989e+00 -3.91205198e-03 2.26000547e-02
8.89869976e+00 4.03385158e-03 2.38000154e-02
8.92800045e+00 3.11192510e-02 2.47000456e-02
8.95740032e+00 -3.04402598e-02 2.52000093e-02
8.98680019e+00 -1.66854932e-02 2.52000093e-02
9.01620007e+00 -4.01491977e-02 2.47000456e-02
9.04549980e+00 1.06913811e-01 2.39000320e-02
9.07489967e+00 1.49663214e-03 2.27999687e-02
9.10429955e+00 2.74869127e-02 2.16000080e-02
9.13360023e+00 -2.87022717e-02 2.02000141e-02
9.16300011e+00 7.94169732e-02 1.87000036e-02
9.19239998e+00 6.35816558e-02 1.70999765e-02
9.22169971e+00 3.07038684e-03 1.54000521e-02
9.25109959e+00 5.41597403e-03 1.35999918e-02
9.28050041e+00 6.41737169e-03 1.17000341e-02
9.30980015e+00 2.83216438e-03 9.79995728e-03
9.33920002e+00 2.53933314e-02 8.00001621e-03
9.36859989e+00 5.19674838e-02 6.29997253e-03
9.39789963e+00 -3.04209582e-02 4.60004807e-03
9.42730045e+00 5.39269132e-02 2.90000439e-03
9.45670033e+00 4.43875897e-03 1.19996071e-03
9.48600006e+00 -5.25778251e-03 -5.99980354e-04
9.51539993e+00 4.46452249e-02 -2.39998102e-03
9.54479980e+00 -1.07418600e-02 -4.10002470e-03
9.57419968e+00 5.58409047e-03 -5.69999218e-03
9.60350037e+00 6.07532161e-02 -7.09998608e-03
9.63290024e+00 -2.71139025e-02 -8.59999657e-03
9.66230011e+00 -7.95384335e-03 -9.89997387e-03
9.69159985e+00 -6.86192891e-02 -1.13000274e-02
9.72099972e+00 -7.10042242e-02 -1.26000047e-02
9.75039959e+00 -1.09214286e-01 -1.38000250e-02
9.77970028e+00 -1.88055492e-02 -1.48000121e-02
9.80910015e+00 -2.35950799e-02 -1.55000091e-02
9.83850002e+00 8.20174950e-03 -1.59000158e-02
9.86779976e+00 -1.06824258e-01 -1.60999894e-02
9.89719963e+00 -3.62497402e-02 -1.59999728e-02
9.92660046e+00 -1.21131970e-01 -1.57999992e-02
9.95590019e+00 -5.42968888e-03 -1.55000091e-02
9.98530006e+00 -1.21370574e-02 -1.49000287e-02
1.00146999e+01 -6.36795865e-02 -1.41999722e-02
1.00440998e+01 3.31993847e-02 -1.31999850e-02
1.00733995e+01 3.49534218e-02 -1.21999979e-02
1.01028004e+01 -4.68689042e-02 -1.09999776e-02
1.01322002e+01 3.34262445e-02 -9.80001688e-03
1.01615000e+01 2.81355334e-02 -8.70001316e-03
1.01908998e+01 -1.01060721e-02 -7.49999285e-03
1.02202997e+01 1.60043251e-02 -6.39998913e-03
1.02496004e+01 9.09922583e-02 -5.10001183e-03
1.02790003e+01 -2.45215751e-02 -3.70001793e-03
1.03084002e+01 3.67804305e-02 -2.30002403e-03
1.03376999e+01 -4.49750640e-02 -8.00013542e-04
1.03670998e+01 -8.30899251e-03 6.99996948e-04
1.03964996e+01 6.09699193e-02 1.99997425e-03
1.04258003e+01 -5.46691072e-03 3.29995155e-03
1.04552002e+01 -3.19078951e-02 4.50003147e-03
1.04846001e+01 1.32378979e-02 5.59997559e-03
1.05139999e+01 -1.05699926e-01 6.70003891e-03
1.05432997e+01 -2.48111768e-04 7.59994984e-03
1.05726995e+01 -4.14777567e-02 8.39996338e-03
1.06021004e+01 -5.85268184e-04 8.99994373e-03
1.06314001e+01 7.04234950e-02 9.29999352e-03
1.06608000e+01 2.54054196e-02 9.60004330e-03
1.06901999e+01 1.22411240e-02 9.69994068e-03
1.07194996e+01 1.74097987e-02 9.69994068e-03
1.07489004e+01 3.71301897e-02 9.69994068e-03
1.07783003e+01 3.77550706e-02 9.60004330e-03
1.08076000e+01 -5.30622579e-02 9.40001011e-03
1.08369999e+01 7.77957581e-02 8.99994373e-03
1.08663998e+01 6.60410157e-02 8.49997997e-03
1.08957005e+01 -3.26168063e-02 7.89999962e-03
1.09251003e+01 -2.57039116e-02 7.20000267e-03
1.09545002e+01 2.19421940e-02 6.50000572e-03
1.09837999e+01 1.36356067e-02 5.80000877e-03
1.10131998e+01 1.85385511e-03 5.20002842e-03
1.10425997e+01 8.07924894e-02 4.50003147e-03
1.10719995e+01 -3.50143600e-02 3.80003452e-03
1.11013002e+01 3.56552819e-02 3.10003757e-03
1.11307001e+01 1.88905468e-02 2.50005722e-03
1.11601000e+01 3.16605487e-02 1.89995766e-03
1.11893997e+01 -3.03868315e-03 1.50001049e-03
1.12187996e+01 4.82628255e-02 1.00004673e-03
1.12482004e+01 9.41553426e-02 6.99996948e-04
1.12775002e+01 5.11671371e-02 2.00033188e-04
1.13069000e+01 -1.08629745e-02 -1.99973583e-04
1.13362999e+01 2.67970144e-02 -8.00013542e-04
1.13655996e+01 -2.38653476e-02 -1.39999390e-03
1.13950005e+01 -2.69257166e-02 -2.09999084e-03
1.14244003e+01 -6.47779361e-02 -2.79998779e-03
1.14537001e+01 1.49249734e-03 -3.49998474e-03
1.14830999e+01 -4.75815661e-02 -4.10002470e-03
1.15124998e+01 2.20216932e-03 -4.80002165e-03
1.15418997e+01 2.46168486e-03 -5.50001860e-03
1.15712004e+01 5.65540264e-03 -6.09999895e-03
1.16006002e+01 9.30566038e-03 -6.50000572e-03
1.16300001e+01 -7.32062548e-02 -6.69997931e-03
1.16592999e+01 5.06297708e-02 -6.79999590e-03
1.16886997e+01 -3.47586685e-02 -6.60002232e-03
1.17180996e+01 1.94255802e-02 -6.29997253e-03
1.17474003e+01 9.59569539e-02 -5.90002537e-03
