# Supplementary material for: Physics-Informed Gaussian Process Inference of Liquid Structure from Scattering Data
Source: J Phys Chem B. 2025 Oct 31;129(45):11802–15. doi: 10.1021/acs.jpcb.5c05024 (PMC12621243; doi:10.1021/acs.jpcb.5c05024)
Supplement: Supplementary file 1 [file jp5c05024_si_001.zip › data/Sullivan_PhysGP_Ar_results.txt]

# Columns: r, mu_r, 2*std_r, q, mu_q, 2*std_q — Posterior means and twice the standard deviations from PhysGP-Ar model
# See: https://arxiv.org/abs/2507.07948
1.00000000e-02 2.06241979e-09 2.04577241e-10 1.00000000e-02 -9.56055676e-01 5.70984791e-02
3.50150150e-02 2.06242623e-09 2.03614728e-10 2.25025025e-02 -9.54707223e-01 5.48686672e-02
6.00300300e-02 2.06243985e-09 2.02534559e-10 3.50050050e-02 -9.52426621e-01 5.12008033e-02
8.50450450e-02 2.06246067e-09 2.01336398e-10 4.75075075e-02 -9.49381336e-01 4.65577007e-02
1.10060060e-01 2.06248877e-09 2.00020617e-10 6.00100100e-02 -9.45794940e-01 4.15999649e-02
1.35075075e-01 2.06252423e-09 1.98588292e-10 7.25125125e-02 -9.41930701e-01 3.71519010e-02
1.60090090e-01 2.06256715e-09 1.97041181e-10 8.50150150e-02 -9.38072312e-01 3.40577052e-02
1.85105105e-01 2.06261765e-09 1.95381709e-10 9.75175175e-02 -9.34503235e-01 3.28433234e-02
2.10120120e-01 2.06267587e-09 1.93612940e-10 1.10020020e-01 -9.31486195e-01 3.33681127e-02
2.35135135e-01 2.06274198e-09 1.91738550e-10 1.22522523e-01 -9.29244356e-01 3.49091843e-02
2.60150150e-01 2.06281616e-09 1.89762794e-10 1.35025025e-01 -9.27945578e-01 3.66196561e-02
2.85165165e-01 2.06289862e-09 1.87690470e-10 1.47527528e-01 -9.27690893e-01 3.78721151e-02
3.10180180e-01 2.06298957e-09 1.85526876e-10 1.60030030e-01 -9.28508018e-01 3.83508491e-02
3.35195195e-01 2.06308926e-09 1.83277769e-10 1.72532533e-01 -9.30350338e-01 3.80247213e-02
3.60210210e-01 2.06319794e-09 1.80949320e-10 1.85035035e-01 -9.33101361e-01 3.70905582e-02
3.85225225e-01 2.06331590e-09 1.78548063e-10 1.97537538e-01 -9.36584250e-01 3.59025097e-02
4.10240240e-01 2.06344342e-09 1.76080844e-10 2.10040040e-01 -9.40575652e-01 3.48734097e-02
4.35255255e-01 2.06358082e-09 1.73554771e-10 2.22542543e-01 -9.44822729e-01 3.43415801e-02
4.60270270e-01 2.06372843e-09 1.70977161e-10 2.35045045e-01 -9.49062079e-01 3.44412104e-02
4.85285285e-01 2.06388658e-09 1.68355480e-10 2.47547548e-01 -9.53039122e-01 3.50565945e-02
5.10300300e-01 2.06405564e-09 1.65697292e-10 2.60050050e-01 -9.56526485e-01 3.58982896e-02
5.35315315e-01 2.06423598e-09 1.63010204e-10 2.72552553e-01 -9.59340077e-01 3.66414601e-02
5.60330330e-01 2.06442797e-09 1.60301805e-10 2.85055055e-01 -9.61351680e-01 3.70413551e-02
5.85345345e-01 2.06463202e-09 1.57579618e-10 2.97557558e-01 -9.62497211e-01 3.69924198e-02
6.10360360e-01 2.06484854e-09 1.54851040e-10 3.10060060e-01 -9.62780134e-01 3.65389196e-02
6.35375375e-01 2.06507793e-09 1.52123292e-10 3.22562563e-01 -9.62269867e-01 3.58502743e-02
6.60390390e-01 2.06532063e-09 1.49403371e-10 3.35065065e-01 -9.61095407e-01 3.51664799e-02
6.85405405e-01 2.06557707e-09 1.46697994e-10 3.47567568e-01 -9.59434744e-01 3.47184422e-02
7.10420420e-01 2.06584769e-09 1.44013560e-10 3.60070070e-01 -9.57500923e-01 3.46428837e-02
7.35435435e-01 2.06613292e-09 1.41356102e-10 3.72572573e-01 -9.55525833e-01 3.49304592e-02
7.60450450e-01 2.06643322e-09 1.38731251e-10 3.85075075e-01 -9.53742949e-01 3.54383677e-02
7.85465465e-01 2.06674903e-09 1.36144199e-10 3.97577578e-01 -9.52370272e-01 3.59581746e-02
8.10480480e-01 2.06708080e-09 1.33599669e-10 4.10080080e-01 -9.51594681e-01 3.62975986e-02
8.35495495e-01 2.06742897e-09 1.31101890e-10 4.22582583e-01 -9.51558753e-01 3.63411355e-02
8.60510511e-01 2.06779399e-09 1.28654574e-10 4.35085085e-01 -9.52350907e-01 3.60776048e-02
8.85525526e-01 2.06817628e-09 1.26260906e-10 4.47587588e-01 -9.53999464e-01 3.55964369e-02
9.10540541e-01 2.06857628e-09 1.23923527e-10 4.60090090e-01 -9.56470923e-01 3.50567663e-02
9.35555556e-01 2.06899440e-09 1.21644536e-10 4.72592593e-01 -9.59672427e-01 3.46342937e-02
9.60570571e-01 2.06943104e-09 1.19425494e-10 4.85095095e-01 -9.63458152e-01 3.44582580e-02
9.85585586e-01 2.06988659e-09 1.17267424e-10 4.97597598e-01 -9.67639041e-01 3.45624322e-02
1.01060060e+00 2.07036142e-09 1.15170835e-10 5.10100100e-01 -9.71995160e-01 3.48751387e-02
1.03561562e+00 2.07085589e-09 1.13135734e-10 5.22602603e-01 -9.76289766e-01 3.52534746e-02
1.06063063e+00 2.07137033e-09 1.11161655e-10 5.35105105e-01 -9.80284139e-01 3.55414634e-02
1.08564565e+00 2.07190503e-09 1.09247686e-10 5.47607608e-01 -9.83752211e-01 3.56244095e-02
1.11066066e+00 2.07246029e-09 1.07392505e-10 5.60110110e-01 -9.86494088e-01 3.54624070e-02
1.13567568e+00 2.07303634e-09 1.05594412e-10 5.72612613e-01 -9.88347689e-01 3.50984048e-02
1.16069069e+00 2.07363340e-09 1.03851374e-10 5.85115115e-01 -9.89197871e-01 3.46420755e-02
1.18570571e+00 2.07425166e-09 1.02161063e-10 5.97617618e-01 -9.88982604e-01 3.42330859e-02
1.21072072e+00 2.07489126e-09 1.00520900e-10 6.10120120e-01 -9.87695956e-01 3.39920636e-02
1.23573574e+00 2.07555230e-09 9.89280945e-11 6.22622623e-01 -9.85387853e-01 3.39756219e-02
1.26075075e+00 2.07623484e-09 9.73796930e-11 6.35125125e-01 -9.82160749e-01 3.41557162e-02
1.28576577e+00 2.07693889e-09 9.58726159e-11 6.47627628e-01 -9.78163526e-01 3.44339785e-02
1.31078078e+00 2.07766442e-09 9.44036988e-11 6.60130130e-01 -9.73583035e-01 3.46826143e-02
1.33579580e+00 2.07841134e-09 9.29697303e-11 6.72632633e-01 -9.68633825e-01 3.47914422e-02
1.36081081e+00 2.07917953e-09 9.15674872e-11 6.85135135e-01 -9.63546629e-01 3.47033453e-02
1.38582583e+00 2.07996876e-09 9.01937664e-11 6.97637638e-01 -9.58556222e-01 3.44297826e-02
1.41084084e+00 2.08077881e-09 8.88454141e-11 7.10140140e-01 -9.53889254e-01 3.40449736e-02
1.43585586e+00 2.08160935e-09 8.75193519e-11 7.22642643e-01 -9.49752620e-01 3.36608136e-02
1.46087087e+00 2.08246000e-09 8.62125989e-11 7.35145145e-01 -9.46322899e-01 3.33882096e-02
1.48588589e+00 2.08333033e-09 8.49222912e-11 7.47647648e-01 -9.43737314e-01 3.32965262e-02
1.51090090e+00 2.08421982e-09 8.36456976e-11 7.60150150e-01 -9.42086592e-01 3.33876047e-02
1.53591592e+00 2.08512790e-09 8.23802333e-11 7.72652653e-01 -9.41410031e-01 3.35969362e-02
1.56093093e+00 2.08605392e-09 8.11234692e-11 7.85155155e-01 -9.41692991e-01 3.38209750e-02
1.58594595e+00 2.08699717e-09 7.98731403e-11 7.97657658e-01 -9.42866930e-01 3.39566277e-02
1.61096096e+00 2.08795686e-09 7.86271505e-11 8.10160160e-01 -9.44812024e-01 3.39364379e-02
1.63597598e+00 2.08893212e-09 7.73835762e-11 8.22662663e-01 -9.47362309e-01 3.37489611e-02
1.66099099e+00 2.08992202e-09 7.61406673e-11 8.35165165e-01 -9.50313180e-01 3.34406558e-02
1.68600601e+00 2.09092555e-09 7.48968475e-11 8.47667668e-01 -9.53430973e-01 3.30998325e-02
1.71102102e+00 2.09194162e-09 7.36507122e-11 8.60170170e-01 -9.56464281e-01 3.28264719e-02
1.73603604e+00 2.09646033e-09 8.03046968e-11 8.72672673e-01 -9.59156505e-01 3.26963822e-02
1.76105105e+00 2.11362125e-09 1.13431986e-10 8.85175175e-01 -9.61259114e-01 3.27329392e-02
1.78606607e+00 2.13906602e-09 1.60266374e-10 8.97677678e-01 -9.62544942e-01 3.28991535e-02
1.81108108e+00 2.17676516e-09 2.26428104e-10 9.10180180e-01 -9.62820876e-01 3.31137688e-02
1.83609610e+00 2.23257848e-09 3.19827365e-10 9.22682683e-01 -9.61939191e-01 3.32830309e-02
1.86111111e+00 2.31514741e-09 4.51589641e-10 9.35185185e-01 -9.59806880e-01 3.33339817e-02
1.88612613e+00 2.43720551e-09 6.37351587e-10 9.47687688e-01 -9.56392325e-01 3.32378021e-02
1.91114114e+00 2.61750169e-09 8.99074235e-10 9.60190190e-01 -9.51728798e-01 3.30176317e-02
1.93615616e+00 2.88362019e-09 1.26757791e-09 9.72692693e-01 -9.45914430e-01 3.27399445e-02
1.96117117e+00 3.27611227e-09 1.78608289e-09 9.85195195e-01 -9.39108437e-01 3.24918269e-02
1.98618619e+00 3.85454476e-09 2.51515039e-09 9.97697698e-01 -9.31523676e-01 3.23502654e-02
2.01120120e+00 4.70634743e-09 3.53957095e-09 1.01020020e+00 -9.23415764e-01 3.23538631e-02
2.03621622e+00 5.95974377e-09 4.97795862e-09 1.02270270e+00 -9.15069293e-01 3.24887897e-02
2.06123123e+00 7.80263405e-09 6.99609998e-09 1.03520521e+00 -9.06781869e-01 3.26954409e-02
2.08624625e+00 1.05101478e-08 9.82550857e-09 1.04770771e+00 -8.98846871e-01 3.28922188e-02
2.11126126e+00 1.44848120e-08 1.37891864e-08 1.06021021e+00 -8.91536021e-01 3.30054053e-02
2.13627628e+00 2.03150628e-08 1.93373531e-08 1.07271271e+00 -8.85082847e-01 3.29937600e-02
2.16129129e+00 2.88604041e-08 2.70969421e-08 1.08521522e+00 -8.79668199e-01 3.28608273e-02
2.18630631e+00 4.13752446e-08 3.79400885e-08 1.09771772e+00 -8.75408805e-01 3.26525806e-02
2.21132132e+00 5.96888244e-08 5.30787804e-08 1.11022022e+00 -8.72349769e-01 3.24414565e-02
2.23633634e+00 8.64664119e-08 7.41955052e-08 1.12272272e+00 -8.70461596e-01 3.23010691e-02
2.26135135e+00 1.25588149e-07 1.03623346e-07 1.13522523e+00 -8.69642083e-01 3.22796051e-02
2.28636637e+00 1.82698054e-07 1.44593911e-07 1.14772773e+00 -8.69723047e-01 3.23821605e-02
2.31138138e+00 2.65998917e-07 2.01578184e-07 1.16023023e+00 -8.70481519e-01 3.25697589e-02
2.33639640e+00 3.87402176e-07 2.80754429e-07 1.17273273e+00 -8.71654682e-01 3.27752223e-02
2.36141141e+00 5.64189851e-07 3.90649595e-07 1.18523524e+00 -8.72957553e-01 3.29283546e-02
2.38642643e+00 8.21414365e-07 5.43017177e-07 1.19773774e+00 -8.74102150e-01 3.29801785e-02
2.41144144e+00 1.19536075e-06 7.54036805e-07 1.21024024e+00 -8.74816751e-01 3.29183684e-02
2.43645646e+00 1.73853695e-06 1.04595078e-06 1.22274274e+00 -8.74863823e-01 3.27701485e-02
2.46147147e+00 2.52686015e-06 1.44929289e-06 1.23524525e+00 -8.74055249e-01 3.25924467e-02
2.48648649e+00 3.66999568e-06 2.00591845e-06 1.24774775e+00 -8.72263672e-01 3.24520929e-02
2.51150150e+00 5.32621778e-06 2.77311588e-06 1.26025025e+00 -8.69429051e-01 3.24020300e-02
2.53651652e+00 7.72374954e-06 3.82917531e-06 1.27275275e+00 -8.65559897e-01 3.24620566e-02
2.56153153e+00 1.11913777e-05 5.28091493e-06 1.28525526e+00 -8.60729053e-01 3.26120344e-02
2.58654655e+00 1.62023310e-05 7.27383218e-06 1.29775776e+00 -8.55064327e-01 3.28004063e-02
2.61156156e+00 2.34371062e-05 1.00057646e-05 1.31026026e+00 -8.48734716e-01 3.29638845e-02
2.63657658e+00 3.38733364e-05 1.37452309e-05 1.32276276e+00 -8.41933330e-01 3.30499169e-02
2.66159159e+00 4.89142098e-05 1.88559952e-05 1.33526527e+00 -8.34858389e-01 3.30339310e-02
2.68660661e+00 7.05717910e-05 2.58298802e-05 1.34776777e+00 -8.27693904e-01 3.29265020e-02
2.71162162e+00 1.01728443e-04 3.53304775e-05 1.36027027e+00 -8.20591637e-01 3.27689959e-02
2.73663664e+00 1.46509222e-04 4.82512036e-05 1.37277277e+00 -8.13655909e-01 3.26191399e-02
2.76165165e+00 2.10811782e-04 6.57921635e-05 1.38527528e+00 -8.06932558e-01 3.25307701e-02
2.78666667e+00 3.03059527e-04 8.95615671e-05 1.39777778e+00 -8.00403054e-01 3.25345484e-02
2.81168168e+00 4.35270809e-04 1.21709042e-04 1.41028028e+00 -7.93984295e-01 3.26270900e-02
2.83669670e+00 6.24575464e-04 1.65100153e-04 1.42278278e+00 -7.87534151e-01 3.27730172e-02
2.86171171e+00 8.95361378e-04 2.23543816e-04 1.43528529e+00 -7.80862277e-01 3.29187834e-02
2.88672673e+00 1.28230709e-03 3.02087101e-04 1.44778779e+00 -7.73745243e-01 3.30121859e-02
2.91174174e+00 1.83466691e-03 4.07395091e-04 1.46029029e+00 -7.65944572e-01 3.30201122e-02
2.93675676e+00 2.62230265e-03 5.48236872e-04 1.47279279e+00 -7.57226001e-01 3.29389096e-02
2.96177177e+00 3.74415990e-03 7.36101935e-04 1.48529530e+00 -7.47378035e-01 3.27947840e-02
2.98678679e+00 5.34014240e-03 9.85973569e-04 1.49779780e+00 -7.36227916e-01 3.26344550e-02
3.01180180e+00 7.60768212e-03 1.31728561e-03 1.51030030e+00 -7.23653214e-01 3.25088724e-02
3.03681682e+00 1.08247434e-02 1.75508356e-03 1.52280280e+00 -7.09587599e-01 3.24551999e-02
3.06183183e+00 1.53815351e-02 2.33139570e-03 1.53530531e+00 -6.94019810e-01 3.24836038e-02
3.08684685e+00 2.18237972e-02 3.08678593e-03 1.54780781e+00 -6.76985387e-01 3.25741212e-02
3.11186186e+00 3.09110536e-02 4.07199384e-03 1.56031031e+00 -6.58551420e-01 3.26847650e-02
3.13687688e+00 4.36933742e-02 5.34944563e-03 1.57281281e+00 -6.38795184e-01 3.27672038e-02
3.16189189e+00 6.16093202e-02 6.99420803e-03 1.58531532e+00 -6.17778211e-01 3.27837096e-02
3.18690691e+00 8.66045920e-02 9.09360857e-03 1.59781782e+00 -5.95517844e-01 3.27195285e-02
3.21192192e+00 1.21263199e-01 1.17442097e-02 1.61032032e+00 -5.71958754e-01 3.25871384e-02
3.23693694e+00 1.68927236e-01 1.50440876e-02 1.62282282e+00 -5.46947112e-01 3.24215093e-02
3.26195195e+00 2.33753301e-01 1.90775523e-02 1.63532533e+00 -5.20210115e-01 3.22679180e-02
3.28696697e+00 3.20611267e-01 2.38890382e-02 1.64782783e+00 -4.91343377e-01 3.21661188e-02
3.31198198e+00 4.34683761e-01 2.94440505e-02 1.66033033e+00 -4.59808264e-01 3.21363172e-02
3.33699700e+00 5.80609989e-01 3.55798077e-02 1.67283283e+00 -4.24940656e-01 3.21722892e-02
3.36201201e+00 7.61120147e-01 4.19586038e-02 1.68533534e+00 -3.85971834e-01 3.22443603e-02
3.38702703e+00 9.75437468e-01 4.80516793e-02 1.69783784e+00 -3.42061332e-01 3.23107921e-02
3.41204204e+00 1.21828734e+00 5.31904833e-02 1.71034034e+00 -2.92340681e-01 3.23328205e-02
3.43705706e+00 1.48078017e+00 5.67065339e-02 1.72284284e+00 -2.35966079e-01 3.22877940e-02
3.46207207e+00 1.75384577e+00 5.81304618e-02 1.73534535e+00 -1.72177226e-01 3.21762725e-02
3.48708709e+00 2.03234582e+00 5.73635861e-02 1.74784785e+00 -1.00358929e-01 3.20212516e-02
3.51210210e+00 2.31409273e+00 5.47305614e-02 1.76035035e+00 -2.01016432e-02 3.18599837e-02
3.53711712e+00 2.58895533e+00 5.08894750e-02 1.77285285e+00 6.87430731e-02 3.17309773e-02
3.56213213e+00 2.82913762e+00 4.66553514e-02 1.78535536e+00 1.66016103e-01 3.16604873e-02
3.58714715e+00 3.00279217e+00 4.28117114e-02 1.79785786e+00 2.71216895e-01 3.16534096e-02
3.61216216e+00 3.09869352e+00 3.99489470e-02 1.81036036e+00 3.83485112e-01 3.16920988e-02
3.63717718e+00 3.12847485e+00 3.83484942e-02 1.82286286e+00 5.01599898e-01 3.17434303e-02
3.66219219e+00 3.11175176e+00 3.79567843e-02 1.83536537e+00 6.23997884e-01 3.17710546e-02
3.68720721e+00 3.06543533e+00 3.84811876e-02 1.84786787e+00 7.48809882e-01 3.17480836e-02
3.71222222e+00 3.00116176e+00 3.95492192e-02 1.86037037e+00 8.73915129e-01 3.16658916e-02
3.73723724e+00 2.92626166e+00 4.08305343e-02 1.87287287e+00 9.97010788e-01 3.15364789e-02
3.76225225e+00 2.84523436e+00 4.20846186e-02 1.88537538e+00 1.11569348e+00 3.13879445e-02
3.78726727e+00 2.76085257e+00 4.31586708e-02 1.89787788e+00 1.22754881e+00 3.12546010e-02
3.81228228e+00 2.67485741e+00 4.39677668e-02 1.91038038e+00 1.33024429e+00 3.11649643e-02
3.83729730e+00 2.58837146e+00 4.44743478e-02 1.92288288e+00 1.42162081e+00 3.11318204e-02
3.86231231e+00 2.50214078e+00 4.46722722e-02 1.93538539e+00 1.49977788e+00 3.11480850e-02
3.88732733e+00 2.41667779e+00 4.45756529e-02 1.94788789e+00 1.56314813e+00 3.11899748e-02
3.91234234e+00 2.33234656e+00 4.42113532e-02 1.96039039e+00 1.61055713e+00 3.12260270e-02
3.93735736e+00 2.24941466e+00 4.36139840e-02 1.97289289e+00 1.64126570e+00 3.12283250e-02
3.96237237e+00 2.16808506e+00 4.28225295e-02 1.98539540e+00 1.65499242e+00 3.11818732e-02
3.98738739e+00 2.08851623e+00 4.18780045e-02 1.99789790e+00 1.65191570e+00 3.10891706e-02
4.01240240e+00 2.01083468e+00 4.08217519e-02 2.01040040e+00 1.63265562e+00 3.09687987e-02
4.03741742e+00 1.93514321e+00 3.96941268e-02 2.02290290e+00 1.59823686e+00 3.08486670e-02
4.06243243e+00 1.86152603e+00 3.85334057e-02 2.03540541e+00 1.55003532e+00 3.07561666e-02
4.08744745e+00 1.79005233e+00 3.73748219e-02 2.04790791e+00 1.48971165e+00 3.07085989e-02
4.11246246e+00 1.72077848e+00 3.62496837e-02 2.06041041e+00 1.41913544e+00 3.07073357e-02
4.13747748e+00 1.65374964e+00 3.51845682e-02 2.07291291e+00 1.34030462e+00 3.07378592e-02
4.16249249e+00 1.58900083e+00 3.42006301e-02 2.08541542e+00 1.25526407e+00 3.07754915e-02
4.18750751e+00 1.52655776e+00 3.33130890e-02 2.09791792e+00 1.16602785e+00 3.07944129e-02
4.21252252e+00 1.46643746e+00 3.25309771e-02 2.11042042e+00 1.07450873e+00 3.07765529e-02
4.23753754e+00 1.40864876e+00 3.18572169e-02 2.12292292e+00 9.82458052e-01 3.07173593e-02
4.26255255e+00 1.35319280e+00 3.12890666e-02 2.13542543e+00 8.91418283e-01 3.06267683e-02
4.28756757e+00 1.30006345e+00 3.08189119e-02 2.14792793e+00 8.02689763e-01 3.05252896e-02
4.31258258e+00 1.24924769e+00 3.04353297e-02 2.16043043e+00 7.17312058e-01 3.04366069e-02
4.33759760e+00 1.20072607e+00 3.01243047e-02 2.17293293e+00 6.36059609e-01 3.03792248e-02
4.36261261e+00 1.15447312e+00 2.98704634e-02 2.18543544e+00 5.59450467e-01 3.03601106e-02
4.38762763e+00 1.11045777e+00 2.96582090e-02 2.19793794e+00 4.87766280e-01 3.03726260e-02
4.41264264e+00 1.06864379e+00 2.94726701e-02 2.21044044e+00 4.21081167e-01 3.03994019e-02
4.43765766e+00 1.02899023e+00 2.93004212e-02 2.22294294e+00 3.59296825e-01 3.04188713e-02
4.46267267e+00 9.91451886e-01 2.91299707e-02 2.23544545e+00 3.02181089e-01 3.04128953e-02
4.48768769e+00 9.55979742e-01 2.89520356e-02 2.24794795e+00 2.49407267e-01 3.03727681e-02
4.51270270e+00 9.22521436e-01 2.87596388e-02 2.26045045e+00 2.00591806e-01 3.03017090e-02
4.53771772e+00 8.91021711e-01 2.85480684e-02 2.27295295e+00 1.55328244e-01 3.02132213e-02
4.56273273e+00 8.61422876e-01 2.83147365e-02 2.28545546e+00 1.13215913e-01 3.01260219e-02
4.58774775e+00 8.33665247e-01 2.80589666e-02 2.29795796e+00 7.38823680e-02 3.00573214e-02
4.61276276e+00 8.07687592e-01 2.77817371e-02 2.31046046e+00 3.69991253e-02 3.00168141e-02
4.63777778e+00 7.83427555e-01 2.74853978e-02 2.32296296e+00 2.29078229e-03 3.00035177e-02
4.66279279e+00 7.60822077e-01 2.71733731e-02 2.33546547e+00 -3.04619274e-02 3.00065436e-02
4.68780781e+00 7.39807785e-01 2.68498637e-02 2.34796797e+00 -6.14242268e-02 3.00093519e-02
4.71282282e+00 7.20321384e-01 2.65195530e-02 2.36047047e+00 -9.07133725e-02 2.99957645e-02
4.73783784e+00 7.02300006e-01 2.61873274e-02 2.37297297e+00 -1.18407418e-01 2.99555087e-02
4.76285285e+00 6.85681560e-01 2.58580147e-02 2.38547548e+00 -1.44555357e-01 2.98874344e-02
4.78786787e+00 6.70405038e-01 2.55361495e-02 2.39797798e+00 -1.69187447e-01 2.97994693e-02
4.81288288e+00 6.56410810e-01 2.52257705e-02 2.41048048e+00 -1.92324677e-01 2.97054854e-02
4.83789790e+00 6.43640886e-01 2.49302568e-02 2.42298298e+00 -2.13986626e-01 2.96202350e-02
4.86291291e+00 6.32039156e-01 2.46522085e-02 2.43548549e+00 -2.34197212e-01 2.95541499e-02
4.88792793e+00 6.21551595e-01 2.43933746e-02 2.44798799e+00 -2.52988140e-01 2.95098456e-02
4.91294294e+00 6.12126449e-01 2.41546307e-02 2.46049049e+00 -2.70400117e-01 2.94815478e-02
4.93795796e+00 6.03714385e-01 2.39360038e-02 2.47299299e+00 -2.86482152e-01 2.94575332e-02
4.96297297e+00 5.96268618e-01 2.37367407e-02 2.48549550e+00 -3.01289381e-01 2.94245466e-02
4.98798799e+00 5.89745003e-01 2.35554118e-02 2.49799800e+00 -3.14880017e-01 2.93725041e-02
5.01300300e+00 5.84102107e-01 2.33900423e-02 2.51050050e+00 -3.27311995e-01 2.92978281e-02
5.03801802e+00 5.79301247e-01 2.32382594e-02 2.52300300e+00 -3.38639891e-01 2.92043636e-02
5.06303303e+00 5.75306507e-01 2.30974452e-02 2.53550551e+00 -3.48912557e-01 2.91016941e-02
5.08804805e+00 5.72084724e-01 2.29648863e-02 2.54800801e+00 -3.58171811e-01 2.90015418e-02
5.11306306e+00 5.69605455e-01 2.28379109e-02 2.56051051e+00 -3.66452322e-01 2.89135595e-02
5.13807808e+00 5.67840913e-01 2.27140093e-02 2.57301301e+00 -3.73782710e-01 2.88420196e-02
5.16309309e+00 5.66765891e-01 2.25909309e-02 2.58551552e+00 -3.80187662e-01 2.87845642e-02
5.18810811e+00 5.66357659e-01 2.24667589e-02 2.59801802e+00 -3.85690795e-01 2.87333922e-02
5.21312312e+00 5.66595844e-01 2.23399598e-02 2.61052052e+00 -3.90317883e-01 2.86783346e-02
5.23813814e+00 5.67462292e-01 2.22094098e-02 2.62302302e+00 -3.94100010e-01 2.86106045e-02
5.26315315e+00 5.68940920e-01 2.20744004e-02 2.63552553e+00 -3.97076253e-01 2.85258546e-02
5.28816817e+00 5.71017547e-01 2.19346248e-02 2.64802803e+00 -3.99295526e-01 2.84255182e-02
5.31318318e+00 5.73679720e-01 2.17901481e-02 2.66053053e+00 -4.00817308e-01 2.83160633e-02
5.33819820e+00 5.76916529e-01 2.16413654e-02 2.67303303e+00 -4.01711127e-01 2.82065133e-02
5.36321321e+00 5.80718415e-01 2.14889493e-02 2.68553554e+00 -4.02054757e-01 2.81051628e-02
5.38822823e+00 5.85076967e-01 2.13337914e-02 2.69803804e+00 -4.01931270e-01 2.80166836e-02
5.41324324e+00 5.89984728e-01 2.11769391e-02 2.71054054e+00 -4.01425179e-01 2.79406513e-02
5.43825826e+00 5.95434988e-01 2.10195317e-02 2.72304304e+00 -4.00617993e-01 2.78719774e-02
5.46327327e+00 6.01421581e-01 2.08627383e-02 2.73554555e+00 -3.99583597e-01 2.78030023e-02
5.48828829e+00 6.07938685e-01 2.07076992e-02 2.74804805e+00 -3.98383879e-01 2.77264026e-02
5.51330330e+00 6.14980628e-01 2.05554733e-02 2.76055055e+00 -3.97064982e-01 2.76378217e-02
5.53831832e+00 6.22541692e-01 2.04069936e-02 2.77305305e+00 -3.95654559e-01 2.75373074e-02
5.56333333e+00 6.30615935e-01 2.02630318e-02 2.78555556e+00 -3.94160253e-01 2.74291143e-02
5.58834835e+00 6.39197009e-01 2.01241733e-02 2.79805806e+00 -3.92569572e-01 2.73200172e-02
5.61336336e+00 6.48277997e-01 1.99908024e-02 2.81056056e+00 -3.90851168e-01 2.72167906e-02
5.63837838e+00 6.57851257e-01 1.98630989e-02 2.82306306e+00 -3.88957416e-01 2.71237894e-02
5.66339339e+00 6.67908280e-01 1.97410439e-02 2.83556557e+00 -3.86828091e-01 2.70415054e-02
5.68840841e+00 6.78439557e-01 1.96244351e-02 2.84806807e+00 -3.84394830e-01 2.69665955e-02
5.71342342e+00 6.89434463e-01 1.95129094e-02 2.86057057e+00 -3.81586014e-01 2.68933072e-02
5.73843844e+00 7.00881153e-01 1.94059709e-02 2.87307307e+00 -3.78331695e-01 2.68157122e-02
5.76345345e+00 7.12766477e-01 1.93030240e-02 2.88557558e+00 -3.74568161e-01 2.67298918e-02
5.78846847e+00 7.25075902e-01 1.92034068e-02 2.89807808e+00 -3.70241824e-01 2.66352877e-02
5.81348348e+00 7.37793458e-01 1.91064259e-02 2.91058058e+00 -3.65312144e-01 2.65347779e-02
5.83849850e+00 7.50901693e-01 1.90113889e-02 2.92308308e+00 -3.59753420e-01 2.64335035e-02
5.86351351e+00 7.64381649e-01 1.89176346e-02 2.93558559e+00 -3.53555369e-01 2.63369171e-02
5.88852853e+00 7.78212845e-01 1.88245581e-02 2.94808809e+00 -3.46722536e-01 2.62487852e-02
5.91354354e+00 7.92373286e-01 1.87316325e-02 2.96059059e+00 -3.39272641e-01 2.61698786e-02
5.93855856e+00 8.06839475e-01 1.86384237e-02 2.97309309e+00 -3.31234109e-01 2.60978115e-02
5.96357357e+00 8.21586447e-01 1.85446010e-02 2.98559560e+00 -3.22643019e-01 2.60280448e-02
5.98858859e+00 8.36587817e-01 1.84499413e-02 2.99809810e+00 -3.13539796e-01 2.59556328e-02
6.01360360e+00 8.51815831e-01 1.83543292e-02 3.01060060e+00 -3.03965951e-01 2.58770367e-02
6.03861862e+00 8.67241443e-01 1.82577514e-02 3.02310310e+00 -2.93961139e-01 2.57913425e-02
6.06363363e+00 8.82834393e-01 1.81602878e-02 3.03560561e+00 -2.83560763e-01 2.57004706e-02
6.08864865e+00 8.98563297e-01 1.80620996e-02 3.04810811e+00 -2.72794313e-01 2.56083418e-02
6.11366366e+00 9.14395753e-01 1.79634140e-02 3.06061061e+00 -2.61684488e-01 2.55193417e-02
6.13867868e+00 9.30298447e-01 1.78645082e-02 3.07311311e+00 -2.50247138e-01 2.54366649e-02
6.16369369e+00 9.46237271e-01 1.77656923e-02 3.08561562e+00 -2.38491929e-01 2.53611540e-02
6.18870871e+00 9.62177448e-01 1.76672918e-02 3.09811812e+00 -2.26423610e-01 2.52910471e-02
6.21372372e+00 9.78083660e-01 1.75696311e-02 3.11062062e+00 -2.14043691e-01 2.52226965e-02
6.23873874e+00 9.93920184e-01 1.74730187e-02 3.12312312e+00 -2.01352321e-01 2.51519540e-02
6.26375375e+00 1.00965103e+00 1.73777337e-02 3.13562563e+00 -1.88350156e-01 2.50756822e-02
6.28876877e+00 1.02524007e+00 1.72840148e-02 3.14812813e+00 -1.75040034e-01 2.49928348e-02
6.31378378e+00 1.04065120e+00 1.71920522e-02 3.16063063e+00 -1.61428275e-01 2.49047284e-02
6.33879880e+00 1.05584847e+00 1.71019822e-02 3.17313313e+00 -1.47525537e-01 2.48144390e-02
6.36381381e+00 1.07079621e+00 1.70138844e-02 3.18563564e+00 -1.33347148e-01 2.47255714e-02
6.38882883e+00 1.08545921e+00 1.69277819e-02 3.19813814e+00 -1.18912961e-01 2.46408719e-02
6.41384384e+00 1.09980281e+00 1.68436441e-02 3.21064064e+00 -1.04246777e-01 2.45612003e-02
6.43885886e+00 1.11379309e+00 1.67613912e-02 3.22314314e+00 -8.93754752e-02 2.44852326e-02
6.46387387e+00 1.12739695e+00 1.66809013e-02 3.23564565e+00 -7.43279842e-02 2.44099832e-02
6.48888889e+00 1.14058225e+00 1.66020183e-02 3.24814815e+00 -5.91342516e-02 2.43319220e-02
6.51390390e+00 1.15331796e+00 1.65245609e-02 3.26065065e+00 -4.38243734e-02 2.42482528e-02
6.53891892e+00 1.16557426e+00 1.64483318e-02 3.27315315e+00 -2.84280047e-02 2.41578765e-02
6.56393393e+00 1.17732263e+00 1.63731272e-02 3.28565566e+00 -1.29741411e-02 2.40616977e-02
6.58894895e+00 1.18853599e+00 1.62987456e-02 3.29815816e+00 2.50868531e-03 2.39621881e-02
6.61396396e+00 1.19918876e+00 1.62249961e-02 3.31066066e+00 1.79918097e-02 2.38623872e-02
6.63897898e+00 1.20925698e+00 1.61517049e-02 3.32316316e+00 3.34455019e-02 2.37647233e-02
6.66399399e+00 1.21871838e+00 1.60787215e-02 3.33566567e+00 4.88378077e-02 2.36700960e-02
6.68900901e+00 1.22755246e+00 1.60059223e-02 3.34816817e+00 6.41333059e-02 2.35775532e-02
6.71402402e+00 1.23574053e+00 1.59332140e-02 3.36067067e+00 7.92919465e-02 2.34846688e-02
6.73903904e+00 1.24326583e+00 1.58605341e-02 3.37317317e+00 9.42681304e-02 2.33884575e-02
6.76405405e+00 1.25011349e+00 1.57878514e-02 3.38567568e+00 1.09010181e-01 2.32864707e-02
6.78906907e+00 1.25627065e+00 1.57151636e-02 3.39817818e+00 1.23460320e-01 2.31776635e-02
6.81408408e+00 1.26172646e+00 1.56424956e-02 3.41068068e+00 1.37555224e-01 2.30627230e-02
6.83909910e+00 1.26647212e+00 1.55698951e-02 3.42318318e+00 1.51227166e-01 2.29437524e-02
6.86411411e+00 1.27050086e+00 1.54974289e-02 3.43568569e+00 1.64405721e-01 2.28234449e-02
6.88912913e+00 1.27380799e+00 1.54251778e-02 3.44818819e+00 1.77019921e-01 2.27040622e-02
6.91414414e+00 1.27639090e+00 1.53532317e-02 3.46069069e+00 1.89000732e-01 2.25865998e-02
6.93915916e+00 1.27824904e+00 1.52816850e-02 3.47319319e+00 2.00283667e-01 2.24704445e-02
6.96417417e+00 1.27938389e+00 1.52106312e-02 3.48569570e+00 2.10811350e-01 2.23536418e-02
6.98918919e+00 1.27979898e+00 1.51401591e-02 3.49819820e+00 2.20535823e-01 2.22336546e-02
7.01420420e+00 1.27949983e+00 1.50703488e-02 3.51070070e+00 2.29420421e-01 2.21083200e-02
7.03921922e+00 1.27849393e+00 1.50012684e-02 3.52320320e+00 2.37441062e-01 2.19766431e-02
7.06423423e+00 1.27679072e+00 1.49329720e-02 3.53570571e+00 2.44586861e-01 2.18391396e-02
7.08924925e+00 1.27440149e+00 1.48654979e-02 3.54820821e+00 2.50860002e-01 2.16976152e-02
7.11426426e+00 1.27133939e+00 1.47988678e-02 3.56071071e+00 2.56274898e-01 2.15544726e-02
7.13927928e+00 1.26761934e+00 1.47330869e-02 3.57321321e+00 2.60856690e-01 2.14118139e-02
7.16429429e+00 1.26325795e+00 1.46681447e-02 3.58571572e+00 2.64639229e-01 2.12706723e-02
7.18930931e+00 1.25827351e+00 1.46040162e-02 3.59821822e+00 2.67662675e-01 2.11306603e-02
7.21432432e+00 1.25268586e+00 1.45406639e-02 3.61072072e+00 2.69970919e-01 2.09901553e-02
7.23933934e+00 1.24651638e+00 1.44780401e-02 3.62322322e+00 2.71609023e-01 2.08469453e-02
7.26435435e+00 1.23978782e+00 1.44160893e-02 3.63572573e+00 2.72620853e-01 2.06990806e-02
7.28936937e+00 1.23252431e+00 1.43547511e-02 3.64822823e+00 2.73047081e-01 2.05456129e-02
7.31438438e+00 1.22475124e+00 1.42939627e-02 3.66073073e+00 2.72923680e-01 2.03869501e-02
7.33939940e+00 1.21649513e+00 1.42336616e-02 3.67323323e+00 2.72280988e-01 2.02247059e-02
7.36441441e+00 1.20778363e+00 1.41737879e-02 3.68573574e+00 2.71143370e-01 2.00611072e-02
7.38942943e+00 1.19864532e+00 1.41142867e-02 3.69823824e+00 2.69529449e-01 1.98981866e-02
7.41444444e+00 1.18910973e+00 1.40551092e-02 3.71074074e+00 2.67452841e-01 1.97370627e-02
7.43945946e+00 1.17920714e+00 1.39962147e-02 3.72324324e+00 2.64923260e-01 1.95775775e-02
7.46447447e+00 1.16896855e+00 1.39375711e-02 3.73574575e+00 2.61947875e-01 1.94184208e-02
7.48948949e+00 1.15842555e+00 1.38791554e-02 3.74824825e+00 2.58532742e-01 1.92576897e-02
7.51450450e+00 1.14761024e+00 1.38209538e-02 3.76075075e+00 2.54684179e-01 1.90936643e-02
7.53951952e+00 1.13655513e+00 1.37629614e-02 3.77325325e+00 2.50409930e-01 1.89255088e-02
7.56453453e+00 1.12529301e+00 1.37051815e-02 3.78575576e+00 2.45720023e-01 1.87536375e-02
7.58954955e+00 1.11385690e+00 1.36476246e-02 3.79825826e+00 2.40627245e-01 1.85796177e-02
7.61456456e+00 1.10227990e+00 1.35903071e-02 3.81076076e+00 2.35147213e-01 1.84056503e-02
7.63957958e+00 1.09059513e+00 1.35332501e-02 3.82326326e+00 2.29298057e-01 1.82338248e-02
7.66459459e+00 1.07883564e+00 1.34764781e-02 3.83576577e+00 2.23099774e-01 1.80654292e-02
7.68960961e+00 1.06703425e+00 1.34200172e-02 3.84826827e+00 2.16573340e-01 1.79005723e-02
7.71462462e+00 1.05522354e+00 1.33638938e-02 3.86077077e+00 2.09739706e-01 1.77382572e-02
7.73963964e+00 1.04343569e+00 1.33081335e-02 3.87327327e+00 2.02618785e-01 1.75768726e-02
7.76465465e+00 1.03170243e+00 1.32527598e-02 3.88577578e+00 1.95228574e-01 1.74149108e-02
7.78966967e+00 1.02005495e+00 1.31977928e-02 3.89827828e+00 1.87584497e-01 1.72516373e-02
7.81468468e+00 1.00852377e+00 1.31432491e-02 3.91078078e+00 1.79699063e-01 1.70874630e-02
7.83969970e+00 9.97138725e-01 1.30891405e-02 3.92328328e+00 1.71581876e-01 1.69238815e-02
7.86471471e+00 9.85928824e-01 1.30354743e-02 3.93578579e+00 1.63240020e-01 1.67629981e-02
7.88972973e+00 9.74922208e-01 1.29822527e-02 3.94828829e+00 1.54678764e-01 1.66068263e-02
7.91474474e+00 9.64146068e-01 1.29294733e-02 3.96079079e+00 1.45902551e-01 1.64566165e-02
7.93975976e+00 9.53626572e-01 1.28771294e-02 3.97329329e+00 1.36916149e-01 1.63124667e-02
7.96477477e+00 9.43388802e-01 1.28252100e-02 3.98579580e+00 1.27725864e-01 1.61733605e-02
7.98978979e+00 9.33456692e-01 1.27737010e-02 3.99829830e+00 1.18340694e-01 1.60376099e-02
8.01480480e+00 9.23852967e-01 1.27225856e-02 4.01080080e+00 1.08773307e-01 1.59035307e-02
8.03981982e+00 9.14599094e-01 1.26718450e-02 4.02330330e+00 9.90407357e-02 1.57700890e-02
8.06483483e+00 9.05715232e-01 1.26214596e-02 4.03580581e+00 8.91647238e-02 1.56372769e-02
8.08984985e+00 8.97220184e-01 1.25714090e-02 4.04830831e+00 7.91716803e-02 1.55060793e-02
8.11486486e+00 8.89131364e-01 1.25216735e-02 4.06081081e+00 6.90922359e-02 1.53780485e-02
8.13987988e+00 8.81464757e-01 1.24722343e-02 4.07331331e+00 5.89604372e-02 1.52546497e-02
8.16489489e+00 8.74234892e-01 1.24230742e-02 4.08581582e+00 4.88126461e-02 1.51366237e-02
8.18990991e+00 8.67454817e-01 1.23741782e-02 4.09831832e+00 3.86862395e-02 1.50236109e-02
8.21492492e+00 8.61136079e-01 1.23255334e-02 4.11082082e+00 2.86182222e-02 1.49141746e-02
8.23993994e+00 8.55288712e-01 1.22771298e-02 4.12332332e+00 1.86438739e-02 1.48062132e-02
8.26495495e+00 8.49921225e-01 1.22289599e-02 4.13582583e+00 8.79554738e-03 1.46976003e-02
8.28996997e+00 8.45040599e-01 1.21810188e-02 4.14832833e+00 -8.98282540e-04 1.45868094e-02
8.31498498e+00 8.40652289e-01 1.21333044e-02 4.16083083e+00 -1.04136406e-02 1.44732946e-02
8.34000000e+00 8.36760231e-01 1.20858166e-02 4.17333333e+00 -1.97312992e-02 1.43574902e-02
8.36501502e+00 8.33366849e-01 1.20385576e-02 4.18583584e+00 -2.88366428e-02 1.42404397e-02
8.39003003e+00 8.30473076e-01 1.19915311e-02 4.19833834e+00 -3.77191745e-02 1.41231983e-02
8.41504505e+00 8.28078373e-01 1.19447419e-02 4.21084084e+00 -4.63717226e-02 1.40062370e-02
8.44006006e+00 8.26180754e-01 1.18981961e-02 4.22334334e+00 -5.47894344e-02 1.38890744e-02
8.46507508e+00 8.24776816e-01 1.18518998e-02 4.23584585e+00 -6.29686588e-02 1.37702764e-02
8.49009009e+00 8.23861777e-01 1.18058594e-02 4.24834835e+00 -7.09058301e-02 1.36478211e-02
8.51510511e+00 8.23429510e-01 1.17600809e-02 4.26085085e+00 -7.85964626e-02 1.35196912e-02
8.54012012e+00 8.23472587e-01 1.17145695e-02 4.27335335e+00 -8.60343503e-02 1.33844705e-02
8.56513514e+00 8.23982329e-01 1.16693298e-02 4.28585586e+00 -9.32110462e-02 1.32417290e-02
8.59015015e+00 8.24948852e-01 1.16243650e-02 4.29835836e+00 -1.00115667e-01 1.30920562e-02
8.61516517e+00 8.26361121e-01 1.15796771e-02 4.31086086e+00 -1.06735032e-01 1.29367388e-02
8.64018018e+00 8.28207009e-01 1.15352669e-02 4.32336336e+00 -1.13054124e-01 1.27772019e-02
8.66519520e+00 8.30473354e-01 1.14911336e-02 4.33586587e+00 -1.19056808e-01 1.26144243e-02
8.69021021e+00 8.33146019e-01 1.14472753e-02 4.34836837e+00 -1.24726741e-01 1.24485452e-02
8.71522523e+00 8.36209963e-01 1.14036888e-02 4.36087087e+00 -1.30048380e-01 1.22788116e-02
8.74024024e+00 8.39649297e-01 1.13603696e-02 4.37337337e+00 -1.35007974e-01 1.21038858e-02
8.76525526e+00 8.43447360e-01 1.13173127e-02 4.38587588e+00 -1.39594457e-01 1.19223977e-02
8.79027027e+00 8.47586786e-01 1.12745120e-02 4.39837838e+00 -1.43800140e-01 1.17335372e-02
8.81528529e+00 8.52049569e-01 1.12319611e-02 4.41088088e+00 -1.47621142e-01 1.15374659e-02
8.84030030e+00 8.56817140e-01 1.11896534e-02 4.42338338e+00 -1.51057514e-01 1.13353968e-02
8.86531532e+00 8.61870438e-01 1.11475821e-02 4.43588589e+00 -1.54113050e-01 1.11293111e-02
8.89033033e+00 8.67189975e-01 1.11057404e-02 4.44838839e+00 -1.56794796e-01 1.09214095e-02
8.91534535e+00 8.72755917e-01 1.10641222e-02 4.46089089e+00 -1.59112317e-01 1.07134989e-02
8.94036036e+00 8.78548146e-01 1.10227215e-02 4.47339339e+00 -1.61076785e-01 1.05065395e-02
8.96537538e+00 8.84546336e-01 1.09815331e-02 4.48589590e+00 -1.62699973e-01 1.03005272e-02
8.99039039e+00 8.90730020e-01 1.09405525e-02 4.49839840e+00 -1.63993270e-01 1.00947578e-02
9.01540541e+00 8.97078661e-01 1.08997759e-02 4.51090090e+00 -1.64966785e-01 9.88837845e-03
9.04042042e+00 9.03571714e-01 1.08592001e-02 4.52340340e+00 -1.65628645e-01 9.68101880e-03
9.06543544e+00 9.10188696e-01 1.08188230e-02 4.53590591e+00 -1.65984540e-01 9.47326411e-03
9.09045045e+00 9.16909245e-01 1.07786430e-02 4.54840841e+00 -1.66037559e-01 9.26678741e-03
9.11546547e+00 9.23713184e-01 1.07386592e-02 4.56091091e+00 -1.65788327e-01 9.06408096e-03
9.14048048e+00 9.30580581e-01 1.06988713e-02 4.57341341e+00 -1.65235430e-01 8.86787279e-03
9.16549550e+00 9.37491799e-01 1.06592794e-02 4.58591592e+00 -1.64376073e-01 8.68043517e-03
9.19051051e+00 9.44427557e-01 1.06198841e-02 4.59841842e+00 -1.63206917e-01 8.50304267e-03
9.21552553e+00 9.51368978e-01 1.05806860e-02 4.61092092e+00 -1.61724999e-01 8.33579024e-03
9.24054054e+00 9.58297636e-01 1.05416861e-02 4.62342342e+00 -1.59928653e-01 8.17784772e-03
9.26555556e+00 9.65195600e-01 1.05028852e-02 4.63592593e+00 -1.57818339e-01 8.02805525e-03
9.29057057e+00 9.72045481e-01 1.04642840e-02 4.64842843e+00 -1.55397300e-01 7.88562744e-03
9.31558559e+00 9.78830464e-01 1.04258832e-02 4.66093093e+00 -1.52671985e-01 7.75068964e-03
9.34060060e+00 9.85534347e-01 1.03876831e-02 4.67343343e+00 -1.49652197e-01 7.62443218e-03
9.36561562e+00 9.92141575e-01 1.03496837e-02 4.68593594e+00 -1.46350962e-01 7.50881212e-03
9.39063063e+00 9.98637261e-01 1.03118845e-02 4.69843844e+00 -1.42784113e-01 7.40590429e-03
9.41564565e+00 1.00500722e+00 1.02742848e-02 4.71094094e+00 -1.38969659e-01 7.31714402e-03
9.44066066e+00 1.01123799e+00 1.02368834e-02 4.72344344e+00 -1.34926977e-01 7.24275723e-03
9.46567568e+00 1.01731684e+00 1.01996788e-02 4.73594595e+00 -1.30675914e-01 7.18160767e-03
9.49069069e+00 1.02323179e+00 1.01626689e-02 4.74844845e+00 -1.26235885e-01 7.13152600e-03
9.51570571e+00 1.02897164e+00 1.01258516e-02 4.76095095e+00 -1.21625053e-01 7.08998884e-03
9.54072072e+00 1.03452596e+00 1.00892243e-02 4.77345345e+00 -1.16859661e-01 7.05487914e-03
9.56573574e+00 1.03988510e+00 1.00527843e-02 4.78595596e+00 -1.11953580e-01 7.02503613e-03
9.59075075e+00 1.04504017e+00 1.00165288e-02 4.79845846e+00 -1.06918111e-01 7.00039496e-03
9.61576577e+00 1.04998310e+00 9.98045475e-03 4.81096096e+00 -1.01762059e-01 6.98167778e-03
9.64078078e+00 1.05470658e+00 9.94455921e-03 4.82346346e+00 -9.64920511e-02 6.96976709e-03
9.66579580e+00 1.05920408e+00 9.90883929e-03 4.83596597e+00 -9.11130846e-02 6.96501165e-03
9.69081081e+00 1.06346982e+00 9.87329217e-03 4.84846847e+00 -8.56292267e-02 6.96673933e-03
9.71582583e+00 1.06749880e+00 9.83791520e-03 4.86097097e+00 -8.00444061e-02 6.97316728e-03
9.74084084e+00 1.07128675e+00 9.80270595e-03 4.87347347e+00 -7.43632115e-02 6.98173955e-03
9.76585586e+00 1.07483011e+00 9.76766220e-03 4.88597598e+00 -6.85916179e-02 6.98975352e-03
9.79087087e+00 1.07812607e+00 9.73278197e-03 4.89847848e+00 -6.27375700e-02 6.99503224e-03
9.81588589e+00 1.08117247e+00 9.69806359e-03 4.91098098e+00 -5.68113640e-02 6.99639487e-03
9.84090090e+00 1.08396785e+00 9.66350561e-03 4.92348348e+00 -5.08257914e-02 6.99376371e-03
9.86591592e+00 1.08651138e+00 9.62910685e-03 4.93598599e+00 -4.47960320e-02 6.98788270e-03
9.89093093e+00 1.08880288e+00 9.59486639e-03 4.94848849e+00 -3.87393052e-02 6.97976132e-03
9.91594595e+00 1.09084276e+00 9.56078349e-03 4.96099099e+00 -3.26743155e-02 6.97005408e-03
9.94096096e+00 1.09263200e+00 9.52685763e-03 4.97349349e+00 -2.66205451e-02 6.95860710e-03
9.96597598e+00 1.09417213e+00 9.49308843e-03 4.98599600e+00 -2.05974611e-02 6.94433839e-03
9.99099099e+00 1.09546524e+00 9.45947560e-03 4.99849850e+00 -1.46237142e-02 6.92548940e-03
1.00160060e+01 1.09651388e+00 9.42601895e-03 5.01100100e+00 -8.71640394e-03 6.90014487e-03
1.00410210e+01 1.09732110e+00 9.39271832e-03 5.02350350e+00 -2.89047792e-03 6.86682130e-03
1.00660360e+01 1.09789038e+00 9.35957354e-03 5.03600601e+00 2.84167762e-03 6.82490728e-03
1.00910511e+01 1.09822562e+00 9.32658440e-03 5.04850851e+00 8.47042205e-03 6.77479981e-03
1.01160661e+01 1.09833113e+00 9.29375064e-03 5.06101101e+00 1.39888042e-02 6.71769186e-03
1.01410811e+01 1.09821156e+00 9.26107188e-03 5.07351351e+00 1.93922756e-02 6.65509013e-03
1.01660961e+01 1.09787194e+00 9.22854763e-03 5.08601602e+00 2.46782036e-02 6.58823782e-03
1.01911111e+01 1.09731757e+00 9.19617729e-03 5.09851852e+00 2.98452363e-02 6.51765367e-03
1.02161261e+01 1.09655408e+00 9.16396009e-03 5.11102102e+00 3.48925806e-02 6.44295808e-03
1.02411411e+01 1.09558734e+00 9.13189512e-03 5.12352352e+00 3.98192672e-02 6.36305091e-03
1.02661562e+01 1.09442349e+00 9.09998134e-03 5.13602603e+00 4.46234732e-02 6.27657291e-03
1.02911712e+01 1.09306887e+00 9.06821756e-03 5.14852853e+00 4.93019685e-02 6.18247819e-03
1.03161862e+01 1.09153004e+00 9.03660247e-03 5.16103103e+00 5.38497381e-02 6.08050677e-03
1.03412012e+01 1.08981373e+00 9.00513465e-03 5.17353353e+00 5.82598162e-02 5.97138597e-03
1.03662162e+01 1.08792684e+00 8.97381258e-03 5.18603604e+00 6.25233465e-02 5.85668583e-03
1.03912312e+01 1.08587641e+00 8.94263468e-03 5.19853854e+00 6.66298608e-02 5.73837561e-03
1.04162462e+01 1.08366962e+00 8.91159930e-03 5.21104104e+00 7.05677477e-02 5.61823588e-03
1.04412613e+01 1.08131375e+00 8.88070480e-03 5.22354354e+00 7.43248638e-02 5.49733972e-03
1.04662763e+01 1.07881620e+00 8.84994951e-03 5.23604605e+00 7.78892281e-02 5.37580006e-03
1.04912913e+01 1.07618443e+00 8.81933178e-03 5.24854855e+00 8.12497330e-02 5.25288657e-03
1.05163063e+01 1.07342598e+00 8.78885001e-03 5.26105105e+00 8.43968002e-02 5.12747634e-03
1.05413213e+01 1.07054846e+00 8.75850266e-03 5.27355355e+00 8.73229236e-02 4.99867492e-03
1.05663363e+01 1.06755953e+00 8.72828824e-03 5.28605606e+00 9.00230437e-02 4.86637931e-03
1.05913514e+01 1.06446690e+00 8.69820539e-03 5.29855856e+00 9.24947224e-02 4.73157481e-03
1.06163664e+01 1.06127828e+00 8.66825281e-03 5.31106106e+00 9.47381018e-02 4.59624921e-03
1.06413814e+01 1.05800144e+00 8.63842934e-03 5.32356356e+00 9.67556539e-02 4.46293944e-03
1.06663964e+01 1.05464416e+00 8.60873390e-03 5.33606607e+00 9.85517463e-02 4.33405928e-03
1.06914114e+01 1.05121421e+00 8.57916553e-03 5.34856857e+00 1.00132069e-01 4.21124917e-03
1.07164264e+01 1.04771939e+00 8.54972340e-03 5.36107107e+00 1.01502979e-01 4.09500186e-03
1.07414414e+01 1.04416748e+00 8.52040676e-03 5.37357357e+00 1.02670823e-01 3.98472659e-03
1.07664565e+01 1.04056627e+00 8.49121495e-03 5.38607608e+00 1.03641307e-01 3.87924514e-03
1.07914715e+01 1.03692353e+00 8.46214743e-03 5.39857858e+00 1.04418974e-01 3.77753625e-03
1.08164865e+01 1.03324700e+00 8.43320371e-03 5.41108108e+00 1.05006836e-01 3.67944081e-03
1.08415015e+01 1.02954441e+00 8.40438336e-03 5.42358358e+00 1.05406188e-01 3.58604996e-03
1.08665165e+01 1.02582346e+00 8.37568602e-03 5.43608609e+00 1.05616635e-01 3.49960856e-03
1.08915315e+01 1.02209181e+00 8.34711135e-03 5.44858859e+00 1.05636312e-01 3.42293761e-03
1.09165465e+01 1.01835709e+00 8.31865903e-03 5.46109109e+00 1.05462279e-01 3.35856397e-03
1.09415616e+01 1.01462688e+00 8.29032875e-03 5.47359359e+00 1.05091051e-01 3.30788495e-03
1.09665766e+01 1.01090870e+00 8.26212019e-03 5.48609610e+00 1.04519208e-01 3.27071587e-03
1.09915916e+01 1.00721002e+00 8.23403301e-03 5.49859860e+00 1.03744028e-01 3.24542658e-03
1.10166066e+01 1.00353824e+00 8.20606685e-03 5.51110110e+00 1.02764071e-01 3.22961460e-03
1.10416216e+01 9.99900684e-01 8.17822128e-03 5.52360360e+00 1.01579676e-01 3.22102471e-03
1.10666366e+01 9.96304594e-01 8.15049583e-03 5.53610611e+00 1.00193295e-01 3.21833261e-03
1.10916517e+01 9.92757120e-01 8.12288999e-03 5.54860861e+00 9.86096646e-02 3.22148941e-03
1.11166667e+01 9.89265310e-01 8.09540316e-03 5.56111111e+00 9.68357741e-02 3.23151130e-03
1.11416817e+01 9.85836099e-01 8.06803468e-03 5.57361361e+00 9.48806423e-02 3.24981431e-03
1.11666967e+01 9.82476297e-01 8.04078382e-03 5.58611612e+00 9.27549296e-02 3.27736899e-03
1.11917117e+01 9.79192581e-01 8.01364978e-03 5.59861862e+00 9.04704171e-02 3.31402414e-03
1.12167267e+01 9.75991480e-01 7.98663170e-03 5.61112112e+00 8.80394059e-02 3.35827832e-03
1.12417417e+01 9.72879359e-01 7.95972864e-03 5.62362362e+00 8.54740930e-02 3.40758109e-03
1.12667568e+01 9.69862412e-01 7.93293962e-03 5.63612613e+00 8.27859834e-02 3.45901909e-03
1.12917718e+01 9.66946644e-01 7.90626359e-03 5.64862863e+00 7.99853936e-02 3.51009925e-03
1.13167868e+01 9.64137859e-01 7.87969947e-03 5.66113113e+00 7.70810918e-02 3.55933496e-03
1.13418018e+01 9.61441640e-01 7.85324614e-03 5.67363363e+00 7.40801066e-02 3.60644357e-03
1.13668168e+01 9.58863342e-01 7.82690245e-03 5.68613614e+00 7.09877214e-02 3.65211448e-03
1.13918318e+01 9.56408071e-01 7.80066724e-03 5.69863864e+00 6.78076490e-02 3.69745437e-03
1.14168468e+01 9.54080671e-01 7.77453936e-03 5.71114114e+00 6.45423694e-02 3.74332264e-03
1.14418619e+01 9.51885707e-01 7.74851764e-03 5.72364364e+00 6.11935931e-02 3.78980450e-03
1.14668769e+01 9.49827454e-01 7.72260095e-03 5.73614615e+00 5.77628042e-02 3.83601259e-03
1.14918919e+01 9.47909877e-01 7.69678818e-03 5.74864865e+00 5.42518275e-02 3.88027690e-03
1.15169069e+01 9.46136621e-01 7.67107825e-03 5.76115115e+00 5.06633639e-02 3.92063142e-03
1.15419219e+01 9.44510994e-01 7.64547015e-03 5.77365365e+00 4.70014414e-02 3.95540122e-03
1.15669369e+01 9.43035955e-01 7.61996291e-03 5.78615616e+00 4.32717369e-02 3.98367265e-03
1.15919520e+01 9.41714101e-01 7.59455561e-03 5.79865866e+00 3.94817387e-02 4.00548654e-03
1.16169670e+01 9.40547655e-01 7.56924744e-03 5.81116116e+00 3.56407327e-02 4.02169839e-03
1.16419820e+01 9.39538456e-01 7.54403762e-03 5.82366366e+00 3.17596150e-02 4.03356437e-03
1.16669970e+01 9.38687947e-01 7.51892546e-03 5.83616617e+00 2.78505486e-02 4.04220506e-03
1.16920120e+01 9.37997170e-01 7.49391036e-03 5.84866867e+00 2.39264980e-02 4.04814171e-03
1.17170270e+01 9.37466752e-01 7.46899178e-03 5.86117117e+00 2.00006854e-02 4.05107384e-03
1.17420420e+01 9.37096908e-01 7.44416926e-03 5.87367367e+00 1.60860217e-02 4.04997577e-03
1.17670571e+01 9.36887427e-01 7.41944241e-03 5.88617618e+00 1.21945654e-02 4.04346830e-03
1.17920721e+01 9.36837676e-01 7.39481090e-03 5.89867868e+00 8.33705944e-03 4.03032061e-03
1.18170871e+01 9.36946592e-01 7.37027446e-03 5.91118118e+00 4.52259114e-03 4.00989647e-03
1.18421021e+01 9.37212689e-01 7.34583289e-03 5.92368368e+00 7.58402669e-04 3.98238682e-03
1.18671171e+01 9.37634054e-01 7.32148600e-03 5.93618619e+00 -2.95012972e-03 3.94875006e-03
1.18921321e+01 9.38208352e-01 7.29723366e-03 5.94868869e+00 -6.59934947e-03 3.91038311e-03
1.19171471e+01 9.38932831e-01 7.27307575e-03 5.96119119e+00 -1.01870229e-02 3.86863947e-03
1.19421622e+01 9.39804333e-01 7.24901217e-03 5.97369369e+00 -1.37119227e-02 3.82436792e-03
1.19671772e+01 9.40819293e-01 7.22504281e-03 5.98619620e+00 -1.71733345e-02 3.77764278e-03
1.19921922e+01 9.41973759e-01 7.20116757e-03 5.99869870e+00 -2.05705348e-02 3.72778871e-03
1.20172072e+01 9.43263399e-01 7.17738631e-03 6.01120120e+00 -2.39022928e-02 3.67369239e-03
1.20422222e+01 9.44683516e-01 7.15369889e-03 6.02370370e+00 -2.71664444e-02 3.61428442e-03
1.20672372e+01 9.46229063e-01 7.13010511e-03 6.03620621e+00 -3.03595796e-02 3.54901410e-03
1.20922523e+01 9.47894658e-01 7.10660474e-03 6.04870871e+00 -3.34768734e-02 3.47814562e-03
1.21172673e+01 9.49674608e-01 7.08319748e-03 6.06121121e+00 -3.65120761e-02 3.40276877e-03
1.21422823e+01 9.51562922e-01 7.05988302e-03 6.07371371e+00 -3.94576626e-02 3.32451522e-03
1.21672973e+01 9.53553335e-01 7.03666093e-03 6.08621622e+00 -4.23051270e-02 3.24507315e-03
1.21923123e+01 9.55639332e-01 7.01353077e-03 6.09871872e+00 -4.50453914e-02 3.16567042e-03
1.22173273e+01 9.57814167e-01 6.99049202e-03 6.11122122e+00 -4.76692904e-02 3.08671951e-03
1.22423423e+01 9.60070892e-01 6.96754410e-03 6.12372372e+00 -5.01680842e-02 3.00776792e-03
1.22673574e+01 9.62402379e-01 6.94468637e-03 6.13622623e+00 -5.25339504e-02 2.92778507e-03
1.22923724e+01 9.64801347e-01 6.92191813e-03 6.14872873e+00 -5.47604084e-02 2.84568590e-03
1.23173874e+01 9.67260388e-01 6.89923865e-03 6.16123123e+00 -5.68426351e-02 2.76089994e-03
1.23424024e+01 9.69771993e-01 6.87664714e-03 6.17373373e+00 -5.87776449e-02 2.67377825e-03
1.23674174e+01 9.72328584e-01 6.85414278e-03 6.18623624e+00 -6.05643148e-02 2.58568658e-03
1.23924324e+01 9.74922532e-01 6.83172472e-03 6.19873874e+00 -6.22032573e-02 2.49873632e-03
1.24174474e+01 9.77546193e-01 6.80939209e-03 6.21124124e+00 -6.36965515e-02 2.41522666e-03
1.24424625e+01 9.80191933e-01 6.78714401e-03 6.22374374e+00 -6.50473624e-02 2.33698336e-03
1.24674775e+01 9.82852152e-01 6.76497960e-03 6.23624625e+00 -6.62594838e-02 2.26484401e-03
1.24924925e+01 9.85519311e-01 6.74289798e-03 6.24874875e+00 -6.73368515e-02 2.19851127e-03
1.25175075e+01 9.88185962e-01 6.72089829e-03 6.26125125e+00 -6.82830726e-02 2.13685995e-03
1.25425225e+01 9.90844768e-01 6.69897970e-03 6.27375375e+00 -6.91010167e-02 2.07859201e-03
1.25675375e+01 9.93488530e-01 6.67714138e-03 6.28625626e+00 -6.97925081e-02 2.02298286e-03
1.25925526e+01 9.96110210e-01 6.65538258e-03 6.29875876e+00 -7.03581463e-02 1.97042289e-03
1.26175676e+01 9.98702954e-01 6.63370255e-03 6.31126126e+00 -7.07972728e-02 1.92253148e-03
1.26425826e+01 1.00126011e+00 6.61210062e-03 6.32376376e+00 -7.11080843e-02 1.88176634e-03
1.26675976e+01 1.00377525e+00 6.59057614e-03 6.33626627e+00 -7.12878800e-02 1.85063271e-03
1.26926126e+01 1.00624220e+00 6.56912854e-03 6.34876877e+00 -7.13334189e-02 1.83077776e-03
1.27176276e+01 1.00865503e+00 6.54775728e-03 6.36127127e+00 -7.12413495e-02 1.82235534e-03
1.27426426e+01 1.01100809e+00 6.52646188e-03 6.37377377e+00 -7.10086704e-02 1.82396481e-03
1.27676577e+01 1.01329602e+00 6.50524190e-03 6.38627628e+00 -7.06331769e-02 1.83320013e-03
1.27926727e+01 1.01551376e+00 6.48409698e-03 6.39877878e+00 -7.01138489e-02 1.84754798e-03
1.28176877e+01 1.01765659e+00 6.46302676e-03 6.41128128e+00 -6.94511439e-02 1.86523643e-03
1.28427027e+01 1.01972006e+00 6.44203096e-03 6.42378378e+00 -6.86471654e-02 1.88570549e-03
1.28677177e+01 1.02170009e+00 6.42110930e-03 6.43628629e+00 -6.77056931e-02 1.90955587e-03
1.28927327e+01 1.02359294e+00 6.40026157e-03 6.44878879e+00 -6.66320696e-02 1.93803264e-03
1.29177477e+01 1.02539517e+00 6.37948756e-03 6.46129129e+00 -6.54329577e-02 1.97226461e-03
1.29427628e+01 1.02710372e+00 6.35878707e-03 6.47379379e+00 -6.41159904e-02 2.01257071e-03
1.29677778e+01 1.02871587e+00 6.33815994e-03 6.48629630e+00 -6.26893475e-02 2.05811617e-03
1.29927928e+01 1.03022923e+00 6.31760600e-03 6.49879880e+00 -6.11613010e-02 2.10704425e-03
1.30178078e+01 1.03164176e+00 6.29712508e-03 6.51130130e+00 -5.95397703e-02 2.15699870e-03
1.30428228e+01 1.03295175e+00 6.27671703e-03 6.52380380e+00 -5.78319314e-02 2.20580124e-03
1.30678378e+01 1.03415784e+00 6.25638166e-03 6.53630631e+00 -5.60439153e-02 2.25202137e-03
1.30928529e+01 1.03525899e+00 6.23611879e-03 6.54880881e+00 -5.41806233e-02 2.29525086e-03
1.31178679e+01 1.03625449e+00 6.21592822e-03 6.56131131e+00 -5.22456753e-02 2.33601537e-03
1.31428829e+01 1.03714392e+00 6.19580973e-03 6.57381381e+00 -5.02414947e-02 2.37537700e-03
1.31678979e+01 1.03792719e+00 6.17576308e-03 6.58631632e+00 -4.81695183e-02 2.41437869e-03
1.31929129e+01 1.03860449e+00 6.15578800e-03 6.59881882e+00 -4.60305104e-02 2.45353370e-03
1.32179279e+01 1.03917630e+00 6.13588422e-03 6.61132132e+00 -4.38249486e-02 2.49254499e-03
1.32429429e+01 1.03964337e+00 6.11605143e-03 6.62382382e+00 -4.15534416e-02 2.53034907e-03
1.32679580e+01 1.04000670e+00 6.09628929e-03 6.63632633e+00 -3.92171396e-02 2.56545052e-03
1.32929730e+01 1.04026754e+00 6.07659747e-03 6.64882883e+00 -3.68180938e-02 2.59640551e-03
1.33179880e+01 1.04042740e+00 6.05697557e-03 6.66133133e+00 -3.43595330e-02 2.62227058e-03
1.33430030e+01 1.04048796e+00 6.03742323e-03 6.67383383e+00 -3.18460276e-02 2.64286111e-03
1.33680180e+01 1.04045115e+00 6.01794003e-03 6.68633634e+00 -2.92835268e-02 2.65873970e-03
1.33930330e+01 1.04031908e+00 5.99852556e-03 6.69883884e+00 -2.66792643e-02 2.67094790e-03
1.34180480e+01 1.04009401e+00 5.97917939e-03 6.71134134e+00 -2.40415428e-02 2.68058005e-03
1.34430631e+01 1.03977841e+00 5.95990107e-03 6.72384384e+00 -2.13794173e-02 2.68835287e-03
1.34680781e+01 1.03937487e+00 5.94069016e-03 6.73634635e+00 -1.87023076e-02 2.69432772e-03
1.34930931e+01 1.03888612e+00 5.92154622e-03 6.74884885e+00 -1.60195780e-02 2.69788647e-03
1.35181081e+01 1.03831502e+00 5.90246879e-03 6.76135135e+00 -1.33401225e-02 2.69796463e-03
1.35431231e+01 1.03766454e+00 5.88345742e-03 6.77385385e+00 -1.06719963e-02 2.69344813e-03
1.35681381e+01 1.03693776e+00 5.86451166e-03 6.78635636e+00 -8.02212699e-03 2.68358378e-03
1.35931532e+01 1.03613781e+00 5.84563106e-03 6.79885886e+00 -5.39613154e-03 2.66825652e-03
1.36181682e+01 1.03526793e+00 5.82681517e-03 6.81136136e+00 -2.79825622e-03 2.64803889e-03
1.36431832e+01 1.03433142e+00 5.80806358e-03 6.82386386e+00 -2.31442324e-04 2.62399777e-03
1.36681982e+01 1.03333161e+00 5.78937583e-03 6.83636637e+00 2.30248973e-03 2.59732576e-03
1.36932132e+01 1.03227189e+00 5.77075151e-03 6.84886887e+00 4.80255770e-03 2.56892778e-03
1.37182282e+01 1.03115568e+00 5.75219020e-03 6.86137137e+00 7.26826490e-03 2.53911426e-03
1.37432432e+01 1.02998642e+00 5.73369148e-03 6.87387387e+00 9.69921304e-03 2.50751805e-03
1.37682583e+01 1.02876759e+00 5.71525497e-03 6.88637638e+00 1.20947189e-02 2.47326880e-03
1.37932733e+01 1.02750265e+00 5.69688026e-03 6.89887888e+00 1.44534723e-02 2.43535972e-03
1.38182883e+01 1.02619508e+00 5.67856697e-03 6.91138138e+00 1.67732695e-02 2.39307011e-03
1.38433033e+01 1.02484834e+00 5.66031472e-03 6.92388388e+00 1.90508460e-02 2.34629056e-03
1.38683183e+01 1.02346590e+00 5.64212315e-03 6.93638639e+00 2.12818278e-02 2.29563489e-03
1.38933333e+01 1.02205120e+00 5.62399188e-03 6.94888889e+00 2.34608018e-02 2.24229649e-03
1.39183483e+01 1.02060768e+00 5.60592056e-03 6.96139139e+00 2.55815016e-02 2.18769230e-03
1.39433634e+01 1.01913874e+00 5.58790886e-03 6.97389389e+00 2.76370877e-02 2.13301393e-03
1.39683784e+01 1.01764775e+00 5.56995644e-03 6.98639640e+00 2.96204971e-02 2.07884917e-03
1.39933934e+01 1.01613806e+00 5.55206296e-03 6.99889890e+00 3.15248266e-02 2.02502277e-03
1.40184084e+01 1.01461299e+00 5.53422812e-03 7.01140140e+00 3.33437138e-02 1.97072921e-03
1.40434234e+01 1.01307582e+00 5.51645161e-03 7.02390390e+00 3.50716798e-02 1.91491619e-03
1.40684384e+01 1.01152979e+00 5.49873313e-03 7.03640641e+00 3.67044004e-02 1.85677935e-03
1.40934535e+01 1.00997810e+00 5.48107241e-03 7.04890891e+00 3.82388807e-02 1.79618813e-03
1.41184685e+01 1.00842391e+00 5.46346916e-03 7.06141141e+00 3.96735175e-02 1.73388894e-03
1.41434835e+01 1.00687035e+00 5.44592314e-03 7.07391391e+00 4.10080439e-02 1.67140506e-03
1.41684985e+01 1.00532047e+00 5.42843409e-03 7.08641642e+00 4.22433637e-02 1.61064869e-03
1.41935135e+01 1.00377731e+00 5.41100178e-03 7.09891892e+00 4.33812912e-02 1.55336150e-03
1.42185285e+01 1.00224385e+00 5.39362600e-03 7.11142142e+00 4.44242233e-02 1.50058179e-03
1.42435435e+01 1.00072302e+00 5.37630652e-03 7.12392392e+00 4.53747757e-02 1.45235801e-03
1.42685586e+01 9.99217687e-01 5.35904317e-03 7.13642643e+00 4.62354189e-02 1.40785175e-03
1.42935736e+01 9.97730689e-01 5.34183574e-03 7.14892893e+00 4.70081492e-02 1.36581238e-03
1.43185886e+01 9.96264795e-01 5.32468406e-03 7.16143143e+00 4.76942261e-02 1.32524109e-03
1.43436036e+01 9.94822720e-01 5.30758797e-03 7.17393393e+00 4.82940003e-02 1.28598261e-03
1.43686186e+01 9.93407124e-01 5.29054731e-03 7.18643644e+00 4.88068502e-02 1.24901201e-03
1.43936336e+01 9.92020604e-01 5.27356192e-03 7.19893894e+00 4.92312291e-02 1.21628513e-03
1.44186486e+01 9.90665696e-01 5.25663164e-03 7.21144144e+00 4.95648207e-02 1.19016195e-03
1.44436637e+01 9.89344871e-01 5.23975633e-03 7.22394394e+00 4.98047845e-02 1.17257910e-03
1.44686787e+01 9.88060531e-01 5.22293584e-03 7.23644645e+00 4.99480681e-02 1.16430270e-03
1.44936937e+01 9.86815007e-01 5.20617001e-03 7.24894895e+00 4.99917548e-02 1.16462102e-03
1.45187087e+01 9.85610557e-01 5.18945867e-03 7.26145145e+00 4.99334127e-02 1.17164576e-03
1.45437237e+01 9.84449359e-01 5.17280167e-03 7.27395395e+00 4.97714110e-02 1.18307078e-03
1.45687387e+01 9.83333513e-01 5.15619882e-03 7.28645646e+00 4.95051731e-02 1.19702100e-03
1.45937538e+01 9.82265030e-01 5.13964993e-03 7.29895896e+00 4.91353425e-02 1.21263654e-03
1.46187688e+01 9.81245835e-01 5.12315480e-03 7.31146146e+00 4.86638450e-02 1.23019970e-03
1.46437838e+01 9.80277757e-01 5.10671320e-03 7.32396396e+00 4.80938418e-02 1.25079990e-03
1.46687988e+01 9.79362530e-01 5.09032490e-03 7.33646647e+00 4.74295789e-02 1.27568810e-03
1.46938138e+01 9.78501784e-01 5.07398965e-03 7.34896897e+00 4.66761470e-02 1.30558374e-03
1.47188288e+01 9.77697045e-01 5.05770716e-03 7.36147147e+00 4.58391752e-02 1.34022104e-03
1.47438438e+01 9.76949725e-01 5.04147716e-03 7.37397397e+00 4.49244888e-02 1.37831618e-03
1.47688589e+01 9.76261125e-01 5.02529932e-03 7.38647648e+00 4.39377634e-02 1.41794047e-03
1.47938739e+01 9.75632424e-01 5.00917333e-03 7.39897898e+00 4.28842076e-02 1.45711188e-03
1.48188889e+01 9.75064677e-01 4.99309884e-03 7.41148148e+00 4.17683062e-02 1.49435883e-03
1.48439039e+01 9.74558813e-01 4.97707550e-03 7.42398398e+00 4.05936451e-02 1.52906324e-03
1.48689189e+01 9.74115628e-01 4.96110293e-03 7.43648649e+00 3.93628355e-02 1.56149191e-03
1.48939339e+01 9.73735782e-01 4.94518075e-03 7.44898899e+00 3.80775434e-02 1.59253078e-03
1.49189489e+01 9.73419797e-01 4.92930859e-03 7.46149149e+00 3.67386182e-02 1.62322657e-03
1.49439640e+01 9.73168053e-01 4.91348603e-03 7.47399399e+00 3.53463100e-02 1.65430135e-03
1.49689790e+01 9.72980782e-01 4.89771269e-03 7.48649650e+00 3.39005499e-02 1.68581671e-03
1.49939940e+01 9.72858070e-01 4.88198818e-03 7.49899900e+00 3.24012676e-02 1.71710689e-03
1.50190090e+01 9.72799853e-01 4.86631210e-03 7.51150150e+00 3.08487139e-02 1.74699222e-03
1.50440240e+01 9.72805912e-01 4.85068407e-03 7.52400400e+00 2.92437553e-02 1.77417476e-03
1.50690390e+01 9.72875879e-01 4.83510371e-03 7.53650651e+00 2.75881144e-02 1.79765921e-03
1.50940541e+01 9.73009228e-01 4.81957067e-03 7.54900901e+00 2.58845288e-02 1.81704935e-03
1.51190691e+01 9.73205278e-01 4.80408460e-03 7.56151151e+00 2.41368169e-02 1.83262608e-03
1.51440841e+01 9.73463197e-01 4.78864517e-03 7.57401401e+00 2.23498417e-02 1.84519055e-03
1.51690991e+01 9.73781994e-01 4.77325206e-03 7.58651652e+00 2.05293767e-02 1.85573189e-03
1.51941141e+01 9.74160529e-01 4.75790500e-03 7.59901902e+00 1.86818872e-02 1.86503849e-03
1.52191291e+01 9.74597508e-01 4.74260371e-03 7.61152152e+00 1.68142480e-02 1.87339381e-03
1.52441441e+01 9.75091489e-01 4.72734795e-03 7.62402402e+00 1.49334244e-02 1.88046857e-03
1.52691592e+01 9.75640885e-01 4.71213751e-03 7.63652653e+00 1.30461464e-02 1.88544653e-03
1.52941742e+01 9.76243964e-01 4.69697217e-03 7.64902903e+00 1.11586076e-02 1.88732981e-03
1.53191892e+01 9.76898859e-01 4.68185178e-03 7.66153153e+00 9.27621746e-03 1.88530533e-03
1.53442042e+01 9.77603565e-01 4.66677616e-03 7.67403403e+00 7.40342839e-03 1.87903864e-03
1.53692192e+01 9.78355950e-01 4.65174520e-03 7.68653654e+00 5.54365449e-03 1.86879426e-03
1.53942342e+01 9.79153760e-01 4.63675877e-03 7.69903904e+00 3.69928816e-03 1.85534427e-03
1.54192492e+01 9.79994621e-01 4.62181678e-03 7.71154154e+00 1.87181161e-03 1.83969714e-03
1.54442643e+01 9.80876052e-01 4.60691913e-03 7.72404404e+00 6.19913182e-05 1.82274135e-03
1.54692793e+01 9.81795467e-01 4.59206576e-03 7.73654655e+00 -1.72986447e-03 1.80493226e-03
1.54942943e+01 9.82750184e-01 4.57725659e-03 7.74904905e+00 -3.50361107e-03 1.78614053e-03
1.55193093e+01 9.83737435e-01 4.56249157e-03 7.76155155e+00 -5.25896476e-03 1.76572199e-03
1.55443243e+01 9.84754372e-01 4.54777063e-03 7.77405405e+00 -6.99522222e-03 1.74278306e-03
1.55693393e+01 9.85798077e-01 4.53309373e-03 7.78655656e+00 -8.71102921e-03 1.71654131e-03
1.55943544e+01 9.86865572e-01 4.51846080e-03 7.79905906e+00 -1.04042213e-02 1.68664862e-03
1.56193694e+01 9.87953824e-01 4.50387178e-03 7.81156156e+00 -1.20717518e-02 1.65336249e-03
1.56443844e+01 9.89059762e-01 4.48932659e-03 7.82406406e+00 -1.37097140e-02 1.61750467e-03
1.56693994e+01 9.90180279e-01 4.47482516e-03 7.83656657e+00 -1.53134551e-02 1.58021661e-03
1.56944144e+01 9.91312249e-01 4.46036739e-03 7.84906907e+00 -1.68777710e-02 1.54259060e-03
1.57194294e+01 9.92452529e-01 4.44595318e-03 7.86157157e+00 -1.83971622e-02 1.50530592e-03
1.57444444e+01 9.93597979e-01 4.43158241e-03 7.87407407e+00 -1.98661277e-02 1.46840942e-03
1.57694595e+01 9.94745463e-01 4.41725496e-03 7.88657658e+00 -2.12794669e-02 1.43133362e-03
1.57944745e+01 9.95891865e-01 4.40297066e-03 7.89907908e+00 -2.26325612e-02 1.39315447e-03
1.58194895e+01 9.97034094e-01 4.38872938e-03 7.91158158e+00 -2.39216092e-02 1.35299517e-03
1.58445045e+01 9.98169101e-01 4.37453092e-03 7.92408408e+00 -2.51437925e-02 1.31042813e-03
1.58695195e+01 9.99293881e-01 4.36037510e-03 7.93658659e+00 -2.62973576e-02 1.26573108e-03
1.58945345e+01 1.00040549e+00 4.34626172e-03 7.94908909e+00 -2.73816054e-02 1.21990458e-03
1.59195495e+01 1.00150104e+00 4.33219057e-03 7.96159159e+00 -2.83967926e-02 1.17443170e-03
1.59445646e+01 1.00257773e+00 4.31816142e-03 7.97409409e+00 -2.93439520e-02 1.13084380e-03
1.59695796e+01 1.00363284e+00 4.30417404e-03 7.98659660e+00 -3.02246532e-02 1.09023434e-03
1.59945946e+01 1.00466374e+00 4.29022819e-03 7.99909910e+00 -3.10407245e-02 1.05290964e-03
1.60196096e+01 1.00566790e+00 4.27632363e-03 8.01160160e+00 -3.17939649e-02 1.01833776e-03
1.60446246e+01 1.00664289e+00 4.26246010e-03 8.02410410e+00 -3.24858736e-02 9.85442013e-04
1.60696396e+01 1.00758642e+00 4.24863737e-03 8.03660661e+00 -3.31174234e-02 9.53133666e-04
1.60946547e+01 1.00849628e+00 4.23485517e-03 8.04910911e+00 -3.36888988e-02 9.20876446e-04
1.61196697e+01 1.00937042e+00 4.22111326e-03 8.06161161e+00 -3.41998154e-02 8.89068878e-04
1.61446847e+01 1.01020691e+00 4.20741139e-03 8.07411411e+00 -3.46489264e-02 8.59094888e-04
1.61696997e+01 1.01100397e+00 4.19374932e-03 8.08661662e+00 -3.50343164e-02 8.32989453e-04
1.61947147e+01 1.01175993e+00 4.18012682e-03 8.09911912e+00 -3.53535717e-02 8.12787868e-04
1.62197297e+01 1.01247329e+00 4.16654366e-03 8.11162162e+00 -3.56040102e-02 7.99778639e-04
1.62447447e+01 1.01314270e+00 4.15299962e-03 8.12412412e+00 -3.57829492e-02 7.93995842e-04
1.62697598e+01 1.01376694e+00 4.13949448e-03 8.13662663e+00 -3.58879840e-02 7.94229735e-04
1.62947748e+01 1.01434497e+00 4.12602803e-03 8.14912913e+00 -3.59172496e-02 7.98566320e-04
1.63197898e+01 1.01487589e+00 4.11260009e-03 8.16163163e+00 -3.58696421e-02 8.05176906e-04
1.63448048e+01 1.01535894e+00 4.09921047e-03 8.17413413e+00 -3.57449763e-02 8.12990189e-04
1.63698198e+01 1.01579355e+00 4.08585897e-03 8.18663664e+00 -3.55440661e-02 8.21994695e-04
1.63948348e+01 1.01617926e+00 4.07254544e-03 8.19913914e+00 -3.52687188e-02 8.33095905e-04
1.64198498e+01 1.01651581e+00 4.05926970e-03 8.21164164e+00 -3.49216459e-02 8.47605612e-04
1.64448649e+01 1.01680306e+00 4.04603159e-03 8.22414414e+00 -3.45062973e-02 8.66567693e-04
1.64698799e+01 1.01704103e+00 4.03283096e-03 8.23664665e+00 -3.40266364e-02 8.90202443e-04
1.64948949e+01 1.01722988e+00 4.01966766e-03 8.24914915e+00 -3.34868779e-02 9.17711835e-04
1.65199099e+01 1.01736994e+00 4.00654154e-03 8.26165165e+00 -3.28912124e-02 9.47512389e-04
1.65449249e+01 1.01746164e+00 3.99345246e-03 8.27415415e+00 -3.22435458e-02 9.77756150e-04
1.65699399e+01 1.01750558e+00 3.98040027e-03 8.28665666e+00 -3.15472763e-02 1.00689867e-03
1.65949550e+01 1.01750249e+00 3.96738483e-03 8.29915916e+00 -3.08051323e-02 1.03410461e-03
1.66199700e+01 1.01745320e+00 3.95440600e-03 8.31166166e+00 -3.00190834e-02 1.05937880e-03
1.66449850e+01 1.01735869e+00 3.94146363e-03 8.32416416e+00 -2.91903344e-02 1.08340989e-03
1.66700000e+01 1.01722005e+00 3.92855758e-03 8.33666667e+00 -2.83194011e-02 1.10719555e-03
1.66950150e+01 1.01703847e+00 3.91568771e-03 8.34916917e+00 -2.74062596e-02 1.13158358e-03
1.67200300e+01 1.01681526e+00 3.90285386e-03 8.36167167e+00 -2.64505534e-02 1.15689491e-03
1.67450450e+01 1.01655181e+00 3.89005588e-03 8.37417417e+00 -2.54518391e-02 1.18276720e-03
1.67700601e+01 1.01624963e+00 3.87729363e-03 8.38667668e+00 -2.44098440e-02 1.20826823e-03
1.67950751e+01 1.01591028e+00 3.86456695e-03 8.39917918e+00 -2.33247120e-02 1.23221766e-03
1.68200901e+01 1.01553543e+00 3.85187569e-03 8.41168168e+00 -2.21972128e-02 1.25358114e-03
1.68451051e+01 1.01512680e+00 3.83921968e-03 8.42418418e+00 -2.10288940e-02 1.27179125e-03
1.68701201e+01 1.01468618e+00 3.82659878e-03 8.43668669e+00 -1.98221617e-02 1.28689164e-03
1.68951351e+01 1.01421541e+00 3.81401282e-03 8.44918919e+00 -1.85802811e-02 1.29946708e-03
1.69201502e+01 1.01371640e+00 3.80146166e-03 8.46169169e+00 -1.73072979e-02 1.31039016e-03
1.69451652e+01 1.01319108e+00 3.78894513e-03 8.47419419e+00 -1.60078868e-02 1.32047468e-03
1.69701802e+01 1.01264142e+00 3.77646309e-03 8.48669670e+00 -1.46871435e-02 1.33015974e-03
1.69951952e+01 1.01206943e+00 3.76401540e-03 8.49919920e+00 -1.33503385e-02 1.33934147e-03
1.70202102e+01 1.01147713e+00 3.75160191e-03 8.51170170e+00 -1.20026568e-02 1.34741355e-03
1.70452252e+01 1.01086656e+00 3.73922248e-03 8.52420420e+00 -1.06489490e-02 1.35349529e-03
1.70702402e+01 1.01023976e+00 3.72687698e-03 8.53670671e+00 -9.29351566e-03 1.35675467e-03
1.70952553e+01 1.00959877e+00 3.71456529e-03 8.54920921e+00 -7.93994685e-03 1.35670544e-03
1.71202703e+01 1.00894564e+00 3.70228729e-03 8.56171171e+00 -6.59103028e-03 1.35337527e-03
1.71452853e+01 1.00828240e+00 3.69004286e-03 8.57421421e+00 -5.24873670e-03 1.34729119e-03
1.71703003e+01 1.00761105e+00 3.67783191e-03 8.58671672e+00 -3.91428266e-03 1.33928930e-03
1.71953153e+01 1.00693358e+00 3.66565433e-03 8.59921922e+00 -2.58826394e-03 1.33021405e-03
1.72203303e+01 1.00625195e+00 3.65351003e-03 8.61172172e+00 -1.27084567e-03 1.32061356e-03
1.72453453e+01 1.00556809e+00 3.64139894e-03 8.62422422e+00 3.80098783e-05 1.31054450e-03
1.72703604e+01 1.00488387e+00 3.62932096e-03 8.63672673e+00 1.33830060e-03 1.29956287e-03
1.72953754e+01 1.00420115e+00 3.61727603e-03 8.64922923e+00 2.62975081e-03 1.28690473e-03
1.73203904e+01 1.00352171e+00 3.60526408e-03 8.66173173e+00 3.91160948e-03 1.27178702e-03
1.73454054e+01 1.00284730e+00 3.59328504e-03 8.67423423e+00 5.18250014e-03 1.25371549e-03
1.73704204e+01 1.00217961e+00 3.58133885e-03 8.68673674e+00 6.44033696e-03 1.23268999e-03
1.73954354e+01 1.00152026e+00 3.56942544e-03 8.69923924e+00 7.68231518e-03 1.20923633e-03
1.74204505e+01 1.00087082e+00 3.55754476e-03 8.71174174e+00 8.90497677e-03 1.18425155e-03
1.74454655e+01 1.00023279e+00 3.54569675e-03 8.72424424e+00 1.01043447e-02 1.15871035e-03
1.74704805e+01 9.99607601e-01 3.53388134e-03 8.73674675e+00 1.12761131e-02 1.13333214e-03
1.74954955e+01 9.98996620e-01 3.52209845e-03 8.74924925e+00 1.24158744e-02 1.10833229e-03
1.75205105e+01 9.98401138e-01 3.51034803e-03 8.76175175e+00 1.35193622e-02 1.08335929e-03
1.75455255e+01 9.97822374e-01 3.49862999e-03 8.77425425e+00 1.45826865e-02 1.05765007e-03
1.75705405e+01 9.97261475e-01 3.48694424e-03 8.78675676e+00 1.56025381e-02 1.03034787e-03
1.75955556e+01 9.96719509e-01 3.47529070e-03 8.79925926e+00 1.65763437e-02 1.00086402e-03
1.76205706e+01 9.96197469e-01 3.46366926e-03 8.81176176e+00 1.75023577e-02 9.69153714e-04
1.76455856e+01 9.95696274e-01 3.45207982e-03 8.82426426e+00 1.83796806e-02 9.35809138e-04
1.76706006e+01 9.95216763e-01 3.44052225e-03 8.83676677e+00 1.92082048e-02 9.01931503e-04
1.76956156e+01 9.94759699e-01 3.42899644e-03 8.84926927e+00 1.99884924e-02 8.68810409e-04
1.77206306e+01 9.94325769e-01 3.41750224e-03 8.86177177e+00 2.07215982e-02 8.37507504e-04
1.77456456e+01 9.93915583e-01 3.40603951e-03 8.87427427e+00 2.14088545e-02 8.08495476e-04
1.77706607e+01 9.93529676e-01 3.39460809e-03 8.88677678e+00 2.20516404e-02 7.81508319e-04
1.77956757e+01 9.93168509e-01 3.38320782e-03 8.89927928e+00 2.26511556e-02 7.55686291e-04
1.78206907e+01 9.92832467e-01 3.37183854e-03 8.91178178e+00 2.32082238e-02 7.29971733e-04
1.78457057e+01 9.92521866e-01 3.36050006e-03 8.92428428e+00 2.37231421e-02 7.03602980e-04
1.78707207e+01 9.92236948e-01 3.34919219e-03 8.93678679e+00 2.41955912e-02 6.76521620e-04
1.78957357e+01 9.91977887e-01 3.33791476e-03 8.94928929e+00 2.46246162e-02 6.49547463e-04
1.79207508e+01 9.91744788e-01 3.32666757e-03 8.96179179e+00 2.50086775e-02 6.24244102e-04
1.79457658e+01 9.91537691e-01 3.31545042e-03 8.97429429e+00 2.53457682e-02 6.02478015e-04
1.79707808e+01 9.91356571e-01 3.30426313e-03 8.98679680e+00 2.56335845e-02 5.85783387e-04
1.79957958e+01 9.91201339e-01 3.29310549e-03 8.99929930e+00 2.58697344e-02 5.74776872e-04
1.80208108e+01 9.91071849e-01 3.28197732e-03 9.01180180e+00 2.60519624e-02 5.68922323e-04
1.80458258e+01 9.90967894e-01 3.27087842e-03 9.02430430e+00 2.61783690e-02 5.66801404e-04
1.80708408e+01 9.90889212e-01 3.25980861e-03 9.03680681e+00 2.62476046e-02 5.66758746e-04
1.80958559e+01 9.90835487e-01 3.24876770e-03 9.04930931e+00 2.62590173e-02 5.67597598e-04
1.81208709e+01 9.90806352e-01 3.23775554e-03 9.06181181e+00 2.62127423e-02 5.69030020e-04
1.81458859e+01 9.90801388e-01 3.22677194e-03 9.07431431e+00 2.61097231e-02 5.71734027e-04
1.81709009e+01 9.90820134e-01 3.21581676e-03 9.08681682e+00 2.59516637e-02 5.77014267e-04
1.81959159e+01 9.90862079e-01 3.20488985e-03 9.09931932e+00 2.57409159e-02 5.86189413e-04
1.82209309e+01 9.90926673e-01 3.19399107e-03 9.11182182e+00 2.54803129e-02 5.99951996e-04
1.82459459e+01 9.91013325e-01 3.18312030e-03 9.12432432e+00 2.51729659e-02 6.17995790e-04
1.82709610e+01 9.91121407e-01 3.17227741e-03 9.13682683e+00 2.48220430e-02 6.39085420e-04
1.82959760e+01 9.91250255e-01 3.16146230e-03 9.14932933e+00 2.44305512e-02 6.61501647e-04
1.83209910e+01 9.91399173e-01 3.15067489e-03 9.16183183e+00 2.40011431e-02 6.83621948e-04
1.83460060e+01 9.91567433e-01 3.13991507e-03 9.17433433e+00 2.35359666e-02 7.04393694e-04
1.83710210e+01 9.91754281e-01 3.12918279e-03 9.18683684e+00 2.30365704e-02 7.23559582e-04
1.83960360e+01 9.91958934e-01 3.11847796e-03 9.19933934e+00 2.25038754e-02 7.41600607e-04
1.84210511e+01 9.92180587e-01 3.10780054e-03 9.21184184e+00 2.19382133e-02 7.59439541e-04
1.84460661e+01 9.92418414e-01 3.09715048e-03 9.22434434e+00 2.13394278e-02 7.78010625e-04
1.84710811e+01 9.92671569e-01 3.08652773e-03 9.23684685e+00 2.07070291e-02 7.97848456e-04
1.84960961e+01 9.92939189e-01 3.07593226e-03 9.24934935e+00 2.00403843e-02 8.18850586e-04
1.85211111e+01 9.93220394e-01 3.06536404e-03 9.26185185e+00 1.93389268e-02 8.40299983e-04
1.85461261e+01 9.93514294e-01 3.05482302e-03 9.27435435e+00 1.86023628e-02 8.61120916e-04
1.85711411e+01 9.93819987e-01 3.04430920e-03 9.28685686e+00 1.78308544e-02 8.80249599e-04
1.85961562e+01 9.94136559e-01 3.03382255e-03 9.29935936e+00 1.70251628e-02 8.96974388e-04
1.86211712e+01 9.94463095e-01 3.02336303e-03 9.31186186e+00 1.61867364e-02 9.11133215e-04
1.86461862e+01 9.94798668e-01 3.01293063e-03 9.32436436e+00 1.53177353e-02 9.23115326e-04
1.86712012e+01 9.95142354e-01 3.00252531e-03 9.33686687e+00 1.44209905e-02 9.33676581e-04
1.86962162e+01 9.95493224e-01 2.99214705e-03 9.34936937e+00 1.34999015e-02 9.43633785e-04
1.87212312e+01 9.95850349e-01 2.98179582e-03 9.36187187e+00 1.25582817e-02 9.53545371e-04
1.87462462e+01 9.96212805e-01 2.97147158e-03 9.37437437e+00 1.16001671e-02 9.63495843e-04
1.87712613e+01 9.96579670e-01 2.96117428e-03 9.38687688e+00 1.06296064e-02 9.73064899e-04
1.87962763e+01 9.96950027e-01 2.95090389e-03 9.39937938e+00 9.65045221e-03 9.81487884e-04
1.88212913e+01 9.97322969e-01 2.94066034e-03 9.41188188e+00 8.66617373e-03 9.87938229e-04
1.88463063e+01 9.97697595e-01 2.93044359e-03 9.42438438e+00 7.67970824e-03 9.91821805e-04
1.88713213e+01 9.98073016e-01 2.92025356e-03 9.43688689e+00 6.69336506e-03 9.92979260e-04
1.88963363e+01 9.98448354e-01 2.91009021e-03 9.44938939e+00 5.70879084e-03 9.91731776e-04
1.89213514e+01 9.98822746e-01 2.89995344e-03 9.46189189e+00 4.72699877e-03 9.88758626e-04
1.89463664e+01 9.99195344e-01 2.88984319e-03 9.47439439e+00 3.74845818e-03 9.84848507e-04
1.89713814e+01 9.99565313e-01 2.87975937e-03 9.48689690e+00 2.77323516e-03 9.80610592e-04
1.89963964e+01 9.99931841e-01 2.86970190e-03 9.49939940e+00 1.80117015e-03 9.76251194e-04
1.90214114e+01 1.00029413e+00 2.85967070e-03 9.51190190e+00 8.32074525e-04 9.71502657e-04
1.90464264e+01 1.00065141e+00 2.84966567e-03 9.52440440e+00 -1.34072916e-04 9.65732801e-04
1.90714414e+01 1.00100292e+00 2.83968672e-03 9.53690691e+00 -1.09694916e-03 9.58190888e-04
1.90964565e+01 1.00134793e+00 2.82973376e-03 9.54940941e+00 -2.05574703e-03 9.48295072e-04
1.91214715e+01 1.00168574e+00 2.81980669e-03 9.56191191e+00 -3.00908569e-03 9.35857080e-04
1.91464865e+01 1.00201566e+00 2.80990543e-03 9.57441441e+00 -3.95498043e-03 9.21167599e-04
1.91715015e+01 1.00233705e+00 2.80002987e-03 9.58691692e+00 -4.89087443e-03 9.04913420e-04
1.91965165e+01 1.00264926e+00 2.79017993e-03 9.59941942e+00 -5.81372957e-03 8.87950722e-04
1.92215315e+01 1.00295171e+00 2.78035552e-03 9.61192192e+00 -6.72016732e-03 8.71008527e-04
1.92465465e+01 1.00324382e+00 2.77055654e-03 9.62442442e+00 -7.60664613e-03 8.54428842e-04
1.92715616e+01 1.00352505e+00 2.76078292e-03 9.63692693e+00 -8.46965834e-03 8.38046635e-04
1.92965766e+01 1.00379489e+00 2.75103458e-03 9.64942943e+00 -9.30592753e-03 8.21263242e-04
1.93215916e+01 1.00405287e+00 2.74131141e-03 9.66193193e+00 -1.01125876e-02 8.03288347e-04
1.93466066e+01 1.00429853e+00 2.73161336e-03 9.67443443e+00 -1.08873267e-02 7.83458303e-04
1.93716216e+01 1.00453147e+00 2.72194035e-03 9.68693694e+00 -1.16284819e-02 7.61514116e-04
1.93966366e+01 1.00475131e+00 2.71229228e-03 9.69943944e+00 -1.23350769e-02 7.37742900e-04
1.94216517e+01 1.00495769e+00 2.70266911e-03 9.71194194e+00 -1.30067989e-02 7.12932729e-04
1.94466667e+01 1.00515031e+00 2.69307074e-03 9.72444444e+00 -1.36439172e-02 6.88145946e-04
1.94716817e+01 1.00532890e+00 2.68349710e-03 9.73694695e+00 -1.42471526e-02 6.64374259e-04
1.94966967e+01 1.00549320e+00 2.67394813e-03 9.74944945e+00 -1.48175100e-02 6.42192603e-04
1.95217117e+01 1.00564302e+00 2.66442374e-03 9.76195195e+00 -1.53560912e-02 6.21552268e-04
1.95467267e+01 1.00577819e+00 2.65492387e-03 9.77445445e+00 -1.58639054e-02 6.01814807e-04
1.95717417e+01 1.00589856e+00 2.64544842e-03 9.78695696e+00 -1.63416966e-02 5.82027682e-04
1.95967568e+01 1.00600404e+00 2.63599731e-03 9.79945946e+00 -1.67898050e-02 5.61335546e-04
1.96217718e+01 1.00609456e+00 2.62657047e-03 9.81196196e+00 -1.72080736e-02 5.39371427e-04
1.96467868e+01 1.00617009e+00 2.61716778e-03 9.82446446e+00 -1.75958119e-02 5.16491961e-04
1.96718018e+01 1.00623065e+00 2.60778917e-03 9.83696697e+00 -1.79518170e-02 4.93774471e-04
1.96968168e+01 1.00627626e+00 2.59843451e-03 9.84946947e+00 -1.82744520e-02 4.72751506e-04
1.97218318e+01 1.00630699e+00 2.58910371e-03 9.86197197e+00 -1.85617725e-02 4.54928999e-04
1.97468468e+01 1.00632297e+00 2.57979664e-03 9.87447447e+00 -1.88116895e-02 4.41237556e-04
1.97718619e+01 1.00632433e+00 2.57051318e-03 9.88697698e+00 -1.90221523e-02 4.31663565e-04
1.97968769e+01 1.00631123e+00 2.56125321e-03 9.89947948e+00 -1.91913340e-02 4.25279666e-04
1.98218919e+01 1.00628390e+00 2.55201658e-03 9.91198198e+00 -1.93178011e-02 4.20687401e-04
1.98469069e+01 1.00624255e+00 2.54280316e-03 9.92448448e+00 -1.94006513e-02 4.16649616e-04
1.98719219e+01 1.00618746e+00 2.53361280e-03 9.93698699e+00 -1.94396060e-02 4.12622341e-04
1.98969369e+01 1.00611892e+00 2.52444535e-03 9.94948949e+00 -1.94350494e-02 4.08989882e-04
1.99219520e+01 1.00603725e+00 2.51530066e-03 9.96199199e+00 -1.93880091e-02 4.06930086e-04
1.99469670e+01 1.00594281e+00 2.50617857e-03 9.97449449e+00 -1.93000822e-02 4.07938639e-04
1.99719820e+01 1.00583597e+00 2.49707894e-03 9.98699700e+00 -1.91733127e-02 4.13166950e-04
1.99969970e+01 1.00571713e+00 2.48800161e-03 9.99949950e+00 -1.90100328e-02 4.22866817e-04
2.00220120e+01 1.00558671e+00 2.47894644e-03 1.00120020e+01 -1.88126838e-02 4.36238961e-04
2.00470270e+01 1.00544517e+00 2.46991328e-03 1.00245045e+01 -1.85836330e-02 4.51755159e-04
2.00720420e+01 1.00529297e+00 2.46090200e-03 1.00370070e+01 -1.83250052e-02 4.67743399e-04
2.00970571e+01 1.00513060e+00 2.45191247e-03 1.00495095e+01 -1.80385436e-02 4.82940164e-04
2.01220721e+01 1.00495856e+00 2.44294459e-03 1.00620120e+01 -1.77255150e-02 4.96818410e-04
2.01470871e+01 1.00477738e+00 2.43399825e-03 1.00745145e+01 -1.73866658e-02 5.09632534e-04
2.01721021e+01 1.00458759e+00 2.42507337e-03 1.00870170e+01 -1.70222350e-02 5.22204244e-04
2.01971171e+01 1.00438975e+00 2.41616988e-03 1.00995195e+01 -1.66320200e-02 5.35528640e-04
2.02221321e+01 1.00418442e+00 2.40728775e-03 1.01120220e+01 -1.62154909e-02 5.50334993e-04
2.02471471e+01 1.00397218e+00 2.39842694e-03 1.01245245e+01 -1.57719396e-02 5.66768428e-04
2.02721622e+01 1.00375361e+00 2.38958745e-03 1.01370270e+01 -1.53006502e-02 5.84319129e-04
2.02971772e+01 1.00352930e+00 2.38076931e-03 1.01495295e+01 -1.48010733e-02 6.02013172e-04
2.03221922e+01 1.00329986e+00 2.37197256e-03 1.01620320e+01 -1.42729877e-02 6.18762835e-04
2.03472072e+01 1.00306587e+00 2.36319727e-03 1.01745345e+01 -1.37166325e-02 6.33726287e-04
2.03722222e+01 1.00282796e+00 2.35444353e-03 1.01870370e+01 -1.31327988e-02 6.46552507e-04
2.03972372e+01 1.00258671e+00 2.34571146e-03 1.01995395e+01 -1.25228693e-02 6.57445961e-04
2.04222523e+01 1.00234275e+00 2.33700120e-03 1.02120420e+01 -1.18888046e-02 6.67044095e-04
2.04472673e+01 1.00209668e+00 2.32831291e-03 1.02245445e+01 -1.12330764e-02 6.76152499e-04
2.04722823e+01 1.00184910e+00 2.31964677e-03 1.02370470e+01 -1.05585531e-02 6.85427571e-04
2.04972973e+01 1.00160060e+00 2.31100299e-03 1.02495495e+01 -9.86835124e-03 6.95121478e-04
2.05223123e+01 1.00135177e+00 2.30238176e-03 1.02620521e+01 -9.16566429e-03 7.04986968e-04
2.05473273e+01 1.00110321e+00 2.29378332e-03 1.02745546e+01 -8.45358757e-03 7.14375462e-04
2.05723423e+01 1.00085547e+00 2.28520789e-03 1.02870571e+01 -7.73495434e-03 7.22481009e-04
2.05973574e+01 1.00060914e+00 2.27665571e-03 1.02995596e+01 -7.01219933e-03 7.28629420e-04
2.06223724e+01 1.00036475e+00 2.26812699e-03 1.03120621e+01 -6.28726234e-03 7.32507094e-04
2.06473874e+01 1.00012285e+00 2.25962197e-03 1.03245646e+01 -5.56154077e-03 7.34256402e-04
2.06724024e+01 9.99883971e-01 2.25114084e-03 1.03370671e+01 -4.83589507e-03 7.34411852e-04
2.06974174e+01 9.99648613e-01 2.24268379e-03 1.03495696e+01 -4.11070618e-03 7.33700082e-04
2.07224324e+01 9.99417272e-01 2.23425099e-03 1.03620721e+01 -3.38597883e-03 7.32770866e-04
2.07474474e+01 9.99190428e-01 2.22584257e-03 1.03745746e+01 -2.66148019e-03 7.31955291e-04
2.07724625e+01 9.98968537e-01 2.21745862e-03 1.03870771e+01 -1.93690009e-03 7.31144105e-04
2.07974775e+01 9.98752040e-01 2.20909919e-03 1.03995796e+01 -1.21201696e-03 7.29834913e-04
2.08224925e+01 9.98541357e-01 2.20076427e-03 1.04120821e+01 -4.86853110e-04 7.27327709e-04
2.08475075e+01 9.98336885e-01 2.19245383e-03 1.04245846e+01 2.38195777e-04 7.22989981e-04
2.08725225e+01 9.98139004e-01 2.18416774e-03 1.04370871e+01 9.62269611e-04 7.16492450e-04
2.08975375e+01 9.97948067e-01 2.17590582e-03 1.04495896e+01 1.68400018e-03 7.07934971e-04
2.09225526e+01 9.97764409e-01 2.16766782e-03 1.04620921e+01 2.40151894e-03 6.97822298e-04
2.09475676e+01 9.97588339e-01 2.15945344e-03 1.04745946e+01 3.11251556e-03 6.86896215e-04
2.09725826e+01 9.97420143e-01 2.15126226e-03 1.04870971e+01 3.81434156e-03 6.75876698e-04
2.09975976e+01 9.97260085e-01 2.14309383e-03 1.04995996e+01 4.50414891e-03 6.65201672e-04
2.10226126e+01 9.97108401e-01 2.13494759e-03 1.05121021e+01 5.17905033e-03 6.54865795e-04
2.10476276e+01 9.96965308e-01 2.12682291e-03 1.05246046e+01 5.83628594e-03 6.44427192e-04
2.10726426e+01 9.96830993e-01 2.11871911e-03 1.05371071e+01 6.47338005e-03 6.33183196e-04
2.10976577e+01 9.96705624e-01 2.11063540e-03 1.05496096e+01 7.08827354e-03 6.20446203e-04
2.11226727e+01 9.96589340e-01 2.10257096e-03 1.05621121e+01 7.67941896e-03 6.05815510e-04
2.11476877e+01 9.96482257e-01 2.09452487e-03 1.05746146e+01 8.24582979e-03 5.89350333e-04
2.11727027e+01 9.96384468e-01 2.08649618e-03 1.05871171e+01 8.78707928e-03 5.71586474e-04
2.11977177e+01 9.96296041e-01 2.07848390e-03 1.05996196e+01 9.30324948e-03 5.53385765e-04
2.12227327e+01 9.96217019e-01 2.07048698e-03 1.06121221e+01 9.79483576e-03 5.35656812e-04
2.12477477e+01 9.96147422e-01 2.06250436e-03 1.06246246e+01 1.02626163e-02 5.19035466e-04
2.12727628e+01 9.96087249e-01 2.05453496e-03 1.06371271e+01 1.07074997e-02 5.03647279e-04
2.12977778e+01 9.96036474e-01 2.04657770e-03 1.06496296e+01 1.11303650e-02 4.89060517e-04
2.13227928e+01 9.95995048e-01 2.03863154e-03 1.06621321e+01 1.15319110e-02 4.74462919e-04
2.13478078e+01 9.95962903e-01 2.03069544e-03 1.06746346e+01 1.19125279e-02 4.58994722e-04
2.13728228e+01 9.95939947e-01 2.02276841e-03 1.06871371e+01 1.22722046e-02 4.42108045e-04
2.13978378e+01 9.95926069e-01 2.01484956e-03 1.06996396e+01 1.26104809e-02 4.23826058e-04
2.14228529e+01 9.95921137e-01 2.00693805e-03 1.07121421e+01 1.29264476e-02 4.04818891e-04
2.14478679e+01 9.95925003e-01 1.99903316e-03 1.07246446e+01 1.32187959e-02 3.86261507e-04
2.14728829e+01 9.95937495e-01 1.99113429e-03 1.07371471e+01 1.34859102e-02 3.69487572e-04
2.14978979e+01 9.95958429e-01 1.98324097e-03 1.07496496e+01 1.37259951e-02 3.55524945e-04
2.15229129e+01 9.95987600e-01 1.97535291e-03 1.07621522e+01 1.39372250e-02 3.44690887e-04
2.15479279e+01 9.96024788e-01 1.96746998e-03 1.07746547e+01 1.41179011e-02 3.36461744e-04
2.15729429e+01 9.96069760e-01 1.95959225e-03 1.07871572e+01 1.42665998e-02 3.29718558e-04
2.15979580e+01 9.96122266e-01 1.95172000e-03 1.07996597e+01 1.43823006e-02 3.23256850e-04
2.16229730e+01 9.96182043e-01 1.94385373e-03 1.08121622e+01 1.44644784e-02 3.16319413e-04
2.16479880e+01 9.96248816e-01 1.93599419e-03 1.08246647e+01 1.45131531e-02 3.08944616e-04
2.16730030e+01 9.96322299e-01 1.92814234e-03 1.08371672e+01 1.45288915e-02 3.02021828e-04
2.16980180e+01 9.96402195e-01 1.92029944e-03 1.08496697e+01 1.45127618e-02 2.97017897e-04
2.17230330e+01 9.96488196e-01 1.91246698e-03 1.08621722e+01 1.44662440e-02 2.95414162e-04
2.17480480e+01 9.96579986e-01 1.90464672e-03 1.08746747e+01 1.43911065e-02 2.98044863e-04
2.17730631e+01 9.96677243e-01 1.89684068e-03 1.08871772e+01 1.42892605e-02 3.04682344e-04
2.17980781e+01 9.96779636e-01 1.88905112e-03 1.08996797e+01 1.41626056e-02 3.14133415e-04
2.18230931e+01 9.96886829e-01 1.88128056e-03 1.09121822e+01 1.40128821e-02 3.24767666e-04
2.18481081e+01 9.96998480e-01 1.87353176e-03 1.09246847e+01 1.38415443e-02 3.35145768e-04
2.18731231e+01 9.97114244e-01 1.86580769e-03 1.09371872e+01 1.36496662e-02 3.44466559e-04
2.18981381e+01 9.97233774e-01 1.85811150e-03 1.09496897e+01 1.34378888e-02 3.52728580e-04
2.19231532e+01 9.97356719e-01 1.85044653e-03 1.09621922e+01 1.32064139e-02 3.60613764e-04
2.19481682e+01 9.97482727e-01 1.84281625e-03 1.09746947e+01 1.29550447e-02 3.69148926e-04
2.19731832e+01 9.97611447e-01 1.83522423e-03 1.09871972e+01 1.26832681e-02 3.79251417e-04
2.19981982e+01 9.97742528e-01 1.82767412e-03 1.09996997e+01 1.23903718e-02 3.91326302e-04
2.20232132e+01 9.97875618e-01 1.82016957e-03 1.10122022e+01 1.20755830e-02 4.05087477e-04
2.20482282e+01 9.98010372e-01 1.81271422e-03 1.10247047e+01 1.17382163e-02 4.19673305e-04
2.20732432e+01 9.98146444e-01 1.80531163e-03 1.10372072e+01 1.13778157e-02 4.33977529e-04
2.20982583e+01 9.98283493e-01 1.79796521e-03 1.10497097e+01 1.09942769e-02 4.47032993e-04
2.21232733e+01 9.98421184e-01 1.79067821e-03 1.10622122e+01 1.05879381e-02 4.58304255e-04
2.21482883e+01 9.98559185e-01 1.78345359e-03 1.10747147e+01 1.01596302e-02 4.67811090e-04
2.21733033e+01 9.98697171e-01 1.77629401e-03 1.10872172e+01 9.71068177e-03 4.76065011e-04
2.21983183e+01 9.98834825e-01 1.76920175e-03 1.10997197e+01 9.24287869e-03 4.83846901e-04
2.22233333e+01 9.98971836e-01 1.76217863e-03 1.11122222e+01 8.75838158e-03 4.91897036e-04
2.22483483e+01 9.99107901e-01 1.75522596e-03 1.11247247e+01 8.25960957e-03 5.00625497e-04
2.22733634e+01 9.99242726e-01 1.74834446e-03 1.11372272e+01 7.74910154e-03 5.09954795e-04
2.22983784e+01 9.99376025e-01 1.74153421e-03 1.11497297e+01 7.22936792e-03 5.19356104e-04
2.23233934e+01 9.99507523e-01 1.73479457e-03 1.11622322e+01 6.70274751e-03 5.28055187e-04
2.23484084e+01 9.99636954e-01 1.72812413e-03 1.11747347e+01 6.17128268e-03 5.35315564e-04
2.23734234e+01 9.99764064e-01 1.72152063e-03 1.11872372e+01 5.63662494e-03 5.40689975e-04
2.23984384e+01 9.99888608e-01 1.71498095e-03 1.11997397e+01 5.09997952e-03 5.44158756e-04
2.24234535e+01 1.00001035e+00 1.70850104e-03 1.12122422e+01 4.56209398e-03 5.46118312e-04
2.24484685e+01 1.00012908e+00 1.70207585e-03 1.12247447e+01 4.02329156e-03 5.47227542e-04
2.24734835e+01 1.00024458e+00 1.69569936e-03 1.12372472e+01 3.48354570e-03 5.48162059e-04
2.24984985e+01 1.00035665e+00 1.68936450e-03 1.12497497e+01 2.94258796e-03 5.49360823e-04
2.25235135e+01 1.00046511e+00 1.68306314e-03 1.12622523e+01 2.40003878e-03 5.50861243e-04
2.25485285e+01 1.00056979e+00 1.67678613e-03 1.12747548e+01 1.85554791e-03 5.52289450e-04
2.25735435e+01 1.00067053e+00 1.67052323e-03 1.12872573e+01 1.30893092e-03 5.53008006e-04
2.25985586e+01 1.00076719e+00 1.66426317e-03 1.12997598e+01 7.60288207e-04 5.52357938e-04
2.26235736e+01 1.00085962e+00 1.65799366e-03 1.13122623e+01 2.10095066e-04 5.49900743e-04
2.26485886e+01 1.00094771e+00 1.65170142e-03 1.13247648e+01 -3.40746093e-04 5.45576403e-04
2.26736036e+01 1.00103135e+00 1.64537223e-03 1.13372673e+01 -8.90896335e-04 5.39728297e-04
2.26986186e+01 1.00111045e+00 1.63899095e-03 1.13497698e+01 -1.43861454e-03 5.32987788e-04
2.27236336e+01 1.00118492e+00 1.63254167e-03 1.13622723e+01 -1.98183216e-03 5.26053133e-04
2.27486486e+01 1.00125471e+00 1.62600768e-03 1.13747748e+01 -2.51826108e-03 5.19435773e-04
2.27736637e+01 1.00131975e+00 1.61937163e-03 1.13872773e+01 -3.04552433e-03 5.13268789e-04
2.27986787e+01 1.00137999e+00 1.61261561e-03 1.13997798e+01 -3.56129684e-03 5.07257576e-04
2.28236937e+01 1.00143542e+00 1.60572123e-03 1.14122823e+01 -4.06344297e-03 5.00796510e-04
2.28487087e+01 1.00148601e+00 1.59866976e-03 1.14247848e+01 -4.55013752e-03 4.93204332e-04
2.28737237e+01 1.00153175e+00 1.59144228e-03 1.14372873e+01 -5.01995883e-03 4.83985766e-04
2.28987387e+01 1.00157266e+00 1.58401972e-03 1.14497898e+01 -5.47194514e-03 4.73025905e-04
2.29237538e+01 1.00160874e+00 1.57638311e-03 1.14622923e+01 -5.90560921e-03 4.60654426e-04
2.29487688e+01 1.00164004e+00 1.56851366e-03 1.14747948e+01 -6.32090990e-03 4.47557379e-04
2.29737838e+01 1.00166658e+00 1.56039291e-03 1.14872973e+01 -6.71818394e-03 4.34556596e-04
2.29987988e+01 1.00168841e+00 1.55200291e-03 1.14997998e+01 -7.09804466e-03 4.22321487e-04
2.30238138e+01 1.00170561e+00 1.54332638e-03 1.15123023e+01 -7.46125778e-03 4.11116926e-04
2.30488288e+01 1.00171823e+00 1.53434686e-03 1.15248048e+01 -7.80860648e-03 4.00696554e-04
2.30738438e+01 1.00172636e+00 1.52504891e-03 1.15373073e+01 -8.14075885e-03 3.90398474e-04
2.30988589e+01 1.00173009e+00 1.51541822e-03 1.15498098e+01 -8.45815071e-03 3.79408617e-04
2.31238739e+01 1.00172951e+00 1.50544187e-03 1.15623123e+01 -8.76089505e-03 3.67084924e-04
2.31488889e+01 1.00172473e+00 1.49510842e-03 1.15748148e+01 -9.04872688e-03 3.53223673e-04
2.31739039e+01 1.00171586e+00 1.48440816e-03 1.15873173e+01 -9.32098865e-03 3.38183884e-04
2.31989189e+01 1.00170302e+00 1.47333325e-03 1.15998198e+01 -9.57665751e-03 3.22829610e-04
2.32239339e+01 1.00168634e+00 1.46187791e-03 1.16123223e+01 -9.81441175e-03 3.08288337e-04
2.32489489e+01 1.00166595e+00 1.45003859e-03 1.16248248e+01 -1.00327297e-02 2.95573287e-04
2.32739640e+01 1.00164199e+00 1.43781417e-03 1.16373273e+01 -1.02300117e-02 2.85192612e-04
2.32989790e+01 1.00161461e+00 1.42520613e-03 1.16498298e+01 -1.04047126e-02 2.76929385e-04
2.33239940e+01 1.00158395e+00 1.41221875e-03 1.16623323e+01 -1.05554730e-02 2.69932146e-04
2.33490090e+01 1.00155017e+00 1.39885925e-03 1.16748348e+01 -1.06812354e-02 2.63089714e-04
2.33740240e+01 1.00151342e+00 1.38513800e-03 1.16873373e+01 -1.07813352e-02 2.55510613e-04
2.33990390e+01 1.00147387e+00 1.37106869e-03 1.16998398e+01 -1.08555568e-02 2.46910954e-04
2.34240541e+01 1.00143167e+00 1.35666852e-03 1.17123423e+01 -1.09041504e-02 2.37793039e-04
2.34490691e+01 1.00138700e+00 1.34195833e-03 1.17248448e+01 -1.09278070e-02 2.29361182e-04
2.34740841e+01 1.00134001e+00 1.32696280e-03 1.17373473e+01 -1.09275959e-02 2.23150336e-04
2.34990991e+01 1.00129089e+00 1.31171060e-03 1.17498498e+01 -1.09048687e-02 2.20421109e-04
2.35241141e+01 1.00123979e+00 1.29623454e-03 1.17623524e+01 -1.08611408e-02 2.21564877e-04
2.35491291e+01 1.00118689e+00 1.28057172e-03 1.17748549e+01 -1.07979609e-02 2.25895408e-04
2.35741441e+01 1.00113235e+00 1.26476362e-03 1.17873574e+01 -1.07167825e-02 2.31988773e-04
2.35991592e+01 1.00107636e+00 1.24885623e-03 1.17998599e+01 -1.06188474e-02 2.38324074e-04
2.36241742e+01 1.00101906e+00 1.23290014e-03 1.18123624e+01 -1.05050949e-02 2.43849570e-04
2.36491892e+01 1.00096064e+00 1.21695053e-03 1.18248649e+01 -1.03761038e-02 2.48279001e-04
2.36742042e+01 1.00090125e+00 1.20106724e-03 1.18373674e+01 -1.02320725e-02 2.52097390e-04
2.36992192e+01 1.00084106e+00 1.18531469e-03 1.18498699e+01 -1.00728397e-02 2.56312432e-04
2.37242342e+01 1.00078023e+00 1.16976176e-03 1.18623724e+01 -9.89794312e-03 2.62017702e-04
2.37492492e+01 1.00071892e+00 1.15448166e-03 1.18748749e+01 -9.70670946e-03 2.69910072e-04
2.37742643e+01 1.00065727e+00 1.13955163e-03 1.18873774e+01 -9.49836823e-03 2.79975161e-04
2.37992793e+01 1.00059545e+00 1.12505259e-03 1.18998799e+01 -9.27217678e-03 2.91497761e-04
2.38242943e+01 1.00053360e+00 1.11106867e-03 1.19123824e+01 -9.02754510e-03 3.03366014e-04
2.38493093e+01 1.00047185e+00 1.09768663e-03 1.19248849e+01 -8.76414787e-03 3.14487869e-04
2.38743243e+01 1.00041036e+00 1.08499510e-03 1.19373874e+01 -8.48201300e-03 3.24138583e-04
2.38993393e+01 1.00034924e+00 1.07308372e-03 1.19498899e+01 -8.18157798e-03 3.32143354e-04
2.39243544e+01 1.00028864e+00 1.06204215e-03 1.19623924e+01 -7.86370862e-03 3.38872039e-04
2.39493694e+01 1.00022867e+00 1.05195888e-03 1.19748949e+01 -7.52967840e-03 3.45063057e-04
2.39743844e+01 1.00016945e+00 1.04291997e-03 1.19873974e+01 -7.18111049e-03 3.51528214e-04
2.39993994e+01 1.00011110e+00 1.03500770e-03 1.19998999e+01 -6.81988794e-03 3.58833299e-04
2.40244144e+01 1.00005372e+00 1.02829907e-03 1.20124024e+01 -6.44804087e-03 3.67076729e-04
2.40494294e+01 9.99997414e-01 1.02286439e-03 1.20249049e+01 -6.06762139e-03 3.75859083e-04
2.40744444e+01 9.99942279e-01 1.01876582e-03 1.20374074e+01 -5.68057835e-03 3.84448461e-04
2.40994595e+01 9.99888403e-01 1.01605601e-03 1.20499099e+01 -5.28864376e-03 3.92057821e-04
2.41244745e+01 9.99835872e-01 1.01477692e-03 1.20624124e+01 -4.89324179e-03 3.98118213e-04
2.41494895e+01 9.99784761e-01 1.01495887e-03 1.20749149e+01 -4.49542883e-03 4.02456552e-04
2.41745045e+01 9.99735144e-01 1.01661973e-03 1.20874174e+01 -4.09587006e-03 4.05332208e-04
2.41995195e+01 9.99687087e-01 1.01976456e-03 1.20999199e+01 -3.69485466e-03 4.07328749e-04
2.42245345e+01 9.99640648e-01 1.02438548e-03 1.21124224e+01 -3.29234770e-03 4.09134868e-04
2.42495495e+01 9.99595882e-01 1.03046186e-03 1.21249249e+01 -2.88807345e-03 4.11285496e-04
2.42745646e+01 9.99552837e-01 1.03796088e-03 1.21374274e+01 -2.48162176e-03 4.13958528e-04
2.42995796e+01 9.99511554e-01 1.04683827e-03 1.21499299e+01 -2.07256708e-03 4.16910291e-04
2.43245946e+01 9.99472071e-01 1.05703938e-03 1.21624324e+01 -1.66058813e-03 4.19575713e-04
2.43496096e+01 9.99434416e-01 1.06850033e-03 1.21749349e+01 -1.24557686e-03 4.21286477e-04
2.43746246e+01 9.99398615e-01 1.08114937e-03 1.21874374e+01 -8.27725726e-04 4.21516636e-04
2.43996396e+01 9.99364687e-01 1.09490816e-03 1.21999399e+01 -4.07585033e-04 4.20067421e-04
2.44246547e+01 9.99332647e-01 1.10969323e-03 1.22124424e+01 1.39153708e-05 4.17134682e-04
2.44496697e+01 9.99302503e-01 1.12541724e-03 1.22249449e+01 4.35482057e-04 4.13241107e-04
2.44746847e+01 9.99274258e-01 1.14199026e-03 1.22374474e+01 8.55510116e-04 4.09052934e-04
2.44996997e+01 9.99247912e-01 1.15932090e-03 1.22499499e+01 1.27216632e-03 4.05138048e-04
2.45247147e+01 9.99223458e-01 1.17731734e-03 1.22624525e+01 1.68349532e-03 4.01752049e-04
2.45497297e+01 9.99200886e-01 1.19588820e-03 1.22749550e+01 2.08753864e-03 3.98739984e-04
2.45747447e+01 9.99180182e-01 1.21494336e-03 1.22874575e+01 2.48245502e-03 3.95598375e-04
2.45997598e+01 9.99161326e-01 1.23439458e-03 1.22999600e+01 2.86663061e-03 3.91671523e-04
2.46247748e+01 9.99144295e-01 1.25415598e-03 1.23124625e+01 3.23876853e-03 3.86400763e-04
2.46497898e+01 9.99129063e-01 1.27414456e-03 1.23249650e+01 3.59794925e-03 3.79533992e-04
2.46748048e+01 9.99115600e-01 1.29428042e-03 1.23374675e+01 3.94365632e-03 3.71227754e-04
2.46998198e+01 9.99103872e-01 1.31448711e-03 1.23499700e+01 4.27576506e-03 3.62011217e-04
2.47248348e+01 9.99093843e-01 1.33469173e-03 1.23624725e+01 4.59449571e-03 3.52618176e-04
2.47498498e+01 9.99085473e-01 1.35482508e-03 1.23749750e+01 4.90033564e-03 3.43732144e-04
2.47748649e+01 9.99078720e-01 1.37482171e-03 1.23874775e+01 5.19393852e-03 3.35729969e-04
2.47998799e+01 9.99073541e-01 1.39462000e-03 1.23999800e+01 5.47601026e-03 3.28529813e-04
2.48248949e+01 9.99069888e-01 1.41416210e-03 1.24124825e+01 5.74719296e-03 3.21618605e-04
2.48499099e+01 9.99067712e-01 1.43339392e-03 1.24249850e+01 6.00795815e-03 3.14253241e-04
2.48749249e+01 9.99066965e-01 1.45226509e-03 1.24374875e+01 6.25851960e-03 3.05750214e-04
2.48999399e+01 9.99067592e-01 1.47072892e-03 1.24499900e+01 6.49877426e-03 2.95751754e-04
2.49249550e+01 9.99069542e-01 1.48874225e-03 1.24624925e+01 6.72827684e-03 2.84382478e-04
2.49499700e+01 9.99072760e-01 1.50626544e-03 1.24749950e+01 6.94625049e-03 2.72252102e-04
2.49749850e+01 9.99077190e-01 1.52326225e-03 1.24874975e+01 7.15163236e-03 2.60293578e-04
2.50000000e+01 9.99082777e-01 1.53969973e-03 1.25000000e+01 7.34314968e-03 2.49461577e-04
