# Supplementary material for: Physics-Informed Gaussian Process Inference of Liquid Structure from Scattering Data
Source: J Phys Chem B. 2025 Oct 31;129(45):11802–15. doi: 10.1021/acs.jpcb.5c05024 (PMC12621243; doi:10.1021/acs.jpcb.5c05024)
Supplement: Supplementary file 1 [file jp5c05024_si_001.zip › data/Sullivan_PhysGP_OO_cov_q.txt]

# Full covariance matrix Σ_q_post
# See: https://arxiv.org/abs/2507.07948
1.27617041e-05 1.25541578e-05 1.21920250e-05 1.16836238e-05 1.10405865e-05 1.02775232e-05 9.41160556e-06 8.46210582e-06 7.44986437e-06 6.39672498e-06 5.32492595e-06 4.25653593e-06 3.21286780e-06 2.21394089e-06 1.27797330e-06 4.20970537e-07 -3.43653483e-07 -1.00533339e-06 -1.55653606e-06 -1.99289343e-06 -2.31314880e-06 -2.51909296e-06 -2.61537207e-06 -2.60927595e-06 -2.51034749e-06 -2.33007017e-06 -2.08140182e-06 -1.77837239e-06 -1.43558077e-06 -1.06777100e-06 -6.89380613e-07 -3.14126851e-07 4.53620714e-08 3.77858100e-07 6.73809609e-07 9.25524546e-07 1.12729288e-06 1.27546468e-06 1.36842493e-06 1.40652435e-06 1.39195799e-06 1.32855916e-06 1.22159202e-06 1.07748394e-06 9.03539956e-07 7.07646848e-07 4.97971143e-07 2.82671920e-07 6.96173288e-08 -1.33861022e-07 -3.21185951e-07 -4.86719557e-07 -6.25898281e-07 -7.35332918e-07 -8.12852960e-07 -8.57515715e-07 -8.69569249e-07 -8.50376836e-07 -8.02307994e-07 -7.28602643e-07 -6.33209524e-07 -5.20613085e-07 -3.95647973e-07 -2.63315663e-07 -1.28601197e-07 3.69582498e-09 1.29117145e-07 2.43679736e-07 3.43987608e-07 4.27316500e-07 4.91670278e-07 5.35811864e-07 5.59262730e-07 5.62280150e-07 5.45807623e-07 5.11407222e-07 4.61170544e-07 3.97623523e-07 3.23611431e-07 2.42189344e-07 1.56504342e-07 6.96860241e-08 -1.52616337e-08 -9.55535313e-08 -1.68705895e-07 -2.32606737e-07 -2.85562663e-07 -3.26340825e-07 -3.54177644e-07 -3.68788022e-07 -3.70342150e-07 -3.59440918e-07 -3.37069849e-07 -3.04547910e-07 -2.63463846e-07 -2.15609560e-07 -1.62911022e-07 -1.07354793e-07 -5.09204767e-08 4.48474680e-09 5.70853729e-08 1.05290383e-07 1.47734823e-07 1.83313233e-07 2.11200813e-07 2.30869006e-07 2.42083189e-07 2.44897137e-07 2.39635909e-07 2.26869787e-07 2.07384090e-07 1.82139786e-07 1.52237163e-07 1.18867888e-07 8.32756655e-08 4.67118042e-08 1.03936202e-08 -2.45313458e-08 -5.70193635e-08 -8.61569589e-08 -1.11186168e-07 -1.31516771e-07 -1.46739083e-07 -1.56625575e-07 -1.61128909e-07 -1.60374036e-07 -1.54645321e-07 -1.44368109e-07 -1.30088537e-07 -1.12449683e-07 -9.21666867e-08 -6.99996718e-08 -4.67284949e-08 -2.31270079e-08 6.06199535e-11 2.21416059e-08 4.24926458e-08 6.05759674e-08 7.59511503e-08 8.82834951e-08 9.73482654e-08 1.03032519e-07 1.05331296e-07 1.04343531e-07 1.00261897e-07 9.33630346e-08 8.39939602e-08 7.25584464e-08 5.95013638e-08 4.52930919e-08 3.04139434e-08 1.53395945e-08 5.26853228e-10 -1.35991556e-08 -2.66551297e-08 -3.83097998e-08 -4.82905875e-08 -5.63879041e-08 -6.24586605e-08 -6.64264803e-08 -6.82804213e-08 -6.80723531e-08 -6.59107542e-08 -6.19554470e-08 -5.64101938e-08 -4.95139290e-08 -4.15319477e-08 -3.27473089e-08 -2.34507027e-08 -1.39331320e-08 -4.47615633e-09 4.65512784e-09 1.32185249e-08 2.10005240e-08 2.78215566e-08 3.35379013e-08 3.80448881e-08 4.12771826e-08 4.32084590e-08 4.38505836e-08 4.32503313e-08 4.14867358e-08 3.86670607e-08 3.49218681e-08 3.04007699e-08 2.52666652e-08 1.96905674e-08 1.38470568e-08 7.90830512e-09 2.04041584e-09 -3.60147112e-09 -8.87650486e-09 -1.36609231e-08 -1.78511996e-08 -2.13648121e-08 -2.41419684e-08 -2.61458268e-08 -2.73622121e-08 -2.77983361e-08 -2.74821943e-08 -2.64599933e-08 -2.47941543e-08 -2.25609718e-08 -1.98473344e-08 -1.67484373e-08 -1.33642182e-08 -9.79694548e-09 -6.14807405e-09 -2.51595367e-09 1.00691722e-09 4.33575664e-09 7.39522221e-09 1.01209157e-08 1.24604433e-08 1.43742156e-08 1.58354201e-08 1.68301861e-08 1.73573200e-08 1.74273076e-08 1.70618701e-08 1.62922267e-08 1.51580237e-08 1.37061648e-08 1.19886034e-08 1.00612227e-08 7.98245292e-09 5.81053250e-09 3.60362318e-09 1.41719614e-09 -6.96796398e-10 -2.69067701e-09 -4.52244464e-09 -6.15631812e-09 -7.56327445e-09 -8.72105055e-09 -9.61495417e-09 -1.02371125e-08 -1.05867208e-08 -1.06695719e-08 -1.04972884e-08 -1.00870974e-08 -9.46086232e-09 -8.64426042e-09 -7.66612729e-09 -6.55757049e-09 -5.35100497e-09 -4.07916545e-09 -2.77482926e-09 -1.46960488e-09 -1.93370653e-10 1.02637898e-09 2.16475726e-09 3.20039817e-09 4.11496615e-09 4.89430008e-09 5.52796919e-09 6.00928729e-09 6.33556851e-09 6.50748788e-09 6.52940813e-09 6.40835296e-09 6.15458262e-09 5.78046411e-09 5.30043209e-09 4.73029260e-09 4.08705247e-09 3.38860318e-09 2.65250222e-09 1.89659488e-09 1.13801235e-09 3.93026056e-10 -3.23257865e-10 -9.97317784e-10 -1.61710645e-09 -2.17243112e-09 -2.65511702e-09 -3.05887937e-09 -3.37943362e-09 -3.61452379e-09 -3.76379106e-09 -3.82864407e-09 -3.81226606e-09 -3.71926667e-09 -3.55556296e-09 -3.32821415e-09 -3.04522452e-09 -2.71527512e-09 -2.34740050e-09 -1.95111483e-09 -1.53576352e-09 -1.11063869e-09 -6.84700296e-10 -2.66371813e-10 1.36530787e-10 5.16903853e-10 8.68555894e-10 1.18618360e-09 1.46545265e-09 1.70304126e-09 1.89657090e-09 2.04472972e-09 2.14705143e-09 2.20405649e-09 2.21704655e-09 2.18812390e-09 2.11998508e-09 2.01601491e-09 1.87999127e-09 1.71609371e-09 1.52881818e-09 1.32280664e-09 1.10279277e-09 8.73488615e-10 6.39514774e-10 4.05339318e-10 1.75149450e-10 -4.71176431e-11 -2.57984301e-10 -4.54300597e-10 -6.33427089e-10 -7.93067834e-10 -9.31562383e-10 -1.04765263e-09 -1.14046284e-09 -1.20973009e-09 -1.25547928e-09 -1.27827526e-09 -1.27901778e-09 -1.25880817e-09 -1.21918653e-09 -1.16188215e-09 -1.08887033e-09 -1.00216280e-09 -9.03976449e-10 -7.96560151e-10 -6.82185863e-10 -5.63075808e-10 -4.41504611e-10 -3.19477778e-10 -1.99023020e-10 -8.19433410e-11 2.99653635e-11 1.35344180e-10 2.32828867e-10 3.21243476e-10 3.99774436e-10 4.67725414e-10 5.24551069e-10 5.70068437e-10 6.04138961e-10 6.26933172e-10 6.38621600e-10 6.39701625e-10 6.30729247e-10 6.12459417e-10 5.85600901e-10 5.51144907e-10 5.10000930e-10 4.63121097e-10 4.11565892e-10 3.56337182e-10 2.98493674e-10 2.39015918e-10 1.78781434e-10 1.18783205e-10 5.98792127e-11 2.75424128e-12 -5.18625143e-11 -1.03276498e-10 -1.51068491e-10 -1.94715355e-10 -2.33819186e-10 -2.68085110e-10 -2.97395886e-10 -3.21497495e-10 -3.40450335e-10 -3.54209106e-10 -3.62899044e-10 -3.66606301e-10 -3.65602659e-10 -3.60128816e-10 -3.50493856e-10 -3.37016637e-10 -3.20096838e-10 -3.00176772e-10 -2.77597945e-10 -2.52858623e-10 -2.26361596e-10 -1.98552730e-10 -1.69827263e-10 -1.40628398e-10 -1.11319842e-10 -8.22759638e-11 -5.37911937e-11 -2.61961564e-11 2.42028619e-13 2.53039811e-11 4.87871965e-11 7.05175918e-11 9.03689346e-11 1.08229203e-10 1.24028954e-10 1.37720516e-10 1.49276758e-10 1.58716595e-10 1.66037184e-10 1.71294201e-10 1.74573467e-10 1.75924164e-10 1.75456538e-10 1.73299819e-10 1.69544823e-10 1.64361857e-10 1.57884816e-10 1.50250035e-10 1.41646250e-10 1.32206246e-10 1.22099220e-10 1.11467724e-10 1.00468522e-10 8.92743657e-11 7.79771803e-11 6.67266242e-11 5.56301671e-11 4.48006077e-11 3.43121087e-11 2.42454945e-11 1.46851420e-11 5.69055914e-12 -2.70627964e-12 -1.04698472e-11 -1.75237602e-11 -2.39159803e-11 -2.95177216e-11 -3.44355655e-11 -3.85975696e-11 -4.19930757e-11 -4.46540582e-11 -4.66124916e-11 -4.78284079e-11 -4.83879603e-11 -4.82973661e-11 -4.75939288e-11 -4.63291627e-11 -4.45261605e-11 -4.22621937e-11 -3.95949940e-11 -3.65734110e-11 -3.32454064e-11 -2.96767055e-11 -2.59685606e-11 -2.20730101e-11 -1.80913062e-11 -1.40811807e-11 -1.00532915e-11 -6.07958128e-12 -2.12274642e-12 1.75948145e-12 5.53779245e-12 9.23083832e-12 1.27631239e-11 1.61515246e-11 1.94195771e-11 2.25037766e-11 2.54116728e-11 2.81139556e-11 3.06252801e-11 3.29136718e-11 3.49826834e-11 3.68332032e-11 3.84008381e-11 3.97539779e-11 4.08624246e-11 4.17386126e-11 4.23869828e-11 4.27955449e-11 4.30184777e-11 4.30087077e-11 4.28383995e-11 4.24815738e-11 4.19930757e-11 4.13422629e-11 4.05633305e-11 3.96473965e-11 3.86477517e-11 3.75061093e-11 3.62809782e-11 3.49585916e-11 3.35450556e-11 3.20387050e-11 3.04419545e-11 2.87950913e-11 2.70602880e-11 2.52678989e-11 2.34333664e-11 2.15717999e-11 1.96705985e-11 1.77874382e-11 1.58923985e-11 1.40332190e-11 1.21989085e-11 1.04061204e-11 8.65885141e-12 6.97109037e-12 5.33439959e-12 3.74433817e-12 2.20179430e-12 7.00772773e-13 -7.64499575e-13 -2.18980389e-12 -3.59801078e-12 -4.98756592e-12 -6.35935749e-12 -7.71294140e-12 -9.05675535e-12 -1.03783648e-11 -1.16848753e-11 -1.29651845e-11 -1.42104106e-11 -1.54298796e-11 -1.65960579e-11 -1.77320381e-11 -1.88169480e-11 -1.98365768e-11 -2.08233430e-11 -2.17643681e-11 -2.26476615e-11 -2.35145237e-11 -2.43223219e-11 -2.50999221e-11 -2.58602029e-11 -2.65862887e-11 -2.72830647e-11 -2.79762880e-11 -2.86228818e-11 -2.92201818e-11 -2.98245872e-11 -3.03450598e-11 -3.08548742e-11 -3.12962989e-11 -3.16981996e-11 -3.19970717e-11 -3.22448734e-11 -3.24993366e-11 -3.26298988e-11 -3.27582406e-11 -3.27653460e-11 -3.28146399e-11 -3.27564642e-11 -3.26814131e-11 -3.25863780e-11 -3.24753557e-11 -3.23487903e-11 -3.22044613e-11 -3.20174998e-11 -3.18038929e-11 -3.15893978e-11 -3.13526982e-11 -3.10922399e-11 -3.07622816e-11 -3.04241077e-11 -3.00228731e-11 -2.95672375e-11 -2.90600877e-11 -2.85316215e-11 -2.78754797e-11 -2.72522005e-11 -2.65709676e-11 -2.58302268e-11 -2.50632848e-11 -2.42752485e-11 -2.34634534e-11 -2.26447749e-11 -2.17883489e-11 -2.08810746e-11 -1.99887884e-11 -1.90923388e-11 -1.81555881e-11 -1.72085679e-11 -1.61995972e-11 -1.52149404e-11 -1.41474193e-11 -1.30537334e-11 -1.19411009e-11 -1.08097975e-11 -9.63185087e-12 -8.44951886e-12 -7.26013694e-12 -6.05321349e-12 -4.85411711e-12 -3.66306985e-12 -2.47690757e-12 -1.31805677e-12 -1.74527059e-13 9.41136058e-13 2.04569695e-12 3.12216919e-12 4.18398649e-12 5.22937249e-12 6.26210195e-12 7.29105665e-12 8.31623659e-12 9.32609545e-12 1.03277387e-11 1.13395959e-11 1.23263622e-11 1.33177913e-11 1.42756917e-11 1.52309276e-11 1.61506364e-11 1.70303771e-11 1.78899118e-11 1.86972660e-11 1.94837479e-11 2.02142747e-11 2.08921769e-11 2.15591989e-11 2.21607177e-11 2.27513564e-11 2.33266739e-11 2.38742359e-11 2.43638443e-11 2.48487897e-11 2.53019827e-11 2.57280863e-11 2.61461963e-11 2.64823719e-11 2.68383094e-11 2.71638267e-11 2.74540390e-11 2.76498824e-11 2.78128631e-11 2.79516410e-11 2.80224732e-11 2.80446777e-11 2.79938295e-11 2.79407608e-11 2.77695644e-11 2.75939271e-11 2.73727707e-11 2.71185296e-11 2.68600697e-11 2.65556466e-11 2.62248001e-11 2.58804089e-11 2.54982702e-11 2.51165755e-11 2.47017962e-11 2.42594833e-11 2.37514453e-11 2.32505126e-11 2.27040609e-11 2.21399565e-11 2.14824825e-11 2.08253415e-11 2.01131334e-11 1.94185779e-11 1.86622939e-11 1.78854709e-11 1.71131997e-11 1.63082881e-11 1.55051527e-11 1.47031276e-11 1.38964951e-11 1.30884192e-11 1.22818977e-11 1.14695475e-11 1.06614162e-11 9.82633419e-12 9.01861918e-12 8.17862444e-12 7.33837296e-12 6.49025256e-12 5.62278696e-12 4.74813244e-12 3.85466659e-12 2.96079827e-12 2.06151762e-12 1.16545662e-12 2.69340106e-13 -6.11288797e-13 -1.48414614e-12 -2.33418840e-12 -3.16885407e-12 -3.97837319e-12 -4.77151652e-12 -5.54001289e-12 -6.29518659e-12 -7.03315184e-12 -7.75612907e-12 -8.46778203e-12 -9.16822174e-12 -9.85711512e-12 -1.05513376e-11 -1.12193588e-11 -1.19020349e-11 -1.25557342e-11 -1.31885614e-11 -1.37998502e-11 -1.43947076e-11 -1.49771306e-11 -1.55124802e-11 -1.60220726e-11 -1.65003566e-11 -1.69324554e-11 -1.73456804e-11 -1.77209358e-11 -1.80406801e-11 -1.83462134e-11 -1.86315408e-11 -1.88806748e-11 -1.91104910e-11 -1.93201011e-11 -1.95254923e-11 -1.97188932e-11 -1.98738803e-11 -2.00235384e-11 -2.01398898e-11 -2.02264872e-11 -2.02873274e-11 -2.03341788e-11 -2.03210782e-11 -2.02822203e-11 -2.02178274e-11 -2.01156869e-11 -1.99753547e-11 -1.98105976e-11 -1.96027639e-11 -1.93629557e-11 -1.91272553e-11 -1.88571381e-11 -1.85560456e-11 -1.82435178e-11 -1.79271042e-11 -1.76070269e-11 -1.72621917e-11 -1.69045888e-11 -1.65422120e-11 -1.61619607e-11 -1.57643898e-11 -1.53356217e-11 -1.49074086e-11 -1.44421142e-11 -1.39449563e-11 -1.34520173e-11 -1.29135591e-11 -1.23714372e-11 -1.18088317e-11 -1.12335141e-11 -1.06394893e-11 -1.00368047e-11 -9.45754586e-12 -8.85380658e-12 -8.25162161e-12 -7.66342545e-12 -7.08064163e-12 -6.49799659e-12 -5.90955063e-12 -5.33625921e-12 -4.75219863e-12 -4.17170465e-12 -3.58352931e-12 -2.99090266e-12 -2.39048364e-12 -1.78283777e-12 -1.17633681e-12 -5.59677305e-13 5.40401057e-14 6.68021194e-13 1.27484134e-12 1.87352911e-12 2.45825582e-12 3.03257419e-12 3.58935104e-12 4.12553325e-12 4.64395189e-12 5.14982501e-12 5.63293856e-12 6.09901019e-12 6.56302790e-12 7.00939307e-12 7.45226103e-12 7.87936383e-12 8.31057445e-12 8.72535377e-12 9.13691345e-12 9.53892521e-12 9.94293536e-12 1.03134168e-11 1.06772369e-11 1.10416121e-11 1.13642429e-11 1.16689991e-11 1.19420029e-11 1.22105659e-11 1.24286137e-11 1.26421096e-11 1.28127509e-11 1.29770639e-11 1.31213929e-11 1.32608369e-11 1.33655309e-11 1.34579015e-11 1.35585987e-11 1.36320955e-11 1.36911593e-11 1.37471146e-11 1.37890810e-11 1.38282719e-11 1.38461465e-11 1.38248302e-11 1.38121736e-11 1.37465594e-11 1.36812783e-11 1.35886857e-11 1.34701139e-11 1.33202338e-11 1.31589184e-11 1.29808386e-11 1.27831079e-11 1.25717214e-11 1.23476784e-11 1.21106458e-11 1.18693944e-11 1.16273657e-11 1.13841159e-11 1.11204379e-11 1.08590914e-11 1.05850884e-11 1.03146380e-11 1.00131570e-11 9.70973302e-12 9.39648359e-12 9.05936437e-12 8.70781225e-12 8.34404768e-12 7.96401833e-12 7.56833485e-12 7.18003434e-12 6.76930734e-12 6.36030117e-12 5.94857497e-12 5.53027069e-12 5.12440090e-12 4.71589434e-12 4.31615854e-12 3.91831012e-12 3.52332052e-12 3.13485349e-12 2.74373579e-12 2.35204217e-12 1.96115346e-12 1.56333974e-12 1.16451987e-12 7.60343177e-13 3.51635387e-13 -6.16590112e-14 -4.73801554e-13 -8.88525364e-13 -1.29776745e-12 -1.70186087e-12 -2.09773865e-12 -2.48318033e-12 -2.85754753e-12 -3.21706550e-12 -3.56456531e-12 -3.89455135e-12 -4.21579438e-12 -4.52526905e-12 -4.82341944e-12 -5.11102272e-12 -5.39479572e-12 -5.67140779e-12 -5.94602145e-12 -6.21330765e-12 -6.48597842e-12 -6.74110767e-12 -6.99523772e-12 -7.24070803e-12 -7.47962803e-12 -7.71865905e-12 -7.92260701e-12 -8.12272472e-12 -8.30585600e-12 -8.47061310e-12 -8.60272964e-12 -8.73146000e-12 -8.84692319e-12 -8.93984886e-12 -9.01423380e-12 -9.08551012e-12 -9.14435194e-12 -9.18898291e-12 -9.23289223e-12 -9.26986266e-12 -9.30644450e-12 -9.32420807e-12 -9.33986222e-12 -9.34446964e-12 -9.34335942e-12 -9.33764177e-12 -9.30477917e-12 -9.26897448e-12 -9.20757914e-12 -9.13380482e-12 -9.04581965e-12 -8.93357610e-12 -8.81955620e-12 -8.68444205e-12 -8.54055715e-12 -8.38379366e-12 -8.21925861e-12 -8.04878386e-12 -7.87914178e-12 -7.69795339e-12 -7.51704254e-12 -7.34051708e-12 -7.15755233e-12 -6.96448454e-12 -6.77702339e-12 -6.57723875e-12 -6.37578879e-12 -6.15663076e-12 -5.92936811e-12 -5.69447267e-12 -5.44561618e-12 -5.18765586e-12 -4.91992558e-12 -4.65275041e-12 -4.37097580e-12 -4.08595380e-12 -3.80259713e-12 -3.51677021e-12 -3.23674421e-12 -2.95777292e-12 -2.68990386e-12 -2.42168785e-12 -2.15387430e-12 -1.89685073e-12 -1.63626057e-12 -1.37882067e-12 -1.12083606e-12 -8.60161335e-13 -5.97381519e-13 -3.28927857e-13 -5.76344528e-14 2.16666962e-13 4.91731655e-13 7.67899633e-13 1.04322107e-12 1.31601674e-12 1.58199842e-12 1.84086080e-12 2.09182671e-12 2.33427166e-12 2.56231147e-12 2.78432832e-12 2.99368863e-12 3.19483329e-12 3.38803985e-12 3.57472385e-12 3.75438569e-12 3.93218791e-12 4.10707579e-12 4.27841096e-12 4.45254944e-12 4.62452299e-12 4.78989071e-12 4.95559149e-12 5.11141129e-12 5.26562127e-12 5.41100498e-12 5.53457280e-12 5.66036107e-12 5.77110582e-12 5.86058979e-12 5.93375349e-12 6.00963723e-12 6.06287243e-12 6.10134165e-12 6.14458484e-12 6.17311757e-12 6.20031804e-12 6.21941387e-12 6.23384677e-12 6.25521857e-12 6.26315666e-12 6.27314867e-12 6.27342622e-12 6.26793062e-12 6.26476648e-12 6.24916785e-12 6.21092067e-12 6.18122220e-12 6.13264994e-12 6.06631412e-12 5.99181815e-12 5.90777427e-12 5.81590331e-12 5.70815617e-12
1.25541601e-05 1.23528216e-05 1.20014959e-05 1.15081875e-05 1.08841189e-05 1.01433684e-05 9.30249439e-06 8.38008805e-06 7.39624920e-06 6.37206017e-06 5.32899708e-06 4.28838530e-06 3.27083717e-06 2.29571106e-06 1.38067844e-06 5.41268719e-07 -2.09472546e-07 -8.61209855e-07 -1.40656402e-06 -1.84114833e-06 -2.16360127e-06 -2.37550012e-06 -2.48116203e-06 -2.48746005e-06 -2.40345616e-06 -2.24008613e-06 -2.00973773e-06 -1.72583759e-06 -1.40239160e-06 -1.05356514e-06 -6.93255629e-07 -3.34688480e-07 9.93020421e-09 3.29721274e-07 6.15397198e-07 8.59443162e-07 1.05623690e-06 1.20212678e-06 1.29540558e-06 1.33626577e-06 1.32666185e-06 1.27013516e-06 1.17161630e-06 1.03715729e-06 8.73668057e-07 6.88642501e-07 4.89857428e-07 2.85101009e-07 8.19067623e-08 -1.12691112e-07 -2.92364973e-07 -4.51666324e-07 -5.86172064e-07 -6.92563702e-07 -7.68688381e-07 -8.13563616e-07 -8.27343570e-07 -8.11253329e-07 -7.67483442e-07 -6.99063506e-07 -6.09709630e-07 -5.03659933e-07 -3.85499533e-07 -2.59982940e-07 -1.31861828e-07 -5.72180525e-09 1.14166811e-07 2.23977889e-07 3.20437636e-07 4.00906920e-07 4.63436521e-07 5.06798429e-07 5.30487540e-07 5.34700717e-07 5.20293085e-07 4.88711365e-07 4.41914011e-07 3.82277591e-07 3.12491835e-07 2.35452148e-07 1.54149973e-07 7.15650685e-08 -9.43254008e-09 -8.61774083e-08 -1.56285921e-07 -2.17721293e-07 -2.68847685e-07 -3.08458539e-07 -3.35799456e-07 -3.50566097e-07 -3.52892926e-07 -3.43323961e-07 -3.22772678e-07 -2.92472805e-07 -2.53920263e-07 -2.08808359e-07 -1.58960574e-07 -1.06264622e-07 -5.26061967e-08 1.95996108e-10 5.04431341e-08 9.66095399e-08 1.37380027e-07 1.71686281e-07 1.98726440e-07 2.17976464e-07 2.29195621e-07 2.32416596e-07 2.27930514e-07 2.16265278e-07 1.98153572e-07 1.74499576e-07 1.46341051e-07 1.14806497e-07 8.10760099e-08 4.63399203e-08 1.17591270e-08 -2.15698037e-08 -5.26467687e-08 -8.05943898e-08 -1.04680865e-07 -1.24333909e-07 -1.39151780e-07 -1.48906324e-07 -1.53540469e-07 -1.53162304e-07 -1.48031781e-07 -1.38544834e-07 -1.25212885e-07 -1.08641757e-07 -8.95075587e-08 -6.85303547e-08 -4.64510421e-08 -2.40063827e-08 -1.90665261e-09 1.91858298e-08 3.86731323e-08 5.60380826e-08 7.08550667e-08 8.27986856e-08 9.16478857e-08 9.72878276e-08 9.97066110e-08 9.89915598e-08 9.53197343e-08 8.89489833e-08 8.02046394e-08 6.94672586e-08 5.71573509e-08 4.37207994e-08 2.96139078e-08 1.52897428e-08 1.18400578e-09 -1.22963897e-08 -2.47843701e-08 -3.59610510e-08 -4.55631053e-08 -5.33870192e-08 -5.92921836e-08 -6.32013339e-08 -6.50998686e-08 -6.50328502e-08 -6.30995416e-08 -5.94488299e-08 -5.42712613e-08 -4.77920992e-08 -4.02619023e-08 -3.19484883e-08 -2.31285071e-08 -1.40781395e-08 -5.06626918e-09 3.65380970e-09 1.18499699e-08 1.93176177e-08 2.58830113e-08 3.14072963e-08 3.57880481e-08 3.89605219e-08 4.08970280e-08 4.16060573e-08 4.11297805e-08 3.95412911e-08 3.69402855e-08 3.34498722e-08 2.92106606e-08 2.43769804e-08 1.91107219e-08 1.35778393e-08 7.94221222e-09 2.36231301e-09 -3.01356096e-09 -8.05027867e-09 -1.26290303e-08 -1.66498424e-08 -2.00329424e-08 -2.27197603e-08 -2.46735539e-08 -2.58793449e-08 -2.63423736e-08 -2.60879389e-08 -2.51585810e-08 -2.36127704e-08 -2.15218350e-08 -1.89679419e-08 -1.60408860e-08 -1.28354039e-08 -9.44861611e-09 -5.97719563e-09 -2.51482746e-09 8.50093329e-10 4.03636946e-09 6.97161617e-09 9.59386348e-09 1.18523253e-08 1.37084744e-08 1.51358517e-08 1.61203770e-08 1.66599534e-08 1.67637157e-08 1.64515130e-08 1.57523625e-08 1.47033354e-08 1.33485637e-08 1.17370103e-08 9.92157023e-09 7.95770116e-09 5.90070615e-09 3.80596976e-09 1.72645187e-09 -2.88221003e-10 -2.19235741e-09 -3.94560296e-09 -5.51349011e-09 -6.86786805e-09 -7.98709188e-09 -8.85659546e-09 -9.46843492e-09 -9.82127091e-09 -9.92022464e-09 -9.77572157e-09 -9.40396028e-09 -8.82516282e-09 -8.06356049e-09 -7.14640791e-09 -6.10300788e-09 -4.96407182e-09 -3.76076414e-09 -2.52426702e-09 -1.28473943e-09 -7.05604464e-11 1.09179155e-09 2.17846718e-09 3.16889270e-09 4.04545375e-09 4.79441553e-09 5.40539702e-09 5.87190740e-09 6.19100859e-09 6.36320863e-09 6.39218101e-09 6.28460128e-09 6.04981665e-09 5.69947645e-09 5.24719823e-09 4.70794959e-09 4.09766088e-09 3.43334605e-09 2.73173839e-09 2.00985539e-09 1.28397915e-09 5.69656322e-10 -1.18692611e-10 -7.68018538e-10 -1.36674316e-09 -1.90506100e-09 -2.37502817e-09 -2.77047008e-09 -3.08718739e-09 -3.32285666e-09 -3.47704976e-09 -3.55090535e-09 -3.54729224e-09 -3.47048079e-09 -3.32597772e-09 -3.12039816e-09 -2.86131829e-09 -2.55685073e-09 -2.21562857e-09 -1.84664373e-09 -1.45867318e-09 -1.06070530e-09 -6.61195543e-10 -2.68213896e-10 1.10768283e-10 4.68924455e-10 8.00363331e-10 1.09991660e-09 1.36343026e-09 1.58762248e-09 1.77016890e-09 1.90973282e-09 2.00583194e-09 2.05887662e-09 2.07001571e-09 2.04119122e-09 1.97494021e-09 1.87440419e-09 1.74315318e-09 1.58513269e-09 1.40459377e-09 1.20593202e-09 9.93641919e-10 7.72212794e-10 5.46048873e-10 3.19406501e-10 9.62943059e-11 -1.19501964e-10 -3.24670069e-10 -5.16168885e-10 -6.91430468e-10 -8.48275672e-10 -9.85028947e-10 -1.10048415e-09 -1.19376331e-09 -1.26456889e-09 -1.31287425e-09 -1.33921318e-09 -1.34435574e-09 -1.32934108e-09 -1.29563649e-09 -1.24479893e-09 -1.17871934e-09 -1.09928777e-09 -1.00863851e-09 -9.08825903e-10 -8.02076627e-10 -6.90480562e-10 -5.76150683e-10 -4.61103156e-10 -3.47196050e-10 -2.36157760e-10 -1.29764643e-10 -2.93010061e-11 6.39577280e-11 1.48819623e-10 2.24522623e-10 2.90386382e-10 3.45879769e-10 3.90745214e-10 4.24915214e-10 4.48421744e-10 4.61572114e-10 4.64666527e-10 4.58339144e-10 4.43225900e-10 4.19953849e-10 3.89517751e-10 3.52752494e-10 3.10562243e-10 2.63906230e-10 2.13798756e-10 1.61211489e-10 1.07011289e-10 5.21378496e-11 -2.51354493e-12 -5.61541924e-11 -1.08061116e-10 -1.57586832e-10 -2.04057216e-10 -2.47050380e-10 -2.86084045e-10 -3.20755866e-10 -3.50807383e-10 -3.76089382e-10 -3.96369160e-10 -4.11703560e-10 -4.22047286e-10 -4.27490932e-10 -4.28127755e-10 -4.24210000e-10 -4.15978363e-10 -4.03693079e-10 -3.87678334e-10 -3.68332920e-10 -3.46017437e-10 -3.21100924e-10 -2.94038127e-10 -2.65230948e-10 -2.35091058e-10 -2.03992823e-10 -1.72373671e-10 -1.40579104e-10 -1.08960840e-10 -7.78235254e-11 -4.74751349e-11 -1.81727966e-11 9.84945459e-12 3.64142050e-11 6.13307183e-11 8.44756487e-11 1.05733922e-10 1.25034705e-10 1.42318865e-10 1.57551749e-10 1.70741421e-10 1.81883286e-10 1.91010985e-10 1.98207228e-10 2.03506545e-10 2.07004636e-10 2.08822515e-10 2.09032125e-10 2.07786677e-10 2.05218065e-10 2.01444195e-10 1.96624939e-10 1.90897964e-10 1.84403159e-10 1.77282189e-10 1.69681602e-10 1.61750169e-10 1.53586921e-10 1.45321533e-10 1.37049483e-10 1.28895117e-10 1.20903287e-10 1.13167253e-10 1.05749187e-10 9.87361304e-11 9.21502874e-11 8.59960991e-11 8.03881406e-11 7.52748974e-11 7.07487402e-11 6.67537137e-11 6.33573194e-11 6.05417938e-11 5.82964788e-11 5.66124925e-11 5.55182567e-11 5.49285062e-11 5.48530110e-11 5.52731194e-11 5.61097835e-11 5.73887604e-11 5.90283378e-11 6.09619022e-11 6.31574792e-11 6.55795418e-11 6.81961154e-11 7.08846315e-11 7.37063743e-11 7.65423280e-11 7.94120325e-11 8.22231172e-11 8.49862403e-11 8.77191653e-11 9.03339625e-11 9.28714883e-11 9.52802282e-11 9.75530767e-11 9.96758232e-11 1.01667563e-10 1.03493214e-10 1.05147890e-10 1.06616049e-10 1.07882148e-10 1.08958176e-10 1.09814824e-10 1.10464082e-10 1.10863763e-10 1.11042286e-10 1.10992104e-10 1.10712772e-10 1.10213172e-10 1.09484422e-10 1.08545617e-10 1.07387876e-10 1.06053610e-10 1.04528608e-10 1.02836628e-10 1.00983000e-10 9.89626159e-11 9.67799174e-11 9.44697653e-11 9.19831988e-11 8.93695118e-11 8.66130501e-11 8.37148129e-11 8.06726907e-11 7.74788289e-11 7.41731121e-11 7.07155619e-11 6.71348255e-11 6.34393649e-11 5.96409033e-11 5.57255353e-11 5.17482723e-11 4.76731987e-11 4.35558256e-11 3.93737265e-11 3.51449980e-11 3.08775228e-11 2.65800715e-11 2.22446506e-11 1.78732584e-11 1.34703360e-11 9.02278252e-12 4.53415083e-12 8.88178420e-15 -4.56701343e-12 -9.19220255e-12 -1.38560274e-11 -1.85722548e-11 -2.33311148e-11 -2.81086265e-11 -3.29110073e-11 -3.77409215e-11 -4.25703917e-11 -4.73820982e-11 -5.21782617e-11 -5.69566616e-11 -6.16884321e-11 -6.63642474e-11 -7.10005388e-11 -7.55746576e-11 -8.00679523e-11 -8.45226111e-11 -8.88800145e-11 -9.31716926e-11 -9.73914283e-11 -1.01521014e-10 -1.05540021e-10 -1.09488418e-10 -1.13316911e-10 -1.16989529e-10 -1.20588872e-10 -1.24008359e-10 -1.27299060e-10 -1.30399247e-10 -1.33356437e-10 -1.36078260e-10 -1.38613121e-10 -1.41016088e-10 -1.43159262e-10 -1.45138124e-10 -1.46862078e-10 -1.48451029e-10 -1.49777524e-10 -1.50925938e-10 -1.51874957e-10 -1.52633906e-10 -1.53212998e-10 -1.53577595e-10 -1.53722812e-10 -1.53649538e-10 -1.53403512e-10 -1.52944768e-10 -1.52276414e-10 -1.51360480e-10 -1.50250923e-10 -1.48894896e-10 -1.47305723e-10 -1.45483625e-10 -1.43459244e-10 -1.41143319e-10 -1.38678846e-10 -1.35986555e-10 -1.33070444e-10 -1.29959821e-10 -1.26677335e-10 -1.23209110e-10 -1.19583676e-10 -1.15759735e-10 -1.11758935e-10 -1.07634457e-10 -1.03370812e-10 -9.89439641e-11 -9.43841671e-11 -8.96501484e-11 -8.48370540e-11 -7.98417027e-11 -7.47227774e-11 -6.95056929e-11 -6.41911246e-11 -5.87564164e-11 -5.32526800e-11 -4.76843565e-11 -4.20481983e-11 -3.63724606e-11 -3.06706882e-11 -2.49388288e-11 -1.92172944e-11 -1.34927625e-11 -7.78688225e-12 -2.09032791e-12 3.56814578e-12 9.20352683e-12 1.47946100e-11 2.03488337e-11 2.58602029e-11 3.13209458e-11 3.67244013e-11 4.20556923e-11 4.73343587e-11 5.25244293e-11 5.76350079e-11 6.26299013e-11 6.75355327e-11 7.23183735e-11 7.69615482e-11 8.14823764e-11 8.58417781e-11 9.00630681e-11 9.41189349e-11 9.80002746e-11 1.01748832e-10 1.05293996e-10 1.08695497e-10 1.11950449e-10 1.15035093e-10 1.17923227e-10 1.20645494e-10 1.23199451e-10 1.25563338e-10 1.27772459e-10 1.29747324e-10 1.31585853e-10 1.33241196e-10 1.34693812e-10 1.35894851e-10 1.36911149e-10 1.37746259e-10 1.38364431e-10 1.38763667e-10 1.38933087e-10 1.38945078e-10 1.38693501e-10 1.38277167e-10 1.37664991e-10 1.36863187e-10 1.35908396e-10 1.34763978e-10 1.33446587e-10 1.31978206e-10 1.30317090e-10 1.28522748e-10 1.26567201e-10 1.24448007e-10 1.22140076e-10 1.19710686e-10 1.17125643e-10 1.14398713e-10 1.11471499e-10 1.08443365e-10 1.05242925e-10 1.01973874e-10 9.85438398e-11 9.49981205e-11 9.13753517e-11 8.76378969e-11 8.38256131e-11 7.99401656e-11 7.59829977e-11 7.19618254e-11 6.78831436e-11 6.37492836e-11 5.95702931e-11 5.53227186e-11 5.10629039e-11 4.67452466e-11 4.23994381e-11 3.80239516e-11 3.36146666e-11 2.91862090e-11 2.47356302e-11 2.02813322e-11 1.58281721e-11 1.13861143e-11 6.95865587e-12 2.56378252e-12 -1.80133686e-12 -6.11777295e-12 -1.03870801e-11 -1.45979895e-11 -1.87507787e-11 -2.28355113e-11 -2.68561839e-11 -3.08072456e-11 -3.46884743e-11 -3.84954291e-11 -4.22233359e-11 -4.58787452e-11 -4.94614349e-11 -5.29423172e-11 -5.63621372e-11 -5.96719341e-11 -6.28717078e-11 -6.59660104e-11 -6.89580615e-11 -7.18387572e-11 -7.45843387e-11 -7.72024666e-11 -7.97013566e-11 -8.20499224e-11 -8.42770298e-11 -8.63633609e-11 -8.82893758e-11 -9.01010377e-11 -9.17859122e-11 -9.33246813e-11 -9.47331102e-11 -9.60107549e-11 -9.71753789e-11 -9.82169901e-11 -9.91133842e-11 -9.98769956e-11 -1.00513597e-10 -1.01003872e-10 -1.01362474e-10 -1.01595621e-10 -1.01661790e-10 -1.01595843e-10 -1.01401554e-10 -1.01062936e-10 -1.00581099e-10 -9.99678118e-11 -9.92246285e-11 -9.83404469e-11 -9.73634506e-11 -9.62552260e-11 -9.50256540e-11 -9.36941635e-11 -9.22573129e-11 -9.07405262e-11 -8.91022811e-11 -8.73756623e-11 -8.55585602e-11 -8.36513081e-11 -8.16500201e-11 -7.95427058e-11 -7.73694442e-11 -7.50949303e-11 -7.27218286e-11 -7.02975456e-11 -6.77660150e-11 -6.51764198e-11 -6.25215990e-11 -5.98044947e-11 -5.70193337e-11 -5.41920953e-11 -5.13439846e-11 -4.84374763e-11 -4.55007143e-11 -4.25471325e-11 -3.95773969e-11 -3.65845687e-11 -3.35642070e-11 -3.05433179e-11 -2.75038742e-11 -2.44573112e-11 -2.13995141e-11 -1.83353415e-11 -1.52664166e-11 -1.21954530e-11 -9.13334686e-12 -6.07368322e-12 -3.03077008e-12 -4.38538095e-15 2.99399394e-12 5.96245275e-12 8.89088803e-12 1.17806875e-11 1.46226919e-11 1.74118497e-11 2.01456074e-11 2.28301822e-11 2.54489763e-11 2.80069856e-11 3.05179770e-11 3.29630212e-11 3.53516105e-11 3.76746412e-11 3.99449362e-11 4.21376267e-11 4.42736958e-11 4.63374894e-11 4.83422191e-11 5.02479169e-11 5.20847809e-11 5.38549205e-11 5.55187007e-11 5.70971048e-11 5.85705928e-11 5.99746919e-11 6.12605522e-11 6.24678087e-11 6.35567154e-11 6.45723475e-11 6.54889476e-11 6.63302746e-11 6.70652422e-11 6.77125023e-11 6.82905954e-11 6.87706558e-11 6.91570134e-11 6.94700963e-11 6.96978031e-11 6.98450187e-11 6.99021951e-11 6.98461289e-11 6.97277791e-11 6.94876379e-11 6.91825486e-11 6.87793156e-11 6.82786050e-11 6.76915191e-11 6.70209443e-11 6.62688793e-11 6.54369892e-11 6.45338227e-11 6.35537178e-11 6.25024477e-11 6.13918916e-11 6.02198291e-11 5.89959193e-11 5.77015102e-11 5.63551428e-11 5.49498780e-11 5.35025357e-11 5.19791432e-11 5.04109532e-11 4.87944130e-11 4.71158668e-11 4.53862503e-11 4.36098935e-11 4.17885726e-11 3.99205113e-11 3.80323550e-11 3.60956265e-11 3.41376927e-11 3.21559168e-11 3.01462466e-11 2.81328849e-11 2.60999833e-11 2.40655273e-11 2.20205798e-11 1.99675415e-11 1.79170984e-11 1.58585228e-11 1.37992950e-11 1.17404628e-11 9.67758946e-12 7.61860366e-12 5.56172469e-12 3.50884599e-12 1.46202495e-12 -5.69808090e-13 -2.58958133e-12 -4.58738603e-12 -6.56125154e-12 -8.50886028e-12 -1.04231068e-11 -1.23039912e-11 -1.41446022e-11 -1.59484925e-11 -1.77057813e-11 -1.94251837e-11 -2.11007323e-11 -2.27328711e-11 -2.43197684e-11 -2.58676969e-11 -2.73703282e-11 -2.88327140e-11 -3.02495806e-11 -3.16292548e-11 -3.29500871e-11 -3.42263995e-11 -3.54517526e-11 -3.66249808e-11 -3.77528009e-11 -3.88002408e-11 -3.98033828e-11 -4.07364698e-11 -4.16074952e-11 -4.24001390e-11 -4.31382707e-11 -4.38145631e-11 -4.44224657e-11 -4.49637549e-11 -4.54511984e-11 -4.58746374e-11 -4.62372918e-11 -4.65502081e-11 -4.68026728e-11 -4.70084527e-11 -4.71458428e-11 -4.72344941e-11 -4.72610839e-11 -4.72341610e-11 -4.71548911e-11 -4.70027905e-11 -4.68017292e-11 -4.65320005e-11 -4.62015981e-11 -4.58162952e-11 -4.53617699e-11 -4.48667770e-11 -4.43047266e-11 -4.36977121e-11 -4.30341318e-11 -4.23273638e-11 -4.15765200e-11 -4.07862633e-11 -3.99502653e-11 -3.90790178e-11 -3.81780163e-11 -3.72374354e-11 -3.62599395e-11 -3.52523011e-11 -3.42090245e-11 -3.31334959e-11 -3.20170002e-11 -3.08663650e-11 -2.96887515e-11 -2.84738899e-11 -2.72309397e-11 -2.59593180e-11 -2.46719312e-11 -2.33529307e-11 -2.20178320e-11 -2.06688555e-11 -1.93081662e-11 -1.79417869e-11 -1.65666508e-11 -1.51952340e-11 -1.38165313e-11 -1.24348865e-11 -1.10594381e-11 -9.67940311e-12 -8.30216798e-12 -6.92589389e-12 -5.54984444e-12 -4.17577778e-12 -2.80204332e-12 -1.43317996e-12 -6.87158663e-14 1.28651256e-12 2.63161715e-12 3.96449540e-12 5.28119215e-12 6.57777999e-12 7.85151111e-12 9.10205245e-12 1.03258513e-11 1.15177312e-11 1.26848532e-11 1.38184186e-11 1.49224799e-11 1.59960933e-11 1.70395920e-11 1.80524484e-11 1.90381322e-11 1.99942840e-11 2.09185447e-11 2.18192131e-11 2.26882957e-11 2.35244602e-11 2.43298159e-11 2.50948706e-11 2.58282840e-11 2.65224509e-11 2.71642153e-11 2.77766143e-11 2.83424395e-11 2.88550850e-11 2.93222113e-11 2.97554759e-11 3.01360603e-11 3.04702930e-11 3.07751047e-11 3.10330095e-11 3.12547210e-11 3.14384629e-11 3.15825144e-11 3.16982551e-11 3.17712523e-11 3.18118865e-11 3.18111093e-11 3.17738613e-11 3.17052495e-11 3.15951154e-11 3.14305804e-11 3.12462833e-11 3.10113046e-11 3.07315839e-11 3.04154479e-11 3.00607317e-11 2.96715430e-11 2.92401103e-11
1.21920236e-05 1.20014927e-05 1.16689612e-05 1.12019209e-05 1.06108525e-05 9.90892659e-06 9.11163875e-06 8.23637470e-06 7.30198008e-06 6.32820024e-06 5.33519483e-06 4.34297817e-06 3.37094070e-06 2.43733302e-06 1.55883663e-06 7.50159870e-07 2.37250788e-08 -6.10579718e-07 -1.14557747e-06 -1.57691306e-06 -1.90303126e-06 -2.12511372e-06 -2.24693918e-06 -2.27465034e-06 -2.21647383e-06 -2.08240340e-06 -1.88382955e-06 -1.63313689e-06 -1.34329832e-06 -1.02747811e-06 -6.98626764e-07 -3.69124905e-07 -5.04369382e-08 2.47165531e-07 5.14857220e-07 7.45435955e-07 9.33431579e-07 1.07518974e-06 1.16886326e-06 1.21435664e-06 1.21322307e-06 1.16849571e-06 1.08451945e-06 9.66705215e-07 8.21282867e-07 6.55060603e-07 4.75139245e-07 2.88668502e-07 1.02591400e-07 -7.65708137e-08 -2.42921885e-07 -3.91353240e-07 -5.17675630e-07 -6.18706849e-07 -6.92324164e-07 -7.37477848e-07 -7.54165086e-07 -7.43369668e-07 -7.06976238e-07 -6.47651717e-07 -5.68711698e-07 -4.73968242e-07 -3.67572802e-07 -2.53853671e-07 -1.37157421e-07 -2.16980516e-08 8.85806966e-08 1.90126091e-07 2.79877248e-07 3.55344191e-07 4.14661329e-07 4.56618096e-07 4.80665207e-07 4.86898188e-07 4.76016865e-07 4.49273500e-07 4.08394158e-07 3.55500305e-07 2.93011112e-07 2.23546266e-07 1.49827400e-07 7.45769455e-08 4.28741487e-10 -7.01576823e-08 -1.34972112e-07 -1.92113248e-07 -2.40038958e-07 -2.77597252e-07 -3.04043368e-07 -3.19047615e-07 -3.22679426e-07 -3.15385705e-07 -2.97957655e-07 -2.71482719e-07 -2.37294387e-07 -1.96915607e-07 -1.51994897e-07 -1.04248073e-07 -5.53951338e-08 -7.10582526e-09 3.90566299e-08 8.16776549e-08 1.19533297e-07 1.51618252e-07 1.77168459e-07 1.95674119e-07 2.06879776e-07 2.10783696e-07 2.07619649e-07 1.97841729e-07 1.82093316e-07 1.61179230e-07 1.36029826e-07 1.07664448e-07 7.71532456e-08 4.55813165e-08 1.40111069e-08 -1.65492651e-08 -4.51757245e-08 -7.10525825e-08 -9.34952595e-08 -1.11961754e-07 -1.26065345e-07 -1.35577011e-07 -1.40423509e-07 -1.40683767e-07 -1.36576404e-07 -1.28445919e-07 -1.16744886e-07 -1.02014567e-07 -8.48629824e-08 -6.59417552e-08 -4.59239509e-08 -2.54823540e-08 -5.26799582e-09 1.41092720e-08 3.20959934e-08 4.82105875e-08 6.20536280e-08 7.33159936e-08 8.17832153e-08 8.73374963e-08 8.99552486e-08 8.97039953e-08 8.67341221e-08 8.12707057e-08 7.36021022e-08 6.40686970e-08 5.30489359e-08 4.09463539e-08 2.81757622e-08 1.51506825e-08 2.27090169e-09 -1.00893942e-08 -2.15901039e-08 -3.19347677e-08 -4.08759036e-08 -4.82208122e-08 -5.38331975e-08 -5.76348569e-08 -5.96045453e-08 -5.97757790e-08 -5.82323807e-08 -5.51038539e-08 -5.05587252e-08 -4.47978934e-08 -3.80466503e-08 -3.05474401e-08 -2.25507435e-08 -1.43090091e-08 -6.06791417e-09 1.93922745e-09 9.49835055e-09 1.64193423e-08 2.25397656e-08 2.77286389e-08 3.18877085e-08 3.49533380e-08 3.68953863e-08 3.77171361e-08 3.74524660e-08 3.61640815e-08 3.39395427e-08 3.08879038e-08 2.71351936e-08 2.28202452e-08 1.80898212e-08 1.30943150e-08 7.98385713e-09 2.90332736e-09 -2.01072226e-09 -6.63342803e-09 -1.08543432e-08 -1.45799319e-08 -1.77345854e-08 -2.02623411e-08 -2.21269261e-08 -2.33117063e-08 -2.38189557e-08 -2.36689885e-08 -2.28983872e-08 -2.15582538e-08 -1.97120258e-08 -1.74330204e-08 -1.48022892e-08 -1.19053247e-08 -8.83051499e-09 -5.66586777e-09 -2.49728771e-09 5.93967542e-10 3.53295349e-09 6.25247409e-09 8.69468231e-09 1.08117888e-08 1.25670834e-08 1.39347307e-08 1.49002766e-08 1.54601629e-08 1.56212074e-08 1.54000839e-08 1.48219694e-08 1.39195109e-08 1.27320032e-08 1.13033976e-08 9.68132885e-09 7.91609445e-09 6.05794392e-09 4.15748858e-09 2.26320562e-09 4.20802060e-10 -1.32746081e-09 -2.94419777e-09 -4.39710490e-09 -5.65973401e-09 -6.71139411e-09 -7.53784235e-09 -8.13098211e-09 -8.48864268e-09 -8.61456328e-09 -8.51750492e-09 -8.21143153e-09 -7.71424347e-09 -7.04740977e-09 -6.23528251e-09 -5.30434718e-09 -4.28235225e-09 -3.19766613e-09 -2.07860751e-09 -9.52788071e-10 1.53608681e-10 1.21629640e-09 2.21315588e-09 3.12494564e-09 3.93529476e-09 4.63098004e-09 5.20224575e-09 5.64246605e-09 5.94866734e-09 6.12050854e-09 6.16127593e-09 6.07630568e-09 5.87387561e-09 5.56428503e-09 5.15960252e-09 4.67322536e-09 4.11966639e-09 3.51421292e-09 2.87218782e-09 2.20890328e-09 1.53947610e-09 8.78092266e-10 2.38106423e-10 -3.68434172e-10 -9.30729271e-10 -1.43953827e-09 -1.88735427e-09 -2.26841479e-09 -2.57844235e-09 -2.81509394e-09 -2.97768388e-09 -3.06697778e-09 -3.08538795e-09 -3.03653636e-09 -2.92524405e-09 -2.75743162e-09 -2.53971244e-09 -2.27947439e-09 -1.98444638e-09 -1.66279079e-09 -1.32249234e-09 -9.71684955e-10 -6.18149087e-10 -2.69277933e-10 6.80522305e-11 3.87542443e-10 6.83668233e-10 9.51628998e-10 1.18749455e-09 1.38816159e-09 1.55137148e-09 1.67574221e-09 1.76072046e-09 1.80656290e-09 1.81415460e-09 1.78519421e-09 1.72188930e-09 1.62702296e-09 1.50375445e-09 1.35564560e-09 1.18652221e-09 1.00036057e-09 8.01248817e-10 5.93264382e-10 3.80454779e-10 1.66711756e-10 -4.42732517e-11 -2.48997489e-10 -4.44382309e-10 -6.27618846e-10 -7.96275490e-10 -9.48303658e-10 -1.08210152e-09 -1.19650778e-09 -1.29059607e-09 -1.36409373e-09 -1.41686041e-09 -1.44931978e-09 -1.46210333e-09 -1.45611789e-09 -1.43261136e-09 -1.39302436e-09 -1.33896538e-09 -1.27218058e-09 -1.19456356e-09 -1.10797149e-09 -1.01443920e-09 -9.15823861e-10 -8.14148748e-10 -7.11168013e-10 -6.08629591e-10 -5.08142861e-10 -4.11318979e-10 -3.19335669e-10 -2.33468356e-10 -1.54772195e-10 -8.39968095e-11 -2.17657004e-11 3.13171711e-11 7.50830509e-11 1.09368514e-10 1.34241063e-10 1.49857016e-10 1.56475721e-10 1.54669166e-10 1.44957824e-10 1.28013156e-10 1.04526166e-10 7.53850316e-11 4.13322709e-11 3.25073302e-12 -3.79873910e-11 -8.14601719e-11 -1.26368249e-10 -1.71896275e-10 -2.17259100e-10 -2.61614730e-10 -3.04408942e-10 -3.45011131e-10 -3.82804011e-10 -4.17379908e-10 -4.48302728e-10 -4.75197659e-10 -4.97800023e-10 -5.15993470e-10 -5.29538191e-10 -5.38464384e-10 -5.42734746e-10 -5.42431877e-10 -5.37610845e-10 -5.28537214e-10 -5.15353094e-10 -4.98348918e-10 -4.77816009e-10 -4.54080329e-10 -4.27472280e-10 -3.98367117e-10 -3.67144537e-10 -3.34172245e-10 -2.99840597e-10 -2.64497313e-10 -2.28537633e-10 -1.92291960e-10 -1.56085811e-10 -1.20207844e-10 -8.49458281e-11 -5.05526732e-11 -1.72508674e-11 1.47830637e-11 4.53617144e-11 7.43476392e-11 1.01636699e-10 1.27132554e-10 1.50773005e-10 1.72511005e-10 1.92335037e-10 2.10219731e-10 2.26188068e-10 2.40301112e-10 2.52563970e-10 2.63062017e-10 2.71885403e-10 2.79075874e-10 2.84785528e-10 2.89092750e-10 2.92100566e-10 2.93966185e-10 2.94767322e-10 2.94645641e-10 2.93718383e-10 2.92097457e-10 2.89915647e-10 2.87264879e-10 2.84253510e-10 2.80965473e-10 2.77491807e-10 2.73914225e-10 2.70268252e-10 2.66664024e-10 2.63129074e-10 2.59702482e-10 2.56425103e-10 2.53357335e-10 2.50475196e-10 2.47895038e-10 2.45513831e-10 2.43439935e-10 2.41670683e-10 2.40173215e-10 2.38965292e-10 2.38087772e-10 2.37459830e-10 2.37102782e-10 2.37007747e-10 2.37124986e-10 2.37477593e-10 2.37994513e-10 2.38656206e-10 2.39423592e-10 2.40264697e-10 2.41175968e-10 2.42089904e-10 2.43004727e-10 2.43870701e-10 2.44683385e-10 2.45405474e-10 2.46016540e-10 2.46584086e-10 2.47001530e-10 2.47299958e-10 2.47467824e-10 2.47501575e-10 2.47394105e-10 2.47152521e-10 2.46754173e-10 2.46193288e-10 2.45460985e-10 2.44559484e-10 2.43481679e-10 2.42209808e-10 2.40747866e-10 2.39044340e-10 2.37157849e-10 2.35059971e-10 2.32731168e-10 2.30203412e-10 2.27447838e-10 2.24483987e-10 2.21287655e-10 2.17900809e-10 2.14297691e-10 2.10500728e-10 2.06495487e-10 2.02277306e-10 1.97844185e-10 1.93227212e-10 1.88359883e-10 1.83292159e-10 1.77994841e-10 1.72472925e-10 1.66704595e-10 1.60683661e-10 1.54446553e-10 1.47942384e-10 1.41191614e-10 1.34198042e-10 1.26975430e-10 1.19496746e-10 1.11814447e-10 1.03887343e-10 9.57690593e-11 8.74326167e-11 7.88962229e-11 7.01667613e-11 6.12523365e-11 5.21520604e-11 4.28606040e-11 3.33937322e-11 2.37343478e-11 1.39044332e-11 3.89710486e-12 -6.27498054e-12 -1.66231473e-11 -2.71218603e-11 -3.77800013e-11 -4.85629315e-11 -5.94568839e-11 -7.04671876e-11 -8.15525425e-11 -9.27014021e-11 -1.03885345e-10 -1.15101262e-10 -1.26311406e-10 -1.37502010e-10 -1.48635770e-10 -1.59717573e-10 -1.70722547e-10 -1.81606286e-10 -1.92398097e-10 -2.03044692e-10 -2.13534079e-10 -2.23865815e-10 -2.34005260e-10 -2.43911558e-10 -2.53622012e-10 -2.63068678e-10 -2.72200928e-10 -2.81082269e-10 -2.89606561e-10 -2.97827096e-10 -3.05648840e-10 -3.13106874e-10 -3.20102611e-10 -3.26699112e-10 -3.32892380e-10 -3.38597594e-10 -3.43864937e-10 -3.48600260e-10 -3.52929685e-10 -3.56707552e-10 -3.60007579e-10 -3.62805785e-10 -3.65099506e-10 -3.66898067e-10 -3.68170383e-10 -3.68909348e-10 -3.69091424e-10 -3.68782782e-10 -3.67938346e-10 -3.66553454e-10 -3.64596131e-10 -3.62127439e-10 -3.59079877e-10 -3.55478091e-10 -3.51346063e-10 -3.46684903e-10 -3.41422446e-10 -3.35708794e-10 -3.29458905e-10 -3.22691207e-10 -3.15454107e-10 -3.07746051e-10 -2.99585023e-10 -2.90989344e-10 -2.81940915e-10 -2.72461831e-10 -2.62610045e-10 -2.52395382e-10 -2.41792086e-10 -2.30848396e-10 -2.19529978e-10 -2.07946244e-10 -1.96005559e-10 -1.83784473e-10 -1.71303055e-10 -1.58587976e-10 -1.45628648e-10 -1.32482136e-10 -1.19174559e-10 -1.05701226e-10 -9.21165366e-11 -7.84332599e-11 -6.46692699e-11 -5.08755260e-11 -3.70535824e-11 -2.32319719e-11 -9.41757783e-12 4.34607905e-12 1.80611082e-11 3.16986437e-11 4.52418103e-11 5.86772853e-11 7.19895255e-11 8.51485549e-11 9.81419390e-11 1.10965015e-10 1.23574928e-10 1.35975009e-10 1.48115298e-10 1.60009783e-10 1.71617831e-10 1.82912352e-10 1.93908445e-10 2.04548822e-10 2.14855467e-10 2.24790409e-10 2.34332109e-10 2.43515874e-10 2.52284860e-10 2.60660160e-10 2.68647993e-10 2.76215495e-10 2.83329360e-10 2.90025559e-10 2.96276781e-10 3.02089243e-10 3.07464720e-10 3.12332826e-10 3.16784821e-10 3.20782290e-10 3.24300364e-10 3.27298189e-10 3.29814398e-10 3.31888073e-10 3.33447048e-10 3.34527295e-10 3.35094841e-10 3.35228290e-10 3.34821948e-10 3.33983063e-10 3.32672556e-10 3.30909078e-10 3.28729488e-10 3.26096261e-10 3.23028271e-10 3.19559934e-10 3.15652393e-10 3.11367376e-10 3.06685788e-10 3.01605185e-10 2.96109359e-10 2.90283131e-10 2.84079649e-10 2.77536993e-10 2.70592992e-10 2.63358557e-10 2.55775623e-10 2.47942222e-10 2.39783304e-10 2.31349939e-10 2.22685981e-10 2.13763229e-10 2.04629536e-10 1.95294447e-10 1.85770344e-10 1.76067161e-10 1.66207881e-10 1.56192947e-10 1.46057832e-10 1.35775252e-10 1.25418259e-10 1.14947135e-10 1.04400974e-10 9.37904596e-11 8.31185815e-11 7.24073995e-11 6.16667828e-11 5.09227382e-11 4.01823574e-11 2.94719804e-11 1.87970195e-11 8.18739521e-12 -2.35272912e-12 -1.27971522e-11 -2.31387687e-11 -3.33608696e-11 -4.34556835e-11 -5.34002842e-11 -6.31996677e-11 -7.28312965e-11 -8.22941715e-11 -9.15753029e-11 -1.00666697e-10 -1.09555365e-10 -1.18249521e-10 -1.26704869e-10 -1.34961153e-10 -1.42964862e-10 -1.50708224e-10 -1.58192237e-10 -1.65412573e-10 -1.72368342e-10 -1.79017468e-10 -1.85376381e-10 -1.91435978e-10 -1.97175165e-10 -2.02615480e-10 -2.07729833e-10 -2.12504903e-10 -2.16978213e-10 -2.21124452e-10 -2.24940733e-10 -2.28436159e-10 -2.31607844e-10 -2.34466002e-10 -2.37003972e-10 -2.39199549e-10 -2.41078046e-10 -2.42625253e-10 -2.43833398e-10 -2.44716469e-10 -2.45276910e-10 -2.45481413e-10 -2.45370835e-10 -2.44940956e-10 -2.44187337e-10 -2.43099540e-10 -2.41705544e-10 -2.40000464e-10 -2.37983522e-10 -2.35698128e-10 -2.33114861e-10 -2.30233166e-10 -2.27093344e-10 -2.23694063e-10 -2.20045093e-10 -2.16132889e-10 -2.11981988e-10 -2.07598716e-10 -2.02982742e-10 -1.98145278e-10 -1.93073890e-10 -1.87814542e-10 -1.82335702e-10 -1.76651027e-10 -1.70806480e-10 -1.64756542e-10 -1.58554614e-10 -1.52195367e-10 -1.45691570e-10 -1.39037393e-10 -1.32267031e-10 -1.25411515e-10 -1.18433763e-10 -1.11369469e-10 -1.04235620e-10 -9.70410419e-11 -8.97833197e-11 -8.24686985e-11 -7.51241569e-11 -6.77386341e-11 -6.03353340e-11 -5.29094130e-11 -4.54766741e-11 -3.80418579e-11 -3.06151215e-11 -2.32116965e-11 -1.58303232e-11 -8.49323389e-12 -1.20176091e-12 6.02579098e-12 1.31829270e-11 2.02556860e-11 2.72396550e-11 3.41223161e-11 4.08948986e-11 4.75460782e-11 5.40799627e-11 6.04778450e-11 6.67361721e-11 7.28653804e-11 7.88445420e-11 8.46759329e-11 9.03451758e-11 9.58679802e-11 1.01210706e-10 1.06395004e-10 1.11396226e-10 1.16230026e-10 1.20856880e-10 1.25294886e-10 1.29555588e-10 1.33586142e-10 1.37412970e-10 1.41017420e-10 1.44427581e-10 1.47591384e-10 1.50555568e-10 1.53279500e-10 1.55792712e-10 1.58080327e-10 1.60163327e-10 1.62007630e-10 1.63636993e-10 1.65063518e-10 1.66260450e-10 1.67233782e-10 1.67994285e-10 1.68546510e-10 1.68890124e-10 1.69013803e-10 1.68897674e-10 1.68595804e-10 1.68047909e-10 1.67311054e-10 1.66358705e-10 1.65192526e-10 1.63819736e-10 1.62251768e-10 1.60495284e-10 1.58538516e-10 1.56408220e-10 1.54093516e-10 1.51602286e-10 1.48953072e-10 1.46142320e-10 1.43184575e-10 1.40065071e-10 1.36804568e-10 1.33397626e-10 1.29868227e-10 1.26185062e-10 1.22382826e-10 1.18460131e-10 1.14407595e-10 1.10243092e-10 1.05973175e-10 1.01600839e-10 9.71292491e-11 9.25864940e-11 8.79550877e-11 8.32573455e-11 7.84969034e-11 7.36760097e-11 6.88200885e-11 6.39181486e-11 5.89900628e-11 5.40310297e-11 4.90504859e-11 4.40604220e-11 3.90553700e-11 3.40465156e-11 2.90381851e-11 2.40314001e-11 1.90364079e-11 1.40566031e-11 9.09747278e-12 4.16357226e-12 -7.32872096e-13 -5.59065294e-12 -1.03980713e-11 -1.51494373e-11 -1.98390471e-11 -2.44573251e-11 -2.90010793e-11 -3.34626493e-11 -3.78375664e-11 -4.21204738e-11 -4.63106220e-11 -5.04032371e-11 -5.43939893e-11 -5.82776050e-11 -6.20610230e-11 -6.57331412e-11 -6.92969571e-11 -7.27420346e-11 -7.60795871e-11 -7.92844679e-11 -8.23700552e-11 -8.53255244e-11 -8.81536510e-11 -9.08571551e-11 -9.33997879e-11 -9.58117474e-11 -9.80780457e-11 -1.00195852e-10 -1.02153785e-10 -1.03970332e-10 -1.05644049e-10 -1.07158837e-10 -1.08523801e-10 -1.09747433e-10 -1.10820630e-10 -1.11743004e-10 -1.12529930e-10 -1.13169307e-10 -1.13672516e-10 -1.14020071e-10 -1.14234344e-10 -1.14301679e-10 -1.14228293e-10 -1.14021459e-10 -1.13658194e-10 -1.13166920e-10 -1.12523657e-10 -1.11743670e-10 -1.10831233e-10 -1.09775633e-10 -1.08601905e-10 -1.07292175e-10 -1.05860987e-10 -1.04305509e-10 -1.02636455e-10 -1.00855213e-10 -9.89713866e-11 -9.69788139e-11 -9.48867651e-11 -9.27062316e-11 -9.04297748e-11 -8.80581719e-11 -8.56055782e-11 -8.30664426e-11 -8.04502576e-11 -7.77458653e-11 -7.49656448e-11 -7.21169235e-11 -6.91961766e-11 -6.62097877e-11 -6.31637798e-11 -6.00710870e-11 -5.69200520e-11 -5.37245803e-11 -5.04967734e-11 -4.72323292e-11 -4.39445147e-11 -4.06318035e-11 -3.73097386e-11 -3.39692163e-11 -3.06162318e-11 -2.72648085e-11 -2.39051973e-11 -2.05486392e-11 -1.71944438e-11 -1.38462284e-11 -1.05081985e-11 -7.17988516e-12 -3.86886356e-12 -5.77871084e-13 2.68704503e-12 5.92316474e-12 9.12553366e-12 1.22889615e-11 1.54068286e-11 1.84755405e-11 2.14925300e-11 2.44531062e-11 2.73497336e-11 3.01859648e-11 3.29535843e-11 3.56540908e-11 3.82850140e-11 4.08443279e-11 4.33292013e-11 4.57432148e-11 4.80797346e-11 5.03394271e-11 5.25239852e-11 5.46279133e-11 5.66456881e-11 5.85815285e-11 6.04234995e-11 6.21827034e-11 6.38472053e-11 6.54036270e-11 6.68782252e-11 6.82495171e-11 6.95112856e-11 7.06699144e-11 7.17410020e-11 7.27016225e-11 7.35557171e-11 7.43247686e-11 7.49867946e-11 7.55557839e-11 7.60259078e-11 7.63992203e-11 7.66881558e-11 7.68717312e-11 7.69674324e-11 7.69660446e-11 7.68706765e-11 7.66874897e-11 7.64104890e-11 7.60227992e-11 7.55639440e-11 7.50023377e-11 7.43433648e-11 7.35994599e-11 7.27687910e-11 7.18523574e-11 7.08473835e-11
1.16836247e-05 1.15081900e-05 1.12019241e-05 1.07715796e-05 1.02266354e-05 9.57898214e-06 8.84261931e-06 8.03329294e-06 7.16805334e-06 6.26480914e-06 5.34186802e-06 4.41743646e-06 3.50918936e-06 2.63381867e-06 1.80662869e-06 1.04119181e-06 3.49036782e-07 -2.60556135e-07 -7.80733444e-07 -1.20715731e-06 -1.53802216e-06 -1.77397897e-06 -1.91802724e-06 -1.97532972e-06 -1.95294092e-06 -1.85955446e-06 -1.70516705e-06 -1.50071105e-06 -1.25772738e-06 -9.87975113e-07 -7.03099658e-07 -4.14282795e-07 -1.31962906e-07 1.34445941e-07 3.76771141e-07 5.88247872e-07 7.63631078e-07 8.99275392e-07 9.93138315e-07 1.04473486e-06 1.05506638e-06 1.02646993e-06 9.62481067e-07 8.67616677e-07 7.47171896e-07 6.06995343e-07 4.53252483e-07 2.92198649e-07 1.29961563e-07 -2.76594960e-08 -1.75375305e-07 -3.08549716e-07 -4.23329027e-07 -5.16723759e-07 -5.86660349e-07 -6.32003236e-07 -6.52535562e-07 -6.48915432e-07 -6.22604489e-07 -5.75771963e-07 -5.11177916e-07 -4.32046704e-07 -3.41929393e-07 -2.44562180e-07 -1.43728364e-07 -4.31246909e-08 5.37609157e-08 1.43757863e-07 2.24105101e-07 2.92523346e-07 3.47266067e-07 3.87153250e-07 4.11577361e-07 4.20495397e-07 4.14399565e-07 3.94270913e-07 3.61519341e-07 3.17911741e-07 2.65494634e-07 2.06506627e-07 1.43292851e-07 7.82192160e-08 1.35935636e-08 -4.84152167e-08 -1.05838836e-07 -1.56964461e-07 -2.00384079e-07 -2.35021787e-07 -2.60152717e-07 -2.75410429e-07 -2.80778835e-07 -2.76573815e-07 -2.63415387e-07 -2.42192044e-07 -2.14014591e-07 -1.80168030e-07 -1.42058866e-07 -1.01165483e-07 -5.89798503e-08 -1.69598593e-08 2.35154118e-08 6.11902919e-08 9.49663388e-08 1.23927890e-07 1.47367302e-07 1.64790805e-07 1.75929415e-07 1.80731860e-07 1.79356391e-07 1.72154387e-07 1.59647527e-07 1.42502728e-07 1.21503547e-07 9.75170025e-08 7.14613861e-08 4.42754100e-08 1.68851528e-08 -9.82444703e-09 -3.50351996e-08 -5.80186423e-08 -7.81553950e-08 -9.49478647e-08 -1.08030363e-07 -1.17173272e-07 -1.22283041e-07 -1.23398287e-07 -1.20681491e-07 -1.14406610e-07 -1.04945428e-07 -9.27496941e-08 -7.83339473e-08 -6.22544647e-08 -4.50908786e-08 -2.74267258e-08 -9.83086679e-09 7.15987625e-09 2.30543602e-08 3.74208149e-08 4.98966699e-08 6.01961093e-08 6.81143515e-08 7.35303143e-08 7.64046533e-08 7.67780897e-08 7.47643334e-08 7.05439156e-08 6.43541185e-08 5.64797880e-08 4.72413042e-08 3.69836748e-08 2.60641357e-08 1.48413122e-08 3.66460284e-09 -7.13638570e-09 -1.72601844e-08 -2.64408939e-08 -3.44543167e-08 -4.11224974e-08 -4.63158258e-08 -4.99548349e-08 -5.20096677e-08 -5.24984429e-08 -5.14835250e-08 -4.90679923e-08 -4.53900313e-08 -4.06171736e-08 -3.49397524e-08 -2.85643296e-08 -2.17065619e-08 -1.45846073e-08 -7.41290052e-09 -3.96148891e-10 6.27620977e-09 1.24344908e-08 1.79322868e-08 2.26496297e-08 2.64944546e-08 2.94048377e-08 3.13473905e-08 3.23180842e-08 3.23401181e-08 3.14617026e-08 2.97536573e-08 2.73059300e-08 2.42241001e-08 2.06258193e-08 1.66364771e-08 1.23862094e-08 8.00415734e-09 3.61766439e-09 -6.53571419e-10 -4.69890438e-09 -8.41948378e-09 -1.17309185e-08 -1.45638808e-08 -1.68657763e-08 -1.86011775e-08 -1.97513970e-08 -2.03143706e-08 -2.03040713e-08 -1.97486116e-08 -1.86891782e-08 -1.71783476e-08 -1.52772373e-08 -1.30545459e-08 -1.05834168e-08 -7.93970045e-09 -5.19982635e-09 -2.43850451e-09 2.72830647e-10 2.86788726e-09 5.28683053e-09 7.47753148e-09 9.39643918e-09 1.10093872e-08 1.22915953e-08 1.32281262e-08 1.38135370e-08 1.40514151e-08 1.39541534e-08 1.35415963e-08 1.28403594e-08 1.18831398e-08 1.07068123e-08 9.35189814e-09 7.86145282e-09 6.27874330e-09 4.64773553e-09 3.01077385e-09 1.40802658e-09 -1.23155708e-10 -1.54928159e-09 -2.84130408e-09 -3.97505673e-09 -4.93126606e-09 -5.69622571e-09 -6.26156371e-09 -6.62402400e-09 -6.78562451e-09 -6.75267131e-09 -6.53623111e-09 -6.15079365e-09 -5.61418112e-09 -4.94677366e-09 -4.17112034e-09 -3.31078454e-09 -2.39023734e-09 -1.43400314e-09 -4.66116035e-10 4.90519625e-10 1.41434597e-09 2.28582309e-09 3.08765635e-09 3.80498122e-09 4.42565451e-09 4.94059549e-09 5.34313926e-09 5.62994273e-09 5.80024917e-09 5.85587401e-09 5.80100590e-09 5.64227776e-09 5.38802780e-09 5.04830666e-09 4.63441552e-09 4.15868229e-09 3.63415964e-09 3.07394643e-09 2.49154297e-09 1.90003036e-09 1.31177913e-09 7.38690886e-10 1.91441529e-10 -3.20259375e-10 -7.88123344e-10 -1.20519417e-09 -1.56609659e-09 -1.86669169e-09 -2.10452100e-09 -2.27858621e-09 -2.38919640e-09 -2.43797338e-09 -2.42780374e-09 -2.36254927e-09 -2.24700081e-09 -2.08676276e-09 -1.88794580e-09 -1.65715441e-09 -1.40139811e-09 -1.12748388e-09 -8.42453218e-10 -5.53121993e-10 -2.65906408e-10 1.30899735e-11 2.78303602e-10 5.24818411e-10 7.48284990e-10 9.45107104e-10 1.11241771e-09 1.24801591e-09 1.35058453e-09 1.41940237e-09 1.45447299e-09 1.45644607e-09 1.42660239e-09 1.36669165e-09 1.27902489e-09 1.16622356e-09 1.03128062e-09 8.77436124e-10 7.08112458e-10 5.26814425e-10 3.37072203e-10 1.42400314e-10 -5.37820899e-11 -2.48230325e-10 -4.37853087e-10 -6.19914342e-10 -7.91863464e-10 -9.51521528e-10 -1.09699450e-09 -1.22679733e-09 -1.33981004e-09 -1.43514711e-09 -1.51240354e-09 -1.57139457e-09 -1.61236891e-09 -1.63578040e-09 -1.64234226e-09 -1.63304392e-09 -1.60903912e-09 -1.57171076e-09 -1.52249591e-09 -1.46298085e-09 -1.39477851e-09 -1.31961286e-09 -1.23912614e-09 -1.15498366e-09 -1.06882503e-09 -9.82145920e-10 -8.96340779e-10 -8.12866219e-10 -7.32789829e-10 -6.57182753e-10 -5.87132121e-10 -5.23257881e-10 -4.66158667e-10 -4.16408241e-10 -3.74228648e-10 -3.39806405e-10 -3.13143289e-10 -2.94186009e-10 -2.82595281e-10 -2.78097545e-10 -2.80257595e-10 -2.88439495e-10 -3.02193826e-10 -3.20699911e-10 -3.43407081e-10 -3.69478670e-10 -3.98285849e-10 -4.28931557e-10 -4.60845584e-10 -4.93210806e-10 -5.25426813e-10 -5.56784840e-10 -5.86720894e-10 -6.14713613e-10 -6.40220321e-10 -6.62882194e-10 -6.82302215e-10 -6.98122449e-10 -7.10136838e-10 -7.18189952e-10 -7.22083726e-10 -7.21835924e-10 -7.17373716e-10 -7.08788583e-10 -6.96097402e-10 -6.79508005e-10 -6.59167831e-10 -6.35314912e-10 -6.08146422e-10 -5.77992765e-10 -5.45135492e-10 -5.09860598e-10 -4.72546002e-10 -4.33476810e-10 -3.93009625e-10 -3.51447760e-10 -3.09142489e-10 -2.66395794e-10 -2.23498997e-10 -1.80716775e-10 -1.38321798e-10 -9.65441060e-11 -5.55964164e-11 -1.56623603e-11 2.30826469e-11 6.04936101e-11 9.64500702e-11 1.30851552e-10 1.63618827e-10 1.94680605e-10 2.24006924e-10 2.51552223e-10 2.77307288e-10 3.01303871e-10 3.23525429e-10 3.44010598e-10 3.62831543e-10 3.79993592e-10 3.95608435e-10 4.09720258e-10 4.22414548e-10 4.33782787e-10 4.43891146e-10 4.52839544e-10 4.60727456e-10 4.67620165e-10 4.73641570e-10 4.78842299e-10 4.83310281e-10 4.87106799e-10 4.90333552e-10 4.93024288e-10 4.95236741e-10 4.97032637e-10 4.98478592e-10 4.99581709e-10 5.00371300e-10 5.00953057e-10 5.01251485e-10 5.01435338e-10 5.01392705e-10 5.01215069e-10 5.00931741e-10 5.00516073e-10 5.00005370e-10 4.99447594e-10 4.98780572e-10 4.98036279e-10 4.97217378e-10 4.96314101e-10 4.95349539e-10 4.94307706e-10 4.93153962e-10 4.91886532e-10 4.90497420e-10 4.89011498e-10 4.87331064e-10 4.85574247e-10 4.83631801e-10 4.81536588e-10 4.79271733e-10 4.76838125e-10 4.74288164e-10 4.71558792e-10 4.68686423e-10 4.65687044e-10 4.62518024e-10 4.59200233e-10 4.55776750e-10 4.52197835e-10 4.48473259e-10 4.44609682e-10 4.40598225e-10 4.36437109e-10 4.32114788e-10 4.27628155e-10 4.22942126e-10 4.18094448e-10 4.13046042e-10 4.07801348e-10 4.02363032e-10 3.96700006e-10 3.90830035e-10 3.84702936e-10 3.78369336e-10 3.71783937e-10 3.64958730e-10 3.57867957e-10 3.50498963e-10 3.42838202e-10 3.34903216e-10 3.26618621e-10 3.18025051e-10 3.09087311e-10 2.99791747e-10 2.90112767e-10 2.80039214e-10 2.69587283e-10 2.58705658e-10 2.47408316e-10 2.35686859e-10 2.23543128e-10 2.10950590e-10 1.97950212e-10 1.84497861e-10 1.70635395e-10 1.56344049e-10 1.41627154e-10 1.26500366e-10 1.10967902e-10 9.50266532e-11 7.86819498e-11 6.19531093e-11 4.48321380e-11 2.73336909e-11 9.47664169e-12 -8.73212613e-12 -2.72799561e-11 -4.61408689e-11 -6.53073151e-11 -8.47317772e-11 -1.04397380e-10 -1.24284139e-10 -1.44357415e-10 -1.64567027e-10 -1.84886328e-10 -2.05292228e-10 -2.25734542e-10 -2.46172860e-10 -2.66557887e-10 -2.86887403e-10 -3.07109005e-10 -3.27158300e-10 -3.47045503e-10 -3.66687125e-10 -3.86074728e-10 -4.05154577e-10 -4.23903135e-10 -4.42256454e-10 -4.60223859e-10 -4.77709872e-10 -4.94672303e-10 -5.11136911e-10 -5.27000665e-10 -5.42264456e-10 -5.56844348e-10 -5.70748782e-10 -5.83895154e-10 -5.96295457e-10 -6.07938144e-10 -6.18728624e-10 -6.28709973e-10 -6.37764508e-10 -6.46017462e-10 -6.53301857e-10 -6.59680754e-10 -6.65133282e-10 -6.69629685e-10 -6.73184619e-10 -6.75760337e-10 -6.77345735e-10 -6.77909728e-10 -6.77509604e-10 -6.76107836e-10 -6.73698874e-10 -6.70252076e-10 -6.65824729e-10 -6.60364430e-10 -6.53899601e-10 -6.46424692e-10 -6.37989217e-10 -6.28501029e-10 -6.18126439e-10 -6.06790840e-10 -5.94512883e-10 -5.81339421e-10 -5.67297653e-10 -5.52400348e-10 -5.36686695e-10 -5.20145149e-10 -5.02815123e-10 -4.84765561e-10 -4.66020222e-10 -4.46566228e-10 -4.26471636e-10 -4.05718070e-10 -3.84433846e-10 -3.62539276e-10 -3.40125703e-10 -3.17240553e-10 -2.93919333e-10 -2.70174383e-10 -2.46078213e-10 -2.21666852e-10 -1.96968442e-10 -1.72039383e-10 -1.46921253e-10 -1.21647914e-10 -9.62820934e-11 -7.08454406e-11 -4.53923565e-11 -1.99453787e-11 5.43587397e-12 3.07325276e-11 5.58921798e-11 8.08864087e-11 1.05685238e-10 1.30247590e-10 1.54528612e-10 1.78502102e-10 2.02141415e-10 2.25387486e-10 2.48235432e-10 2.70615308e-10 2.92529112e-10 3.13919557e-10 3.34758221e-10 3.55030672e-10 3.74671405e-10 3.93707067e-10 4.12059276e-10 4.29723590e-10 4.46710668e-10 4.62941241e-10 4.78447282e-10 4.93222130e-10 5.07212494e-10 5.20391508e-10 5.32779154e-10 5.44343459e-10 5.55083757e-10 5.65004266e-10 5.74023939e-10 5.82234705e-10 5.89586824e-10 5.96070748e-10 6.01625638e-10 6.06312778e-10 6.10141493e-10 6.13071816e-10 6.15116180e-10 6.16256601e-10 6.16559692e-10 6.15943296e-10 6.14494011e-10 6.12183859e-10 6.09052142e-10 6.05113737e-10 6.00336669e-10 5.94770899e-10 5.88437743e-10 5.81307003e-10 5.73445513e-10 5.64858382e-10 5.55532287e-10 5.45481216e-10 5.34770894e-10 5.23389110e-10 5.11379827e-10 4.98687092e-10 4.85423368e-10 4.71553796e-10 4.57185290e-10 4.42248127e-10 4.26809255e-10 4.10919632e-10 3.94569155e-10 3.77803011e-10 3.60656727e-10 3.43150175e-10 3.25306004e-10 3.07156300e-10 2.88720270e-10 2.70045208e-10 2.51116128e-10 2.32018238e-10 2.12728501e-10 1.93297510e-10 1.73748966e-10 1.54099920e-10 1.34386891e-10 1.14629389e-10 9.48660872e-11 7.51189666e-11 5.54212787e-11 3.57935348e-11 1.62754810e-11 -3.11550785e-12 -2.23460139e-11 -4.13930556e-11 -6.02293770e-11 -7.88370480e-11 -9.71870362e-11 -1.15264798e-10 -1.33042355e-10 -1.50506718e-10 -1.67631131e-10 -1.84402382e-10 -2.00802264e-10 -2.16817786e-10 -2.32408093e-10 -2.47595278e-10 -2.62326827e-10 -2.76584755e-10 -2.90362512e-10 -3.03650438e-10 -3.16442206e-10 -3.28691074e-10 -3.40407258e-10 -3.51572771e-10 -3.62172958e-10 -3.72216924e-10 -3.81676912e-10 -3.90529387e-10 -3.98806765e-10 -4.06499723e-10 -4.13577839e-10 -4.20066204e-10 -4.25947499e-10 -4.31234382e-10 -4.35926184e-10 -4.39984493e-10 -4.43452386e-10 -4.46314097e-10 -4.48543647e-10 -4.50179227e-10 -4.51214621e-10 -4.51630067e-10 -4.51449100e-10 -4.50684157e-10 -4.49331461e-10 -4.47376136e-10 -4.44866366e-10 -4.41783499e-10 -4.38139192e-10 -4.33983072e-10 -4.29280389e-10 -4.24036806e-10 -4.18305168e-10 -4.12085588e-10 -4.05390721e-10 -3.98216238e-10 -3.90586674e-10 -3.82521903e-10 -3.74039244e-10 -3.65128483e-10 -3.55812602e-10 -3.46130569e-10 -3.36063621e-10 -3.25627636e-10 -3.14883897e-10 -3.03789327e-10 -2.92408653e-10 -2.80739321e-10 -2.68804756e-10 -2.56612009e-10 -2.44192333e-10 -2.31588027e-10 -2.18776830e-10 -2.05796713e-10 -1.92672267e-10 -1.79422144e-10 -1.66053088e-10 -1.52579727e-10 -1.39038642e-10 -1.25427682e-10 -1.11775963e-10 -9.80930476e-11 -8.43989067e-11 -7.07062291e-11 -5.70366185e-11 -4.34108582e-11 -2.98365915e-11 -1.63425662e-11 -2.93837177e-12 1.03524411e-11 2.35145237e-11 3.65283914e-11 4.93819985e-11 6.20570817e-11 7.45351558e-11 8.68039529e-11 9.88554794e-11 1.10668141e-10 1.22230503e-10 1.33546840e-10 1.44587786e-10 1.55354785e-10 1.65823133e-10 1.76005543e-10 1.85866100e-10 1.95413685e-10 2.04631312e-10 2.13521201e-10 2.22044161e-10 2.30213182e-10 2.38039477e-10 2.45468090e-10 2.52522447e-10 2.59176569e-10 2.65462763e-10 2.71326073e-10 2.76804135e-10 2.81864754e-10 2.86529578e-10 2.90786950e-10 2.94649749e-10 2.98085334e-10 3.01121905e-10 3.03758907e-10 3.05981129e-10 3.07793568e-10 3.09207326e-10 3.10225512e-10 3.10847903e-10 3.11069392e-10 3.10869441e-10 3.10300563e-10 3.09315573e-10 3.07964654e-10 3.06226711e-10 3.04104075e-10 3.01609293e-10 2.98753244e-10 2.95545810e-10 2.91987434e-10 2.88095325e-10 2.83867263e-10 2.79311130e-10 2.74457679e-10 2.69301359e-10 2.63857158e-10 2.58122967e-10 2.52116772e-10 2.45846399e-10 2.39329945e-10 2.32551645e-10 2.25547803e-10 2.18320417e-10 2.10868656e-10 2.03216055e-10 1.95368444e-10 1.87338201e-10 1.79136539e-10 1.70794712e-10 1.62295899e-10 1.53672242e-10 1.44931928e-10 1.36080841e-10 1.27150179e-10 1.18133087e-10 1.09058373e-10 9.99257344e-11 9.07470626e-11 8.15450346e-11 7.23162363e-11 6.30796734e-11 5.38445538e-11 4.46186777e-11 3.54168986e-11 2.62477887e-11 1.71219566e-11 8.05001898e-12 -9.52266044e-13 -9.87876447e-12 -1.87128646e-11 -2.74453793e-11 -3.60648178e-11 -4.45601611e-11 -5.29220556e-11 -6.11378170e-11 -6.92031710e-11 -7.71030462e-11 -8.48361381e-11 -9.23904286e-11 -9.97631977e-11 -1.06940734e-10 -1.13925092e-10 -1.20705390e-10 -1.27278743e-10 -1.33637434e-10 -1.39783074e-10 -1.45685963e-10 -1.51364976e-10 -1.56804125e-10 -1.62002411e-10 -1.66961112e-10 -1.71647641e-10 -1.76086090e-10 -1.80259974e-10 -1.84166016e-10 -1.87793003e-10 -1.91158922e-10 -1.94257221e-10 -1.97078576e-10 -1.99621097e-10 -2.01899164e-10 -2.03901784e-10 -2.05629236e-10 -2.07092565e-10 -2.08284612e-10 -2.09218420e-10 -2.09868345e-10 -2.10263196e-10 -2.10387430e-10 -2.10250706e-10 -2.09859907e-10 -2.09195605e-10 -2.08286277e-10 -2.07111994e-10 -2.05688799e-10 -2.04020356e-10 -2.02102446e-10 -1.99958272e-10 -1.97571404e-10 -1.94963046e-10 -1.92128369e-10 -1.89080085e-10 -1.85824967e-10 -1.82373616e-10 -1.78720150e-10 -1.74880777e-10 -1.70864878e-10 -1.66672343e-10 -1.62305724e-10 -1.57782953e-10 -1.53101309e-10 -1.48275281e-10 -1.43295431e-10 -1.38178746e-10 -1.32937689e-10 -1.27568761e-10 -1.22086452e-10 -1.16497062e-10 -1.10817383e-10 -1.05039699e-10 -9.91826343e-11 -9.32552924e-11 -8.72642514e-11 -8.12223899e-11 -7.51334550e-11 -6.90140722e-11 -6.28612995e-11 -5.66847819e-11 -5.05004857e-11 -4.43042686e-11 -3.81100256e-11 -3.19225965e-11 -2.57472806e-11 -1.95933235e-11 -1.34642540e-11 -7.37052780e-12 -1.31714778e-12 4.68530076e-12 1.06314263e-11 1.65137348e-11 2.23242674e-11 2.80539203e-11 3.36956990e-11 3.92446908e-11 4.46942483e-11 5.00327557e-11 5.52633772e-11 6.03734007e-11 6.53624654e-11 7.02251868e-11 7.49560136e-11 7.95526700e-11 8.40119363e-11 8.83286777e-11 9.24990362e-11 9.65251212e-11 1.00398412e-10 1.04112163e-10 1.07669929e-10 1.11057996e-10 1.14285303e-10 1.17340693e-10 1.20210397e-10 1.22919175e-10 1.25444877e-10 1.27780342e-10 1.29933453e-10 1.31916811e-10 1.33705214e-10 1.35308098e-10 1.36739953e-10 1.37982792e-10 1.39048884e-10 1.39931566e-10 1.40635281e-10 1.41168022e-10 1.41515466e-10 1.41690715e-10 1.41685497e-10 1.41507528e-10 1.41162471e-10 1.40643108e-10 1.39937339e-10 1.39085410e-10 1.38055234e-10 1.36854916e-10 1.35497225e-10 1.33980604e-10 1.32312605e-10 1.30487954e-10
1.10405888e-05 1.08841241e-05 1.06108564e-05 1.02266342e-05 9.73965939e-06 9.16022827e-06 8.50048696e-06 7.77409241e-06 6.99587667e-06 6.18144077e-06 5.34676133e-06 4.50777634e-06 3.68002907e-06 2.87823036e-06 2.11596921e-06 1.40536895e-06 7.56839199e-07 1.78895334e-07 -3.22020924e-07 -7.41623353e-07 -1.07779738e-06 -1.33054050e-06 -1.50189044e-06 -1.59579258e-06 -1.61784601e-06 -1.57512113e-06 -1.47587025e-06 -1.32922946e-06 -1.14493037e-06 -9.32981266e-07 -7.03379101e-07 -4.65816470e-07 -2.29423222e-07 -2.53828603e-09 2.07494395e-07 3.94477979e-07 5.53458563e-07 6.80819994e-07 7.74284103e-07 8.32900014e-07 8.56992870e-07 8.48042760e-07 8.08578989e-07 7.42014095e-07 6.52476444e-07 5.44626062e-07 4.23454878e-07 2.94105348e-07 1.61679907e-07 3.10694759e-08 -9.31969453e-08 -2.07084952e-07 -3.07172343e-07 -3.90718753e-07 -4.55725171e-07 -5.00957896e-07 -5.25945580e-07 -5.30950274e-07 -5.16915776e-07 -4.85397592e-07 -4.38471375e-07 -3.78632095e-07 -3.08685109e-07 -2.31630409e-07 -1.50548146e-07 -6.84890180e-08 1.16310233e-08 8.71225652e-08 1.55603509e-07 2.15063501e-07 2.63913037e-07 3.01014822e-07 3.25697400e-07 3.37753860e-07 3.37421596e-07 3.25351991e-07 3.02563762e-07 2.70389734e-07 2.30412354e-07 1.84397464e-07 1.34224479e-07 8.18142212e-08 2.90644664e-08 -2.22159144e-08 -7.03637397e-08 -1.13906168e-07 -1.51605718e-07 -1.82485508e-07 -2.05849489e-07 -2.21291714e-07 -2.28691675e-07 -2.28208137e-07 -2.20252133e-07 -2.05465824e-07 -1.84685234e-07 -1.58903305e-07 -1.29227033e-07 -9.68375389e-08 -6.29428314e-08 -2.87385262e-08 4.62881644e-09 3.61025627e-08 6.47419256e-08 8.97468908e-08 1.10479732e-07 1.26474333e-07 1.37444118e-07 1.43281113e-07 1.44050517e-07 1.39979676e-07 1.31439577e-07 1.18929108e-07 1.03048336e-07 8.44765822e-08 6.39439435e-08 4.22073896e-08 2.00220853e-08 -1.88033766e-09 -2.28152430e-08 -4.21634212e-08 -5.93884977e-08 -7.40495665e-08 -8.58088640e-08 -9.44385761e-08 -9.98204683e-08 -1.01945822e-07 -1.00908196e-07 -9.68960165e-08 -9.01806203e-08 -8.11042682e-08 -7.00654113e-08 -5.75024828e-08 -4.38788206e-08 -2.96669782e-08 -1.53331001e-08 -1.32281386e-09 1.19509824e-08 2.41195792e-08 3.48670941e-08 4.39377760e-08 5.11401312e-08 5.63499665e-08 5.95095564e-08 6.06273289e-08 5.97724217e-08 5.70705687e-08 5.26962687e-08 4.68659316e-08 3.98282545e-08 3.18553610e-08 2.32329853e-08 1.42520236e-08 5.19860066e-09 -3.65414365e-09 -1.20521406e-08 -1.97689545e-08 -2.66092641e-08 -3.24143983e-08 -3.70638702e-08 -4.04771541e-08 -4.26146300e-08 -4.34754597e-08 -4.30962785e-08 -4.15477288e-08 -3.89305725e-08 -3.53714569e-08 -3.10173434e-08 -2.60305484e-08 -2.05827888e-08 -1.48504995e-08 -9.00855923e-09 -3.22624771e-09 2.33803377e-09 7.54045004e-09 1.22545885e-08 1.63746563e-08 1.98168664e-08 2.25216397e-08 2.44520564e-08 2.55956536e-08 2.59623221e-08 2.55827075e-08 2.45069103e-08 2.28016148e-08 2.05474180e-08 1.78354469e-08 1.47648649e-08 1.14393544e-08 7.96423905e-09 4.44288872e-09 9.75099113e-10 -2.34668818e-09 -5.43828094e-09 -8.22698354e-09 -1.06512061e-08 -1.26630937e-08 -1.42280783e-08 -1.53254618e-08 -1.59482205e-08 -1.61023159e-08 -1.58058100e-08 -1.50876147e-08 -1.39866181e-08 -1.25493678e-08 -1.08292291e-08 -8.88368135e-09 -6.77340140e-09 -4.56002169e-09 -2.30480879e-09 -6.65245636e-11 2.09936069e-09 4.14212842e-09 6.01695938e-09 7.68567254e-09 9.11746056e-09 1.02889697e-08 1.11847811e-08 1.17972467e-08 1.21261170e-08 1.21784973e-08 1.19678347e-08 1.15132626e-08 1.08393065e-08 9.97423516e-09 8.94961172e-09 7.79961784e-09 6.55881527e-09 5.26289501e-09 3.94653199e-09 2.64290279e-09 1.38340628e-09 1.96390459e-10 -8.93098928e-10 -1.86376781e-09 -2.69826295e-09 -3.38364181e-09 -3.91120203e-09 -4.27646718e-09 -4.47932003e-09 -4.52317650e-09 -4.41549020e-09 -4.16661194e-09 -3.78983067e-09 -3.30073391e-09 -2.71670331e-09 -2.05651673e-09 -1.33956846e-09 -5.85625770e-10 1.85590210e-10 9.55228785e-10 1.70549441e-09 2.41971776e-09 3.08324744e-09 3.68309117e-09 4.20848778e-09 4.65112393e-09 5.00448394e-09 5.26497246e-09 5.43087708e-09 5.50280177e-09 5.48320855e-09 5.37663780e-09 5.18921084e-09 4.92845587e-09 4.60299887e-09 4.22244639e-09 3.79725762e-09 3.33785266e-09 2.85512058e-09 2.35973374e-09 1.86194526e-09 1.37172407e-09 8.97955488e-10 4.49102089e-10 3.22017968e-11 -3.46478402e-10 -6.82032208e-10 -9.70619141e-10 -1.20960486e-09 -1.39769440e-09 -1.53444013e-09 -1.62083680e-09 -1.65856306e-09 -1.65046821e-09 -1.59993263e-09 -1.51121426e-09 -1.38903822e-09 -1.23843158e-09 -1.06502540e-09 -8.74173622e-10 -6.71644074e-10 -4.62888394e-10 -2.53260524e-10 -4.77466955e-11 1.48940416e-10 3.32608607e-10 4.99536412e-10 6.46556586e-10 7.71077424e-10 8.71087202e-10 9.45197698e-10 9.92557148e-10 1.01294884e-09 1.00663433e-09 9.74425429e-10 9.17542486e-10 8.37661940e-10 7.36765760e-10 6.17157658e-10 4.81357842e-10 3.32078032e-10 1.72109466e-10 4.30122604e-12 -1.68480563e-10 -3.43428841e-10 -5.17849319e-10 -6.89156510e-10 -8.55025828e-10 -1.01328546e-09 -1.16203847e-09 -1.29960442e-09 -1.42463819e-09 -1.53610902e-09 -1.63308300e-09 -1.71512315e-09 -1.78193282e-09 -1.83357329e-09 -1.87028792e-09 -1.89248528e-09 -1.90089100e-09 -1.89634441e-09 -1.87986426e-09 -1.85256077e-09 -1.81564186e-09 -1.77040960e-09 -1.71816250e-09 -1.66027903e-09 -1.59815094e-09 -1.53300839e-09 -1.46613210e-09 -1.39871581e-09 -1.33195854e-09 -1.26680355e-09 -1.20414434e-09 -1.14494725e-09 -1.08975406e-09 -1.03917053e-09 -9.93669147e-10 -9.53562562e-10 -9.19026633e-10 -8.90192808e-10 -8.66963390e-10 -8.49333048e-10 -8.36982039e-10 -8.29635027e-10 -8.26934965e-10 -8.28404012e-10 -8.33587421e-10 -8.41980707e-10 -8.52963922e-10 -8.66023697e-10 -8.80522322e-10 -8.95921559e-10 -9.11679621e-10 -9.27267152e-10 -9.42021572e-10 -9.55576063e-10 -9.67489200e-10 -9.77284920e-10 -9.84675452e-10 -9.89322402e-10 -9.90891813e-10 -9.89214932e-10 -9.84159421e-10 -9.75528103e-10 -9.63328972e-10 -9.47479428e-10 -9.28029209e-10 -9.04978315e-10 -8.78487505e-10 -8.48677573e-10 -8.15690626e-10 -7.79730946e-10 -7.41009032e-10 -6.99792224e-10 -6.56276811e-10 -6.10780315e-10 -5.63548763e-10 -5.14861931e-10 -4.64978722e-10 -4.14206891e-10 -3.62788022e-10 -3.11001447e-10 -2.59055000e-10 -2.07213358e-10 -1.55678803e-10 -1.04657172e-10 -5.43300960e-11 -4.86699570e-12 4.35820269e-11 9.08818021e-11 1.36914202e-10 1.81581944e-10 2.24783914e-10 2.66471401e-10 3.06563774e-10 3.45025453e-10 3.81836118e-10 4.16955137e-10 4.50387505e-10 4.82138773e-10 5.12198062e-10 5.40606671e-10 5.67398128e-10 5.92586424e-10 6.16227069e-10 6.38354702e-10 6.59019062e-10 6.78269441e-10 6.96152913e-10 7.12750747e-10 7.28074490e-10 7.42189865e-10 7.55158158e-10 7.67012232e-10 7.77803599e-10 7.87576226e-10 7.96362976e-10 8.04232236e-10 8.11194667e-10 8.17249379e-10 8.22540258e-10 8.26973157e-10 8.30732816e-10 8.33695779e-10 8.36003267e-10 8.37661496e-10 8.38660696e-10 8.39071035e-10 8.38947578e-10 8.38240588e-10 8.37019343e-10 8.35314928e-10 8.33101588e-10 8.30501001e-10 8.27428792e-10 8.23950685e-10 8.20091550e-10 8.15854051e-10 8.11263057e-10 8.06301692e-10 8.01067657e-10 7.95509436e-10 7.89659005e-10 7.83550114e-10 7.77182763e-10 7.70620012e-10 7.63819230e-10 7.56859464e-10 7.49729168e-10 7.42422124e-10 7.34975636e-10 7.27415461e-10 7.19719839e-10 7.11906534e-10 7.03984426e-10 6.95933533e-10 6.87777391e-10 6.79492906e-10 6.71092071e-10 6.62509159e-10 6.53814780e-10 6.44943210e-10 6.35892672e-10 6.26664054e-10 6.17212059e-10 6.07550454e-10 5.97613070e-10 5.87438320e-10 5.76966253e-10 5.66195313e-10 5.55080648e-10 5.43601830e-10 5.31729771e-10 5.19470911e-10 5.06730657e-10 4.93540098e-10 4.79850937e-10 4.65636030e-10 4.50861903e-10 4.35499192e-10 4.19558929e-10 4.02973321e-10 3.85744853e-10 3.67855635e-10 3.49300977e-10 3.30039107e-10 3.10108050e-10 2.89453905e-10 2.68110756e-10 2.46056397e-10 2.23293828e-10 1.99835259e-10 1.75683024e-10 1.50838231e-10 1.25316424e-10 9.91315918e-11 7.22903959e-11 4.48190374e-11 1.67443837e-11 -1.19182442e-11 -4.11390921e-11 -7.08899606e-11 -1.01116893e-10 -1.31801681e-10 -1.62879044e-10 -1.94321004e-10 -2.26084484e-10 -2.58090438e-10 -2.90298008e-10 -3.22658789e-10 -3.55113716e-10 -3.87596621e-10 -4.20029345e-10 -4.52389237e-10 -4.84599916e-10 -5.16569010e-10 -5.48276979e-10 -5.79632786e-10 -6.10586248e-10 -6.41072972e-10 -6.71025457e-10 -7.00356217e-10 -7.29073690e-10 -7.57024665e-10 -7.84177612e-10 -8.10513434e-10 -8.35894909e-10 -8.60341576e-10 -8.83720208e-10 -9.06032582e-10 -9.27162347e-10 -9.47100620e-10 -9.65841629e-10 -9.83255699e-10 -9.99366367e-10 -1.01405151e-09 -1.02739861e-09 -1.03924425e-09 -1.04963460e-09 -1.05853193e-09 -1.06590647e-09 -1.07173959e-09 -1.07601528e-09 -1.07868647e-09 -1.07974563e-09 -1.07924247e-09 -1.07711173e-09 -1.07337383e-09 -1.06799192e-09 -1.06102216e-09 -1.05241948e-09 -1.04221498e-09 -1.03041131e-09 -1.01706465e-09 -1.00208530e-09 -9.85646675e-10 -9.67687042e-10 -9.48231937e-10 -9.27349086e-10 -9.05060582e-10 -8.81404061e-10 -8.56433813e-10 -8.30142177e-10 -8.02599653e-10 -7.73880626e-10 -7.44029449e-10 -7.13067827e-10 -6.81066148e-10 -6.48038151e-10 -6.14129747e-10 -5.79278792e-10 -5.43607864e-10 -5.07188097e-10 -4.70065653e-10 -4.32283265e-10 -3.93936161e-10 -3.55080465e-10 -3.15769355e-10 -2.76082934e-10 -2.36083930e-10 -1.95829020e-10 -1.55407354e-10 -1.14863452e-10 -7.42774731e-11 -3.36923822e-11 6.80389078e-12 4.71680472e-11 8.73265904e-11 1.27220234e-10 1.66801906e-10 2.06003881e-10 2.44757326e-10 2.83011170e-10 3.20725224e-10 3.57817553e-10 3.94259292e-10 4.29964730e-10 4.64918548e-10 4.99040809e-10 5.32291322e-10 5.64633673e-10 5.96002137e-10 6.26373176e-10 6.55696830e-10 6.83923806e-10 7.11058101e-10 7.37012673e-10 7.61808616e-10 7.85402188e-10 8.07765188e-10 8.28828339e-10 8.48623172e-10 8.67107941e-10 8.84264439e-10 9.00088226e-10 9.14510689e-10 9.27614430e-10 9.39344158e-10 9.49680112e-10 9.58569446e-10 9.66073443e-10 9.72201208e-10 9.76910774e-10 9.80218351e-10 9.82106174e-10 9.82641524e-10 9.81737802e-10 9.79500703e-10 9.75899805e-10 9.70969749e-10 9.64739844e-10 9.57194546e-10 9.48375600e-10 9.38305211e-10 9.26992261e-10 9.14490705e-10 9.00808983e-10 8.85975737e-10 8.69976091e-10 8.52929727e-10 8.34813108e-10 8.15682299e-10 7.95502664e-10 7.74404429e-10 7.52359397e-10 7.29484029e-10 7.05729586e-10 6.81174561e-10 6.55883792e-10 6.29859165e-10 6.03171291e-10 5.75861914e-10 5.47966506e-10 5.19528476e-10 4.90597452e-10 4.61208072e-10 4.31415986e-10 4.01240235e-10 3.70768138e-10 3.40007522e-10 3.09017256e-10 2.77839840e-10 2.46512338e-10 2.15086185e-10 1.83593141e-10 1.52094781e-10 1.20624982e-10 8.92341756e-11 5.79559178e-11 2.68469691e-11 -4.06263911e-12 -3.47224471e-11 -6.50985377e-11 -9.51457801e-11 -1.24832478e-10 -1.54115165e-10 -1.82965088e-10 -2.11342721e-10 -2.39215092e-10 -2.66552669e-10 -2.93319036e-10 -3.19484106e-10 -3.45032225e-10 -3.69908104e-10 -3.94119626e-10 -4.17603285e-10 -4.40334769e-10 -4.62302974e-10 -4.83487139e-10 -5.03877606e-10 -5.23411758e-10 -5.42099921e-10 -5.59919666e-10 -5.76839687e-10 -5.92873528e-10 -6.07986772e-10 -6.22144336e-10 -6.35386632e-10 -6.47679466e-10 -6.59015731e-10 -6.69387212e-10 -6.78800349e-10 -6.87254920e-10 -6.94744040e-10 -7.01236402e-10 -7.06777303e-10 -7.11331882e-10 -7.14908577e-10 -7.17523374e-10 -7.19179605e-10 -7.19861726e-10 -7.19596160e-10 -7.18396009e-10 -7.16260384e-10 -7.13188619e-10 -7.09227788e-10 -7.04352576e-10 -6.98589298e-10 -6.91992907e-10 -6.84527657e-10 -6.76223633e-10 -6.67115252e-10 -6.57225163e-10 -6.46571130e-10 -6.35152930e-10 -6.23006979e-10 -6.10153705e-10 -5.96626193e-10 -5.82432880e-10 -5.67587533e-10 -5.52153656e-10 -5.36117040e-10 -5.19498999e-10 -5.02381248e-10 -4.84724039e-10 -4.66603534e-10 -4.48027393e-10 -4.29027536e-10 -4.09622558e-10 -3.89855481e-10 -3.69776099e-10 -3.49370921e-10 -3.28690408e-10 -3.07771808e-10 -2.86645097e-10 -2.65324901e-10 -2.43840753e-10 -2.22237201e-10 -2.00525943e-10 -1.78747503e-10 -1.56919977e-10 -1.35078242e-10 -1.13246017e-10 -9.14512216e-11 -6.97295832e-11 -4.80962770e-11 -2.65903133e-11 -5.23023291e-12 1.59487423e-11 3.69249076e-11 5.76695913e-11 7.81610332e-11 9.83734760e-11 1.18277943e-10 1.37853839e-10 1.57086844e-10 1.75943871e-10 1.94406768e-10 2.12473483e-10 2.30101826e-10 2.47289134e-10 2.64006150e-10 2.80253931e-10 2.95988012e-10 3.11219717e-10 3.25919958e-10 3.40088735e-10 3.53683860e-10 3.66709885e-10 3.79175358e-10 3.91026989e-10 4.02277323e-10 4.12906376e-10 4.22933688e-10 4.32309522e-10 4.41067516e-10 4.49163373e-10 4.56630844e-10 4.63447836e-10 4.69624117e-10 4.75137152e-10 4.79997597e-10 4.84221330e-10 4.87780372e-10 4.90685825e-10 4.92949681e-10 4.94571717e-10 4.95556596e-10 4.95904873e-10 4.95599339e-10 4.94690400e-10 4.93132424e-10 4.90980034e-10 4.88220353e-10 4.84857154e-10 4.80902651e-10 4.76375384e-10 4.71286232e-10 4.65635752e-10 4.59453364e-10 4.52735516e-10 4.45498971e-10 4.37774261e-10 4.29561720e-10 4.20888435e-10 4.11748857e-10 4.02174072e-10 3.92174071e-10 3.81780441e-10 3.70972364e-10 3.59802965e-10 3.48278018e-10 3.36403960e-10 3.24208271e-10 3.11710047e-10 2.98923719e-10 2.85866886e-10 2.72577405e-10 2.59048283e-10 2.45316434e-10 2.31397457e-10 2.17300983e-10 2.03067979e-10 1.88700611e-10 1.74228632e-10 1.59663699e-10 1.45027101e-10 1.30342973e-10 1.15620236e-10 1.00882330e-10 8.61479707e-11 7.14320716e-11 5.67568215e-11 4.21359128e-11 2.75891532e-11 1.31314543e-11 -1.21355703e-12 -1.54342511e-11 -2.95086733e-11 -4.34216552e-11 -5.71569181e-11 -7.06968373e-11 -8.40260084e-11 -9.71281666e-11 -1.09992709e-10 -1.22599264e-10 -1.34942890e-10 -1.47005241e-10 -1.58775382e-10 -1.70238101e-10 -1.81391124e-10 -1.92216298e-10 -2.02707739e-10 -2.12852458e-10 -2.22651397e-10 -2.32070474e-10 -2.41124121e-10 -2.49794629e-10 -2.58078003e-10 -2.65974021e-10 -2.73447542e-10 -2.80522605e-10 -2.87179058e-10 -2.93417124e-10 -2.99215486e-10 -3.04597958e-10 -3.09550940e-10 -3.14066606e-10 -3.18148285e-10 -3.21798366e-10 -3.25010907e-10 -3.27785576e-10 -3.30133809e-10 -3.32046224e-10 -3.33535199e-10 -3.34582861e-10 -3.35209971e-10 -3.35410311e-10 -3.35192318e-10 -3.34564765e-10 -3.33508943e-10 -3.32058603e-10 -3.30191985e-10 -3.27930960e-10 -3.25282357e-10 -3.22237848e-10 -3.18833016e-10 -3.15046544e-10 -3.10905302e-10 -3.06405790e-10 -3.01567826e-10 -2.96392522e-10 -2.90900304e-10 -2.85088120e-10 -2.78973233e-10 -2.72572798e-10 -2.65887146e-10 -2.58925881e-10 -2.51710597e-10 -2.44243792e-10 -2.36539677e-10 -2.28601027e-10 -2.20446550e-10 -2.12091761e-10 -2.03538214e-10 -1.94808863e-10 -1.85908705e-10 -1.76862552e-10 -1.67667241e-10 -1.58343283e-10 -1.48907303e-10 -1.39367240e-10 -1.29742717e-10 -1.20040200e-10 -1.10282297e-10 -1.00470604e-10 -9.06187486e-11 -8.07503439e-11 -7.08628503e-11 -6.09771469e-11 -5.11021815e-11 -4.12497003e-11 -3.14327279e-11 -2.16584806e-11 -1.19431062e-11 -2.29630898e-12 7.26897015e-12 1.67418301e-11 2.61115712e-11 3.53671537e-11 4.44945053e-11 5.34856326e-11 6.23297525e-11 7.10181636e-11 7.95349619e-11 8.78805917e-11 9.60385660e-11 1.04004999e-10 1.11770981e-10 1.19329491e-10 1.26671118e-10 1.33793893e-10 1.40686629e-10 1.47344525e-10 1.53767027e-10 1.59942060e-10 1.65863323e-10 1.71531567e-10 1.76930803e-10 1.82071302e-10 1.86937521e-10 1.91518468e-10 1.95831074e-10 1.99860406e-10 2.03594308e-10 2.07040718e-10 2.10210072e-10 2.13078999e-10 2.15651941e-10 2.17949714e-10 2.19948670e-10 2.21660301e-10 2.23080443e-10 2.24211816e-10 2.25064911e-10 2.25623298e-10 2.25902907e-10 2.25897190e-10 2.25611418e-10 2.25056307e-10 2.24223751e-10 2.23104646e-10 2.21739960e-10 2.20101382e-10 2.18196849e-10 2.16042684e-10 2.13635942e-10 2.10987061e-10 2.08092377e-10
1.02775236e-05 1.01433684e-05 9.90892772e-06 9.57897805e-06 9.16022805e-06 8.66111009e-06 8.09159610e-06 7.46291130e-06 6.78727451e-06 6.07758011e-06 5.34707988e-06 4.60906290e-06 3.87653517e-06 3.16190767e-06 2.47673393e-06 1.83144311e-06 1.23511040e-06 6.95333938e-07 2.18045670e-07 -1.92529797e-07 -5.33932507e-07 -8.05420996e-07 -1.00793795e-06 -1.14399882e-06 -1.21751827e-06 -1.23368136e-06 -1.19871174e-06 -1.11963266e-06 -1.00407419e-06 -8.59991133e-07 -6.95446033e-07 -5.18371280e-07 -3.36359108e-07 -1.56473334e-07 1.49353809e-08 1.72348109e-07 3.11182134e-07 4.27869054e-07 5.19889568e-07 5.85767111e-07 6.25056941e-07 6.38252118e-07 6.26727228e-07 5.92621518e-07 5.38706047e-07 4.68257383e-07 3.84905206e-07 2.92485595e-07 1.94900224e-07 9.59761337e-08 -6.61202648e-10 -9.16940621e-08 -1.74213653e-07 -2.45791654e-07 -3.04531966e-07 -3.49105449e-07 -3.78761115e-07 -3.93313826e-07 -3.93120359e-07 -3.79032542e-07 -3.52338716e-07 -3.14692855e-07 -2.68036288e-07 -2.14514010e-07 -1.56387955e-07 -9.59526676e-08 -3.54536773e-08 2.29866295e-08 7.74357289e-08 1.26207247e-07 1.67903636e-07 2.01449780e-07 2.26110856e-07 2.41499066e-07 2.47566931e-07 2.44591178e-07 2.33143766e-07 2.14056826e-07 1.88380596e-07 1.57334313e-07 1.22256210e-07 8.45493560e-08 4.56336409e-08 6.89405510e-09 -3.03625711e-08 -6.49504557e-08 -9.58343662e-08 -1.22161254e-07 -1.43274917e-07 -1.58729051e-07 -1.68291763e-07 -1.71941480e-07 -1.69856008e-07 -1.62394855e-07 -1.50079785e-07 -1.33565294e-07 -1.13614078e-07 -9.10618496e-08 -6.67874644e-08 -4.16811758e-08 -1.66146492e-08 7.58691954e-09 3.01697298e-08 5.04723516e-08 6.79435175e-08 8.21514448e-08 9.27943233e-08 9.97045504e-08 1.02841426e-07 1.02291438e-07 9.82564643e-08 9.10398228e-08 8.10331358e-08 6.86974602e-08 5.45465184e-08 3.91244868e-08 2.29886723e-08 6.69182043e-09 -9.23861876e-09 -2.43119587e-08 -3.80914855e-08 -5.02030844e-08 -6.03456272e-08 -6.82954919e-08 -7.39092343e-08 -7.71250583e-08 -7.79595339e-08 -7.65032055e-08 -7.29135579e-08 -6.74065035e-08 -6.02471815e-08 -5.17377146e-08 -4.22065547e-08 -3.19976401e-08 -2.14573248e-08 -1.09243175e-08 -7.19751370e-10 8.86205598e-09 1.75612493e-08 2.51584729e-08 3.14793622e-08 3.63979584e-08 3.98368201e-08 4.17684891e-08 4.22118163e-08 4.12302548e-08 3.89266042e-08 3.54385641e-08 3.09322914e-08 2.55958064e-08 1.96320897e-08 1.32527518e-08 6.67046152e-09 9.31947852e-11 -6.28215702e-09 -1.22747323e-08 -1.77244104e-08 -2.24953283e-08 -2.64787516e-08 -2.95944673e-08 -3.17917284e-08 -3.30495240e-08 -3.33750094e-08 -3.28020562e-08 -3.13888862e-08 -2.92151086e-08 -2.63777125e-08 -2.29879475e-08 -1.91671319e-08 -1.50426445e-08 -1.07436193e-08 -6.39769127e-09 -2.12701678e-09 1.95483807e-09 5.74540593e-09 9.15616738e-09 1.21132402e-08 1.45603494e-08 1.64573635e-08 1.77825896e-08 1.85306561e-08 1.87129743e-08 1.83560402e-08 1.74994810e-08 1.61949458e-08 1.45037760e-08 1.24941124e-08 1.02400648e-08 7.81773224e-09 5.30409494e-09 2.77449175e-09 3.00651948e-10 -2.05102424e-09 -4.22100754e-09 -6.15762730e-09 -7.81859200e-09 -9.17119536e-09 -1.01925863e-08 -1.08698259e-08 -1.12005125e-08 -1.11909451e-08 -1.08564109e-08 -1.02201199e-08 -9.31180111e-09 -8.16694268e-09 -6.82518930e-09 -5.32961764e-09 -3.72476094e-09 -2.05580264e-09 -3.67212039e-10 1.29837296e-09 2.90109448e-09 4.40472903e-09 5.77749759e-09 6.99275304e-09 8.02901745e-09 8.87051321e-09 9.50724299e-09 9.93471438e-09 1.01541362e-08 1.01715751e-08 9.99774508e-09 9.64778701e-09 9.13999498e-09 8.49572146e-09 7.73879405e-09 6.89372914e-09 5.98658545e-09 5.04306907e-09 4.08832967e-09 3.14660742e-09 2.24026842e-09 1.38963152e-09 6.12399020e-10 -7.62447883e-11 -6.64458710e-10 -1.14326504e-09 -1.50688884e-09 -1.75289117e-09 -1.88137328e-09 -1.89574223e-09 -1.80160420e-09 -1.60708780e-09 -1.32218503e-09 -9.58532809e-10 -5.29137623e-10 -4.75175455e-11 4.71757744e-10 1.01439923e-09 1.56620317e-09 2.11338147e-09 2.64322253e-09 3.14378923e-09 3.60454422e-09 4.01634637e-09 4.37171366e-09 4.66452121e-09 4.89089302e-09 5.04817166e-09 5.13542986e-09 5.15327869e-09 5.10392084e-09 4.99089481e-09 4.81886886e-09 4.59348115e-09 4.32116920e-09 4.00919475e-09 3.66500430e-09 3.29650973e-09 2.91155189e-09 2.51796095e-09 2.12324025e-09 1.73446679e-09 1.35833744e-09 1.00067865e-09 6.66769751e-10 3.60781627e-10 8.65476579e-11 -1.53393742e-10 -3.57259111e-10 -5.24048360e-10 -6.53692211e-10 -7.46849693e-10 -8.04892153e-10 -8.29800229e-10 -8.24236679e-10 -7.91231969e-10 -7.34244665e-10 -6.57044197e-10 -5.63501246e-10 -4.57722749e-10 -3.43685969e-10 -2.25423236e-10 -1.06727072e-10 8.80007178e-12 1.17775123e-10 2.17229790e-10 3.04528847e-10 3.77398557e-10 4.34031477e-10 4.73047379e-10 4.93474595e-10 4.94771335e-10 4.76833684e-10 4.39928094e-10 3.84658083e-10 3.12014858e-10 2.23225882e-10 1.19780630e-10 3.40882877e-12 -1.24026678e-10 -2.60536953e-10 -4.04062395e-10 -5.52508594e-10 -7.03768821e-10 -8.55803650e-10 -1.00658171e-09 -1.15431620e-09 -1.29724897e-09 -1.43381795e-09 -1.56258384e-09 -1.68242531e-09 -1.79234494e-09 -1.89145322e-09 -1.97923367e-09 -2.05526973e-09 -2.11941931e-09 -2.17163887e-09 -2.21210339e-09 -2.24115837e-09 -2.25927277e-09 -2.26710828e-09 -2.26531061e-09 -2.25474839e-09 -2.23627605e-09 -2.21079866e-09 -2.17932961e-09 -2.14283169e-09 -2.10230944e-09 -2.05864126e-09 -2.01273664e-09 -1.96562233e-09 -1.91792537e-09 -1.87048421e-09 -1.82409288e-09 -1.77917059e-09 -1.73625203e-09 -1.69587544e-09 -1.65827707e-09 -1.62371983e-09 -1.59237068e-09 -1.56430247e-09 -1.53959512e-09 -1.51809054e-09 -1.49967860e-09 -1.48414259e-09 -1.47127466e-09 -1.46076040e-09 -1.45225165e-09 -1.44540735e-09 -1.43988821e-09 -1.43523948e-09 -1.43106860e-09 -1.42703627e-09 -1.42271972e-09 -1.41770062e-09 -1.41165746e-09 -1.40426604e-09 -1.39514178e-09 -1.38411238e-09 -1.37085721e-09 -1.35514266e-09 -1.33680977e-09 -1.31574041e-09 -1.29172673e-09 -1.26481225e-09 -1.23487887e-09 -1.20195853e-09 -1.16601395e-09 -1.12715615e-09 -1.08543574e-09 -1.04097886e-09 -9.93869875e-10 -9.44297973e-10 -8.92445229e-10 -8.38447978e-10 -7.82546028e-10 -7.24903693e-10 -6.65760780e-10 -6.05302031e-10 -5.43770806e-10 -4.81385154e-10 -4.18355128e-10 -3.54866359e-10 -2.91148217e-10 -2.27390107e-10 -1.63781655e-10 -1.00491615e-10 -3.76979559e-11 2.44432252e-11 8.57875437e-11 1.46195056e-10 2.05542527e-10 2.63707278e-10 3.20595106e-10 3.76103482e-10 4.30142033e-10 4.82665019e-10 5.33573186e-10 5.82827342e-10 6.30386854e-10 6.76183110e-10 7.20227433e-10 7.62470087e-10 8.02887090e-10 8.41489989e-10 8.78255246e-10 9.13172205e-10 9.46269285e-10 9.77534054e-10 1.00700026e-09 1.03466258e-09 1.06053566e-09 1.08464837e-09 1.10704823e-09 1.12771303e-09 1.14667564e-09 1.16398979e-09 1.17968568e-09 1.19379084e-09 1.20630261e-09 1.21734356e-09 1.22683730e-09 1.23495703e-09 1.24164590e-09 1.24697674e-09 1.25103039e-09 1.25378907e-09 1.25534338e-09 1.25577859e-09 1.25508137e-09 1.25329613e-09 1.25052413e-09 1.24678845e-09 1.24217614e-09 1.23669519e-09 1.23043797e-09 1.22342936e-09 1.21573596e-09 1.20741461e-09 1.19845733e-09 1.18903021e-09 1.17907106e-09 1.16866339e-09 1.15786136e-09 1.14668364e-09 1.13525545e-09 1.12351106e-09 1.11154552e-09 1.09937126e-09 1.08702469e-09 1.07451870e-09 1.06190523e-09 1.04917630e-09 1.03635145e-09 1.02344888e-09 1.01045794e-09 9.97404825e-10 9.84255344e-10 9.71040581e-10 9.57697921e-10 9.44256673e-10 9.30694632e-10 9.16968723e-10 9.03072728e-10 8.88956908e-10 8.74621708e-10 8.59988303e-10 8.45073123e-10 8.29804891e-10 8.14168510e-10 7.98090039e-10 7.81549270e-10 7.64478481e-10 7.46884998e-10 7.28652805e-10 7.09791337e-10 6.90243418e-10 6.69959033e-10 6.48902432e-10 6.27015745e-10 6.04301331e-10 5.80679956e-10 5.56136859e-10 5.30645805e-10 5.04183029e-10 4.76701012e-10 4.48223680e-10 4.18693968e-10 3.88131305e-10 3.56513485e-10 3.23840288e-10 2.90112379e-10 2.55349963e-10 2.19545271e-10 1.82720061e-10 1.44898982e-10 1.06098241e-10 6.63515909e-11 2.56996646e-11 -1.58260072e-11 -5.81823478e-11 -1.01316289e-10 -1.45181200e-10 -1.89707805e-10 -2.34840147e-10 -2.80505397e-10 -3.26646710e-10 -3.73170383e-10 -4.20016466e-10 -4.67095695e-10 -5.14326803e-10 -5.61622304e-10 -6.08877393e-10 -6.56038779e-10 -7.02985670e-10 -7.49626139e-10 -7.95889576e-10 -8.41655634e-10 -8.86840379e-10 -9.31358102e-10 -9.75084458e-10 -1.01794351e-09 -1.05986553e-09 -1.10071374e-09 -1.14038468e-09 -1.17886678e-09 -1.21597665e-09 -1.25171828e-09 -1.28593092e-09 -1.31857725e-09 -1.34952671e-09 -1.37875311e-09 -1.40622314e-09 -1.43178536e-09 -1.45543000e-09 -1.47703538e-09 -1.49665924e-09 -1.51411905e-09 -1.52943613e-09 -1.54256918e-09 -1.55348268e-09 -1.56213353e-09 -1.56848978e-09 -1.57251279e-09 -1.57417723e-09 -1.57352842e-09 -1.57051527e-09 -1.56514690e-09 -1.55738422e-09 -1.54729918e-09 -1.53482826e-09 -1.52003010e-09 -1.50290402e-09 -1.48350865e-09 -1.46177936e-09 -1.43788337e-09 -1.41177381e-09 -1.38349288e-09 -1.35311673e-09 -1.32068501e-09 -1.28625322e-09 -1.24988553e-09 -1.21160781e-09 -1.17149779e-09 -1.12965914e-09 -1.08615567e-09 -1.04103137e-09 -9.94384519e-10 -9.46254963e-10 -8.96812818e-10 -8.46032591e-10 -7.94051391e-10 -7.40968287e-10 -6.86868978e-10 -6.31813796e-10 -5.75935577e-10 -5.19307819e-10 -4.62013316e-10 -4.04168921e-10 -3.45858342e-10 -2.87173729e-10 -2.28226216e-10 -1.69095515e-10 -1.09887988e-10 -5.06796827e-11 8.41327008e-12 6.73172629e-11 1.25923716e-10 1.84151361e-10 2.41914266e-10 2.99128056e-10 3.55685481e-10 4.11513712e-10 4.66545913e-10 5.20676391e-10 5.73843417e-10 6.25947294e-10 6.76949385e-10 7.26736227e-10 7.75258524e-10 8.22458102e-10 8.68248140e-10 9.12589782e-10 9.55399315e-10 9.96625005e-10 1.03624553e-09 1.07416098e-09 1.11037823e-09 1.14483667e-09 1.17749011e-09 1.20826527e-09 1.23717081e-09 1.26417410e-09 1.28922251e-09 1.31233313e-09 1.33341116e-09 1.35253031e-09 1.36964040e-09 1.38473033e-09 1.39772904e-09 1.40870937e-09 1.41766421e-09 1.42456136e-09 1.42942236e-09 1.43222989e-09 1.43305456e-09 1.43180445e-09 1.42859524e-09 1.42340517e-09 1.41626755e-09 1.40722567e-09 1.39627199e-09 1.38344869e-09 1.36879752e-09 1.35233091e-09 1.33412215e-09 1.31418121e-09 1.29256272e-09 1.26926225e-09 1.24441413e-09 1.21801591e-09 1.19013432e-09 1.16074672e-09 1.13000476e-09 1.09789644e-09 1.06455300e-09 1.02995057e-09 9.94183957e-10 9.57324553e-10 9.19407217e-10 8.80509443e-10 8.40694514e-10 8.00019939e-10 7.58555219e-10 7.16355641e-10 6.73487932e-10 6.30029057e-10 5.86009713e-10 5.41553163e-10 4.96675451e-10 4.51466857e-10 4.05984160e-10 3.60285565e-10 3.14446330e-10 2.68520262e-10 2.22583035e-10 1.76689302e-10 1.30910949e-10 8.52971027e-11 3.99254518e-11 -5.15792964e-12 -4.98803776e-11 -9.41928757e-11 -1.38034473e-10 -1.81351267e-10 -2.24085528e-10 -2.66189626e-10 -3.07605941e-10 -3.48288287e-10 -3.88185262e-10 -4.27248903e-10 -4.65436467e-10 -5.02713426e-10 -5.39006728e-10 -5.74322367e-10 -6.08580075e-10 -6.41743880e-10 -6.73794909e-10 -7.04698744e-10 -7.34434180e-10 -7.62941488e-10 -7.90210342e-10 -8.16213985e-10 -8.40916448e-10 -8.64318839e-10 -8.86385632e-10 -9.07081965e-10 -9.26423160e-10 -9.44387679e-10 -9.60952207e-10 -9.76115633e-10 -9.89865745e-10 -1.00221609e-09 -1.01315289e-09 -1.02264641e-09 -1.03072639e-09 -1.03738285e-09 -1.04261577e-09 -1.04643672e-09 -1.04886744e-09 -1.04987752e-09 -1.04950471e-09 -1.04777520e-09 -1.04468456e-09 -1.04023967e-09 -1.03448383e-09 -1.02740616e-09 -1.01904607e-09 -1.00944098e-09 -9.98595651e-10 -9.86516868e-10 -9.73260139e-10 -9.58854107e-10 -9.43330858e-10 -9.26687171e-10 -9.08985331e-10 -8.90251983e-10 -8.70518879e-10 -8.49818993e-10 -8.28182189e-10 -8.05667644e-10 -7.82284126e-10 -7.58070273e-10 -7.33110905e-10 -7.07378822e-10 -6.80966505e-10 -6.53891719e-10 -6.26200869e-10 -5.97922989e-10 -5.69114589e-10 -5.39835288e-10 -5.10091136e-10 -4.79939255e-10 -4.49431048e-10 -4.18612284e-10 -3.87513133e-10 -3.56171703e-10 -3.24650029e-10 -2.92973049e-10 -2.61197342e-10 -2.29353141e-10 -1.97486469e-10 -1.65638534e-10 -1.33849029e-10 -1.02165360e-10 -7.06167763e-11 -3.92528232e-11 -8.10518319e-12 2.27824981e-11 5.33742217e-11 8.36312686e-11 1.13520027e-10 1.43005663e-10 1.72048154e-10 2.00614636e-10 2.28681130e-10 2.56207944e-10 2.83161494e-10 3.09530568e-10 3.35267314e-10 3.60352026e-10 3.84756782e-10 4.08465040e-10 4.31431668e-10 4.53656335e-10 4.75104400e-10 4.95771091e-10 5.15602894e-10 5.34611355e-10 5.52786927e-10 5.70085201e-10 5.86502513e-10 6.02018213e-10 6.16652840e-10 6.30349994e-10 6.43138320e-10 6.54976295e-10 6.65890121e-10 6.75855594e-10 6.84885593e-10 6.92946700e-10 7.00057456e-10 7.06229630e-10 7.11435355e-10 7.15685955e-10 7.18996751e-10 7.21365745e-10 7.22805371e-10 7.23312854e-10 7.22872540e-10 7.21547488e-10 7.19290072e-10 7.16158910e-10 7.12140902e-10 7.07249370e-10 7.01498859e-10 6.94916236e-10 6.87511825e-10 6.79293510e-10 6.70288935e-10 6.60514865e-10 6.49977627e-10 6.38721409e-10 6.26755980e-10 6.14106654e-10 6.00783978e-10 5.86817595e-10 5.72234149e-10 5.57064395e-10 5.41305223e-10 5.25011146e-10 5.08197318e-10 4.90883389e-10 4.73102890e-10 4.54881743e-10 4.36241654e-10 4.17214485e-10 3.97839151e-10 3.78120535e-10 3.58102492e-10 3.37811001e-10 3.17261051e-10 2.96507818e-10 2.75554829e-10 2.54445354e-10 2.33199154e-10 2.11844431e-10 1.90417376e-10 1.68934547e-10 1.47430658e-10 1.25932119e-10 1.04461873e-10 8.30512048e-11 6.17240564e-11 4.05065981e-11 1.94231159e-11 -1.49594226e-12 -2.22319940e-11 -4.27549107e-11 -6.30430985e-11 -8.30725211e-11 -1.02818365e-10 -1.22261701e-10 -1.41376411e-10 -1.60146063e-10 -1.78544901e-10 -1.96559491e-10 -2.14167628e-10 -2.31347608e-10 -2.48083332e-10 -2.64363753e-10 -2.80165502e-10 -2.95478919e-10 -3.10284853e-10 -3.24578031e-10 -3.38323369e-10 -3.51530138e-10 -3.64177744e-10 -3.76259690e-10 -3.87770482e-10 -3.98676481e-10 -4.08998002e-10 -4.18712509e-10 -4.27815949e-10 -4.36287673e-10 -4.44149773e-10 -4.51388649e-10 -4.57991867e-10 -4.63962313e-10 -4.69300931e-10 -4.74004336e-10 -4.78065976e-10 -4.81502616e-10 -4.84305207e-10 -4.86478857e-10 -4.88014296e-10 -4.88932450e-10 -4.89228269e-10 -4.88910024e-10 -4.87991592e-10 -4.86457818e-10 -4.84342955e-10 -4.81627072e-10 -4.78334816e-10 -4.74480732e-10 -4.70057382e-10 -4.65098182e-10 -4.59590643e-10 -4.53561633e-10 -4.47017534e-10 -4.39972891e-10 -4.32438696e-10 -4.24436097e-10 -4.15967205e-10 -4.07055611e-10 -3.97720412e-10 -3.87971044e-10 -3.77817388e-10 -3.67288477e-10 -3.56393581e-10 -3.45153517e-10 -3.33574612e-10 -3.21682347e-10 -3.09497566e-10 -2.97029290e-10 -2.84301638e-10 -2.71330486e-10 -2.58143368e-10 -2.44741671e-10 -2.31153624e-10 -2.17399376e-10 -2.03492917e-10 -1.89460142e-10 -1.75313222e-10 -1.61078373e-10 -1.46766002e-10 -1.32393277e-10 -1.17991297e-10 -1.03563255e-10 -8.91368160e-11 -7.47266485e-11 -6.03497846e-11 -4.60252149e-11 -3.17674324e-11 -1.75961121e-11 -3.52717161e-12 1.04213790e-11 2.42342812e-11 3.78960335e-11 5.13902532e-11 6.47001203e-11 7.78113407e-11 9.07105502e-11 1.03383413e-10 1.15812165e-10 1.27990174e-10 1.39898593e-10 1.51527790e-10 1.62866137e-10 1.73902032e-10 1.84621457e-10 1.95020028e-10 2.05083894e-10 2.14802842e-10 2.24173291e-10 2.33181863e-10 2.41820841e-10 2.50086396e-10 2.57961541e-10 2.65454603e-10 2.72551315e-10 2.79235857e-10 2.85526380e-10 2.91405011e-10 2.96860980e-10 3.01897896e-10 3.06527359e-10 3.10724613e-10 3.14496151e-10 3.17856907e-10 3.20783788e-10 3.23292393e-10 3.25374117e-10 3.27032013e-10 3.28281180e-10 3.29100136e-10 3.29507865e-10 3.29500316e-10 3.29084648e-10 3.28272465e-10 3.27056215e-10 3.25432070e-10 3.23437388e-10 3.21049853e-10 3.18280735e-10 3.15142801e-10 3.11642656e-10 3.07788794e-10 3.03580383e-10
9.41160533e-06 9.30249257e-06 9.11163397e-06 8.84261681e-06 8.50048173e-06 8.09159405e-06 7.62348304e-06 7.10466361e-06 6.54444830e-06 5.95270672e-06 5.33964521e-06 4.71556814e-06 4.09066956e-06 3.47476498e-06 2.87712714e-06 2.30626347e-06 1.76975436e-06 1.27413432e-06 8.24762992e-07 4.25754479e-07 7.99236659e-08 -2.11180122e-07 -4.47301545e-07 -6.29388524e-07 -7.59508566e-07 -8.40745543e-07 -8.77071443e-07 -8.73184490e-07 -8.34346793e-07 -7.66232347e-07 -6.74734110e-07 -5.65811774e-07 -4.45327601e-07 -3.18892035e-07 -1.91730919e-07 -6.85724899e-08 4.64416416e-08 1.49839025e-07 2.38856046e-07 3.11468739e-07 3.66398694e-07 4.03072818e-07 4.21610025e-07 4.22741664e-07 4.07751202e-07 3.78382083e-07 3.36751043e-07 2.85245278e-07 2.26423538e-07 1.62917502e-07 9.73344072e-08 3.21790594e-08 -3.02377998e-08 -8.78540618e-08 -1.38912242e-07 -1.82004356e-07 -2.16091763e-07 -2.40518148e-07 -2.55009155e-07 -2.59654740e-07 -2.54885606e-07 -2.41434037e-07 -2.20291994e-07 -1.92660480e-07 -1.59894661e-07 -1.23448249e-07 -8.48173300e-08 -4.54865408e-08 -6.87823132e-09 2.96928704e-08 6.30577972e-08 9.22260739e-08 1.16407705e-07 1.35031300e-07 1.47748239e-07 1.54433195e-07 1.55176252e-07 1.50265265e-07 1.40167856e-07 1.25503504e-07 1.07013278e-07 8.55292797e-08 6.19402840e-08 3.71581450e-08 1.20875825e-08 -1.24063035e-08 -3.55255736e-08 -5.65602534e-08 -7.49081153e-08 -9.00913903e-08 -1.01762510e-07 -1.09711067e-07 -1.13863166e-07 -1.14274911e-07 -1.11125075e-07 -1.04701854e-07 -9.53864117e-08 -8.36374454e-08 -6.99685927e-08 -5.49316610e-08 -3.90932655e-08 -2.30176624e-08 -7.24750748e-09 7.71436248e-09 2.14166676e-08 3.34732420e-08 4.35734933e-08 5.14847898e-08 5.70602481e-08 6.02351520e-08 6.10272082e-08 5.95298388e-08 5.59067956e-08 5.03812458e-08 4.32261515e-08 3.47543647e-08 2.53030237e-08 1.52243018e-08 4.87219154e-09 -5.40870815e-09 -1.52939208e-08 -2.44883580e-08 -3.27334817e-08 -3.98152196e-08 -4.55656988e-08 -4.98685466e-08 -5.26589261e-08 -5.39224772e-08 -5.36931992e-08 -5.20501615e-08 -4.91129271e-08 -4.50340067e-08 -3.99938642e-08 -3.41938033e-08 -2.78477472e-08 -2.11751292e-08 -1.43943648e-08 -7.71565567e-09 -1.33519329e-09 4.57036298e-09 9.84794024e-09 1.43719632e-08 1.80458457e-08 2.08046522e-08 2.26139250e-08 2.34701858e-08 2.33985986e-08 2.24516654e-08 2.07049204e-08 1.82544575e-08 1.52119775e-08 1.17015446e-08 7.85476573e-09 3.80616427e-09 -3.10343751e-10 -4.36614300e-09 -8.24058333e-09 -1.18252004e-08 -1.50249306e-08 -1.77616855e-08 -1.99741521e-08 -2.16201101e-08 -2.26757493e-08 -2.31356623e-08 -2.30117720e-08 -2.23325216e-08 -2.11408278e-08 -1.94918641e-08 -1.74513985e-08 -1.50927235e-08 -1.24942758e-08 -9.73768977e-09 -6.90408086e-09 -4.07349177e-09 -1.32088473e-09 1.28463995e-09 3.68158481e-09 5.81782444e-09 7.65087549e-09 9.14937459e-09 1.02926165e-08 1.10707674e-08 1.14849428e-08 1.15462200e-08 1.12742526e-08 1.06976472e-08 9.85120607e-09 8.77557227e-09 7.51516893e-09 6.11747453e-09 4.63091254e-09 3.10377146e-09 1.58264868e-09 1.11725740e-10 -1.26846089e-09 -2.52259724e-09 -3.61993813e-09 -4.53613325e-09 -5.25280441e-09 -5.75795767e-09 -6.04588024e-09 -6.11698070e-09 -5.97747629e-09 -5.63873570e-09 -5.11710851e-09 -4.43254677e-09 -3.60848063e-09 -2.67082001e-09 -1.64704872e-09 -5.65581360e-10 5.45385959e-10 1.65796266e-09 2.74579470e-09 3.78451048e-09 4.75218975e-09 5.62981839e-09 6.40151665e-09 7.05502323e-09 7.58141283e-09 7.97567701e-09 8.23601587e-09 8.36399505e-09 8.36462744e-09 8.24534691e-09 8.01630140e-09 7.68999975e-09 7.27986027e-09 6.80132572e-09 6.27018082e-09 5.70254155e-09 5.11472997e-09 4.52240378e-09 3.94046928e-09 3.38252626e-09 2.86113178e-09 2.38692088e-09 1.96876471e-09 1.61377933e-09 1.32692080e-09 1.11147180e-09 9.68396918e-10 8.97124153e-10 8.95253649e-10 9.58849000e-10 1.08232712e-09 1.25947608e-09 1.48260781e-09 1.74360792e-09 2.03354844e-09 2.34375364e-09 2.66498645e-09 2.98860314e-09 3.30607719e-09 3.60949670e-09 3.89161414e-09 4.14606660e-09 4.36727632e-09 4.55090188e-09 4.69344386e-09 4.79253615e-09 4.84673279e-09 4.85582063e-09 4.82042495e-09 4.74212669e-09 4.62323868e-09 4.46689441e-09 4.27687041e-09 4.05722389e-09 3.81261600e-09 3.54784291e-09 3.26776828e-09 2.97756841e-09 2.68195421e-09 2.38575382e-09 2.09340811e-09 1.80896365e-09 1.53608326e-09 1.27809052e-09 1.03758602e-09 8.16791967e-10 6.17394136e-10 4.40413928e-10 2.86449975e-10 1.55592872e-10 4.73523443e-11 -3.90834032e-11 -1.04973807e-10 -1.51899826e-10 -1.81840321e-10 -1.96838101e-10 -1.99205985e-10 -1.91418437e-10 -1.75903736e-10 -1.55081281e-10 -1.31482381e-10 -1.07405640e-10 -8.50501891e-11 -6.64286404e-11 -5.33937339e-11 -4.75335327e-11 -5.01936270e-11 -6.24726937e-11 -8.51390070e-11 -1.18811627e-10 -1.63726810e-10 -2.19945395e-10 -2.87235125e-10 -3.65173669e-10 -4.53137528e-10 -5.50291146e-10 -6.55681731e-10 -7.68205360e-10 -8.86690360e-10 -1.00985942e-09 -1.13640342e-09 -1.26498301e-09 -1.39424672e-09 -1.52293111e-09 -1.64978564e-09 -1.77362880e-09 -1.89332772e-09 -2.00792671e-09 -2.11656026e-09 -2.21837482e-09 -2.31278197e-09 -2.39922926e-09 -2.47735610e-09 -2.54689780e-09 -2.60764654e-09 -2.65962541e-09 -2.70291167e-09 -2.73769363e-09 -2.76422796e-09 -2.78289392e-09 -2.79414181e-09 -2.79842016e-09 -2.79631518e-09 -2.78837931e-09 -2.77520940e-09 -2.75741563e-09 -2.73555401e-09 -2.71036527e-09 -2.68226863e-09 -2.65189115e-09 -2.61984923e-09 -2.58648569e-09 -2.55228194e-09 -2.51773002e-09 -2.48306442e-09 -2.44856047e-09 -2.41456277e-09 -2.38120990e-09 -2.34866704e-09 -2.31700170e-09 -2.28622810e-09 -2.25636576e-09 -2.22743068e-09 -2.19922391e-09 -2.17174545e-09 -2.14479989e-09 -2.11826290e-09 -2.09185202e-09 -2.06548734e-09 -2.03890238e-09 -2.01193018e-09 -1.98420391e-09 -1.95565342e-09 -1.92603089e-09 -1.89508320e-09 -1.86269133e-09 -1.82863680e-09 -1.79274728e-09 -1.75488157e-09 -1.71497483e-09 -1.67281478e-09 -1.62844049e-09 -1.58174540e-09 -1.53270197e-09 -1.48121515e-09 -1.42741818e-09 -1.37126310e-09 -1.31280142e-09 -1.25209354e-09 -1.18921584e-09 -1.12429088e-09 -1.05737330e-09 -9.88631843e-10 -9.18168208e-10 -8.46136050e-10 -7.72658826e-10 -6.97930602e-10 -6.22094376e-10 -5.45325118e-10 -4.67768047e-10 -3.89622778e-10 -3.11052961e-10 -2.32237563e-10 -1.53334900e-10 -7.45248308e-11 4.02444744e-12 8.21538948e-11 1.59705277e-10 2.36521844e-10 3.12456561e-10 3.87376020e-10 4.61131577e-10 5.33592948e-10 6.04665873e-10 6.74186262e-10 7.42080841e-10 8.08241474e-10 8.72551142e-10 9.34947675e-10 9.95338922e-10 1.05362696e-09 1.10977494e-09 1.16370025e-09 1.21533317e-09 1.26464972e-09 1.31158640e-09 1.35614364e-09 1.39824907e-09 1.43790446e-09 1.47508894e-09 1.50981538e-09 1.54204738e-09 1.57182356e-09 1.59914304e-09 1.62403779e-09 1.64653535e-09 1.66663483e-09 1.68443393e-09 1.69989622e-09 1.71318870e-09 1.72422698e-09 1.73316383e-09 1.74005610e-09 1.74492332e-09 1.74786319e-09 1.74898940e-09 1.74832060e-09 1.74595005e-09 1.74198167e-09 1.73648207e-09 1.72957648e-09 1.72134484e-09 1.71184400e-09 1.70119385e-09 1.68947523e-09 1.67680447e-09 1.66320469e-09 1.64886949e-09 1.63377223e-09 1.61806391e-09 1.60177471e-09 1.58498370e-09 1.56780278e-09 1.55026036e-09 1.53242485e-09 1.51432378e-09 1.49603840e-09 1.47757895e-09 1.45901424e-09 1.44036205e-09 1.42162904e-09 1.40285028e-09 1.38403466e-09 1.36519063e-09 1.34631195e-09 1.32740707e-09 1.30840672e-09 1.28936728e-09 1.27022570e-09 1.25094823e-09 1.23152244e-09 1.21188304e-09 1.19199184e-09 1.17177845e-09 1.15123044e-09 1.13025656e-09 1.10882703e-09 1.08685239e-09 1.06427844e-09 1.04103526e-09 1.01708908e-09 9.92323002e-10 9.66718372e-10 9.40199141e-10 9.12701859e-10 8.84163576e-10 8.54519927e-10 8.23750901e-10 7.91759228e-10 7.58515750e-10 7.23982874e-10 6.88119506e-10 6.50861032e-10 6.12226936e-10 5.72140557e-10 5.30626099e-10 4.87647922e-10 4.43192372e-10 3.97280653e-10 3.49912987e-10 3.01099368e-10 2.50858889e-10 1.99230632e-10 1.46231915e-10 9.19222476e-11 3.63478136e-11 -2.04405382e-11 -7.83844101e-11 -1.37400757e-10 -1.97438066e-10 -2.58391086e-10 -3.20185212e-10 -3.82734289e-10 -4.45936621e-10 -5.09690512e-10 -5.73889380e-10 -6.38431086e-10 -7.03194836e-10 -7.68062502e-10 -8.32904412e-10 -8.97621089e-10 -9.62066427e-10 -1.02609521e-09 -1.08962439e-09 -1.15247456e-09 -1.21454802e-09 -1.27568622e-09 -1.33577194e-09 -1.39466261e-09 -1.45225831e-09 -1.50838897e-09 -1.56292534e-09 -1.61581193e-09 -1.66683778e-09 -1.71597359e-09 -1.76302750e-09 -1.80794313e-09 -1.85053883e-09 -1.89078397e-09 -1.92861105e-09 -1.96382466e-09 -1.99640970e-09 -2.02621830e-09 -2.05327710e-09 -2.07738671e-09 -2.09856532e-09 -2.11672857e-09 -2.13182050e-09 -2.14381091e-09 -2.15264562e-09 -2.15827267e-09 -2.16066232e-09 -2.15985496e-09 -2.15579754e-09 -2.14849893e-09 -2.13791562e-09 -2.12412909e-09 -2.10708784e-09 -2.08683426e-09 -2.06340212e-09 -2.03683936e-09 -2.00709738e-09 -1.97436090e-09 -1.93858596e-09 -1.89983962e-09 -1.85820737e-09 -1.81374549e-09 -1.76653669e-09 -1.71666070e-09 -1.66416614e-09 -1.60914648e-09 -1.55174729e-09 -1.49205526e-09 -1.43013562e-09 -1.36612471e-09 -1.30008918e-09 -1.23222521e-09 -1.16254491e-09 -1.09121814e-09 -1.01837973e-09 -9.44138656e-10 -8.68599331e-10 -7.91916865e-10 -7.14209580e-10 -6.35588859e-10 -5.56203417e-10 -4.76172435e-10 -3.95625088e-10 -3.14704041e-10 -2.33526087e-10 -1.52235113e-10 -7.09381442e-11 1.02097220e-11 9.10980180e-11 1.71589631e-10 2.51558552e-10 3.30891758e-10 4.09467127e-10 4.87144103e-10 5.63821434e-10 6.39392761e-10 7.13729964e-10 7.86739118e-10 8.58295435e-10 9.28328969e-10 9.96714711e-10 1.06335296e-09 1.12817533e-09 1.19106791e-09 1.25198185e-09 1.31079303e-09 1.36743661e-09 1.42187440e-09 1.47397805e-09 1.52373736e-09 1.57108526e-09 1.61595515e-09 1.65824998e-09 1.69797687e-09 1.73506853e-09 1.76950188e-09 1.80124426e-09 1.83021576e-09 1.85648363e-09 1.87998883e-09 1.90072180e-09 1.91860416e-09 1.93370187e-09 1.94601979e-09 1.95552352e-09 1.96223104e-09 1.96612993e-09 1.96729366e-09 1.96563832e-09 1.96128136e-09 1.95420924e-09 1.94445926e-09 1.93208161e-09 1.91708383e-09 1.89952076e-09 1.87943261e-09 1.85686266e-09 1.83188353e-09 1.80453408e-09 1.77487181e-09 1.74292003e-09 1.70882486e-09 1.67259850e-09 1.63433667e-09 1.59403335e-09 1.55185287e-09 1.50780954e-09 1.46206602e-09 1.41459799e-09 1.36552392e-09 1.31494748e-09 1.26292032e-09 1.20954013e-09 1.15489701e-09 1.09907144e-09 1.04214898e-09 9.84222204e-10 9.25371002e-10 8.65699151e-10 8.05271599e-10 7.44227430e-10 6.82608498e-10 6.20532264e-10 5.58084991e-10 4.95344266e-10 4.32412134e-10 3.69362735e-10 3.06298820e-10 2.43296827e-10 1.80450654e-10 1.17834353e-10 5.55435697e-11 -6.34908792e-12 -6.77554679e-11 -1.28601185e-10 -1.88802418e-10 -2.48286947e-10 -3.06974668e-10 -3.64799191e-10 -4.21682578e-10 -4.77557105e-10 -5.32352940e-10 -5.86004800e-10 -6.38450182e-10 -6.89637902e-10 -7.39482364e-10 -7.87972798e-10 -8.35013170e-10 -8.80556517e-10 -9.24566868e-10 -9.66998481e-10 -1.00782782e-09 -1.04697362e-09 -1.08442522e-09 -1.12013621e-09 -1.15407461e-09 -1.18622867e-09 -1.21654709e-09 -1.24498656e-09 -1.27157418e-09 -1.29626621e-09 -1.31903688e-09 -1.33987710e-09 -1.35878198e-09 -1.37576617e-09 -1.39078904e-09 -1.40383860e-09 -1.41494549e-09 -1.42409862e-09 -1.43129419e-09 -1.43655621e-09 -1.43990131e-09 -1.44130596e-09 -1.44082102e-09 -1.43845957e-09 -1.43423828e-09 -1.42816248e-09 -1.42027967e-09 -1.41059830e-09 -1.39914880e-09 -1.38599754e-09 -1.37112233e-09 -1.35457223e-09 -1.33640121e-09 -1.31663958e-09 -1.29534117e-09 -1.27251076e-09 -1.24821742e-09 -1.22250787e-09 -1.19542742e-09 -1.16701326e-09 -1.13731691e-09 -1.10641496e-09 -1.07432374e-09 -1.04110043e-09 -1.00683639e-09 -9.71530523e-10 -9.35285738e-10 -8.98134178e-10 -8.60132132e-10 -8.21328783e-10 -7.81796461e-10 -7.41609218e-10 -7.00782266e-10 -6.59400257e-10 -6.17521312e-10 -5.75208298e-10 -5.32507954e-10 -4.89477875e-10 -4.46195830e-10 -4.02700484e-10 -3.59067262e-10 -3.15341607e-10 -2.71588515e-10 -2.27861098e-10 -1.84216385e-10 -1.40717105e-10 -9.74074710e-11 -5.43490808e-11 -1.15897847e-11 3.08125192e-11 7.28110627e-11 1.14350696e-10 1.55388424e-10 1.95873484e-10 2.35754583e-10 2.74986534e-10 3.13533977e-10 3.51339902e-10 3.88364119e-10 4.24580204e-10 4.59932592e-10 4.94390640e-10 5.27909161e-10 5.60469227e-10 5.92014104e-10 6.22534690e-10 6.51989795e-10 6.80365875e-10 7.07603087e-10 7.33704208e-10 7.58662244e-10 7.82413689e-10 8.04964650e-10 8.26282043e-10 8.46382520e-10 8.65204797e-10 8.82777185e-10 8.99054498e-10 9.14056164e-10 9.27758315e-10 9.40171829e-10 9.51263290e-10 9.61043800e-10 9.69527902e-10 9.76690173e-10 9.82539716e-10 9.87093518e-10 9.90357574e-10 9.92336102e-10 9.93032434e-10 9.92441240e-10 9.90620697e-10 9.87537385e-10 9.83245596e-10 9.77742887e-10 9.71039360e-10 9.63160551e-10 9.54139434e-10 9.43989331e-10 9.32725008e-10 9.20380328e-10 9.06974162e-10 8.92527607e-10 8.77085071e-10 8.60665983e-10 8.43306092e-10 8.25015833e-10 8.05852496e-10 7.85829790e-10 7.65003616e-10 7.43371253e-10 7.21002480e-10 6.97924996e-10 6.74157508e-10 6.49750975e-10 6.24741314e-10 5.99162442e-10 5.73048720e-10 5.46456491e-10 5.19398469e-10 4.91925833e-10 4.64075306e-10 4.35874420e-10 4.07382378e-10 3.78620524e-10 3.49638762e-10 3.20467819e-10 2.91148272e-10 2.61724614e-10 2.32226044e-10 2.02697657e-10 1.73175720e-10 1.43694841e-10 1.14296829e-10 8.50144746e-11 5.58848454e-11 2.69417266e-11 -1.77614867e-12 -3.02409486e-11 -5.84132187e-11 -8.62634686e-11 -1.13759974e-10 -1.40869760e-10 -1.67564879e-10 -1.93811966e-10 -2.19586876e-10 -2.44854803e-10 -2.69596290e-10 -2.93780278e-10 -3.17380566e-10 -3.40370898e-10 -3.62732400e-10 -3.84437981e-10 -4.05470379e-10 -4.25805002e-10 -4.45431358e-10 -4.64310312e-10 -4.82444806e-10 -4.99811470e-10 -5.16399867e-10 -5.32204392e-10 -5.47182133e-10 -5.61354241e-10 -5.74697512e-10 -5.87200288e-10 -5.98846528e-10 -6.09651385e-10 -6.19600649e-10 -6.28681718e-10 -6.36890152e-10 -6.44236053e-10 -6.50704879e-10 -6.56297627e-10 -6.61025845e-10 -6.64879596e-10 -6.67873257e-10 -6.69988953e-10 -6.71254885e-10 -6.71665334e-10 -6.71233291e-10 -6.69972411e-10 -6.67872257e-10 -6.64968636e-10 -6.61248722e-10 -6.56736832e-10 -6.51452337e-10 -6.45391240e-10 -6.38590403e-10 -6.31042774e-10 -6.22779495e-10 -6.13804896e-10 -6.04145067e-10 -5.93814220e-10 -5.82835391e-10 -5.71217573e-10 -5.58989965e-10 -5.46176326e-10 -5.32792366e-10 -5.18855015e-10 -5.04399245e-10 -4.89440155e-10 -4.74008333e-10 -4.58112215e-10 -4.41787606e-10 -4.25062707e-10 -4.07949313e-10 -3.90481592e-10 -3.72681247e-10 -3.54582225e-10 -3.36191769e-10 -3.17545129e-10 -2.98669756e-10 -2.79584828e-10 -2.60322847e-10 -2.40902770e-10 -2.21360152e-10 -2.01709149e-10 -1.81976406e-10 -1.62197450e-10 -1.42385180e-10 -1.22573823e-10 -1.02784933e-10 -8.30421842e-11 -6.33723664e-11 -4.37958454e-11 -2.43396969e-11 -5.02489023e-12 1.41232928e-11 3.30848127e-11 5.18376453e-11 7.03613418e-11 8.86322127e-11 1.06632231e-10 1.24341454e-10 1.41741646e-10 1.58809216e-10 1.75532699e-10 1.91889449e-10 2.07863948e-10 2.23440322e-10 2.38599085e-10 2.53326748e-10 2.67611544e-10 2.81434681e-10 2.94785196e-10 3.07653930e-10 3.20026117e-10 3.31888017e-10 3.43234885e-10 3.54050234e-10 3.64336394e-10 3.74077880e-10 3.83258980e-10 3.91898014e-10 3.99971722e-10 4.07467782e-10 4.14394741e-10 4.20756541e-10 4.26530589e-10 4.31721658e-10 4.36343128e-10 4.40375070e-10 4.43826587e-10 4.46693460e-10 4.48979909e-10 4.50693927e-10 4.51825022e-10 4.52389570e-10 4.52381799e-10 4.51813864e-10 4.50696480e-10 4.49027371e-10 4.46801540e-10 4.44063675e-10 4.40789683e-10 4.36994274e-10 4.32694269e-10 4.27895275e-10 4.22612667e-10 4.16845003e-10
8.46210605e-06 8.38008350e-06 8.23637879e-06 8.03329112e-06 7.77408854e-06 7.46290902e-06 7.10466725e-06 6.70496320e-06 6.26998872e-06 5.80635265e-06 5.32099352e-06 4.82100745e-06 4.31353828e-06 3.80561278e-06 3.30401599e-06 2.81518260e-06 2.34504387e-06 1.89897924e-06 1.48168806e-06 1.09712482e-06 7.48462298e-07 4.38063580e-07 1.67451844e-07 -6.26823748e-08 -2.52436166e-07 -4.02672867e-07 -5.14967496e-07 -5.91513526e-07 -6.35062975e-07 -6.48822947e-07 -6.36355367e-07 -6.01484317e-07 -5.48187586e-07 -4.80492417e-07 -4.02379101e-07 -3.17685590e-07 -2.30045316e-07 -1.42778390e-07 -5.88635203e-08 1.91283789e-08 8.90730689e-08 1.49293896e-07 1.98589873e-07 2.36220103e-07 2.61890420e-07 2.75726677e-07 2.78229720e-07 2.70234295e-07 2.52860048e-07 2.27440580e-07 1.95482130e-07 1.58589444e-07 1.18412231e-07 7.65888615e-08 3.46911975e-08 -5.81826498e-09 -4.36298819e-08 -7.76148568e-08 -1.06854316e-07 -1.30652239e-07 -1.48544501e-07 -1.60299052e-07 -1.65907302e-07 -1.65570825e-07 -1.59679981e-07 -1.48789916e-07 -1.33590422e-07 -1.14875252e-07 -9.35084898e-08 -7.03911240e-08 -4.64292498e-08 -2.25026184e-08 5.62607738e-10 2.20195915e-08 4.12193799e-08 5.76285686e-08 7.08384960e-08 8.05734146e-08 8.66918697e-08 8.91817820e-08 8.81547635e-08 8.38357721e-08 7.65471952e-08 6.66942981e-08 5.47457262e-08 4.12146051e-08 2.66392419e-08 1.15626051e-08 -3.48333629e-09 -1.79999802e-08 -3.15303055e-08 -4.36769483e-08 -5.41092220e-08 -6.25713028e-08 -6.88870898e-08 -7.29605460e-08 -7.47742490e-08 -7.43878559e-08 -7.19302307e-08 -6.75894398e-08 -6.16075795e-08 -5.42666498e-08 -4.58787213e-08 -3.67729172e-08 -2.72842726e-08 -1.77429058e-08 -8.46353032e-09 2.66282996e-10 8.19025558e-09 1.50923256e-08 2.08015365e-08 2.51936001e-08 2.81952310e-08 2.97795850e-08 2.99687173e-08 2.88280120e-08 2.64613789e-08 2.30079564e-08 1.86331022e-08 1.35245131e-08 7.88271848e-09 1.91519689e-09 -4.17108481e-09 -1.01766773e-08 -1.59128888e-08 -2.12112710e-08 -2.59248338e-08 -2.99323730e-08 -3.31411840e-08 -3.54881209e-08 -3.69402642e-08 -3.74936846e-08 -3.71725193e-08 -3.60271848e-08 -3.41303803e-08 -3.15740039e-08 -2.84656814e-08 -2.49241463e-08 -2.10752722e-08 -1.70474481e-08 -1.29680209e-08 -8.95886032e-09 -5.13371567e-09 -1.59406000e-09 1.57199587e-09 4.29272262e-09 6.51326815e-09 8.19718693e-09 9.32590893e-09 9.89870230e-09 9.93120253e-09 9.45477296e-09 8.51439097e-09 7.16605086e-09 5.47569812e-09 3.51555229e-09 1.36220990e-09 -9.06254627e-10 -3.21190186e-09 -5.47998980e-09 -7.64060815e-09 -9.63097335e-09 -1.13958833e-08 -1.28900055e-08 -1.40777487e-08 -1.49348551e-08 -1.54471849e-08 -1.56114908e-08 -1.54348783e-08 -1.49334980e-08 -1.41319987e-08 -1.30626248e-08 -1.17631487e-08 -1.02759898e-08 -8.64692140e-09 -6.92301683e-09 -5.15180432e-09 -3.37954020e-09 -1.65014313e-09 -3.97193389e-12 1.52290625e-09 2.89958990e-09 4.10094714e-09 5.10836173e-09 5.90880944e-09 6.49631460e-09 6.87042245e-09 7.03708025e-09 7.00683245e-09 6.79591494e-09 6.42355502e-09 5.91308691e-09 5.28980593e-09 4.58074112e-09 3.81393050e-09 3.01717051e-09 2.21756835e-09 1.44088830e-09 7.10766557e-10 4.81215068e-11 -5.28824984e-10 -1.00524744e-09 -1.37010758e-09 -1.61552904e-09 -1.73787384e-09 -1.73627512e-09 -1.61382374e-09 -1.37645273e-09 -1.03297637e-09 -5.94340577e-10 -7.37365724e-11 5.14237541e-10 1.15396759e-09 1.82910576e-09 2.52340726e-09 3.22070370e-09 3.90553012e-09 4.56352023e-09 5.18153431e-09 5.74826586e-09 6.25397067e-09 6.69084388e-09 7.05331527e-09 7.33760330e-09 7.54206209e-09 7.66736274e-09 7.71522846e-09 7.68978570e-09 7.59630492e-09 7.44121031e-09 7.23236671e-09 6.97808034e-09 6.68732625e-09 6.36930153e-09 6.03342620e-09 5.68872061e-09 5.34398481e-09 5.00739894e-09 4.68621764e-09 4.38727987e-09 4.11591650e-09 3.87680288e-09 3.67333186e-09 3.50787310e-09 3.38155459e-09 3.29454863e-09 3.24600080e-09 3.23417382e-09 3.25633565e-09 3.30910765e-09 3.38866002e-09 3.49042040e-09 3.60966723e-09 3.74141251e-09 3.88041954e-09 4.02189215e-09 4.16063273e-09 4.29226432e-09 4.41238868e-09 4.51719018e-09 4.60315874e-09 4.66764760e-09 4.70827288e-09 4.72355310e-09 4.71219153e-09 4.67390393e-09 4.60877558e-09 4.51737492e-09 4.40083170e-09 4.26078373e-09 4.09906420e-09 3.91796462e-09 3.71998610e-09 3.50793883e-09 3.28447314e-09 3.05256265e-09 2.81497847e-09 2.57458233e-09 2.33412578e-09 2.09599271e-09 1.86262028e-09 1.63601577e-09 1.41796797e-09 1.21007737e-09 1.01360165e-09 8.29365021e-10 6.58097576e-10 5.00120834e-10 3.55449004e-10 2.23872476e-10 1.04961373e-10 -1.99662509e-12 -9.78577219e-11 -1.83634441e-10 -2.60520494e-10 -3.29739791e-10 -3.92609500e-10 -4.50472548e-10 -5.04680742e-10 -5.56561019e-10 -6.07351502e-10 -6.58285870e-10 -7.10364212e-10 -7.64635466e-10 -8.21896329e-10 -8.82876439e-10 -9.48090939e-10 -1.01798481e-09 -1.09282872e-09 -1.17270593e-09 -1.25761224e-09 -1.34738945e-09 -1.44178566e-09 -1.54040269e-09 -1.64276925e-09 -1.74831238e-09 -1.85636684e-09 -1.96628891e-09 -2.07732365e-09 -2.18873852e-09 -2.29970798e-09 -2.40952414e-09 -2.51745380e-09 -2.62264788e-09 -2.72452905e-09 -2.82237700e-09 -2.91563307e-09 -3.00376879e-09 -3.08626458e-09 -3.16272875e-09 -3.23285576e-09 -3.29642624e-09 -3.35317818e-09 -3.40306983e-09 -3.44602302e-09 -3.48210971e-09 -3.51136276e-09 -3.53400509e-09 -3.55016638e-09 -3.56009977e-09 -3.56407348e-09 -3.56243035e-09 -3.55546348e-09 -3.54349083e-09 -3.52698493e-09 -3.50618201e-09 -3.48151907e-09 -3.45331230e-09 -3.42195250e-09 -3.38772388e-09 -3.35100836e-09 -3.31205996e-09 -3.27118599e-09 -3.22862093e-09 -3.18458859e-09 -3.13932524e-09 -3.09296588e-09 -3.04565617e-09 -2.99754532e-09 -2.94866354e-09 -2.89915292e-09 -2.84896728e-09 -2.79818124e-09 -2.74676459e-09 -2.69468714e-09 -2.64184230e-09 -2.58825139e-09 -2.53380250e-09 -2.47840148e-09 -2.42199505e-09 -2.36446951e-09 -2.30568808e-09 -2.24557439e-09 -2.18411067e-09 -2.12108997e-09 -2.05655137e-09 -1.99038563e-09 -1.92249683e-09 -1.85282278e-09 -1.78140080e-09 -1.70813230e-09 -1.63304925e-09 -1.55607260e-09 -1.47726453e-09 -1.39663392e-09 -1.31417588e-09 -1.22997790e-09 -1.14406129e-09 -1.05650821e-09 -9.67378622e-10 -8.76797301e-10 -7.84853960e-10 -6.91675606e-10 -5.97366157e-10 -5.02095254e-10 -4.06002787e-10 -3.09250847e-10 -2.11990203e-10 -1.14407706e-10 -1.66769931e-11 8.10253531e-11 1.78516812e-10 2.75610812e-10 3.72123332e-10 4.67880401e-10 5.62686564e-10 6.56367183e-10 7.48765272e-10 8.39675884e-10 9.28946253e-10 1.01642517e-09 1.10191567e-09 1.18530119e-09 1.26643096e-09 1.34512934e-09 1.42130085e-09 1.49479096e-09 1.56548996e-09 1.63329972e-09 1.69810166e-09 1.75983761e-09 1.81841830e-09 1.87378024e-09 1.92586658e-09 1.97465555e-09 2.02010764e-09 2.06221085e-09 2.10094608e-09 2.13637197e-09 2.16845919e-09 2.19721485e-09 2.22276864e-09 2.24507168e-09 2.26427055e-09 2.28035990e-09 2.29345254e-09 2.30361508e-09 2.31094788e-09 2.31550601e-09 2.31748665e-09 2.31692088e-09 2.31392772e-09 2.30865993e-09 2.30120456e-09 2.29175701e-09 2.28041230e-09 2.26728769e-09 2.25254659e-09 2.23629826e-09 2.21871232e-09 2.19985452e-09 2.17993623e-09 2.15902496e-09 2.13727080e-09 2.11473683e-09 2.09152962e-09 2.06783124e-09 2.04364170e-09 2.01907913e-09 1.99423233e-09 1.96913108e-09 1.94386818e-09 1.91848537e-09 1.89301597e-09 1.86751281e-09 1.84199322e-09 1.81647186e-09 1.79097004e-09 1.76548953e-09 1.74002723e-09 1.71452808e-09 1.68901959e-09 1.66344405e-09 1.63776459e-09 1.61193947e-09 1.58589364e-09 1.55957913e-09 1.53290403e-09 1.50582413e-09 1.47824419e-09 1.45010426e-09 1.42128642e-09 1.39172163e-09 1.36131639e-09 1.33000833e-09 1.29766364e-09 1.26424204e-09 1.22963772e-09 1.19377658e-09 1.15656762e-09 1.11792775e-09 1.07781885e-09 1.03612225e-09 9.92795873e-10 9.47774303e-10 9.01014263e-10 8.52426463e-10 8.02019340e-10 7.49711737e-10 6.95508318e-10 6.39368669e-10 5.81286574e-10 5.21265697e-10 4.59318139e-10 3.95451671e-10 3.29693606e-10 2.62095678e-10 1.92683425e-10 1.21528787e-10 4.87012652e-11 -2.57307509e-11 -1.01692432e-10 -1.79081194e-10 -2.57808441e-10 -3.37761374e-10 -4.18823198e-10 -5.00883335e-10 -5.83818771e-10 -6.67486511e-10 -7.51757323e-10 -8.36480663e-10 -9.21515753e-10 -1.00670228e-09 -1.09186082e-09 -1.17686394e-09 -1.26153488e-09 -1.34566891e-09 -1.42914747e-09 -1.51174939e-09 -1.59332503e-09 -1.67369274e-09 -1.75268067e-09 -1.83010140e-09 -1.90581995e-09 -1.97961691e-09 -2.05133199e-09 -2.12086704e-09 -2.18799290e-09 -2.25261099e-09 -2.31450770e-09 -2.37358799e-09 -2.42966314e-09 -2.48264342e-09 -2.53242938e-09 -2.57880783e-09 -2.62173083e-09 -2.66101008e-09 -2.69666600e-09 -2.72846634e-09 -2.75639911e-09 -2.78035817e-09 -2.80030221e-09 -2.81615131e-09 -2.82784374e-09 -2.83532753e-09 -2.83856494e-09 -2.83757773e-09 -2.83232149e-09 -2.82279178e-09 -2.80896506e-09 -2.79090639e-09 -2.76858758e-09 -2.74204259e-09 -2.71131895e-09 -2.67646794e-09 -2.63748068e-09 -2.59452748e-09 -2.54758703e-09 -2.49674192e-09 -2.44210097e-09 -2.38374098e-09 -2.32176156e-09 -2.25627794e-09 -2.18734730e-09 -2.11511397e-09 -2.03973383e-09 -1.96133115e-09 -1.88001137e-09 -1.79592557e-09 -1.70919442e-09 -1.62004493e-09 -1.52852558e-09 -1.43484590e-09 -1.33917157e-09 -1.24165683e-09 -1.14243612e-09 -1.04171066e-09 -9.39635481e-10 -8.36361647e-10 -7.32076511e-10 -6.26940944e-10 -5.21121479e-10 -4.14804635e-10 -3.08145398e-10 -2.01328176e-10 -9.45032941e-11 1.21325172e-11 1.18430155e-10 2.24209762e-10 3.29309469e-10 4.33569847e-10 5.36831468e-10 6.38918474e-10 7.39691641e-10 8.39008640e-10 9.36700939e-10 1.03265574e-09 1.12669873e-09 1.21873245e-09 1.30860567e-09 1.39619183e-09 1.48139589e-09 1.56406355e-09 1.64412173e-09 1.72143344e-09 1.79590742e-09 1.86746640e-09 1.93597427e-09 2.00139505e-09 2.06364326e-09 2.12262274e-09 2.17823715e-09 2.23047403e-09 2.27924479e-09 2.32451813e-09 2.36625453e-09 2.40436360e-09 2.43890574e-09 2.46980902e-09 2.49706211e-09 2.52059218e-09 2.54047161e-09 2.55667998e-09 2.56919863e-09 2.57804200e-09 2.58321187e-09 2.58477417e-09 2.58265054e-09 2.57697952e-09 2.56772625e-09 2.55495936e-09 2.53874011e-09 2.51907251e-09 2.49602472e-09 2.46966647e-09 2.44003995e-09 2.40724085e-09 2.37133890e-09 2.33238207e-09 2.29043784e-09 2.24565744e-09 2.19808438e-09 2.14783002e-09 2.09490980e-09 2.03952011e-09 1.98169381e-09 1.92160321e-09 1.85926186e-09 1.79481596e-09 1.72839210e-09 1.66005376e-09 1.58994296e-09 1.51816282e-09 1.44482559e-09 1.37004652e-09 1.29393851e-09 1.21661781e-09 1.13821849e-09 1.05882444e-09 9.78610332e-10 8.97648664e-10 8.16084929e-10 7.34029794e-10 6.51593918e-10 5.68905700e-10 4.86067242e-10 4.03207079e-10 3.20431320e-10 2.37857456e-10 1.55586599e-10 7.37403472e-11 -7.58515473e-12 -8.82726670e-11 -1.68227321e-10 -2.47337595e-10 -3.25510063e-10 -4.02637923e-10 -4.78631912e-10 -5.53387669e-10 -6.26823371e-10 -6.98838876e-10 -7.69353803e-10 -8.38278780e-10 -9.05551745e-10 -9.71061676e-10 -1.03477937e-09 -1.09659548e-09 -1.15645393e-09 -1.21428989e-09 -1.27005961e-09 -1.32371314e-09 -1.37516265e-09 -1.42438350e-09 -1.47132972e-09 -1.51593937e-09 -1.55820534e-09 -1.59806191e-09 -1.63546487e-09 -1.67041891e-09 -1.70288939e-09 -1.73283587e-09 -1.76025683e-09 -1.78511939e-09 -1.80744242e-09 -1.82720195e-09 -1.84437310e-09 -1.85898563e-09 -1.87102600e-09 -1.88050309e-09 -1.88743154e-09 -1.89184335e-09 -1.89370719e-09 -1.89308991e-09 -1.89001459e-09 -1.88448546e-09 -1.87652938e-09 -1.86619720e-09 -1.85350324e-09 -1.83849336e-09 -1.82123194e-09 -1.80171311e-09 -1.77999471e-09 -1.75614101e-09 -1.73019898e-09 -1.70222736e-09 -1.67224701e-09 -1.64034442e-09 -1.60657554e-09 -1.57100588e-09 -1.53368873e-09 -1.49467971e-09 -1.45408574e-09 -1.41193124e-09 -1.36829303e-09 -1.32328448e-09 -1.27691446e-09 -1.22930310e-09 -1.18050258e-09 -1.13058829e-09 -1.07962261e-09 -1.02769621e-09 -9.74901160e-10 -9.21268617e-10 -8.66905880e-10 -8.11885781e-10 -7.56291696e-10 -7.00187353e-10 -6.43650161e-10 -5.86775656e-10 -5.29626107e-10 -4.72288972e-10 -4.14833917e-10 -3.57342475e-10 -2.99885696e-10 -2.42540189e-10 -1.85383583e-10 -1.28477590e-10 -7.19039273e-11 -1.57227287e-11 3.99904831e-11 9.51734247e-11 1.49755819e-10 2.03680683e-10 2.56880239e-10 3.09288317e-10 3.60847907e-10 4.11507606e-10 4.61195304e-10 5.09858156e-10 5.57458801e-10 6.03922967e-10 6.49212073e-10 6.93268332e-10 7.36062544e-10 7.77524489e-10 8.17634960e-10 8.56347659e-10 8.93634833e-10 9.29437527e-10 9.63741309e-10 9.96535632e-10 1.02775466e-09 1.05739706e-09 1.08542120e-09 1.11184006e-09 1.13659093e-09 1.15969900e-09 1.18110255e-09 1.20083432e-09 1.21885624e-09 1.23518273e-09 1.24977595e-09 1.26264543e-09 1.27380639e-09 1.28323152e-09 1.29093258e-09 1.29692945e-09 1.30122113e-09 1.30383349e-09 1.30475830e-09 1.30399269e-09 1.30161226e-09 1.29756961e-09 1.29194422e-09 1.28472077e-09 1.27593358e-09 1.26559874e-09 1.25376143e-09 1.24043653e-09 1.22565447e-09 1.20945010e-09 1.19184962e-09 1.17288423e-09 1.15260534e-09 1.13104381e-09 1.10824006e-09 1.08422071e-09 1.05904341e-09 1.03274278e-09 1.00537706e-09 9.76963899e-10 9.47577905e-10 9.17257048e-10 8.86036522e-10 8.53976112e-10 8.21122559e-10 7.87524435e-10 7.53223039e-10 7.18290871e-10 6.82747414e-10 6.46658560e-10 6.10071410e-10 5.73027126e-10 5.35596012e-10 4.97807517e-10 4.59727922e-10 4.21400720e-10 3.82875232e-10 3.44212048e-10 3.05450151e-10 2.66648092e-10 2.27854506e-10 1.89116252e-10 1.50487189e-10 1.12011053e-10 7.37363087e-11 3.57080338e-11 -2.02510231e-12 -3.94234229e-11 -7.64388275e-11 -1.13030835e-10 -1.49158519e-10 -1.84780968e-10 -2.19858187e-10 -2.54349708e-10 -2.88221835e-10 -3.21430826e-10 -3.53946983e-10 -3.85731891e-10 -4.16751134e-10 -4.46968851e-10 -4.76361284e-10 -5.04890574e-10 -5.32534516e-10 -5.59261137e-10 -5.85054116e-10 -6.09864714e-10 -6.33698483e-10 -6.56523391e-10 -6.78323619e-10 -6.99092395e-10 -7.18779980e-10 -7.37404193e-10 -7.54943441e-10 -7.71380348e-10 -7.86696153e-10 -8.00903621e-10 -8.13985990e-10 -8.25929769e-10 -8.36730740e-10 -8.46393566e-10 -8.54908755e-10 -8.62267979e-10 -8.68492556e-10 -8.73566275e-10 -8.77503348e-10 -8.80295281e-10 -8.81965889e-10 -8.82512008e-10 -8.81950624e-10 -8.80297168e-10 -8.77544704e-10 -8.73733919e-10 -8.68855710e-10 -8.62937499e-10 -8.56001992e-10 -8.48049464e-10 -8.39123604e-10 -8.29219526e-10 -8.18369428e-10 -8.06591682e-10 -7.93910715e-10 -7.80346787e-10 -7.65928654e-10 -7.50672469e-10 -7.34613648e-10 -7.17782833e-10 -7.00201064e-10 -6.81892875e-10 -6.62900512e-10 -6.43246567e-10 -6.22969842e-10 -6.02088990e-10 -5.80643034e-10 -5.58670304e-10 -5.36191369e-10 -5.13245363e-10 -4.89863511e-10 -4.66087197e-10 -4.41930798e-10 -4.17438084e-10 -3.92642224e-10 -3.67572389e-10 -3.42267326e-10 -3.16754789e-10 -2.91076954e-10 -2.65256803e-10 -2.39329057e-10 -2.13337396e-10 -1.87303749e-10 -1.61268918e-10 -1.35264279e-10 -1.09320885e-10 -8.34737158e-11 -5.77506168e-11 -3.21855737e-11 -6.80822065e-12 1.83511192e-11 4.32644337e-11 6.79030165e-11 9.22396742e-11 1.16246388e-10 1.39897066e-10 1.63167174e-10 1.86031912e-10 2.08462470e-10 2.30440667e-10 2.51939025e-10 2.72934036e-10 2.93406660e-10 3.13334220e-10 3.32693068e-10 3.51469603e-10 3.69638986e-10 3.87186838e-10 4.04100947e-10 4.20359414e-10 4.35948722e-10 4.50859905e-10 4.65073202e-10 4.78590445e-10 4.91392149e-10 5.03462105e-10 5.14815079e-10 5.25428645e-10 5.35285039e-10 5.44395196e-10 5.52761614e-10 5.60357760e-10 5.67190184e-10 5.73270209e-10 5.78577131e-10 5.83121496e-10 5.86898030e-10 5.89906735e-10 5.92166149e-10 5.93660288e-10 5.94404026e-10 5.94397753e-10 5.93655514e-10 5.92187743e-10 5.89997828e-10 5.87082327e-10 5.83484261e-10 5.79187309e-10 5.74207293e-10 5.68564307e-10 5.62266067e-10 5.55332613e-10 5.47764389e-10
7.44986596e-06 7.39624784e-06 7.30198076e-06 7.16805130e-06 6.99587486e-06 6.78727065e-06 6.54445080e-06 6.26998644e-06 5.96681207e-06 5.63816070e-06 5.28755663e-06 4.91875335e-06 4.53570669e-06 4.14251463e-06 3.74337810e-06 3.34250944e-06 2.94411529e-06 2.55231862e-06 2.17109209e-06 1.80418215e-06 1.45508716e-06 1.12696694e-06 8.22616357e-07 5.44383738e-07 2.94187430e-07 7.34271453e-08 -1.16986371e-07 -2.76679657e-07 -4.05793230e-07 -5.04971695e-07 -5.75347940e-07 -6.18508011e-07 -6.36437676e-07 -6.31490138e-07 -6.06302592e-07 -5.63743697e-07 -5.06853667e-07 -4.38749566e-07 -3.62568699e-07 -2.81388338e-07 -1.98161388e-07 -1.15659873e-07 -3.63985464e-08 3.73897819e-08 1.03806485e-07 1.61320600e-07 2.08773258e-07 2.45397700e-07 2.70810460e-07 2.84996133e-07 2.88290153e-07 2.81344796e-07 2.65085532e-07 2.40672790e-07 2.09448444e-07 1.72883233e-07 1.32526196e-07 8.99506745e-08 4.67028087e-08 4.25472990e-09 -3.60372354e-08 -7.29685752e-08 -1.05517486e-07 -1.32866120e-07 -1.54415439e-07 -1.69792245e-07 -1.78847980e-07 -1.81651430e-07 -1.78473783e-07 -1.69768157e-07 -1.56145589e-07 -1.38344618e-07 -1.17201807e-07 -9.36166060e-08 -6.85213308e-08 -4.28444906e-08 -1.74846093e-08 6.72085321e-09 2.90186506e-08 4.87589205e-08 6.54152927e-08 7.85882150e-08 8.80190214e-08 9.35852711e-08 9.53012886e-08 9.33077331e-08 8.78596893e-08 7.93154697e-08 6.81159236e-08 5.47664456e-08 3.98176212e-08 2.38429720e-08 7.42087991e-09 -8.88621798e-09 -2.45499336e-08 -3.90892012e-08 -5.20853121e-08 -6.31921466e-08 -7.21443030e-08 -7.87588021e-08 -8.29400051e-08 -8.46756905e-08 -8.40344399e-08 -8.11582765e-08 -7.62542811e-08 -6.95846438e-08 -6.14551539e-08 -5.22022958e-08 -4.21823074e-08 -3.17556896e-08 -2.12801012e-08 -1.10931637e-08 -1.50733115e-09 7.20129378e-09 1.47989425e-08 2.11000497e-08 2.59697543e-08 2.93262872e-08 3.11396491e-08 3.14329185e-08 3.02736112e-08 2.77741066e-08 2.40819418e-08 1.93757614e-08 1.38572886e-08 7.74308262e-09 1.25732669e-09 -5.37516343e-09 -1.19368764e-08 -1.82230622e-08 -2.40485747e-08 -2.92513604e-08 -3.36971340e-08 -3.72822271e-08 -3.99342071e-08 -4.16130916e-08 -4.23109903e-08 -4.20501962e-08 -4.08812442e-08 -3.88794361e-08 -3.61417132e-08 -3.27818928e-08 -2.89272304e-08 -2.47124881e-08 -2.02768540e-08 -1.57586086e-08 -1.12913838e-08 -6.99991531e-09 -2.99736058e-09 6.17859541e-10 3.76391895e-09 6.37754027e-09 8.41460945e-09 9.85033921e-09 1.06791589e-08 1.09140785e-08 1.05847917e-08 9.73600578e-09 8.42542391e-09 6.72181955e-09 4.70129180e-09 2.44558152e-09 3.91366939e-11 -2.43362308e-09 -4.89068697e-09 -7.25514582e-09 -9.45596668e-09 -1.14313394e-08 -1.31283144e-08 -1.45053534e-08 -1.55317892e-08 -1.61888565e-08 -1.64691016e-08 -1.63762337e-08 -1.59241580e-08 -1.51365143e-08 -1.40450709e-08 -1.26882966e-08 -1.11103162e-08 -9.35911260e-09 -7.48510587e-09 -5.53918511e-09 -3.57199781e-09 -1.63191061e-09 2.35743869e-10 1.99032968e-09 3.59578678e-09 5.02269870e-09 6.24755359e-09 7.25364657e-09 8.03100164e-09 8.57604476e-09 8.89225760e-09 8.98844377e-09 8.87872886e-09 8.58236149e-09 8.12229217e-09 7.52422835e-09 6.81661305e-09 6.02863182e-09 5.19044008e-09 4.33154312e-09 3.48034490e-09 2.66359734e-09 1.90519600e-09 1.22667743e-09 6.45776765e-10 1.76900272e-10 -1.69482206e-10 -3.86709331e-10 -4.71981565e-10 -4.26117808e-10 -2.53434607e-10 3.85913523e-11 4.39769110e-10 9.37475875e-10 1.51716417e-09 2.16288853e-09 2.85766699e-09 3.58426533e-09 4.32524994e-09 5.06355402e-09 5.78324866e-09 6.46925902e-09 7.10815895e-09 7.68863062e-09 8.20047230e-09 8.63635385e-09 8.99068286e-09 9.25992438e-09 9.44302858e-09 9.54075219e-09 9.55570734e-09 9.49219725e-09 9.35634326e-09 9.15520282e-09 8.89703422e-09 8.59095017e-09 8.24629609e-09 7.87316168e-09 7.48121742e-09 7.08018000e-09 6.67924205e-09 6.28701180e-09 5.91126437e-09 5.55883872e-09 5.23574784e-09 4.94653563e-09 4.69487205e-09 4.48321202e-09 4.31275282e-09 4.18368984e-09 4.09508161e-09 4.04499545e-09 4.03082367e-09 4.04894607e-09 4.09507450e-09 4.16484980e-09 4.25318092e-09 4.35492353e-09 4.46465620e-09 4.57718485e-09 4.68742911e-09 4.79059992e-09 4.88209295e-09 4.95798247e-09 5.01477970e-09 5.04936892e-09 5.05944087e-09 5.04325470e-09 4.99952080e-09 4.92775953e-09 4.82792828e-09 4.70073758e-09 4.54712890e-09 4.36867964e-09 4.16729762e-09 3.94534005e-09 3.70541287e-09 3.45019124e-09 3.18269322e-09 2.90585156e-09 2.62272870e-09 2.33627695e-09 2.04943262e-09 1.76480164e-09 1.48503077e-09 1.21232979e-09 9.48693568e-10 6.95939306e-10 4.55424143e-10 2.28252972e-10 1.52624580e-11 -1.83158377e-10 -3.66762620e-10 -5.35669287e-10 -6.90261182e-10 -8.31137825e-10 -9.59075486e-10 -1.07512221e-09 -1.18037580e-09 -1.27603528e-09 -1.36344358e-09 -1.44396939e-09 -1.51893476e-09 -1.58973501e-09 -1.65763714e-09 -1.72389747e-09 -1.78969328e-09 -1.85602755e-09 -1.92385530e-09 -1.99397454e-09 -2.06705250e-09 -2.14360751e-09 -2.22400898e-09 -2.30847896e-09 -2.39706233e-09 -2.48975418e-09 -2.58633426e-09 -2.68652434e-09 -2.78986789e-09 -2.89587287e-09 -3.00399527e-09 -3.11343840e-09 -3.22360094e-09 -3.33364714e-09 -3.44283269e-09 -3.55037422e-09 -3.65542885e-09 -3.75727183e-09 -3.85515087e-09 -3.94841670e-09 -4.03636058e-09 -4.11847356e-09 -4.19419521e-09 -4.26309210e-09 -4.32480363e-09 -4.37906866e-09 -4.42561010e-09 -4.46434711e-09 -4.49508519e-09 -4.51800197e-09 -4.53303706e-09 -4.54027393e-09 -4.54005900e-09 -4.53251126e-09 -4.51787230e-09 -4.49652937e-09 -4.46877735e-09 -4.43498216e-09 -4.39556658e-09 -4.35091962e-09 -4.30149605e-09 -4.24763869e-09 -4.18980939e-09 -4.12837409e-09 -4.06377865e-09 -3.99629307e-09 -3.92639521e-09 -3.85431242e-09 -3.78042309e-09 -3.70485687e-09 -3.62792818e-09 -3.54986796e-09 -3.47079876e-09 -3.39077832e-09 -3.31002514e-09 -3.22855076e-09 -3.14636495e-09 -3.06355830e-09 -2.98011305e-09 -2.89595636e-09 -2.81105272e-09 -2.72541634e-09 -2.63891931e-09 -2.55154742e-09 -2.46316745e-09 -2.37375808e-09 -2.28313546e-09 -2.19132268e-09 -2.09817230e-09 -2.00363992e-09 -1.90760741e-09 -1.81005344e-09 -1.71089365e-09 -1.61007074e-09 -1.50757806e-09 -1.40336764e-09 -1.29745281e-09 -1.18982957e-09 -1.08055120e-09 -9.69657687e-10 -8.57216964e-10 -7.43311634e-10 -6.28068930e-10 -5.11602094e-10 -3.94057453e-10 -2.75594880e-10 -1.56392121e-10 -3.66369157e-11 8.34751712e-11 2.03733252e-10 3.23927329e-10 4.43826031e-10 5.63211366e-10 6.81846801e-10 7.99497912e-10 9.15946652e-10 1.03093978e-09 1.14425047e-09 1.25567046e-09 1.36492062e-09 1.47183599e-09 1.57617031e-09 1.67770375e-09 1.77626092e-09 1.87163041e-09 1.96361327e-09 2.05206696e-09 2.13681295e-09 2.21775132e-09 2.29471597e-09 2.36760833e-09 2.43634046e-09 2.50085552e-09 2.56105270e-09 2.61693511e-09 2.66845301e-09 2.71563749e-09 2.75846990e-09 2.79694756e-09 2.83120016e-09 2.86116908e-09 2.88704083e-09 2.90878965e-09 2.92656299e-09 2.94048874e-09 2.95059976e-09 2.95707103e-09 2.96006508e-09 2.95965741e-09 2.95606650e-09 2.94941049e-09 2.93986346e-09 2.92765368e-09 2.91288416e-09 2.89579294e-09 2.87653634e-09 2.85528667e-09 2.83226775e-09 2.80758439e-09 2.78151369e-09 2.75412138e-09 2.72559308e-09 2.69611355e-09 2.66577160e-09 2.63475641e-09 2.60315147e-09 2.57107935e-09 2.53864574e-09 2.50591903e-09 2.47298848e-09 2.43995579e-09 2.40684495e-09 2.37371234e-09 2.34060948e-09 2.30754216e-09 2.27454411e-09 2.24161090e-09 2.20876073e-09 2.17589902e-09 2.14307594e-09 2.11022000e-09 2.07728235e-09 2.04419726e-09 2.01088968e-09 1.97727745e-09 1.94325556e-09 1.90875982e-09 1.87366656e-09 1.83788984e-09 1.80129311e-09 1.76377557e-09 1.72521819e-09 1.68554193e-09 1.64457470e-09 1.60225433e-09 1.55845892e-09 1.51308072e-09 1.46600687e-09 1.41713516e-09 1.36639867e-09 1.31366417e-09 1.25886623e-09 1.20192417e-09 1.14276621e-09 1.08129838e-09 1.01751230e-09 9.51306922e-10 8.82688256e-10 8.11601786e-10 7.38039629e-10 6.62001343e-10 5.83499471e-10 5.02548003e-10 4.19186463e-10 3.33463923e-10 2.45434562e-10 1.55178537e-10 6.27833341e-11 -3.16633386e-11 -1.28058009e-10 -2.26277663e-10 -3.26204397e-10 -4.27699209e-10 -5.30619992e-10 -6.34810426e-10 -7.40129291e-10 -8.46375414e-10 -9.53402690e-10 -1.06101972e-09 -1.16904042e-09 -1.27725963e-09 -1.38546552e-09 -1.49347690e-09 -1.60106062e-09 -1.70799419e-09 -1.81409243e-09 -1.91908534e-09 -2.02277306e-09 -2.12494511e-09 -2.22535368e-09 -2.32378072e-09 -2.42004372e-09 -2.51387666e-09 -2.60508282e-09 -2.69349876e-09 -2.77885759e-09 -2.86103630e-09 -2.93976488e-09 -3.01491987e-09 -3.08627346e-09 -3.15367510e-09 -3.21701954e-09 -3.27604655e-09 -3.33068773e-09 -3.38070638e-09 -3.42610740e-09 -3.46661189e-09 -3.50220608e-09 -3.53276164e-09 -3.55819241e-09 -3.57841312e-09 -3.59336028e-09 -3.60295793e-09 -3.60715102e-09 -3.60596841e-09 -3.59935459e-09 -3.58731556e-09 -3.56981689e-09 -3.54692675e-09 -3.51861806e-09 -3.48495632e-09 -3.44596551e-09 -3.40174555e-09 -3.35226846e-09 -3.29772631e-09 -3.23813443e-09 -3.17358606e-09 -3.10419757e-09 -3.03008763e-09 -2.95137670e-09 -2.86819024e-09 -2.78063783e-09 -2.68889033e-09 -2.59313426e-09 -2.49352899e-09 -2.39020803e-09 -2.28338404e-09 -2.17320062e-09 -2.05992440e-09 -1.94364941e-09 -1.82462435e-09 -1.70306336e-09 -1.57915700e-09 -1.45309206e-09 -1.32511130e-09 -1.19540733e-09 -1.06418291e-09 -9.31667521e-10 -7.98067279e-10 -6.63598954e-10 -5.28488364e-10 -3.92941235e-10 -2.57186938e-10 -1.21423538e-10 1.41078260e-11 1.49209756e-10 2.83657542e-10 4.17240020e-10 5.49762236e-10 6.81005918e-10 8.10774337e-10 9.38861433e-10 1.06509734e-09 1.18927712e-09 1.31124067e-09 1.43078149e-09 1.54776969e-09 1.66200720e-09 1.77334680e-09 1.88165061e-09 1.98674743e-09 2.08852224e-09 2.18680896e-09 2.28148944e-09 2.37247333e-09 2.45958520e-09 2.54276356e-09 2.62190669e-09 2.69689582e-09 2.76761791e-09 2.83403412e-09 2.89605806e-09 2.95363178e-09 3.00669978e-09 3.05517323e-09 3.09910653e-09 3.13840998e-09 3.17307136e-09 3.20302207e-09 3.22830851e-09 3.24895244e-09 3.26489547e-09 3.27617733e-09 3.28279293e-09 3.28480820e-09 3.28216543e-09 3.27499139e-09 3.26328053e-09 3.24710303e-09 3.22651839e-09 3.20156812e-09 3.17231441e-09 3.13885762e-09 3.10124082e-09 3.05959214e-09 3.01398773e-09 2.96450531e-09 2.91124458e-09 2.85435653e-09 2.79392420e-09 2.73008427e-09 2.66287004e-09 2.59250399e-09 2.51904841e-09 2.44270570e-09 2.36350772e-09 2.28163588e-09 2.19724250e-09 2.11042128e-09 2.02134032e-09 1.93013566e-09 1.83695092e-09 1.74193066e-09 1.64522068e-09 1.54696850e-09 1.44733722e-09 1.34644870e-09 1.24450983e-09 1.14162364e-09 1.03796804e-09 9.33689090e-10 8.28927524e-10 7.23841140e-10 6.18568086e-10 5.13265458e-10 4.08071549e-10 3.03131298e-10 1.98576933e-10 9.45608591e-11 -8.79679662e-12 -1.11346765e-10 -2.12963036e-10 -3.13512882e-10 -4.12869738e-10 -5.10903209e-10 -6.07493056e-10 -7.02519598e-10 -7.95857047e-10 -8.87399709e-10 -9.77029124e-10 -1.06464459e-09 -1.15014853e-09 -1.23342236e-09 -1.31440914e-09 -1.39298628e-09 -1.46907209e-09 -1.54259516e-09 -1.61348401e-09 -1.68168401e-09 -1.74708781e-09 -1.80966175e-09 -1.86934357e-09 -1.92606464e-09 -1.97979610e-09 -2.03047446e-09 -2.07803796e-09 -2.12249129e-09 -2.16378249e-09 -2.20187002e-09 -2.23673835e-09 -2.26836416e-09 -2.29675923e-09 -2.32189379e-09 -2.34373743e-09 -2.36232922e-09 -2.37765452e-09 -2.38972020e-09 -2.39854980e-09 -2.40417530e-09 -2.40657361e-09 -2.40581555e-09 -2.40192288e-09 -2.39492337e-09 -2.38483788e-09 -2.37173614e-09 -2.35563702e-09 -2.33658770e-09 -2.31466812e-09 -2.28989294e-09 -2.26232011e-09 -2.23203656e-09 -2.19908425e-09 -2.16355045e-09 -2.12547824e-09 -2.08495188e-09 -2.04205419e-09 -1.99686367e-09 -1.94945327e-09 -1.89989724e-09 -1.84831761e-09 -1.79476278e-09 -1.73932624e-09 -1.68213787e-09 -1.62322633e-09 -1.56273261e-09 -1.50073121e-09 -1.43730899e-09 -1.37255440e-09 -1.30657823e-09 -1.23949034e-09 -1.17134641e-09 -1.10226722e-09 -1.03235148e-09 -9.61701357e-10 -8.90405999e-10 -8.18557250e-10 -7.46280315e-10 -6.73649941e-10 -6.00782604e-10 -5.27763881e-10 -4.54699162e-10 -3.81679646e-10 -3.08800853e-10 -2.36161382e-10 -1.63843078e-10 -9.19440357e-11 -2.05465367e-11 5.02599906e-11 1.20391919e-10 1.89763705e-10 2.58297495e-10 3.25912131e-10 3.92525734e-10 4.58061311e-10 5.22451471e-10 5.85610782e-10 6.47468412e-10 7.07972181e-10 7.67037600e-10 8.24607993e-10 8.80611251e-10 9.35006406e-10 9.87714244e-10 1.03870135e-09 1.08790965e-09 1.13530751e-09 1.18081855e-09 1.22442911e-09 1.26611766e-09 1.30580557e-09 1.34348610e-09 1.37912148e-09 1.41270973e-09 1.44418899e-09 1.47356216e-09 1.50079116e-09 1.52588453e-09 1.54880830e-09 1.56957292e-09 1.58813607e-09 1.60450964e-09 1.61870817e-09 1.63070357e-09 1.64051173e-09 1.64814662e-09 1.65362057e-09 1.65694725e-09 1.65813585e-09 1.65718317e-09 1.65416458e-09 1.64904868e-09 1.64190961e-09 1.63274627e-09 1.62159142e-09 1.60847680e-09 1.59344526e-09 1.57653257e-09 1.55775981e-09 1.53718061e-09 1.51483182e-09 1.49074619e-09 1.46498869e-09 1.43759848e-09 1.40863077e-09 1.37811573e-09 1.34612882e-09 1.31271438e-09 1.27794486e-09 1.24184452e-09 1.20450511e-09 1.16597842e-09 1.12631143e-09 1.08557607e-09 1.04383452e-09 1.00114239e-09 9.57563751e-10 9.13175147e-10 8.68013661e-10 8.22158841e-10 7.75667974e-10 7.28597682e-10 6.81031009e-10 6.33013392e-10 5.84621906e-10 5.35913508e-10 4.86954907e-10 4.37819017e-10 3.88557797e-10 3.39243675e-10 2.89941682e-10 2.40709811e-10 1.91616251e-10 1.42717109e-10 9.40744427e-11 4.57455046e-11 -2.20840013e-12 -4.97357433e-11 -9.67786129e-11 -1.43283607e-10 -1.89199045e-10 -2.34472330e-10 -2.79053974e-10 -3.22894128e-10 -3.65945607e-10 -4.08156342e-10 -4.49487114e-10 -4.89889462e-10 -5.29320476e-10 -5.67733305e-10 -6.05096639e-10 -6.41363518e-10 -6.76502410e-10 -7.10477399e-10 -7.43261674e-10 -7.74806275e-10 -8.05101930e-10 -8.34116998e-10 -8.61829386e-10 -8.88226492e-10 -9.13259302e-10 -9.36934585e-10 -9.59232305e-10 -9.80130421e-10 -9.99609451e-10 -1.01767539e-09 -1.03431297e-09 -1.04950543e-09 -1.06324649e-09 -1.07553733e-09 -1.08637216e-09 -1.09574116e-09 -1.10365966e-09 -1.11011983e-09 -1.11513532e-09 -1.11869480e-09 -1.12082660e-09 -1.12153076e-09 -1.12082427e-09 -1.11873155e-09 -1.11524490e-09 -1.11040921e-09 -1.10422055e-09 -1.09670983e-09 -1.08790404e-09 -1.07781067e-09 -1.06647496e-09 -1.05389941e-09 -1.04012549e-09 -1.02516767e-09 -1.00906145e-09 -9.91833948e-10 -9.73519765e-10 -9.54142099e-10 -9.33741751e-10 -9.12358245e-10 -8.90018614e-10 -8.66758720e-10 -8.42628300e-10 -8.17656720e-10 -7.91890498e-10 -7.65358499e-10 -7.38110850e-10 -7.10189879e-10 -6.81628365e-10 -6.52473658e-10 -6.22765561e-10 -5.92552729e-10 -5.61860530e-10 -5.30739425e-10 -4.99232516e-10 -4.67378580e-10 -4.35223330e-10 -4.02803194e-10 -3.70171158e-10 -3.37357628e-10 -3.04407888e-10 -2.71375776e-10 -2.38289888e-10 -2.05202424e-10 -1.72151932e-10 -1.39180453e-10 -1.06329777e-10 -7.36384634e-11 -4.11479184e-11 -8.89644608e-12 2.30773942e-11 5.47395046e-11 8.60519295e-11 1.16981216e-10 1.47491463e-10 1.77550114e-10 2.07125428e-10 2.36186293e-10 2.64695987e-10 2.92631530e-10 3.19958227e-10 3.46647239e-10 3.72671533e-10 3.98002825e-10 4.22612639e-10 4.46481463e-10 4.69580014e-10 4.91887281e-10 5.13387083e-10 5.34055716e-10 5.53871893e-10 5.72826953e-10 5.90895832e-10 6.08076922e-10 6.24351904e-10 6.39698960e-10 6.54131360e-10 6.67622568e-10 6.80160039e-10 6.91746493e-10 7.02385483e-10 7.12048309e-10 7.20743132e-10 7.28478000e-10 7.35230710e-10 7.41014361e-10 7.45821738e-10 7.49656670e-10 7.52532647e-10 7.54437235e-10 7.55388752e-10 7.55388863e-10 7.54450835e-10 7.52591156e-10 7.49812101e-10 7.46114004e-10 7.41546657e-10 7.36092132e-10 7.29770411e-10 7.22606308e-10 7.14611925e-10 7.05805192e-10 6.96196933e-10
6.39672385e-06 6.37205812e-06 6.32820047e-06 6.26481119e-06 6.18143758e-06 6.07757715e-06 5.95270149e-06 5.80635219e-06 5.63816047e-06 5.44795944e-06 5.23581343e-06 5.00208398e-06 4.74751869e-06 4.47321395e-06 4.18071613e-06 3.87199862e-06 3.54944655e-06 3.21587936e-06 2.87447870e-06 2.52873701e-06 2.18239006e-06 1.83936868e-06 1.50368191e-06 1.17930176e-06 8.70126087e-07 5.79808557e-07 3.11710096e-07 6.87873580e-08 -1.46483217e-07 -3.32164859e-07 -4.86926183e-07 -6.10071652e-07 -7.01552153e-07 -7.61979550e-07 -7.92586889e-07 -7.95205665e-07 -7.72210456e-07 -7.26437634e-07 -6.61112836e-07 -5.79758989e-07 -4.86076601e-07 -3.83880206e-07 -2.76956030e-07 -1.68980762e-07 -6.34231583e-08 3.65442929e-08 1.28117392e-07 2.08922984e-07 2.77065283e-07 3.31155775e-07 3.70332316e-07 3.94252709e-07 4.03074750e-07 3.97430512e-07 3.78378786e-07 3.47346287e-07 3.06064209e-07 2.56500073e-07 2.00775958e-07 1.41097019e-07 7.96730433e-08 1.86476683e-08 -3.99677589e-08 -9.43529841e-08 -1.42927995e-07 -1.84392352e-07 -2.17752435e-07 -2.42338345e-07 -2.57808459e-07 -2.64142905e-07 -2.61628244e-07 -2.50829743e-07 -2.32559970e-07 -2.07836649e-07 -1.77839084e-07 -1.43860461e-07 -1.07257932e-07 -6.94049334e-08 -3.16426849e-08 4.75955630e-09 3.86466468e-08 6.90066031e-08 9.49992796e-08 1.15974643e-07 1.31482693e-07 1.41279656e-07 1.45327334e-07 1.43777413e-07 1.36960608e-07 1.25367620e-07 1.09620373e-07 9.04463775e-08 6.86510191e-08 4.50833113e-08 2.06071036e-08 -3.92722654e-09 -2.77119909e-08 -5.00039619e-08 -7.01495253e-08 -8.75974706e-08 -1.01913088e-07 -1.12786694e-07 -1.20036901e-07 -1.23609937e-07 -1.23573329e-07 -1.20110172e-07 -1.13503859e-07 -1.04124581e-07 -9.24155188e-08 -7.88690500e-08 -6.40140172e-08 -4.83931046e-08 -3.25440510e-08 -1.69870873e-08 -2.20369145e-09 1.13740555e-08 2.33744970e-08 3.34956951e-08 4.15113703e-08 4.72745114e-08 5.07176736e-08 5.18500372e-08 5.07535276e-08 4.75765489e-08 4.25263664e-08 3.58586618e-08 2.78658234e-08 1.88680715e-08 9.20022813e-09 -7.98586086e-10 -1.07967537e-08 -2.04790567e-08 -2.95561833e-08 -3.77727396e-08 -4.49124933e-08 -5.08033970e-08 -5.53206050e-08 -5.83877888e-08 -5.99767933e-08 -6.01058212e-08 -5.88367559e-08 -5.62702533e-08 -5.25417718e-08 -4.78138720e-08 -4.22715924e-08 -3.61144359e-08 -2.95503924e-08 -2.27881820e-08 -1.60319011e-08 -9.47466106e-09 -3.29380612e-09 2.35431230e-09 7.33718508e-09 1.15488135e-08 1.49122528e-08 1.73788735e-08 1.89299243e-08 1.95741521e-08 1.93465723e-08 1.83062809e-08 1.65330505e-08 1.41236569e-08 1.11888738e-08 7.84871190e-09 4.22884483e-09 4.56481075e-10 -3.34348726e-09 -7.05163927e-09 -1.05572724e-08 -1.37617207e-08 -1.65797260e-08 -1.89416411e-08 -2.07942890e-08 -2.21019789e-08 -2.28463009e-08 -2.30253221e-08 -2.26537011e-08 -2.17604565e-08 -2.03881640e-08 -1.85900149e-08 -1.64288352e-08 -1.39740735e-08 -1.12995835e-08 -8.48184101e-09 -5.59695934e-09 -2.71923994e-09 8.11297696e-11 2.74002332e-09 5.19982279e-09 7.41211892e-09 9.33681576e-09 1.09443405e-08 1.22146275e-08 1.31380347e-08 1.37145619e-08 1.39533256e-08 1.38720395e-08 1.34956153e-08 1.28556294e-08 1.19887247e-08 1.09356719e-08 9.73967929e-09 8.44532622e-09 7.09733783e-09 5.73934145e-09 4.41268710e-09 3.15556647e-09 2.00229522e-09 9.82335990e-10 1.20152777e-10 -5.65520963e-10 -1.06147446e-09 -1.36032874e-09 -1.46039802e-09 -1.36509115e-09 -1.08300391e-09 -6.27136565e-10 -1.42694745e-11 7.35434824e-10 1.59949209e-09 2.55338817e-09 3.57146490e-09 4.62793093e-09 5.69696906e-09 6.75374867e-09 7.77529108e-09 8.73978578e-09 9.62856106e-09 1.04252535e-08 1.11163700e-08 1.16919985e-08 1.21449979e-08 1.24714887e-08 1.26707889e-08 1.27451916e-08 1.26995428e-08 1.25412072e-08 1.22797879e-08 1.19264243e-08 1.14940466e-08 1.09962208e-08 1.04474047e-08 9.86231896e-09 9.25547461e-09 8.64106298e-09 8.03241562e-09 7.44209316e-09 6.88120139e-09 6.35938946e-09 5.88488902e-09 5.46430456e-09 5.10234699e-09 4.80210005e-09 4.56487825e-09 4.39044001e-09 4.27704805e-09 4.22137347e-09 4.21925250e-09 4.26505409e-09 4.35247927e-09 4.47451143e-09 4.62369343e-09 4.79219509e-09 4.97234609e-09 5.15631271e-09 5.33648503e-09 5.50615553e-09 5.65852787e-09 5.78782178e-09 5.88911675e-09 5.95785110e-09 5.99096239e-09 5.98566885e-09 5.94053162e-09 5.85481885e-09 5.72859093e-09 5.56288171e-09 5.35933786e-09 5.12030773e-09 4.84871165e-09 4.54801885e-09 4.22204849e-09 3.87486843e-09 3.51085561e-09 3.13441184e-09 2.74992829e-09 2.36181918e-09 1.97417727e-09 1.59093716e-09 1.21581856e-09 8.51997584e-10 5.02403452e-10 1.69443126e-10 -1.44899204e-10 -4.39033698e-10 -7.11946058e-10 -9.63021662e-10 -1.19203492e-09 -1.39923984e-09 -1.58521196e-09 -1.75090431e-09 -1.89752480e-09 -2.02655226e-09 -2.13967200e-09 -2.23869900e-09 -2.32560105e-09 -2.40234099e-09 -2.47097187e-09 -2.53349541e-09 -2.59182786e-09 -2.64784294e-09 -2.70325243e-09 -2.75964221e-09 -2.81841217e-09 -2.88076918e-09 -2.94773650e-09 -3.02004333e-09 -3.09834869e-09 -3.18298810e-09 -3.27413341e-09 -3.37171358e-09 -3.47547813e-09 -3.58510022e-09 -3.69987152e-09 -3.81917076e-09 -3.94205646e-09 -4.06766443e-09 -4.19498836e-09 -4.32285141e-09 -4.45021975e-09 -4.57595650e-09 -4.69898431e-09 -4.81816720e-09 -4.93252550e-09 -5.04102449e-09 -5.14282661e-09 -5.23704369e-09 -5.32304600e-09 -5.40013190e-09 -5.46776313e-09 -5.52555690e-09 -5.57322544e-09 -5.61050939e-09 -5.63729508e-09 -5.65363578e-09 -5.65956171e-09 -5.65522562e-09 -5.64098279e-09 -5.61706237e-09 -5.58387647e-09 -5.54189050e-09 -5.49160006e-09 -5.43359491e-09 -5.36834932e-09 -5.29649036e-09 -5.21861310e-09 -5.13538012e-09 -5.04724440e-09 -4.95487384e-09 -4.85879426e-09 -4.75955630e-09 -4.65757743e-09 -4.55338345e-09 -4.44731185e-09 -4.33978276e-09 -4.23102176e-09 -4.12135126e-09 -4.01099509e-09 -3.90009092e-09 -3.78883680e-09 -3.67727715e-09 -3.56545460e-09 -3.45338247e-09 -3.34115757e-09 -3.22859162e-09 -3.11576454e-09 -3.00252090e-09 -2.88882873e-09 -2.77446333e-09 -2.65942290e-09 -2.54349519e-09 -2.42659315e-09 -2.30853736e-09 -2.18923724e-09 -2.06854711e-09 -1.94632044e-09 -1.82250348e-09 -1.69695102e-09 -1.56962887e-09 -1.44045664e-09 -1.30943123e-09 -1.17654597e-09 -1.04183062e-09 -9.05301389e-10 -7.67072628e-10 -6.27242924e-10 -4.85942175e-10 -3.43322704e-10 -1.99567363e-10 -5.48745493e-11 9.05351905e-11 2.36427516e-10 3.82556861e-10 5.28650679e-10 6.74445944e-10 8.19651347e-10 9.63980562e-10 1.10716014e-09 1.24886168e-09 1.38879841e-09 1.52668389e-09 1.66219061e-09 1.79505566e-09 1.92497840e-09 2.05166195e-09 2.17484519e-09 2.29426522e-09 2.40965825e-09 2.52078847e-09 2.62746447e-09 2.72948109e-09 2.82663448e-09 2.91878788e-09 3.00581160e-09 3.08758574e-09 3.16401927e-09 3.23504423e-09 3.30064154e-09 3.36077743e-09 3.41544748e-09 3.46464724e-09 3.50849660e-09 3.54695207e-09 3.58020813e-09 3.60824259e-09 3.63124553e-09 3.64931818e-09 3.66259378e-09 3.67121533e-09 3.67541375e-09 3.67530806e-09 3.67110609e-09 3.66301656e-09 3.65126507e-09 3.63607633e-09 3.61766705e-09 3.59627794e-09 3.57213104e-09 3.54546614e-09 3.51653373e-09 3.48550433e-09 3.45268969e-09 3.41821238e-09 3.38233264e-09 3.34521300e-09 3.30701244e-09 3.26798055e-09 3.22819194e-09 3.18785798e-09 3.14704707e-09 3.10591020e-09 3.06452774e-09 3.02303471e-09 2.98146574e-09 2.93989721e-09 2.89837310e-09 2.85694179e-09 2.81562107e-09 2.77441936e-09 2.73332734e-09 2.69228728e-09 2.65132183e-09 2.61035815e-09 2.56931010e-09 2.52812660e-09 2.48669396e-09 2.44492560e-09 2.40268072e-09 2.35988318e-09 2.31637243e-09 2.27204677e-09 2.22673235e-09 2.18029905e-09 2.13261120e-09 2.08354756e-09 2.03291872e-09 1.98062955e-09 1.92652905e-09 1.87048083e-09 1.81235171e-09 1.75201040e-09 1.68936817e-09 1.62426303e-09 1.55660726e-09 1.48630419e-09 1.41325684e-09 1.33736144e-09 1.25858735e-09 1.17682564e-09 1.09206666e-09 1.00425146e-09 9.13366938e-10 8.19410095e-10 7.22392590e-10 6.22341734e-10 5.19299492e-10 4.13329593e-10 3.04489323e-10 1.92888372e-10 7.86266607e-11 -3.81816800e-11 -1.57404756e-10 -2.78902679e-10 -4.02516687e-10 -5.28089128e-10 -6.55418386e-10 -7.84341481e-10 -9.14657239e-10 -1.04614761e-09 -1.17859056e-09 -1.31178135e-09 -1.44547396e-09 -1.57943081e-09 -1.71337478e-09 -1.84708959e-09 -1.98027506e-09 -2.11266515e-09 -2.24401875e-09 -2.37401698e-09 -2.50240895e-09 -2.62892108e-09 -2.75326295e-09 -2.87514990e-09 -2.99435854e-09 -3.11058201e-09 -3.22353833e-09 -3.33305028e-09 -3.43878837e-09 -3.54058027e-09 -3.63811736e-09 -3.73122511e-09 -3.81963350e-09 -3.90315691e-09 -3.98164746e-09 -4.05480138e-09 -4.12251699e-09 -4.18453583e-09 -4.24080504e-09 -4.29104352e-09 -4.33519398e-09 -4.37310277e-09 -4.40466108e-09 -4.42978321e-09 -4.44835901e-09 -4.46031612e-09 -4.46559767e-09 -4.46420723e-09 -4.45609372e-09 -4.44125536e-09 -4.41966086e-09 -4.39138415e-09 -4.35640568e-09 -4.31479363e-09 -4.26659019e-09 -4.21190260e-09 -4.15071466e-09 -4.08324952e-09 -4.00953182e-09 -3.92967436e-09 -3.84382592e-09 -3.75213027e-09 -3.65472841e-09 -3.55178842e-09 -3.44345408e-09 -3.32991223e-09 -3.21140614e-09 -3.08812831e-09 -2.96025615e-09 -2.82803614e-09 -2.69166250e-09 -2.55144703e-09 -2.40752884e-09 -2.26020382e-09 -2.10973063e-09 -1.95635852e-09 -1.80031046e-09 -1.64188213e-09 -1.48132318e-09 -1.31888228e-09 -1.15483745e-09 -9.89447968e-10 -8.22981128e-10 -6.55713484e-10 -4.87905383e-10 -3.19835380e-10 -1.51754387e-10 1.60458313e-11 1.83314253e-10 3.49775764e-10 5.15169019e-10 6.79250212e-10 8.41752668e-10 1.00242326e-09 1.16102217e-09 1.31732980e-09 1.47109458e-09 1.62211133e-09 1.77013537e-09 1.91498994e-09 2.05645367e-09 2.19432628e-09 2.32844144e-09 2.45858689e-09 2.58461741e-09 2.70634404e-09 2.82360268e-09 2.93627167e-09 3.04416381e-09 3.14718140e-09 3.24520122e-09 3.33807648e-09 3.42567819e-09 3.50795082e-09 3.58477492e-09 3.65608943e-09 3.72184616e-09 3.78190168e-09 3.83632259e-09 3.88503052e-09 3.92798349e-09 3.96510558e-09 3.99645916e-09 4.02204714e-09 4.04183575e-09 4.05583922e-09 4.06407086e-09 4.06660750e-09 4.06339939e-09 4.05455736e-09 4.04011136e-09 4.02012557e-09 3.99468947e-09 3.96383215e-09 3.92766264e-09 3.88627686e-09 3.83974919e-09 3.78822840e-09 3.73179931e-09 3.67058228e-09 3.60468055e-09 3.53428553e-09 3.45950202e-09 3.38049122e-09 3.29731653e-09 3.21023996e-09 3.11933190e-09 3.02484138e-09 2.92682878e-09 2.82549428e-09 2.72103806e-09 2.61357791e-09 2.50331444e-09 2.39042364e-09 2.27507718e-09 2.15745477e-09 2.03773870e-09 1.91611599e-09 1.79278367e-09 1.66789724e-09 1.54169796e-09 1.41433462e-09 1.28601087e-09 1.15691510e-09 1.02722061e-09 8.97125360e-10 7.66796598e-10 6.36431352e-10 5.06197140e-10 3.76277565e-10 2.46836218e-10 1.18054178e-10 -9.90763027e-12 -1.36873013e-10 -2.62685984e-10 -3.87178734e-10 -5.10195886e-10 -6.31575459e-10 -7.51172680e-10 -8.68827676e-10 -9.84402226e-10 -1.09774778e-09 -1.20873078e-09 -1.31721911e-09 -1.42309498e-09 -1.52621105e-09 -1.62649383e-09 -1.72379133e-09 -1.81801085e-09 -1.90905547e-09 -1.99684336e-09 -2.08129380e-09 -2.16229779e-09 -2.23978724e-09 -2.31370056e-09 -2.38394637e-09 -2.45049336e-09 -2.51326004e-09 -2.57217669e-09 -2.62723954e-09 -2.67838796e-09 -2.72556600e-09 -2.76877010e-09 -2.80796164e-09 -2.84313639e-09 -2.87427548e-09 -2.90135893e-09 -2.92440205e-09 -2.94340419e-09 -2.95837110e-09 -2.96932812e-09 -2.97631719e-09 -2.97932545e-09 -2.97841596e-09 -2.97363068e-09 -2.96498870e-09 -2.95253821e-09 -2.93633928e-09 -2.91644031e-09 -2.89288959e-09 -2.86577351e-09 -2.83513080e-09 -2.80102974e-09 -2.76355561e-09 -2.72279321e-09 -2.67882450e-09 -2.63171174e-09 -2.58156374e-09 -2.52847776e-09 -2.47255105e-09 -2.41387610e-09 -2.35255049e-09 -2.28871100e-09 -2.22243024e-09 -2.15381735e-09 -2.08302864e-09 -2.01011985e-09 -1.93523886e-09 -1.85849230e-09 -1.77999143e-09 -1.69984182e-09 -1.61817593e-09 -1.53512941e-09 -1.45077811e-09 -1.36526623e-09 -1.27871969e-09 -1.19126056e-09 -1.10299922e-09 -1.01405856e-09 -9.24578469e-10 -8.34667252e-10 -7.44457662e-10 -6.54061298e-10 -5.63606043e-10 -4.73207216e-10 -3.82981619e-10 -2.93050653e-10 -2.03517245e-10 -1.14502713e-10 -2.61069777e-11 6.15558160e-11 1.48384166e-10 2.34274877e-10 3.19127391e-10 4.02842870e-10 4.85319396e-10 5.66463543e-10 6.46190601e-10 7.24393323e-10 8.00990774e-10 8.75906181e-10 9.49043011e-10 1.02032799e-09 1.08967979e-09 1.15703458e-09 1.22230170e-09 1.28544320e-09 1.34638034e-09 1.40506895e-09 1.46143497e-09 1.51544532e-09 1.56706548e-09 1.61621860e-09 1.66288827e-09 1.70702485e-09 1.74862269e-09 1.78761117e-09 1.82399984e-09 1.85772786e-09 1.88881299e-09 1.91721794e-09 1.94294114e-09 1.96594385e-09 1.98623662e-09 2.00383210e-09 2.01870254e-09 2.03086714e-09 2.04034001e-09 2.04713502e-09 2.05127193e-09 2.05276063e-09 2.05160544e-09 2.04788686e-09 2.04157147e-09 2.03274797e-09 2.02142492e-09 2.00763317e-09 1.99141914e-09 1.97282746e-09 1.95190542e-09 1.92868088e-09 1.90322491e-09 1.87557303e-09 1.84577331e-09 1.81390103e-09 1.78000559e-09 1.74415427e-09 1.70639480e-09 1.66680797e-09 1.62545427e-09 1.58241814e-09 1.53774077e-09 1.49152546e-09 1.44383910e-09 1.39474238e-09 1.34432360e-09 1.29265376e-09 1.23981220e-09 1.18586974e-09 1.13092308e-09 1.07502146e-09 1.01825876e-09 9.60709401e-10 9.02443592e-10 8.43560777e-10 7.84119020e-10 7.24214411e-10 6.63915312e-10 6.03308153e-10 5.42476800e-10 4.81492721e-10 4.20442611e-10 3.59405412e-10 2.98455722e-10 2.37675345e-10 1.77136708e-10 1.16915290e-10 5.70820752e-11 -2.28853048e-12 -6.11310585e-11 -1.19373289e-10 -1.76950316e-10 -2.33798814e-10 -2.89852808e-10 -3.45051210e-10 -3.99331346e-10 -4.52635734e-10 -5.04902981e-10 -5.56078517e-10 -6.06106554e-10 -6.54929777e-10 -7.02496117e-10 -7.48760609e-10 -7.93669908e-10 -8.37181824e-10 -8.79253170e-10 -9.19853027e-10 -9.58916946e-10 -9.96435101e-10 -1.03236708e-09 -1.06668541e-09 -1.09937409e-09 -1.13037707e-09 -1.15970161e-09 -1.18731674e-09 -1.21320398e-09 -1.23733118e-09 -1.25971228e-09 -1.28032079e-09 -1.29914368e-09 -1.31616901e-09 -1.33139938e-09 -1.34482536e-09 -1.35643913e-09 -1.36625650e-09 -1.37426664e-09 -1.38048967e-09 -1.38490991e-09 -1.38756151e-09 -1.38844647e-09 -1.38758582e-09 -1.38500578e-09 -1.38070172e-09 -1.37472683e-09 -1.36707828e-09 -1.35779477e-09 -1.34690370e-09 -1.33442019e-09 -1.32040090e-09 -1.30484218e-09 -1.28780042e-09 -1.26929500e-09 -1.24936556e-09 -1.22804938e-09 -1.20538785e-09 -1.18140808e-09 -1.15616228e-09 -1.12969850e-09 -1.10205067e-09 -1.07326448e-09 -1.04339709e-09 -1.01248931e-09 -9.80598214e-10 -9.47758705e-10 -9.14032461e-10 -8.79472439e-10 -8.44118941e-10 -8.08032474e-10 -7.71258279e-10 -7.33859556e-10 -6.95868030e-10 -6.57344540e-10 -6.18343737e-10 -5.78911807e-10 -5.39106468e-10 -4.98974723e-10 -4.58576427e-10 -4.17954865e-10 -3.77165521e-10 -3.36271060e-10 -2.95311588e-10 -2.54348136e-10 -2.13431269e-10 -1.72611313e-10 -1.31940932e-10 -9.14682323e-11 -5.12434470e-11 -1.13135612e-11 2.82724608e-11 6.74716394e-11 1.06239434e-10 1.44532497e-10 1.82308058e-10 2.19524496e-10 2.56143301e-10 2.92124464e-10 3.27425503e-10 3.62015140e-10 3.95850741e-10 4.28898139e-10 4.61122751e-10 4.92489688e-10 5.22965005e-10 5.52519946e-10 5.81124426e-10 6.08748635e-10 6.35373004e-10 6.60966393e-10 6.85508816e-10 7.08981651e-10 7.31357863e-10 7.52635843e-10 7.72792497e-10 7.91801902e-10 8.09674272e-10 8.26385183e-10 8.41917536e-10 8.56270277e-10 8.69449512e-10 8.81423989e-10 8.92197538e-10 9.01781316e-10 9.10152287e-10 9.17319831e-10 9.23282617e-10 9.28039756e-10 9.31607180e-10 9.33974509e-10 9.35161504e-10 9.35169220e-10 9.34017752e-10 9.31723809e-10 9.28291166e-10 9.23722931e-10 9.18073617e-10 9.11327958e-10 9.03512265e-10 8.94650132e-10 8.84761597e-10 8.73866535e-10 8.61979099e-10
5.32492572e-06 5.32899685e-06 5.33518983e-06 5.34186597e-06 5.34675473e-06 5.34707897e-06 5.33964339e-06 5.32098898e-06 5.28755322e-06 5.23581161e-06 5.16243222e-06 5.06445554e-06 4.93941661e-06 4.78548395e-06 4.60155070e-06 4.38733173e-06 4.14339434e-06 3.87120940e-06 3.57311364e-06 3.25226961e-06 2.91260449e-06 2.55870646e-06 2.19569984e-06 1.82909548e-06 1.46465550e-06 1.10819497e-06 7.65436653e-07 4.41838779e-07 1.42420504e-07 -1.28353577e-07 -3.66727363e-07 -5.69742497e-07 -7.35319077e-07 -8.62308639e-07 -9.50507456e-07 -1.00065165e-06 -1.01438354e-06 -9.94176730e-07 -9.43254463e-07 -8.65478228e-07 -7.65207119e-07 -6.47182674e-07 -5.16354817e-07 -3.77753906e-07 -2.36331971e-07 -9.68180416e-08 3.63982053e-08 1.59389685e-07 2.68783651e-07 3.61835646e-07 4.36484470e-07 4.91379126e-07 5.25879841e-07 5.40049086e-07 5.34602833e-07 5.10858541e-07 4.70660240e-07 4.16288941e-07 3.50367543e-07 2.75752711e-07 1.95433387e-07 1.12423479e-07 2.96615639e-08 -5.00831234e-08 -1.24292484e-07 -1.90769707e-07 -2.47695432e-07 -2.93668741e-07 -3.27730895e-07 -3.49373948e-07 -3.58534734e-07 -3.55571942e-07 -3.41232962e-07 -3.16607782e-07 -2.83074158e-07 -2.42236268e-07 -1.95859585e-07 -1.45802630e-07 -9.39496942e-08 -4.21468940e-08 7.85888687e-09 5.44715419e-08 9.62922968e-08 1.32155662e-07 1.61156720e-07 1.82667065e-07 1.96341119e-07 2.02111977e-07 2.00182939e-07 1.90999828e-07 1.75228934e-07 1.53720919e-07 1.27473385e-07 9.75892647e-08 6.52356960e-08 3.16025250e-08 -2.14092211e-09 -3.48795766e-08 -6.55908536e-08 -9.33690671e-08 -1.17452373e-07 -1.37238402e-07 -1.52295598e-07 -1.62370611e-07 -1.67383831e-07 -1.67424986e-07 -1.62741486e-07 -1.53719299e-07 -1.40867371e-07 -1.24790972e-07 -1.06168045e-07 -8.57253610e-08 -6.42079954e-08 -4.23597868e-08 -2.08948023e-08 -4.78678430e-10 1.82910327e-08 3.49003813e-08 4.89310992e-08 6.00687571e-08 6.81075392e-08 7.29505132e-08 7.46069020e-08 7.31869250e-08 6.88922341e-08 6.20053058e-08 5.28749950e-08 4.19029789e-08 2.95288345e-08 1.62129439e-08 2.42125964e-09 -1.13881597e-08 -2.47808103e-08 -3.73573990e-08 -4.87637841e-08 -5.86998716e-08 -6.69265390e-08 -7.32689962e-08 -7.76191564e-08 -7.99350450e-08 -8.02390483e-08 -7.86130592e-08 -7.51937659e-08 -7.01643241e-08 -6.37476063e-08 -5.61961677e-08 -4.77841979e-08 -3.87966566e-08 -2.95212601e-08 -2.02391952e-08 -1.12174270e-08 -2.70068057e-09 5.09363929e-09 1.19811503e-08 1.78144646e-08 2.24846062e-08 2.59227377e-08 2.80999046e-08 2.90262534e-08 2.87476567e-08 2.73431482e-08 2.49204462e-08 2.16115694e-08 1.75671673e-08 1.29521354e-08 7.93797739e-09 2.70032530e-09 -2.58895483e-09 -7.76494602e-09 -1.26747324e-08 -1.71808878e-08 -2.11650146e-08 -2.45292284e-08 -2.71988441e-08 -2.91223259e-08 -3.02724814e-08 -3.06449479e-08 -3.02575245e-08 -2.91485023e-08 -2.73744192e-08 -2.50073029e-08 -2.21322054e-08 -1.88435365e-08 -1.52425415e-08 -1.14336913e-08 -7.52185514e-09 -3.60910946e-09 2.07521111e-10 3.83875687e-09 7.20483229e-09 1.02374997e-08 1.28807756e-08 1.50923611e-08 1.68434084e-08 1.81190742e-08 1.89178380e-08 1.92507912e-08 1.91407779e-08 1.86212148e-08 1.77343544e-08 1.65297678e-08 1.50628701e-08 1.33923734e-08 1.15796759e-08 9.68597647e-09 7.77152920e-09 5.89350080e-09 4.10499723e-09 2.45373499e-09 9.81280834e-10 -2.78074452e-10 -1.29730005e-09 -2.05740491e-09 -2.54706123e-09 -2.76268963e-09 -2.70818568e-09 -2.39420750e-09 -1.83760829e-09 -1.06082965e-09 -9.05933106e-11 1.04255848e-09 2.30535302e-09 3.66313180e-09 5.08026160e-09 6.52144694e-09 7.95279353e-09 9.34158395e-09 1.06583720e-08 1.18765247e-08 1.29729321e-08 1.39288820e-08 1.47295758e-08 1.53646624e-08 1.58280695e-08 1.61182410e-08 1.62373848e-08 1.61916169e-08 1.59905245e-08 1.56464761e-08 1.51747681e-08 1.45922154e-08 1.39175480e-08 1.31703413e-08 1.23705206e-08 1.15381589e-08 1.06927587e-08 9.85288295e-09 9.03577302e-09 8.25689384e-09 7.53023244e-09 6.86735291e-09 6.27746388e-09 5.76775960e-09 5.34277333e-09 5.00490671e-09 4.75425210e-09 4.58877381e-09 4.50464555e-09 4.49607995e-09 4.55598581e-09 4.67584016e-09 4.84636331e-09 5.05746200e-09 5.29859534e-09 5.55898794e-09 5.82808113e-09 6.09560402e-09 6.35164099e-09 6.58713262e-09 6.79386503e-09 6.96454805e-09 7.09313142e-09 7.17454540e-09 7.20519111e-09 7.18240756e-09 7.10490156e-09 6.97255942e-09 6.78634926e-09 6.54834942e-09 6.26143404e-09 5.92943472e-09 5.55680124e-09 5.14861220e-09 4.71034234e-09 4.24786606e-09 3.76702758e-09 3.27392868e-09 2.77451662e-09 2.27437447e-09 1.77906045e-09 1.29357858e-09 8.22430124e-10 3.69720254e-10 -6.10995698e-11 -4.67176520e-10 -8.46241299e-10 -1.19671384e-09 -1.51757629e-09 -1.80840143e-09 -2.06938466e-09 -2.30114416e-09 -2.50487631e-09 -2.68211142e-09 -2.83477908e-09 -2.96506064e-09 -3.07544745e-09 -3.16851034e-09 -3.24698668e-09 -3.31366024e-09 -3.37126282e-09 -3.42249884e-09 -3.46995846e-09 -3.51607879e-09 -3.56309293e-09 -3.61302677e-09 -3.66762132e-09 -3.72833853e-09 -3.79644050e-09 -3.87280830e-09 -3.95809252e-09 -4.05257472e-09 -4.15632195e-09 -4.26920632e-09 -4.39062298e-09 -4.51995685e-09 -4.65629046e-09 -4.79857221e-09 -4.94563146e-09 -5.09604092e-09 -5.24846655e-09 -5.40141887e-09 -5.55344215e-09 -5.70302294e-09 -5.84869397e-09 -5.98907057e-09 -6.12283468e-09 -6.24869489e-09 -6.36558450e-09 -6.47243237e-09 -6.56833699e-09 -6.65254163e-09 -6.72447520e-09 -6.78361722e-09 -6.82961243e-09 -6.86234003e-09 -6.88164725e-09 -6.88761226e-09 -6.88047130e-09 -6.86049795e-09 -6.82803680e-09 -6.78368117e-09 -6.72794620e-09 -6.66151578e-09 -6.58505783e-09 -6.49932375e-09 -6.40511466e-09 -6.30316954e-09 -6.19428242e-09 -6.07928108e-09 -5.95891869e-09 -5.83394488e-09 -5.70498848e-09 -5.57278845e-09 -5.43791856e-09 -5.30092592e-09 -5.16224574e-09 -5.02238962e-09 -4.88171104e-09 -4.74045869e-09 -4.59898697e-09 -4.45742021e-09 -4.31588187e-09 -4.17447321e-09 -4.03332390e-09 -3.89228916e-09 -3.75147646e-09 -3.61072505e-09 -3.46998341e-09 -3.32904193e-09 -3.18782423e-09 -3.04616066e-09 -2.90383984e-09 -2.76066281e-09 -2.61646704e-09 -2.47105714e-09 -2.32422170e-09 -2.17582752e-09 -2.02570760e-09 -1.87372340e-09 -1.71975811e-09 -1.56375535e-09 -1.40564760e-09 -1.24544108e-09 -1.08311071e-09 -9.18748633e-10 -7.52432561e-10 -5.84277959e-10 -4.14443591e-10 -2.43111531e-10 -7.04994951e-11 1.03153042e-10 2.77584705e-10 4.52503729e-10 6.27608021e-10 8.02581113e-10 9.77080861e-10 1.15075660e-09 1.32328148e-09 1.49425783e-09 1.66332637e-09 1.83014182e-09 1.99428296e-09 2.15543139e-09 2.31320696e-09 2.46723486e-09 2.61719713e-09 2.76273004e-09 2.90351698e-09 3.03927461e-09 3.16971249e-09 3.29458327e-09 3.41364048e-09 3.52667984e-09 3.63352681e-09 3.73403708e-09 3.82807919e-09 3.91556654e-09 3.99642630e-09 4.07064427e-09 4.13820533e-09 4.19906598e-09 4.25337454e-09 4.30109637e-09 4.34241620e-09 4.37734826e-09 4.40607906e-09 4.42874892e-09 4.44552661e-09 4.45658532e-09 4.46217197e-09 4.46247306e-09 4.45770176e-09 4.44818049e-09 4.43410553e-09 4.41581971e-09 4.39353443e-09 4.36758096e-09 4.33822134e-09 4.30576463e-09 4.27049596e-09 4.23264446e-09 4.19255652e-09 4.15045687e-09 4.10660039e-09 4.06121803e-09 4.01451583e-09 3.96677269e-09 3.91813337e-09 3.86876753e-09 3.81886700e-09 3.76855436e-09 3.71795794e-09 3.66722386e-09 3.61641606e-09 3.56561491e-09 3.51490348e-09 3.46430529e-09 3.41386563e-09 3.36358630e-09 3.31345618e-09 3.26342819e-09 3.21350102e-09 3.16359428e-09 3.11362047e-09 3.06349968e-09 3.01310088e-09 2.96232061e-09 2.91098678e-09 2.85900503e-09 2.80618107e-09 2.75238388e-09 2.69742206e-09 2.64112421e-09 2.58331556e-09 2.52385934e-09 2.46252796e-09 2.39919751e-09 2.33368069e-09 2.26582098e-09 2.19544610e-09 2.12240470e-09 2.04657059e-09 1.96776384e-09 1.88587423e-09 1.80077397e-09 1.71235481e-09 1.62048597e-09 1.52512292e-09 1.42614753e-09 1.32353484e-09 1.21721977e-09 1.10718390e-09 9.93418681e-10 8.75946427e-10 7.54793783e-10 6.30008268e-10 5.01666486e-10 3.69854147e-10 2.34680941e-10 9.62778746e-11 -4.52204940e-11 -1.89651406e-10 -3.36844330e-10 -4.86615637e-10 -6.38750386e-10 -7.93038968e-10 -9.49259782e-10 -1.10717568e-09 -1.26652067e-09 -1.42704693e-09 -1.58846447e-09 -1.75049841e-09 -1.91285521e-09 -2.07520756e-09 -2.23728014e-09 -2.39871989e-09 -2.55921018e-09 -2.71843037e-09 -2.87602431e-09 -3.03167846e-09 -3.18505267e-09 -3.33580141e-09 -3.48358453e-09 -3.62813202e-09 -3.76905085e-09 -3.90602528e-09 -4.03881817e-09 -4.16704893e-09 -4.29048130e-09 -4.40878489e-09 -4.52171145e-09 -4.62893857e-09 -4.73025707e-09 -4.82545648e-09 -4.91421037e-09 -4.99635178e-09 -5.07160713e-09 -5.13987430e-09 -5.20084509e-09 -5.25443955e-09 -5.30046140e-09 -5.33879518e-09 -5.36931566e-09 -5.39191847e-09 -5.40648859e-09 -5.41297140e-09 -5.41136203e-09 -5.40160272e-09 -5.38368750e-09 -5.35758482e-09 -5.32338462e-09 -5.28105493e-09 -5.23068433e-09 -5.17233012e-09 -5.10609843e-09 -5.03200215e-09 -4.95027908e-09 -4.86097762e-09 -4.76423456e-09 -4.66023287e-09 -4.54913074e-09 -4.43111670e-09 -4.30638591e-09 -4.17512003e-09 -4.03754918e-09 -3.89394073e-09 -3.74455039e-09 -3.58959351e-09 -3.42935946e-09 -3.26409758e-09 -3.09415979e-09 -2.91974303e-09 -2.74119506e-09 -2.55882333e-09 -2.37293205e-09 -2.18380034e-09 -1.99177852e-09 -1.79716714e-09 -1.60027469e-09 -1.40143730e-09 -1.20096877e-09 -9.99187955e-10 -7.96437583e-10 -5.93027849e-10 -3.89300814e-10 -1.85559013e-10 1.78452808e-11 2.20606422e-10 4.22391899e-10 6.22885965e-10 8.21791968e-10 1.01879039e-09 1.21356503e-09 1.40583789e-09 1.59532854e-09 1.78174164e-09 1.96482364e-09 2.14428586e-09 2.31990427e-09 2.49141774e-09 2.65858113e-09 2.82118107e-09 2.97897862e-09 3.13178772e-09 3.27937855e-09 3.42155104e-09 3.55817109e-09 3.68899888e-09 3.81391896e-09 3.93276167e-09 4.04539224e-09 4.15163148e-09 4.25139768e-09 4.34458047e-09 4.43108084e-09 4.51082460e-09 4.58369431e-09 4.64971950e-09 4.70879846e-09 4.76091322e-09 4.80597895e-09 4.84404095e-09 4.87510610e-09 4.89913310e-09 4.91616325e-09 4.92619612e-09 4.92931762e-09 4.92547336e-09 4.91480923e-09 4.89735097e-09 4.87317564e-09 4.84238449e-09 4.80503726e-09 4.76124074e-09 4.71112616e-09 4.65477279e-09 4.59236249e-09 4.52400628e-09 4.44985204e-09 4.37001191e-09 4.28472968e-09 4.19412016e-09 4.09837830e-09 3.99760502e-09 3.89208743e-09 3.78193632e-09 3.66741615e-09 3.54864305e-09 3.42584427e-09 3.29925187e-09 3.16902271e-09 3.03539316e-09 2.89857438e-09 2.75877982e-09 2.61622579e-09 2.47113341e-09 2.32373060e-09 2.17424787e-09 2.02288811e-09 1.86992849e-09 1.71555528e-09 1.56001789e-09 1.40354240e-09 1.24633902e-09 1.08864712e-09 9.30673483e-10 7.72650416e-10 6.14785584e-10 4.57299087e-10 3.00392211e-10 1.44282419e-10 -1.08333342e-11 -1.64741998e-10 -3.17256443e-10 -4.68170391e-10 -6.17296547e-10 -7.64441399e-10 -9.09423092e-10 -1.05205444e-09 -1.19216259e-09 -1.32957412e-09 -1.46412205e-09 -1.59564428e-09 -1.72400405e-09 -1.84901949e-09 -1.97060002e-09 -2.08856576e-09 -2.20280738e-09 -2.31320119e-09 -2.41963949e-09 -2.52203525e-09 -2.62025202e-09 -2.71421752e-09 -2.80383761e-09 -2.88902346e-09 -2.96971647e-09 -3.04582981e-09 -3.11728576e-09 -3.18406013e-09 -3.24608940e-09 -3.30331673e-09 -3.35571326e-09 -3.40325612e-09 -3.44593154e-09 -3.48371265e-09 -3.51657059e-09 -3.54454444e-09 -3.56761176e-09 -3.58579411e-09 -3.59912167e-09 -3.60762442e-09 -3.61131192e-09 -3.61024832e-09 -3.60447805e-09 -3.59404217e-09 -3.57898267e-09 -3.55938801e-09 -3.53529206e-09 -3.50677887e-09 -3.47394291e-09 -3.43682649e-09 -3.39552197e-09 -3.35013350e-09 -3.30075178e-09 -3.24748317e-09 -3.19040649e-09 -3.12965542e-09 -3.06533354e-09 -2.99757053e-09 -2.92647484e-09 -2.85216584e-09 -2.77480439e-09 -2.69448508e-09 -2.61134625e-09 -2.52555721e-09 -2.43720022e-09 -2.34645370e-09 -2.25344404e-09 -2.15830309e-09 -2.06116796e-09 -1.96219185e-09 -1.86153687e-09 -1.75930631e-09 -1.65566555e-09 -1.55076790e-09 -1.44476381e-09 -1.33778855e-09 -1.22998955e-09 -1.12153592e-09 -1.01255519e-09 -9.03212768e-10 -7.93643810e-10 -6.84001296e-10 -5.74425708e-10 -4.65059907e-10 -3.56048274e-10 -2.47518020e-10 -1.39615347e-10 -3.24623384e-11 7.38044903e-11 1.79060766e-10 2.83179868e-10 3.86042698e-10 4.87527629e-10 5.87510318e-10 6.85880575e-10 7.82529874e-10 8.77337814e-10 9.70195591e-10 1.06101516e-09 1.14968363e-09 1.23610727e-09 1.32018352e-09 1.40184242e-09 1.48097712e-09 1.55753110e-09 1.63141567e-09 1.70257775e-09 1.77092285e-09 1.83640925e-09 1.89900307e-09 1.95860828e-09 2.01519879e-09 2.06872186e-09 2.11916773e-09 2.16645180e-09 2.21058083e-09 2.25149244e-09 2.28919206e-09 2.32364317e-09 2.35484288e-09 2.38275044e-09 2.40737630e-09 2.42872711e-09 2.44677734e-09 2.46155185e-09 2.47305865e-09 2.48131959e-09 2.48635568e-09 2.48818510e-09 2.48681142e-09 2.48232501e-09 2.47470122e-09 2.46402865e-09 2.45032616e-09 2.43363130e-09 2.41399789e-09 2.39148223e-09 2.36614095e-09 2.33801523e-09 2.30717623e-09 2.27367702e-09 2.23757757e-09 2.19896235e-09 2.15789753e-09 2.11445883e-09 2.06870865e-09 2.02074046e-09 1.97063188e-09 1.91848215e-09 1.86434684e-09 1.80834253e-09 1.75055431e-09 1.69105685e-09 1.62995351e-09 1.56733776e-09 1.50329577e-09 1.43792317e-09 1.37132583e-09 1.30357403e-09 1.23477828e-09 1.16502766e-09 1.09440876e-09 1.02303824e-09 9.50996226e-10 8.78387169e-10 8.05302741e-10 7.31842684e-10 6.58110136e-10 5.84193457e-10 5.10194394e-10 4.36209659e-10 3.62331955e-10 2.88657733e-10 2.15274659e-10 1.42275754e-10 6.97469166e-11 -2.22276364e-12 -7.35520256e-11 -1.44155604e-10 -2.13953799e-10 -2.82868479e-10 -3.50820734e-10 -4.17735735e-10 -4.83538903e-10 -5.48158796e-10 -6.11521916e-10 -6.73562817e-10 -7.34212080e-10 -7.93402233e-10 -8.51068160e-10 -9.07157127e-10 -9.61604685e-10 -1.01436148e-09 -1.06537013e-09 -1.11459114e-09 -1.16195914e-09 -1.20744958e-09 -1.25102123e-09 -1.29263628e-09 -1.33227124e-09 -1.36986944e-09 -1.40543044e-09 -1.43891793e-09 -1.47031098e-09 -1.49957585e-09 -1.52671964e-09 -1.55171320e-09 -1.57454488e-09 -1.59519781e-09 -1.61367547e-09 -1.62996405e-09 -1.64405922e-09 -1.65597430e-09 -1.66570063e-09 -1.67325698e-09 -1.67863312e-09 -1.68186459e-09 -1.68295516e-09 -1.68192904e-09 -1.67881925e-09 -1.67362141e-09 -1.66639430e-09 -1.65713815e-09 -1.64589919e-09 -1.63271263e-09 -1.61759839e-09 -1.60061436e-09 -1.58177332e-09 -1.56112517e-09 -1.53870738e-09 -1.51456386e-09 -1.48873880e-09 -1.46128032e-09 -1.43222723e-09 -1.40163919e-09 -1.36957251e-09 -1.33607203e-09 -1.30119099e-09 -1.26499988e-09 -1.22754618e-09 -1.18889781e-09 -1.14910459e-09 -1.10823317e-09 -1.06634809e-09 -1.02350450e-09 -9.79768877e-10 -9.35201583e-10 -8.89872870e-10 -8.43826509e-10 -7.97137106e-10 -7.49867196e-10 -7.02074648e-10 -6.53828713e-10 -6.05186054e-10 -5.56221166e-10 -5.06986064e-10 -4.57547361e-10 -4.07978901e-10 -3.58332315e-10 -3.08681598e-10 -2.59085194e-10 -2.09605930e-10 -1.60307623e-10 -1.11248021e-10 -6.24886115e-11 -1.40867526e-11 3.39006045e-11 8.14190798e-11 1.28415431e-10 1.74836257e-10 2.20630028e-10 2.65746342e-10 3.10138581e-10 3.53758439e-10 3.96554511e-10 4.38485859e-10 4.79506462e-10 5.19570581e-10 5.58637525e-10 5.96664440e-10 6.33611719e-10 6.69445888e-10 7.04124675e-10 7.37618272e-10 7.69898367e-10 8.00930544e-10 8.30688740e-10 8.59150195e-10 8.86286489e-10 9.12088072e-10 9.36529909e-10 9.59583191e-10 9.81257409e-10 1.00152375e-09 1.02036274e-09 1.03777226e-09 1.05375508e-09 1.06828163e-09 1.08135129e-09 1.09297793e-09 1.10313536e-09 1.11183329e-09 1.11907089e-09 1.12484833e-09 1.12918258e-09 1.13206355e-09 1.13351423e-09 1.13353699e-09 1.13215232e-09 1.12938020e-09 1.12523035e-09 1.11970916e-09 1.11286780e-09 1.10470466e-09 1.09523968e-09 1.08450854e-09 1.07253073e-09 1.05933196e-09 1.04493236e-09
4.25653707e-06 4.28838416e-06 4.34297840e-06 4.41743100e-06 4.50777679e-06 4.60906017e-06 4.71557041e-06 4.82100768e-06 4.91875335e-06 5.00208716e-06 5.06445690e-06 5.09970164e-06 5.10229620e-06 5.06756101e-06 4.99184057e-06 4.87263674e-06 4.70871396e-06 4.50019888e-06 4.24853761e-06 3.95649113e-06 3.62807350e-06 3.26841837e-06 2.88362912e-06 2.48058313e-06 2.06674713e-06 1.64992980e-06 1.23804352e-06 8.38882215e-07 4.59869625e-07 1.07862547e-07 -2.11062002e-07 -4.91768219e-07 -7.30194301e-07 -9.23459993e-07 -1.06991456e-06 -1.16916601e-06 -1.22206256e-06 -1.23063148e-06 -1.19797801e-06 -1.12817793e-06 -1.02610295e-06 -8.97280074e-07 -7.47674221e-07 -5.83510541e-07 -4.11082283e-07 -2.36543883e-07 -6.57520332e-08 9.59127533e-08 2.43680859e-07 3.73506396e-07 4.82164694e-07 5.67304426e-07 6.27475117e-07 6.62128315e-07 6.71585354e-07 6.56980859e-07 6.20181197e-07 5.63684921e-07 4.90506125e-07 4.04047213e-07 3.07965735e-07 2.06041335e-07 1.02040708e-07 -4.05229628e-10 -9.79150130e-08 -1.87457322e-07 -2.66432249e-07 -3.32736356e-07 -3.84806043e-07 -4.21641523e-07 -4.42810219e-07 -4.48430370e-07 -4.39139654e-07 -4.16043576e-07 -3.80655521e-07 -3.34822815e-07 -2.80647939e-07 -2.20402569e-07 -1.56444827e-07 -9.11336997e-08 -2.67486939e-08 3.45783349e-08 9.09324456e-08 1.40664838e-07 1.82433496e-07 2.15235048e-07 2.38416675e-07 2.51683275e-07 2.55084842e-07 2.48998958e-07 2.34100639e-07 2.11322032e-07 1.81811032e-07 1.46878762e-07 1.07950399e-07 6.65080222e-08 2.40441125e-08 -1.79951485e-08 -5.82496398e-08 -9.54870529e-08 -1.28640181e-07 -1.56826786e-07 -1.79374808e-07 -1.95830125e-07 -2.05960021e-07 -2.09752699e-07 -2.07398983e-07 -1.99281146e-07 -1.85950029e-07 -1.68094829e-07 -1.46516101e-07 -1.22093638e-07 -9.57525401e-08 -6.84329251e-08 -4.10565946e-08 -1.44997614e-08 1.04321458e-08 3.30285701e-08 5.26890744e-08 6.89391157e-08 8.14365251e-08 8.99765951e-08 9.44906162e-08 9.50403489e-08 9.18112733e-08 8.50975184e-08 7.52878080e-08 6.28488905e-08 4.83057860e-08 3.22225802e-08 1.51822803e-08 -2.23143104e-09 -1.94534522e-08 -3.59535726e-08 -5.12507370e-08 -6.49254197e-08 -7.66297354e-08 -8.60938680e-08 -9.31304065e-08 -9.76355372e-08 -9.95880471e-08 -9.90449713e-08 -9.61366950e-08 -9.10574993e-08 -8.40579251e-08 -7.54328688e-08 -6.55112693e-08 -5.46433085e-08 -4.31895302e-08 -3.15090354e-08 -1.99492654e-08 -8.83537155e-09 1.53718815e-09 1.09105684e-08 1.90708036e-08 2.58502340e-08 3.11308668e-08 3.48451792e-08 3.69753721e-08 3.75510041e-08 3.66458153e-08 3.43727891e-08 3.08791144e-08 2.63396842e-08 2.09508784e-08 1.49230246e-08 8.47465031e-09 1.82434690e-09 -4.81445994e-09 -1.12399476e-08 -1.72668706e-08 -2.27310508e-08 -2.74930372e-08 -3.14404858e-08 -3.44899362e-08 -3.65877000e-08 -3.77101657e-08 -3.78618097e-08 -3.70744786e-08 -3.54046747e-08 -3.29303020e-08 -2.97480298e-08 -2.59689159e-08 -2.17147900e-08 -1.71144094e-08 -1.22993455e-08 -7.40018180e-09 -2.54282639e-09 2.15365503e-09 6.58192789e-09 1.06463816e-08 1.42667886e-08 1.73789232e-08 1.99353352e-08 2.19061036e-08 2.32782682e-08 2.40554527e-08 2.42569982e-08 2.39161189e-08 2.30785169e-08 2.18006306e-08 2.01472332e-08 1.81892901e-08 1.60020051e-08 1.36622127e-08 1.12467120e-08 8.82954865e-09 6.48106635e-09 4.26562252e-09 2.24052954e-09 4.54972948e-10 -1.05100284e-09 -2.24679653e-09 -3.11179171e-09 -3.63491282e-09 -3.81479914e-09 -3.65916542e-09 -3.18388604e-09 -2.41248799e-09 -1.37472878e-09 -1.05844666e-10 1.35467904e-09 2.96474156e-09 4.68022826e-09 6.45664944e-09 8.25049584e-09 1.00191690e-08 1.17234640e-08 1.33272851e-08 1.47985446e-08 1.61102518e-08 1.72402830e-08 1.81718534e-08 1.88935942e-08 1.93999004e-08 1.96899848e-08 1.97683558e-08 1.96439611e-08 1.93298000e-08 1.88427727e-08 1.82023001e-08 1.74304784e-08 1.65510592e-08 1.55886202e-08 1.45682737e-08 1.35149172e-08 1.24526842e-08 1.14043210e-08 1.03907603e-08 9.43093426e-09 8.54130278e-09 7.73550113e-09 7.02448588e-09 6.41609077e-09 5.91547078e-09 5.52459412e-09 5.24282484e-09 5.06708275e-09 4.99179365e-09 5.00925879e-09 5.11006348e-09 5.28342170e-09 5.51723289e-09 5.79882808e-09 6.11484197e-09 6.45194120e-09 6.79691325e-09 7.13695059e-09 7.46010898e-09 7.75515119e-09 8.01221134e-09 8.22250357e-09 8.37870573e-09 8.47504467e-09 8.50727488e-09 8.47253645e-09 8.36953618e-09 8.19855650e-09 7.96108779e-09 7.65992780e-09 7.29913907e-09 6.88354262e-09 6.41897024e-09 5.91187188e-09 5.36924283e-09 4.79834306e-09 4.20658353e-09 3.60152619e-09 2.99040082e-09 2.38028086e-09 1.77782411e-09 1.18910037e-09 6.19696294e-10 7.45039586e-11 -4.42424763e-10 -9.27706800e-10 -1.37867762e-09 -1.79354309e-09 -2.17123919e-09 -2.51142662e-09 -2.81442691e-09 -3.08123305e-09 -3.31339756e-09 -3.51298413e-09 -3.68243880e-09 -3.82464149e-09 -3.94264799e-09 -4.03978584e-09 -4.11948875e-09 -4.18519086e-09 -4.24034552e-09 -4.28829913e-09 -4.33226535e-09 -4.37522607e-09 -4.41993886e-09 -4.46885040e-09 -4.52406312e-09 -4.58742511e-09 -4.66035166e-09 -4.74393724e-09 -4.83884177e-09 -4.94545516e-09 -5.06382669e-09 -5.19352827e-09 -5.33400701e-09 -5.48432766e-09 -5.64337821e-09 -5.80981663e-09 -5.98205041e-09 -6.15850837e-09 -6.33738395e-09 -6.51690790e-09 -6.69520261e-09 -6.87047397e-09 -7.04091807e-09 -7.20480386e-09 -7.36051842e-09 -7.50657581e-09 -7.64155050e-09 -7.76419284e-09 -7.87345833e-09 -7.96847743e-09 -8.04841527e-09 -8.11273537e-09 -8.16115353e-09 -8.19332691e-09 -8.20923418e-09 -8.20905655e-09 -8.19294321e-09 -8.16132939e-09 -8.11478174e-09 -8.05385980e-09 -7.97941091e-09 -7.89210830e-09 -7.79291831e-09 -7.68272379e-09 -7.56252128e-09 -7.43321493e-09 -7.29587057e-09 -7.15135329e-09 -7.00069691e-09 -6.84469370e-09 -6.68430111e-09 -6.52021370e-09 -6.35322106e-09 -6.18393337e-09 -6.01299455e-09 -5.84088689e-09 -5.66805269e-09 -5.49489876e-09 -5.32169775e-09 -5.14864240e-09 -4.97592278e-09 -4.80368723e-09 -4.63188865e-09 -4.46062298e-09 -4.28977920e-09 -4.11926138e-09 -3.94889543e-09 -3.77858456e-09 -3.60809160e-09 -3.43720075e-09 -3.26567307e-09 -3.09330161e-09 -2.91984037e-09 -2.74503043e-09 -2.56867771e-09 -2.39054465e-09 -2.21047936e-09 -2.02829264e-09 -1.84388638e-09 -1.65717884e-09 -1.46811230e-09 -1.27664568e-09 -1.08284826e-09 -8.86781093e-10 -6.88570978e-10 -4.88356910e-10 -2.86342616e-10 -8.27555802e-11 1.22135690e-10 3.28041705e-10 5.34639624e-10 7.41575412e-10 9.48489842e-10 1.15498033e-09 1.36064715e-09 1.56508517e-09 1.76783810e-09 1.96847960e-09 2.16659091e-09 2.36168329e-09 2.55335042e-09 2.74114198e-09 2.92462010e-09 3.10337889e-09 3.27699157e-09 3.44507178e-09 3.60725361e-09 3.76319464e-09 3.91259825e-09 4.05514822e-09 4.19059942e-09 4.31873204e-09 4.43935999e-09 4.55231053e-09 4.65745575e-09 4.75474149e-09 4.84409934e-09 4.92552132e-09 4.99896036e-09 5.06455056e-09 5.12226794e-09 5.17230347e-09 5.21469712e-09 5.24965316e-09 5.27736344e-09 5.29797273e-09 5.31173239e-09 5.31891242e-09 5.31973665e-09 5.31450439e-09 5.30352118e-09 5.28707744e-09 5.26554889e-09 5.23923216e-09 5.20848520e-09 5.17363130e-09 5.13502130e-09 5.09303177e-09 5.04792474e-09 5.00012032e-09 4.94987074e-09 4.89749752e-09 4.84325646e-09 4.78744955e-09 4.73034589e-09 4.67215955e-09 4.61312322e-09 4.55342297e-09 4.49322046e-09 4.43268267e-09 4.37196057e-09 4.31117275e-09 4.25040492e-09 4.18972146e-09 4.12918277e-09 4.06885681e-09 4.00871691e-09 3.94877864e-09 3.88896160e-09 3.82928089e-09 3.76962550e-09 3.70990838e-09 3.65003583e-09 3.58983199e-09 3.52919027e-09 3.46791462e-09 3.40587181e-09 3.34284844e-09 3.27867777e-09 3.21312887e-09 3.14601700e-09 3.07711967e-09 3.00626746e-09 2.93319524e-09 2.85775792e-09 2.77972467e-09 2.69890810e-09 2.61510430e-09 2.52812807e-09 2.43782997e-09 2.34400341e-09 2.24649874e-09 2.14517759e-09 2.03990214e-09 1.93052641e-09 1.81698545e-09 1.69915115e-09 1.57698299e-09 1.45040502e-09 1.31939881e-09 1.18395449e-09 1.04409992e-09 8.99857966e-10 7.51291918e-10 5.98488148e-10 4.41543246e-10 2.80601320e-10 1.15803145e-10 -5.26860777e-11 -2.24678498e-10 -3.99960065e-10 -5.78322279e-10 -7.59506680e-10 -9.43268130e-10 -1.12933396e-09 -1.31742084e-09 -1.50722546e-09 -1.69842496e-09 -1.89070049e-09 -2.08371898e-09 -2.27711361e-09 -2.47051268e-09 -2.66357691e-09 -2.85590662e-09 -3.04708481e-09 -3.23677174e-09 -3.42452688e-09 -3.60996921e-09 -3.79269727e-09 -3.97230648e-09 -4.14839807e-09 -4.32061675e-09 -4.48853799e-09 -4.65176964e-09 -4.81000617e-09 -4.96282304e-09 -5.10993159e-09 -5.25090682e-09 -5.38549205e-09 -5.51329515e-09 -5.63405944e-09 -5.74752068e-09 -5.85331117e-09 -5.95123106e-09 -6.04093708e-09 -6.12232265e-09 -6.19503604e-09 -6.25893515e-09 -6.31384012e-09 -6.35957420e-09 -6.39600817e-09 -6.42300346e-09 -6.44043840e-09 -6.44825127e-09 -6.44642029e-09 -6.43487552e-09 -6.41361964e-09 -6.38261044e-09 -6.34194275e-09 -6.29160479e-09 -6.23166674e-09 -6.16222562e-09 -6.08339845e-09 -5.99520811e-09 -5.89791993e-09 -5.79159432e-09 -5.67641556e-09 -5.55257973e-09 -5.42029632e-09 -5.27976030e-09 -5.13123588e-09 -4.97491770e-09 -4.81109741e-09 -4.64007943e-09 -4.46217174e-09 -4.27762403e-09 -4.08679635e-09 -3.88997023e-09 -3.68757030e-09 -3.47983461e-09 -3.26717330e-09 -3.04995187e-09 -2.82853105e-09 -2.60325023e-09 -2.37452052e-09 -2.14270324e-09 -1.90816396e-09 -1.67130521e-09 -1.43250289e-09 -1.19213917e-09 -9.50616252e-10 -7.08310965e-10 -4.65619876e-10 -2.22915797e-10 1.93922656e-11 2.60933164e-10 5.01314101e-10 7.40165040e-10 9.77117498e-10 1.21180266e-09 1.44384860e-09 1.67291669e-09 1.89867277e-09 2.12076712e-09 2.33889663e-09 2.55272004e-09 2.76196710e-09 2.96631453e-09 3.16548809e-09 3.35923378e-09 3.54725405e-09 3.72932929e-09 3.90519506e-09 4.07460421e-09 4.23739843e-09 4.39329195e-09 4.54215066e-09 4.68377737e-09 4.81798978e-09 4.94460117e-09 5.06350939e-09 5.17457210e-09 5.27767718e-09 5.37274203e-09 5.45961498e-09 5.53832491e-09 5.60877256e-09 5.67091818e-09 5.72466718e-09 5.77007708e-09 5.80714210e-09 5.83583204e-09 5.85617599e-09 5.86818993e-09 5.87196403e-09 5.86744653e-09 5.85480442e-09 5.83406412e-09 5.80532511e-09 5.76869308e-09 5.72425618e-09 5.67214231e-09 5.61249935e-09 5.54543433e-09 5.47114176e-09 5.38977307e-09 5.30148747e-09 5.20644394e-09 5.10489473e-09 4.99700525e-09 4.88299501e-09 4.76300532e-09 4.63734307e-09 4.50617632e-09 4.36978798e-09 4.22833724e-09 4.08209100e-09 3.93131705e-09 3.77621390e-09 3.61706121e-09 3.45410800e-09 3.28760430e-09 3.11781662e-09 2.94500685e-09 2.76943768e-09 2.59139463e-09 2.41111253e-09 2.22892188e-09 2.04504760e-09 1.85978127e-09 1.67339153e-09 1.48613547e-09 1.29829252e-09 1.11011075e-09 9.21867777e-10 7.33811789e-10 5.46203860e-10 3.59285046e-10 1.73313808e-10 -1.14739884e-11 -1.94826211e-10 -3.76517206e-10 -5.56302782e-10 -7.33960226e-10 -9.09255338e-10 -1.08197706e-09 -1.25190103e-09 -1.41882084e-09 -1.58252877e-09 -1.74283021e-09 -1.89952887e-09 -2.05245898e-09 -2.20141461e-09 -2.34627484e-09 -2.48683540e-09 -2.62295596e-09 -2.75449930e-09 -2.88133395e-09 -3.00334824e-09 -3.12038573e-09 -3.23235683e-09 -3.33915606e-09 -3.44066953e-09 -3.53683194e-09 -3.62753960e-09 -3.71269926e-09 -3.79228515e-09 -3.86621268e-09 -3.93442523e-09 -3.99689326e-09 -4.05356126e-09 -4.10444123e-09 -4.14949120e-09 -4.18868162e-09 -4.22204383e-09 -4.24957491e-09 -4.27128310e-09 -4.28720992e-09 -4.29738134e-09 -4.30182512e-09 -4.30060010e-09 -4.29377045e-09 -4.28138236e-09 -4.26348534e-09 -4.24018265e-09 -4.21151813e-09 -4.17759127e-09 -4.13850687e-09 -4.09433498e-09 -4.04516565e-09 -3.99113176e-09 -3.93234723e-09 -3.86892740e-09 -3.80097875e-09 -3.72864051e-09 -3.65205521e-09 -3.57136876e-09 -3.48671347e-09 -3.39822814e-09 -3.30610650e-09 -3.21045646e-09 -3.11144854e-09 -3.00927550e-09 -2.90404956e-09 -2.79597162e-09 -2.68519196e-09 -2.57187638e-09 -2.45618509e-09 -2.33829894e-09 -2.21840873e-09 -2.09664230e-09 -1.97319949e-09 -1.84825721e-09 -1.72199519e-09 -1.59457583e-09 -1.46617418e-09 -1.33699185e-09 -1.20718234e-09 -1.07693909e-09 -9.46424390e-10 -8.15819648e-10 -6.85292694e-10 -5.55013834e-10 -4.25153496e-10 -2.95866637e-10 -1.67322128e-10 -3.96721822e-11 8.69250227e-11 2.12319162e-10 3.36359163e-10 4.58902194e-10 5.79803539e-10 6.98918423e-10 8.16110679e-10 9.31254129e-10 1.04420272e-09 1.15483278e-09 1.26303334e-09 1.36867329e-09 1.47163770e-09 1.57181129e-09 1.66910452e-09 1.76339487e-09 1.85461280e-09 1.94265137e-09 2.02744332e-09 2.10888629e-09 2.18692653e-09 2.26151253e-09 2.33254727e-09 2.39998754e-09 2.46377707e-09 2.52389309e-09 2.58024624e-09 2.63284172e-09 2.68160549e-09 2.72654010e-09 2.76760503e-09 2.80479961e-09 2.83806911e-09 2.86743107e-09 2.89289470e-09 2.91443081e-09 2.93206104e-09 2.94580060e-09 2.95567149e-09 2.96170466e-09 2.96391378e-09 2.96231539e-09 2.95700242e-09 2.94795055e-09 2.93526670e-09 2.91896718e-09 2.89911350e-09 2.87575286e-09 2.84895818e-09 2.81879275e-09 2.78531198e-09 2.74859679e-09 2.70871758e-09 2.66574096e-09 2.61976418e-09 2.57087007e-09 2.51914900e-09 2.46467302e-09 2.40755954e-09 2.34789316e-09 2.28579206e-09 2.22132923e-09 2.15463497e-09 2.08581419e-09 2.01495787e-09 1.94218902e-09 1.86761390e-09 1.79133941e-09 1.71347825e-09 1.63415581e-09 1.55345903e-09 1.47151444e-09 1.38843459e-09 1.30432190e-09 1.21931057e-09 1.13349907e-09 1.04701367e-09 9.59961333e-10 8.72461742e-10 7.84635870e-10 6.96589716e-10 6.08446141e-10 5.20317536e-10 4.32314634e-10 3.44552763e-10 2.57136118e-10 1.70175034e-10 8.37734604e-11 -1.96404004e-12 -8.69394834e-11 -1.71052339e-10 -2.54204963e-10 -3.36306316e-10 -4.17262086e-10 -4.96982622e-10 -5.75377856e-10 -6.52363635e-10 -7.27852056e-10 -8.01765987e-10 -8.74021244e-10 -9.44539613e-10 -1.01324571e-09 -1.08007048e-09 -1.14494442e-09 -1.20780047e-09 -1.26858019e-09 -1.32722755e-09 -1.38367123e-09 -1.43788204e-09 -1.48980162e-09 -1.53939517e-09 -1.58662961e-09 -1.63143721e-09 -1.67381853e-09 -1.71372883e-09 -1.75114423e-09 -1.78602588e-09 -1.81837595e-09 -1.84816995e-09 -1.87538302e-09 -1.90000427e-09 -1.92203181e-09 -1.94145255e-09 -1.95826327e-09 -1.97247396e-09 -1.98408312e-09 -1.99310229e-09 -1.99953021e-09 -2.00340111e-09 -2.00472350e-09 -2.00352440e-09 -1.99983724e-09 -1.99366984e-09 -1.98508093e-09 -1.97407690e-09 -1.96070921e-09 -1.94501804e-09 -1.92703353e-09 -1.90681293e-09 -1.88438448e-09 -1.85980586e-09 -1.83311466e-09 -1.80437021e-09 -1.77362236e-09 -1.74092685e-09 -1.70633530e-09 -1.66991437e-09 -1.63173031e-09 -1.59183927e-09 -1.55030577e-09 -1.50720786e-09 -1.46260798e-09 -1.41658246e-09 -1.36919154e-09 -1.32051770e-09 -1.27063518e-09 -1.21960889e-09 -1.16751894e-09 -1.11443699e-09 -1.06044468e-09 -1.00559971e-09 -9.49987589e-10 -8.93684210e-10 -8.36756858e-10 -7.79290160e-10 -7.21351742e-10 -6.63025579e-10 -6.04380851e-10 -5.45493165e-10 -4.86449707e-10 -4.27314135e-10 -3.68171767e-10 -3.09093966e-10 -2.50155154e-10 -1.91430200e-10 -1.32989043e-10 -7.49035209e-11 -1.72431097e-11 3.99243832e-11 9.65348634e-11 1.52522925e-10 2.07826811e-10 2.62383684e-10 3.16134480e-10 3.69022174e-10 4.20988994e-10 4.71975958e-10 5.21931970e-10 5.70802849e-10 6.18534751e-10 6.65079020e-10 7.10383502e-10 7.54404483e-10 7.97097777e-10 8.38418585e-10 8.78326661e-10 9.16789838e-10 9.53767121e-10 9.89228477e-10 1.02314707e-09 1.05548381e-09 1.08623394e-09 1.11536136e-09 1.14283932e-09 1.16867066e-09 1.19282634e-09 1.21528032e-09 1.23603361e-09 1.25508287e-09 1.27239946e-09 1.28798150e-09 1.30184058e-09 1.31395278e-09 1.32432665e-09 1.33296052e-09 1.33985673e-09 1.34503231e-09 1.34847866e-09 1.35022077e-09 1.35026390e-09 1.34862960e-09 1.34534184e-09 1.34041372e-09 1.33385070e-09 1.32571615e-09 1.31600292e-09 1.30474148e-09 1.29197036e-09 1.27771155e-09 1.26200078e-09 1.24485727e-09
3.21286780e-06 3.27083217e-06 3.37094070e-06 3.50918799e-06 3.68002270e-06 3.87653517e-06 4.09067138e-06 4.31353783e-06 4.53570942e-06 4.74751846e-06 4.93942161e-06 5.10229552e-06 5.22777464e-06 5.30850957e-06 5.33842694e-06 5.31293631e-06 5.22906680e-06 5.08559924e-06 4.88307774e-06 4.62379649e-06 4.31172452e-06 3.95239840e-06 3.55271004e-06 3.12069369e-06 2.66531538e-06 2.19611161e-06 1.72296427e-06 1.25576389e-06 8.04119281e-07 3.77076844e-07 -1.71341981e-08 -3.71342821e-07 -6.79607410e-07 -9.37385721e-07 -1.14159923e-06 -1.29071566e-06 -1.38473695e-06 -1.42514602e-06 -1.41481848e-06 -1.35788969e-06 -1.25957718e-06 -1.12600014e-06 -9.63940920e-07 -7.80629819e-07 -5.83500707e-07 -3.79953974e-07 -1.77138929e-07 1.82531039e-08 2.00177681e-07 3.63386164e-07 5.03551860e-07 6.17356534e-07 7.02542138e-07 7.57924255e-07 7.83375185e-07 7.79766083e-07 7.48885981e-07 6.93334755e-07 6.16389514e-07 5.21860088e-07 4.13935354e-07 2.97021842e-07 1.75584958e-07 5.39969420e-08 -6.36039594e-08 -1.73440560e-07 -2.72202943e-07 -3.57135214e-07 -4.26097643e-07 -4.77605653e-07 -5.10845602e-07 -5.25664063e-07 -5.22540020e-07 -5.02532913e-07 -4.67216523e-07 -4.18599029e-07 -3.59031290e-07 -2.91109842e-07 -2.17576400e-07 -1.41216532e-07 -6.47654588e-08 9.18143428e-09 7.82505083e-08 1.40354928e-07 1.93751561e-07 2.37080997e-07 2.69391791e-07 2.90150211e-07 2.99239275e-07 2.96935042e-07 2.83882173e-07 2.61049536e-07 2.29681405e-07 1.91243032e-07 1.47357127e-07 9.97445966e-08 5.01617592e-08 3.39667849e-10 -4.80724509e-08 -9.35563378e-08 -1.34765884e-07 -1.70566409e-07 -2.00057372e-07 -2.22592632e-07 -2.37782643e-07 -2.45500956e-07 -2.45868904e-07 -2.39240421e-07 -2.26179168e-07 -2.07426950e-07 -1.83870867e-07 -1.56508463e-07 -1.26407954e-07 -9.46700567e-08 -6.23919050e-08 -3.06299484e-08 -3.70562248e-10 2.74997092e-08 5.22157677e-08 7.31537142e-08 8.98421320e-08 1.01968197e-07 1.09381318e-07 1.12086795e-07 1.10239867e-07 1.04130741e-07 9.41691098e-08 8.08648934e-08 6.48067697e-08 4.66396344e-08 2.70408336e-08 6.69817268e-09 -1.37127039e-08 -3.35486625e-08 -5.22171391e-08 -6.91914792e-08 -8.40245189e-08 -9.63574252e-08 -1.05926434e-07 -1.12565380e-07 -1.16206248e-07 -1.16875173e-07 -1.14687509e-07 -1.09838474e-07 -1.02594152e-07 -9.32785014e-08 -8.22614581e-08 -6.99441003e-08 -5.67460319e-08 -4.30910418e-08 -2.93947870e-08 -1.60519704e-08 -3.42652839e-09 8.15817458e-09 1.84269098e-08 2.71570784e-08 3.41836568e-08 3.94003195e-08 4.27595737e-08 4.42711183e-08 4.39983197e-08 4.20530455e-08 3.85904997e-08 3.38020385e-08 2.79069994e-08 2.11460502e-08 1.37717535e-08 6.04175909e-09 -1.79017690e-09 -9.47991197e-09 -1.68005911e-08 -2.35475994e-08 -2.95432372e-08 -3.46405216e-08 -3.87258510e-08 -4.17196944e-08 -4.35778915e-08 -4.42902959e-08 -4.38798651e-08 -4.23992788e-08 -3.99288069e-08 -3.65717767e-08 -3.24510125e-08 -2.77042389e-08 -2.24789503e-08 -1.69284036e-08 -1.12069287e-08 -5.46528867e-09 1.52681423e-10 5.51428769e-09 1.05002229e-08 1.50080481e-08 1.89531164e-08 2.22700862e-08 2.49144350e-08 2.68611018e-08 2.81054682e-08 2.86611304e-08 2.85597679e-08 2.78479710e-08 2.65862070e-08 2.48460132e-08 2.27073222e-08 2.02563371e-08 1.75824155e-08 1.47758676e-08 1.19253158e-08 9.11573395e-09 6.42599574e-09 3.92762800e-09 1.68300218e-09 -2.55587551e-10 -1.84683913e-09 -3.06077119e-09 -3.87889365e-09 -4.29415614e-09 -4.31034408e-09 -3.94144006e-09 -3.21080940e-09 -2.14965734e-09 -7.96402944e-10 8.05003397e-10 2.60674582e-09 4.55797136e-09 6.60669208e-09 8.70136585e-09 1.07910454e-08 1.28280675e-08 1.47680081e-08 1.65707954e-08 1.82019386e-08 1.96324477e-08 2.08395008e-08 2.18066027e-08 2.25238779e-08 2.29874129e-08 2.31994672e-08 2.31679671e-08 2.29057306e-08 2.24304380e-08 2.17632490e-08 2.09286704e-08 1.99535215e-08 1.88662153e-08 1.76959372e-08 1.64719971e-08 1.52232786e-08 1.39771608e-08 1.27594184e-08 1.15935066e-08 1.05001376e-08 9.49710710e-09 8.59879279e-09 7.81639997e-09 7.15744619e-09 6.62628352e-09 6.22371132e-09 5.94778982e-09 5.79323967e-09 5.75251491e-09 5.81547255e-09 5.97047389e-09 6.20400797e-09 6.50165433e-09 6.84808654e-09 7.22770821e-09 7.62490870e-09 8.02441491e-09 8.41173176e-09 8.77315287e-09 9.09633613e-09 9.37022193e-09 9.58544533e-09 9.73413705e-09 9.81042803e-09 9.81000525e-09 9.73042091e-09 9.57114032e-09 9.33300015e-09 9.01854236e-09 8.63172644e-09 8.17767720e-09 7.66266517e-09 7.09381176e-09 6.47898624e-09 5.82653215e-09 5.14500975e-09 4.44318182e-09 3.72974718e-09 3.01307956e-09 2.30126318e-09 1.60173386e-09 9.21410503e-10 2.66361155e-10 -3.58090446e-10 -9.47488310e-10 -1.49827262e-09 -2.00782413e-09 -2.47436827e-09 -2.89706126e-09 -3.27581340e-09 -3.61138675e-09 -3.90517130e-09 -4.15928714e-09 -4.37632730e-09 -4.55938087e-09 -4.71189887e-09 -4.83760054e-09 -4.94045937e-09 -5.02445774e-09 -5.09367004e-09 -5.15206316e-09 -5.20349144e-09 -5.25160126e-09 -5.29978017e-09 -5.35109423e-09 -5.40821432e-09 -5.47353096e-09 -5.54894930e-09 -5.63597302e-09 -5.73565151e-09 -5.84866644e-09 -5.97528294e-09 -6.11530382e-09 -6.26823127e-09 -6.43314024e-09 -6.60896404e-09 -6.79424161e-09 -6.98727032e-09 -7.18627646e-09 -7.38923145e-09 -7.59413243e-09 -7.79880960e-09 -8.00116862e-09 -8.19907875e-09 -8.39048653e-09 -8.57344951e-09 -8.74611761e-09 -8.90682195e-09 -9.05394515e-09 -9.18615761e-09 -9.30236688e-09 -9.40148581e-09 -9.48272927e-09 -9.54566204e-09 -9.58979918e-09 -9.61496127e-09 -9.62124602e-09 -9.60882218e-09 -9.57805568e-09 -9.52946699e-09 -9.46374712e-09 -9.38168299e-09 -9.28413080e-09 -9.17211729e-09 -9.04664788e-09 -8.90886653e-09 -8.75983730e-09 -8.60076810e-09 -8.43267500e-09 -8.25680502e-09 -8.07409961e-09 -7.88569032e-09 -7.69247954e-09 -7.49538298e-09 -7.29513872e-09 -7.09260650e-09 -6.88838142e-09 -6.68301947e-09 -6.47703757e-09 -6.27087449e-09 -6.06473805e-09 -5.85892224e-09 -5.65365532e-09 -5.44894529e-09 -5.24485166e-09 -5.04138153e-09 -4.83840967e-09 -4.63579131e-09 -4.43338966e-09 -4.23098268e-09 -4.02832789e-09 -3.82514909e-09 -3.62121799e-09 -3.41625572e-09 -3.20995053e-09 -3.00208525e-09 -2.79239076e-09 -2.58065125e-09 -2.36667130e-09 -2.15030704e-09 -1.93143768e-09 -1.70999215e-09 -1.48591739e-09 -1.25926292e-09 -1.03007869e-09 -7.98491939e-10 -5.64644109e-10 -3.28756022e-10 -9.10779230e-11 1.48107304e-10 3.88471033e-10 6.29652053e-10 8.71253458e-10 1.11286375e-09 1.35403089e-09 1.59428926e-09 1.83317472e-09 2.07016360e-09 2.30476593e-09 2.53647547e-09 2.76474488e-09 2.98908320e-09 3.20897309e-09 3.42390560e-09 3.63339225e-09 3.83693433e-09 4.03408462e-09 4.22441770e-09 4.40751879e-09 4.58302241e-09 4.75057638e-09 4.90987384e-09 5.06064035e-09 5.20266363e-09 5.33573097e-09 5.45971313e-09 5.57447244e-09 5.67997915e-09 5.77617154e-09 5.86303095e-09 5.94067817e-09 6.00908923e-09 6.06847017e-09 6.11888318e-09 6.16056184e-09 6.19368734e-09 6.21847729e-09 6.23521501e-09 6.24420160e-09 6.24571594e-09 6.24006535e-09 6.22764595e-09 6.20880058e-09 6.18395646e-09 6.15343598e-09 6.11768947e-09 6.07708728e-09 6.03204775e-09 5.98298566e-09 5.93023675e-09 5.87427973e-09 5.81539616e-09 5.75398484e-09 5.69036995e-09 5.62487390e-09 5.55784929e-09 5.48950130e-09 5.42012213e-09 5.34996447e-09 5.27918198e-09 5.20801580e-09 5.13662091e-09 5.06511899e-09 4.99364061e-09 4.92227237e-09 4.85106355e-09 4.78008966e-09 4.70934580e-09 4.63883021e-09 4.56846028e-09 4.49824622e-09 4.42805703e-09 4.35780745e-09 4.28735758e-09 4.21654933e-09 4.14520995e-09 4.07314960e-09 4.00018330e-09 3.92608235e-09 3.85063492e-09 3.77358855e-09 3.69470943e-09 3.61375552e-09 3.53051233e-09 3.44467777e-09 3.35606742e-09 3.26441985e-09 3.16951065e-09 3.07110326e-09 2.96897365e-09 2.86294365e-09 2.75277437e-09 2.63829555e-09 2.51933596e-09 2.39573772e-09 2.26733010e-09 2.13403428e-09 1.99570216e-09 1.85228755e-09 1.70370906e-09 1.54993240e-09 1.39095757e-09 1.22680488e-09 1.05750408e-09 8.83134454e-10 7.03797243e-10 5.19598142e-10 3.30703243e-10 1.37278855e-10 -6.04785111e-11 -2.62353250e-10 -4.68099337e-10 -6.77461198e-10 -8.90147511e-10 -1.10585807e-09 -1.32428957e-09 -1.54509028e-09 -1.76791293e-09 -1.99236716e-09 -2.21810792e-09 -2.44470799e-09 -2.67176148e-09 -2.89881363e-09 -3.12547588e-09 -3.35126682e-09 -3.57573215e-09 -3.79843623e-09 -4.01887146e-09 -4.23659907e-09 -4.45115322e-09 -4.66204675e-09 -4.86881202e-09 -5.07104048e-09 -5.26822896e-09 -5.45991519e-09 -5.64574787e-09 -5.82521276e-09 -5.99796524e-09 -6.16355011e-09 -6.32160502e-09 -6.47172094e-09 -6.61355770e-09 -6.74681910e-09 -6.87108193e-09 -6.98609215e-09 -7.09147541e-09 -7.18708160e-09 -7.27250526e-09 -7.34759542e-09 -7.41211759e-09 -7.46588746e-09 -7.50873319e-09 -7.54050689e-09 -7.56106333e-09 -7.57033236e-09 -7.56827290e-09 -7.55481500e-09 -7.52995510e-09 -7.49364726e-09 -7.44598183e-09 -7.38698103e-09 -7.31670546e-09 -7.23525884e-09 -7.14278570e-09 -7.03933889e-09 -6.92518975e-09 -6.80044532e-09 -6.66528921e-09 -6.51997945e-09 -6.36473607e-09 -6.19981821e-09 -6.02550843e-09 -5.84206394e-09 -5.64980795e-09 -5.44910439e-09 -5.24029525e-09 -5.02370245e-09 -4.79972423e-09 -4.56871049e-09 -4.33113323e-09 -4.08730177e-09 -3.83767921e-09 -3.58269300e-09 -3.32277258e-09 -3.05831954e-09 -2.78980988e-09 -2.51767013e-09 -2.24233637e-09 -1.96427408e-09 -1.68392933e-09 -1.40175083e-09 -1.11820897e-09 -8.33747849e-10 -5.48837531e-10 -2.63911226e-10 2.05557793e-11 3.04118619e-10 5.86326987e-10 8.66742234e-10 1.14492993e-09 1.42045997e-09 1.69290337e-09 1.96184846e-09 2.22691443e-09 2.48768650e-09 2.74380230e-09 2.99487102e-09 3.24056360e-09 3.48051743e-09 3.71439302e-09 3.94189414e-09 4.16268020e-09 4.37648495e-09 4.58299620e-09 4.78194262e-09 4.97310348e-09 5.15618548e-09 5.33099387e-09 5.49731771e-09 5.65494007e-09 5.80364934e-09 5.94331362e-09 6.07377171e-09 6.19488771e-09 6.30656927e-09 6.40864384e-09 6.50112986e-09 6.58391719e-09 6.65694855e-09 6.72013445e-09 6.77352574e-09 6.81711554e-09 6.85087675e-09 6.87482493e-09 6.88900315e-09 6.89349378e-09 6.88826662e-09 6.87349000e-09 6.84921497e-09 6.81553813e-09 6.77260426e-09 6.72050438e-09 6.65939104e-09 6.58943500e-09 6.51077614e-09 6.42362696e-09 6.32816333e-09 6.22458907e-09 6.11307893e-09 5.99392824e-09 5.86733018e-09 5.73354075e-09 5.59273505e-09 5.44526535e-09 5.29132527e-09 5.13124809e-09 4.96523456e-09 4.79358486e-09 4.61661409e-09 4.43456494e-09 4.24775826e-09 4.05648731e-09 3.86105536e-09 3.66176101e-09 3.45892248e-09 3.25284366e-09 3.04385589e-09 2.83224449e-09 2.61838456e-09 2.40254558e-09 2.18506815e-09 1.96626676e-09 1.74644625e-09 1.52593166e-09 1.30501873e-09 1.08402756e-09 8.63252941e-10 6.42998432e-10 4.23554969e-10 2.05219119e-10 -1.17248433e-11 -2.26986652e-10 -4.40297965e-10 -6.51374066e-10 -8.59950111e-10 -1.06575615e-09 -1.26854249e-09 -1.46804502e-09 -1.66402314e-09 -1.85623239e-09 -2.04444606e-09 -2.22843510e-09 -2.40800269e-09 -2.58290633e-09 -2.75300061e-09 -2.91806079e-09 -3.07790737e-09 -3.23238269e-09 -3.38133088e-09 -3.52461516e-09 -3.66206687e-09 -3.79356224e-09 -3.91899002e-09 -4.03821132e-09 -4.15114920e-09 -4.25768176e-09 -4.35770664e-09 -4.45118009e-09 -4.53801685e-09 -4.61814342e-09 -4.69152539e-09 -4.75811057e-09 -4.81789297e-09 -4.87082774e-09 -4.91690377e-09 -4.95612085e-09 -4.98849806e-09 -5.01404207e-09 -5.03279596e-09 -5.04480235e-09 -5.05008080e-09 -5.04869790e-09 -5.04073094e-09 -5.02623831e-09 -5.00528163e-09 -4.97796748e-09 -4.94436758e-09 -4.90457808e-09 -4.85874430e-09 -4.80692963e-09 -4.74925399e-09 -4.68586581e-09 -4.61689964e-09 -4.54249083e-09 -4.46276216e-09 -4.37788694e-09 -4.28803004e-09 -4.19335056e-09 -4.09401169e-09 -3.99017963e-09 -3.88206500e-09 -3.76981613e-09 -3.65361830e-09 -3.53370233e-09 -3.41020223e-09 -3.28334654e-09 -3.15331966e-09 -3.02031072e-09 -2.88451646e-09 -2.74614226e-09 -2.60541161e-09 -2.46248094e-09 -2.31758424e-09 -2.17092427e-09 -2.02271189e-09 -1.87314458e-09 -1.72242512e-09 -1.57078361e-09 -1.41840657e-09 -1.26551616e-09 -1.11230742e-09 -9.58989754e-10 -8.05760035e-10 -6.52818605e-10 -5.00365471e-10 -3.48583107e-10 -1.97669991e-10 -4.78043438e-11 1.00826875e-10 2.48045945e-10 3.93677257e-10 5.37551115e-10 6.79497625e-10 8.19346091e-10 9.56940360e-10 1.09212550e-09 1.22473970e-09 1.35462952e-09 1.48166834e-09 1.60569968e-09 1.72659537e-09 1.84421750e-09 1.95846006e-09 2.06918072e-09 2.17629148e-09 2.27967722e-09 2.37925113e-09 2.47489795e-09 2.56655219e-09 2.65414257e-09 2.73756884e-09 2.81677792e-09 2.89170021e-09 2.96230362e-09 3.02849890e-09 3.09027037e-09 3.14755300e-09 3.20033733e-09 3.24857774e-09 3.29226990e-09 3.33136596e-09 3.36586825e-09 3.39579342e-09 3.42111717e-09 3.44185069e-09 3.45802476e-09 3.46965401e-09 3.47677243e-09 3.47940932e-09 3.47757811e-09 3.47137286e-09 3.46079054e-09 3.44593509e-09 3.42683659e-09 3.40356099e-09 3.37616890e-09 3.34474537e-09 3.30936334e-09 3.27008587e-09 3.22701665e-09 3.18022542e-09 3.12980020e-09 3.07585724e-09 3.01848735e-09 2.95779634e-09 2.89387908e-09 2.82685825e-09 2.75684442e-09 2.68396605e-09 2.60831684e-09 2.53005150e-09 2.44928178e-09 2.36612602e-09 2.28071723e-09 2.19318691e-09 2.10366269e-09 2.01227218e-09 1.91916227e-09 1.82443910e-09 1.72825115e-09 1.63072766e-09 1.53199467e-09 1.43220405e-09 1.33147512e-09 1.22995414e-09 1.12776917e-09 1.02505825e-09 9.21963061e-10 8.18609541e-10 7.15139142e-10 6.11685667e-10 5.08377966e-10 4.05350082e-10 3.02726358e-10 2.00635140e-10 9.91983301e-11 -1.46108126e-12 -1.01226777e-10 -1.99980671e-10 -2.97609160e-10 -3.94004079e-10 -4.89053353e-10 -5.82652454e-10 -6.74695994e-10 -7.65085967e-10 -8.53716708e-10 -9.40498679e-10 -1.02533454e-09 -1.10813081e-09 -1.18880034e-09 -1.26726629e-09 -1.34343875e-09 -1.41724638e-09 -1.48861495e-09 -1.55748470e-09 -1.62377012e-09 -1.68743314e-09 -1.74841053e-09 -1.80665477e-09 -1.86212717e-09 -1.91475980e-09 -1.96453526e-09 -2.01141254e-09 -2.05536077e-09 -2.09633477e-09 -2.13433504e-09 -2.16933099e-09 -2.20129975e-09 -2.23022562e-09 -2.25610741e-09 -2.27892838e-09 -2.29868535e-09 -2.31539299e-09 -2.32904335e-09 -2.33965747e-09 -2.34723274e-09 -2.35180408e-09 -2.35338360e-09 -2.35200531e-09 -2.34770170e-09 -2.34049041e-09 -2.33043163e-09 -2.31754077e-09 -2.30187025e-09 -2.28347385e-09 -2.26238045e-09 -2.23866520e-09 -2.21235430e-09 -2.18351642e-09 -2.15220070e-09 -2.11847306e-09 -2.08239320e-09 -2.04402967e-09 -2.00344097e-09 -1.96070260e-09 -1.91589650e-09 -1.86908589e-09 -1.82034843e-09 -1.76977338e-09 -1.71743508e-09 -1.66341968e-09 -1.60780339e-09 -1.55067589e-09 -1.49212975e-09 -1.43223980e-09 -1.37109885e-09 -1.30879119e-09 -1.24541583e-09 -1.18103705e-09 -1.11575721e-09 -1.04966433e-09 -9.82841281e-10 -9.15382242e-10 -8.47371617e-10 -7.78904580e-10 -7.10064077e-10 -6.40939649e-10 -5.71630118e-10 -5.02213868e-10 -4.32787813e-10 -3.63436958e-10 -2.94247956e-10 -2.25308537e-10 -1.56701204e-10 -8.85096510e-11 -2.08150996e-11 4.63019484e-11 1.12766282e-10 1.78501297e-10 2.43433371e-10 3.07488965e-10 3.70598954e-10 4.32694436e-10 4.93710212e-10 5.53573964e-10 6.12228296e-10 6.69606814e-10 7.25648819e-10 7.80297049e-10 8.33492247e-10 8.85179208e-10 9.35308248e-10 9.83826770e-10 1.03068995e-09 1.07585713e-09 1.11928175e-09 1.16092627e-09 1.20076010e-09 1.23874228e-09 1.27485705e-09 1.30907007e-09 1.34134548e-09 1.37168615e-09 1.40005763e-09 1.42643575e-09 1.45081386e-09 1.47319129e-09 1.49353602e-09 1.51184387e-09 1.52812629e-09 1.54235941e-09 1.55455160e-09 1.56470309e-09 1.57281471e-09 1.57890612e-09 1.58297025e-09 1.58503394e-09 1.58510333e-09 1.58320435e-09 1.57936381e-09 1.57359442e-09 1.56591229e-09 1.55637836e-09 1.54499086e-09 1.53178692e-09 1.51680801e-09 1.50008428e-09 1.48165047e-09 1.46153900e-09
2.21393816e-06 2.29570855e-06 2.43733462e-06 2.63381503e-06 2.87822741e-06 3.16190972e-06 3.47476907e-06 3.80560982e-06 4.14251735e-06 4.47321463e-06 4.78548532e-06 5.06756419e-06 5.30850821e-06 5.49856281e-06 5.62944206e-06 5.69461326e-06 5.68947917e-06 5.61152160e-06 5.46035471e-06 5.23773951e-06 4.94748383e-06 4.59534112e-06 4.18877949e-06 3.73674970e-06 3.24940254e-06 2.73774458e-06 2.21330174e-06 1.68777080e-06 1.17265540e-06 6.78940864e-07 2.16761805e-07 -2.04860271e-07 -5.78259574e-07 -8.97332143e-07 -1.15763828e-06 -1.35650055e-06 -1.49303719e-06 -1.56809597e-06 -1.58419232e-06 -1.54535405e-06 -1.45695083e-06 -1.32547393e-06 -1.15829175e-06 -9.63398065e-07 -7.49131175e-07 -5.23904362e-07 -2.95952475e-07 -7.30835836e-08 1.37544873e-07 3.29609009e-07 4.97776966e-07 6.37824201e-07 7.46702369e-07 8.22578812e-07 8.64825012e-07 8.73969327e-07 8.51616761e-07 8.00337176e-07 7.23523357e-07 6.25234776e-07 5.10026652e-07 3.82768135e-07 2.48464325e-07 1.12080585e-07 -2.16223555e-08 -1.48236294e-07 -2.63834878e-07 -3.65079661e-07 -4.49300160e-07 -5.14548148e-07 -5.59623331e-07 -5.84074158e-07 -5.88172171e-07 -5.72863826e-07 -5.39702697e-07 -4.90762943e-07 -4.28543416e-07 -3.55857878e-07 -2.75726308e-07 -1.91259574e-07 -1.05550811e-07 -2.15715090e-08 5.79205164e-08 1.30463263e-07 1.93958215e-07 2.46721470e-07 2.87515405e-07 3.15570446e-07 3.30581940e-07 3.32699102e-07 3.22494060e-07 3.00919567e-07 2.69259203e-07 2.29065819e-07 1.82094396e-07 1.30235946e-07 7.54461666e-08 1.96754115e-08 -3.51922154e-08 -8.74001671e-08 -1.35368850e-07 -1.77738229e-07 -2.13404434e-07 -2.41536299e-07 -2.61593073e-07 -2.73325782e-07 -2.76767281e-07 -2.72219779e-07 -2.60228063e-07 -2.41550595e-07 -2.17121908e-07 -1.88015292e-07 -1.55398183e-07 -1.20490711e-07 -8.45237480e-08 -4.86981406e-08 -1.41482133e-08 1.80920097e-08 4.71142982e-08 7.21626350e-08 9.26444415e-08 1.08144590e-07 1.18426769e-07 1.23431860e-07 1.23272713e-07 1.18217372e-07 1.08675557e-07 9.51766808e-08 7.83473837e-08 5.88864424e-08 3.75387970e-08 1.50708388e-08 -7.75602516e-09 -3.02080103e-08 -5.16002174e-08 -7.13152772e-08 -8.88192879e-08 -1.03673372e-07 -1.15542256e-07 -1.24198888e-07 -1.29525953e-07 -1.31512903e-07 -1.30251610e-07 -1.25926693e-07 -1.18806415e-07 -1.09228932e-07 -9.75890408e-08 -8.43224086e-08 -6.98911684e-08 -5.47677814e-08 -3.94212201e-08 -2.43020892e-08 -9.83060744e-09 3.61359298e-09 1.57021418e-08 2.61633062e-08 3.47879165e-08 4.14319317e-08 4.60168721e-08 4.85292873e-08 4.90169469e-08 4.75839954e-08 4.43858568e-08 3.96207867e-08 3.35223618e-08 2.63504205e-08 1.83825861e-08 9.90466020e-09 1.20240173e-09 -7.44683604e-09 -1.57818931e-08 -2.35643256e-08 -3.05834504e-08 -3.66617599e-08 -4.16572803e-08 -4.54665638e-08 -4.80245248e-08 -4.93049228e-08 -4.93191123e-08 -4.81128737e-08 -4.57638549e-08 -4.23775504e-08 -3.80827956e-08 -3.30269074e-08 -2.73707244e-08 -2.12828866e-08 -1.49357504e-08 -8.49917114e-09 -2.13744045e-09 3.99628419e-09 9.76271508e-09 1.50397312e-08 1.97245811e-08 2.37357796e-08 2.70140958e-08 2.95229441e-08 3.12479429e-08 3.21959526e-08 3.23944818e-08 3.18887814e-08 3.07402885e-08 2.90238802e-08 2.68251341e-08 2.42376679e-08 2.13596891e-08 1.82919102e-08 1.51340735e-08 1.19827703e-08 8.92890384e-09 6.05574968e-09 3.43723627e-09 1.13631415e-09 -7.95782995e-10 -2.32040520e-09 -3.41158390e-09 -4.05622735e-09 -4.25357527e-09 -4.01452560e-09 -3.36086892e-09 -2.32378117e-09 -9.42952827e-10 7.35146388e-10 2.65895050e-09 4.77295298e-09 7.01971370e-09 9.34152355e-09 1.16809424e-08 1.39834944e-08 1.61978768e-08 1.82772970e-08 2.01807486e-08 2.18731655e-08 2.33261819e-08 2.45184140e-08 2.54357815e-08 2.60709658e-08 2.64237165e-08 2.65001407e-08 2.63121720e-08 2.58774122e-08 2.52176680e-08 2.43588296e-08 2.33296884e-08 2.21611938e-08 2.08855582e-08 1.95354737e-08 1.81433748e-08 1.67405538e-08 1.53564734e-08 1.40185179e-08 1.27511512e-08 1.15755725e-08 1.05095879e-08 9.56716306e-09 8.75857609e-09 8.09025380e-09 7.56467244e-09 7.18123161e-09 6.93556856e-09 6.82043222e-09 6.82585721e-09 6.93951563e-09 7.14732806e-09 7.43370165e-09 7.78199549e-09 8.17486523e-09 8.59509086e-09 9.02536001e-09 9.44914547e-09 9.85079396e-09 1.02158459e-08 1.05313980e-08 1.07861347e-08 1.09704885e-08 1.10770770e-08 1.11001413e-08 1.10361480e-08 1.08835696e-08 1.06425606e-08 1.03151905e-08 9.90515048e-09 9.41752454e-09 8.85878926e-09 8.23648705e-09 7.55897744e-09 6.83529500e-09 6.07488460e-09 5.28752686e-09 4.48281234e-09 3.67031205e-09 2.85919022e-09 2.05800887e-09 1.27478472e-09 5.16793719e-10 -2.09688267e-10 -8.99253116e-10 -1.54744484e-09 -2.15083862e-09 -2.70699019e-09 -3.21448024e-09 -3.67279274e-09 -4.08228384e-09 -4.44420056e-09 -4.76047823e-09 -5.03373432e-09 -5.26717381e-09 -5.46438894e-09 -5.62941693e-09 -5.76651860e-09 -5.88010174e-09 -5.97465843e-09 -6.05466396e-09 -6.12445789e-09 -6.18820462e-09 -6.24981689e-09 -6.31284691e-09 -6.38047037e-09 -6.45554543e-09 -6.54038557e-09 -6.63691546e-09 -6.74650780e-09 -6.87014667e-09 -7.00835212e-09 -7.16108861e-09 -7.32803507e-09 -7.50835749e-09 -7.70098030e-09 -7.90446819e-09 -8.11703149e-09 -8.33678548e-09 -8.56162341e-09 -8.78930440e-09 -9.01748543e-09 -9.24382615e-09 -9.46596934e-09 -9.68161284e-09 -9.88851045e-09 -1.00846007e-08 -1.02678985e-08 -1.04365681e-08 -1.05890408e-08 -1.07239373e-08 -1.08399636e-08 -1.09362546e-08 -1.10120570e-08 -1.10668541e-08 -1.11002816e-08 -1.11123892e-08 -1.11032339e-08 -1.10731193e-08 -1.10225962e-08 -1.09523715e-08 -1.08632445e-08 -1.07561018e-08 -1.06320481e-08 -1.04922115e-08 -1.03378106e-08 -1.01700142e-08 -9.99013849e-09 -9.79943771e-09 -9.59916058e-09 -9.39047773e-09 -9.17463261e-09 -8.95270791e-09 -8.72572503e-09 -8.49461035e-09 -8.26031066e-09 -8.02358713e-09 -7.78508280e-09 -7.54546203e-09 -7.30519734e-09 -7.06467329e-09 -6.82420698e-09 -6.58412969e-09 -6.34445474e-09 -6.10537398e-09 -5.86683591e-09 -5.62880054e-09 -5.39111689e-09 -5.15368193e-09 -4.91625052e-09 -4.67859262e-09 -4.44040449e-09 -4.20147650e-09 -3.96146316e-09 -3.72006737e-09 -3.47704976e-09 -3.23210214e-09 -2.98500247e-09 -2.73552692e-09 -2.48351295e-09 -2.22882424e-09 -1.97136840e-09 -1.71110370e-09 -1.44805368e-09 -1.18227916e-09 -9.13902953e-10 -6.43089137e-10 -3.70072528e-10 -9.51143608e-11 1.81463289e-10 4.59299820e-10 7.37995845e-10 1.01710945e-09 1.29617811e-09 1.57469027e-09 1.85213256e-09 2.12796736e-09 2.40160758e-09 2.67249445e-09 2.94005620e-09 3.20365490e-09 3.46275675e-09 3.71675224e-09 3.96504918e-09 4.20710888e-09 4.44235981e-09 4.67028949e-09 4.89038809e-09 5.10220000e-09 5.30529576e-09 5.49925616e-09 5.68375036e-09 5.85843418e-09 6.02307537e-09 6.17740881e-09 6.32127373e-09 6.45454001e-09 6.57712551e-09 6.68895517e-09 6.79004142e-09 6.88045443e-09 6.96022795e-09 7.02954672e-09 7.08852177e-09 7.13735915e-09 7.17631465e-09 7.20561921e-09 7.22559790e-09 7.23659799e-09 7.23892679e-09 7.23297600e-09 7.21915594e-09 7.19789028e-09 7.16963289e-09 7.13481096e-09 7.09388903e-09 7.04731384e-09 6.99557656e-09 6.93912572e-09 6.87838231e-09 6.81386592e-09 6.74593448e-09 6.67502764e-09 6.60155042e-09 6.52582610e-09 6.44828280e-09 6.36920561e-09 6.28888852e-09 6.20764018e-09 6.12564977e-09 6.04318728e-09 5.96043614e-09 5.87754911e-09 5.79468074e-09 5.71190650e-09 5.62932945e-09 5.54699131e-09 5.46490497e-09 5.38307932e-09 5.30140953e-09 5.21990007e-09 5.13841902e-09 5.05685138e-09 4.97504837e-09 4.89281904e-09 4.80997997e-09 4.72628958e-09 4.64155381e-09 4.55550908e-09 4.46789961e-09 4.37844738e-09 4.28687708e-09 4.19290247e-09 4.09628176e-09 3.99666744e-09 3.89383770e-09 3.78748877e-09 3.67736086e-09 3.56317986e-09 3.44468962e-09 3.32167308e-09 3.19386106e-09 3.06105330e-09 2.92305097e-09 2.77967116e-09 2.63072331e-09 2.47610821e-09 2.31566533e-09 2.14933416e-09 1.97702321e-09 1.79870274e-09 1.61435398e-09 1.42401557e-09 1.22771859e-09 1.02554565e-09 8.17621082e-10 6.04063244e-10 3.85063315e-10 1.60814695e-10 -6.84663437e-11 -3.02520231e-10 -5.41064082e-10 -7.83805465e-10 -1.03040909e-09 -1.28053346e-09 -1.53380109e-09 -1.78982340e-09 -2.04818740e-09 -2.30847430e-09 -2.57022981e-09 -2.83298274e-09 -3.09626147e-09 -3.35954775e-09 -3.62237040e-09 -3.88419696e-09 -4.14448076e-09 -4.40271464e-09 -4.65834260e-09 -4.91081842e-09 -5.15962473e-09 -5.40419265e-09 -5.64399016e-09 -5.87851057e-09 -6.10720718e-09 -6.32953556e-09 -6.54506405e-09 -6.75322509e-09 -6.95359947e-09 -7.14566406e-09 -7.32899919e-09 -7.50312656e-09 -7.66766162e-09 -7.82223086e-09 -7.96637645e-09 -8.09978973e-09 -8.22205726e-09 -8.33296010e-09 -8.43208703e-09 -8.51922000e-09 -8.59411076e-09 -8.65653726e-09 -8.70629968e-09 -8.74322836e-09 -8.76717055e-09 -8.77800765e-09 -8.77572170e-09 -8.76022410e-09 -8.73149730e-09 -8.68950778e-09 -8.63435679e-09 -8.56603610e-09 -8.48465254e-09 -8.39031511e-09 -8.28318014e-09 -8.16332713e-09 -8.03104760e-09 -7.88648391e-09 -7.72985431e-09 -7.56144547e-09 -7.38152217e-09 -7.19037463e-09 -6.98833613e-09 -6.77570633e-09 -6.55287247e-09 -6.32023356e-09 -6.07818507e-09 -5.82711984e-09 -5.56748558e-09 -5.29968749e-09 -5.02426889e-09 -4.74160168e-09 -4.45221105e-09 -4.15659690e-09 -3.85524940e-09 -3.54864169e-09 -3.23732519e-09 -2.92179780e-09 -2.60256111e-09 -2.28016217e-09 -1.95510896e-09 -1.62793601e-09 -1.29917643e-09 -9.69353930e-10 -6.39005515e-10 -3.08642556e-10 2.11882734e-11 3.49976825e-10 6.77195855e-10 1.00233644e-09 1.32490063e-09 1.64438951e-09 1.96030614e-09 2.27217156e-09 2.57954924e-09 2.88194690e-09 3.17895466e-09 3.47011775e-09 3.75504738e-09 4.03332678e-09 4.30456515e-09 4.56840565e-09 4.82446660e-09 5.07242670e-09 5.31193889e-09 5.54267965e-09 5.76438364e-09 5.97673222e-09 6.17948404e-09 6.37240238e-09 6.55523302e-09 6.72773881e-09 6.88975788e-09 7.04110659e-09 7.18163662e-09 7.31121608e-09 7.42967599e-09 7.53700724e-09 7.63309305e-09 7.71786612e-09 7.79123877e-09 7.85324250e-09 7.90386601e-09 7.94309862e-09 7.97096589e-09 7.98748778e-09 7.99278133e-09 7.98680633e-09 7.96975441e-09 7.94168353e-09 7.90271648e-09 7.85301602e-09 7.79268783e-09 7.72191178e-09 7.64088481e-09 7.54976770e-09 7.44880291e-09 7.33820249e-09 7.21818605e-09 7.08897563e-09 6.95090407e-09 6.80418766e-09 6.64912592e-09 6.48594056e-09 6.31501440e-09 6.13658058e-09 5.95102545e-09 5.75859116e-09 5.55961743e-09 5.35446776e-09 5.14343212e-09 4.92688002e-09 4.70514860e-09 4.47859100e-09 4.24755969e-09 4.01241468e-09 3.77351322e-09 3.53123797e-09 3.28592448e-09 3.03799252e-09 2.78776241e-09 2.53562996e-09 2.28195849e-09 2.02709969e-09 1.77143059e-09 1.51529456e-09 1.25906330e-09 1.00307929e-09 7.47695239e-10 4.93249941e-10 2.40085007e-10 -1.14671606e-11 -2.61070887e-10 -5.08410147e-10 -7.53160867e-10 -9.95014293e-10 -1.23365573e-09 -1.46879764e-09 -1.70013370e-09 -1.92738459e-09 -2.15027463e-09 -2.36852826e-09 -2.58189481e-09 -2.79013390e-09 -2.99297664e-09 -3.19023852e-09 -3.38166817e-09 -3.56706109e-09 -3.74622788e-09 -3.91898458e-09 -4.08517764e-09 -4.24460522e-09 -4.39713110e-09 -4.54261839e-09 -4.68090788e-09 -4.81190687e-09 -4.93548535e-09 -5.05151765e-09 -5.15995580e-09 -5.26069766e-09 -5.35365996e-09 -5.43880230e-09 -5.51607404e-09 -5.58544699e-09 -5.64689229e-09 -5.70038017e-09 -5.74592551e-09 -5.78353743e-09 -5.81323190e-09 -5.83504844e-09 -5.84903748e-09 -5.85522586e-09 -5.85369642e-09 -5.84452509e-09 -5.82778081e-09 -5.80354442e-09 -5.77193382e-09 -5.73303338e-09 -5.68695968e-09 -5.63386149e-09 -5.57383839e-09 -5.50702517e-09 -5.43358425e-09 -5.35367162e-09 -5.26744992e-09 -5.17506560e-09 -5.07671616e-09 -4.97258279e-09 -4.86286078e-09 -4.74773543e-09 -4.62739946e-09 -4.50209259e-09 -4.37199121e-09 -4.23730950e-09 -4.09830769e-09 -3.95515010e-09 -3.80809839e-09 -3.65736402e-09 -3.50317536e-09 -3.34575295e-09 -3.18533888e-09 -3.02218639e-09 -2.85648932e-09 -2.68850808e-09 -2.51848406e-09 -2.34666012e-09 -2.17326410e-09 -1.99853373e-09 -1.82273044e-09 -1.64607349e-09 -1.46881765e-09 -1.29119136e-09 -1.11343338e-09 -9.35776429e-10 -7.58449054e-10 -5.81682730e-10 -4.05691633e-10 -2.30706065e-10 -5.69325975e-11 1.15410542e-10 2.86119767e-10 4.54989019e-10 6.21819596e-10 7.86416154e-10 9.48581602e-10 1.10813086e-09 1.26488775e-09 1.41866191e-09 1.56928237e-09 1.71659736e-09 1.86042792e-09 2.00062378e-09 2.13702861e-09 2.26951369e-09 2.39792364e-09 2.52214616e-09 2.64205491e-09 2.75754619e-09 2.86848734e-09 2.97479863e-09 3.07639869e-09 3.17317039e-09 3.26505389e-09 3.35196493e-09 3.43386630e-09 3.51065599e-09 3.58232055e-09 3.64877484e-09 3.71001307e-09 3.76598719e-09 3.81668341e-09 3.86205257e-09 3.90210497e-09 3.93684174e-09 3.96624578e-09 3.99033706e-09 4.00913591e-09 4.02267319e-09 4.03097555e-09 4.03408174e-09 4.03200862e-09 4.02486289e-09 4.01264244e-09 3.99546418e-09 3.97336741e-09 3.94641630e-09 3.91470112e-09 3.87830135e-09 3.83731436e-09 3.79180964e-09 3.74190334e-09 3.68768749e-09 3.62926245e-09 3.56675567e-09 3.50027207e-09 3.42993745e-09 3.35586886e-09 3.27819616e-09 3.19705729e-09 3.11259440e-09 3.02492204e-09 2.93420788e-09 2.84058854e-09 2.74420225e-09 2.64520345e-09 2.54373816e-09 2.43996034e-09 2.33401537e-09 2.22607233e-09 2.11626094e-09 2.00474853e-09 1.89168831e-09 1.77722517e-09 1.66153413e-09 1.54475618e-09 1.42706016e-09 1.30859375e-09 1.18951685e-09 1.06999365e-09 9.50170845e-10 8.30211053e-10 7.10268577e-10 5.90493329e-10 4.71039379e-10 3.52051534e-10 2.33677390e-10 1.16061313e-10 -6.56669163e-13 -1.16340479e-10 -2.30852851e-10 -3.44061418e-10 -4.55839394e-10 -5.66059477e-10 -6.74596490e-10 -7.81330611e-10 -8.86145157e-10 -9.88921861e-10 -1.08955345e-09 -1.18792925e-09 -1.28394195e-09 -1.37749034e-09 -1.46848211e-09 -1.55681806e-09 -1.64241593e-09 -1.72518588e-09 -1.80506182e-09 -1.88194377e-09 -1.95578487e-09 -2.02651551e-09 -2.09407847e-09 -2.15842477e-09 -2.21947910e-09 -2.27722313e-09 -2.33160596e-09 -2.38258735e-09 -2.43012627e-09 -2.47421367e-09 -2.51481630e-09 -2.55190696e-09 -2.58547111e-09 -2.61550592e-09 -2.64199396e-09 -2.66492939e-09 -2.68432720e-09 -2.70018513e-09 -2.71252210e-09 -2.72133704e-09 -2.72667194e-09 -2.72853845e-09 -2.72697293e-09 -2.72201911e-09 -2.71369249e-09 -2.70205830e-09 -2.68714512e-09 -2.66900696e-09 -2.64770461e-09 -2.62327460e-09 -2.59579958e-09 -2.56531985e-09 -2.53190446e-09 -2.49561682e-09 -2.45653492e-09 -2.41472375e-09 -2.37026504e-09 -2.32322778e-09 -2.27370234e-09 -2.22177343e-09 -2.16752377e-09 -2.11103912e-09 -2.05242517e-09 -1.99176253e-09 -1.92915794e-09 -1.86469534e-09 -1.79847912e-09 -1.73061374e-09 -1.66118991e-09 -1.59031438e-09 -1.51808330e-09 -1.44460865e-09 -1.36997477e-09 -1.29429356e-09 -1.21766952e-09 -1.14019744e-09 -1.06198939e-09 -9.83141332e-10 -9.03764813e-10 -8.23955154e-10 -7.43816495e-10 -6.63463139e-10 -5.82985236e-10 -5.02496052e-10 -4.22091747e-10 -3.41873836e-10 -2.61943685e-10 -1.82396456e-10 -1.03329303e-10 -2.48368756e-11 5.29884331e-11 1.30058048e-10 2.06283310e-10 2.81578427e-10 3.55858260e-10 4.29041691e-10 5.01048814e-10 5.71802355e-10 6.41221548e-10 7.09237447e-10 7.75773917e-10 8.40760211e-10 9.04131187e-10 9.65817454e-10 1.02575631e-09 1.08389012e-09 1.14015858e-09 1.19450813e-09 1.24689342e-09 1.29725958e-09 1.34556313e-09 1.39176909e-09 1.43582879e-09 1.47772233e-09 1.51741203e-09 1.55485758e-09 1.59005503e-09 1.62297020e-09 1.65357550e-09 1.68186004e-09 1.70782077e-09 1.73142617e-09 1.75267179e-09 1.77156551e-09 1.78808512e-09 1.80224058e-09 1.81402798e-09 1.82345417e-09 1.83053528e-09 1.83526971e-09 1.83768589e-09 1.83779025e-09 1.83561150e-09 1.83118043e-09 1.82451526e-09 1.81563198e-09 1.80459692e-09 1.79141335e-09 1.77612552e-09 1.75877624e-09 1.73940040e-09 1.71804415e-09 1.69473924e-09
1.27797421e-06 1.38067753e-06 1.55883322e-06 1.80662710e-06 2.11596557e-06 2.47673483e-06 2.87712874e-06 3.30401508e-06 3.74337424e-06 4.18071591e-06 4.60155297e-06 4.99184057e-06 5.33842626e-06 5.62943978e-06 5.85465955e-06 6.00580734e-06 6.07678066e-06 6.06384674e-06 5.96569976e-06 5.78347499e-06 5.52070333e-06 5.18315937e-06 4.77864069e-06 4.31672288e-06 3.80843176e-06 3.26588702e-06 2.70191049e-06 2.12965449e-06 1.56217084e-06 1.01206217e-06 4.91093374e-07 9.88939064e-09 -4.22363883e-07 -7.98127530e-07 -1.11169118e-06 -1.35926780e-06 -1.53904989e-06 -1.65117945e-06 -1.69767054e-06 -1.68227496e-06 -1.61028618e-06 -1.48833897e-06 -1.32412117e-06 -1.12611531e-06 -9.03290299e-07 -6.64809988e-07 -4.19741525e-07 -1.76779793e-07 5.59998625e-08 2.71361330e-07 4.63090259e-07 6.26137080e-07 7.56707323e-07 8.52314429e-07 9.11789670e-07 9.35239939e-07 9.23976472e-07 8.80399085e-07 8.07858811e-07 7.10488408e-07 5.93026073e-07 4.60617940e-07 3.18626711e-07 1.72437922e-07 2.72784177e-08 -1.11950824e-07 -2.40821606e-07 -3.55501736e-07 -4.52851481e-07 -5.30491157e-07 -5.86840720e-07 -6.21127953e-07 -6.33372210e-07 -6.24339322e-07 -5.95475100e-07 -5.48821163e-07 -4.86911645e-07 -4.12661805e-07 -3.29250099e-07 -2.39994932e-07 -1.48235671e-07 -5.72212002e-08 2.99988585e-08 1.10661205e-07 1.82371423e-07 2.43160059e-07 2.91528664e-07 3.26474179e-07 3.47496979e-07 3.54587741e-07 3.48205475e-07 3.29234865e-07 2.98933372e-07 2.58873428e-07 2.10867711e-07 1.56900683e-07 9.90522437e-08 3.94227300e-08 -1.99358396e-08 -7.70874919e-08 -1.30266415e-07 -1.77930502e-07 -2.18794867e-07 -2.51866084e-07 -2.76454557e-07 -2.92183501e-07 -2.98984247e-07 -2.97081129e-07 -2.86970078e-07 -2.69386305e-07 -2.45269263e-07 -2.15720419e-07 -1.81960274e-07 -1.45280197e-07 -1.06999167e-07 -6.84190979e-08 -3.07837382e-08 4.75819206e-09 3.71833835e-08 6.56230554e-08 8.93785028e-08 1.07937737e-07 1.20979067e-07 1.28373372e-07 1.30176574e-07 1.26618559e-07 1.18085723e-07 1.05101975e-07 8.83037643e-08 6.84145363e-08 4.62167336e-08 2.25255619e-08 -1.83910132e-09 -2.60788404e-08 -4.94395849e-08 -7.12325807e-08 -9.08527920e-08 -1.07792808e-07 -1.21653231e-07 -1.32148928e-07 -1.39112175e-07 -1.42490874e-07 -1.42344788e-07 -1.38836420e-07 -1.32222141e-07 -1.22838156e-07 -1.11086681e-07 -9.74197967e-08 -8.23236483e-08 -6.63013822e-08 -4.98579773e-08 -3.34840990e-08 -1.76428401e-08 -2.75723977e-09 1.08003917e-08 2.27163852e-08 3.27420580e-08 4.06973797e-08 4.64727776e-08 5.00285822e-08 5.13919645e-08 5.06529219e-08 4.79583733e-08 4.35040874e-08 3.75269806e-08 3.02954888e-08 2.21006786e-08 1.32459093e-08 4.03774436e-09 -5.22278043e-09 -1.42495082e-08 -2.27773356e-08 -3.05695167e-08 -3.74223745e-08 -4.31695995e-08 -4.76850346e-08 -5.08837914e-08 -5.27222497e-08 -5.31975459e-08 -5.23452144e-08 -5.02358972e-08 -4.69714863e-08 -4.26812150e-08 -3.75155835e-08 -3.16414628e-08 -2.52371350e-08 -1.84855935e-08 -1.15701084e-08 -4.66931027e-09 2.04828154e-09 8.42742764e-09 1.43303112e-08 1.96389252e-08 2.42572469e-08 2.81126802e-08 3.11567447e-08 3.33650263e-08 3.47363560e-08 3.52916949e-08 3.50721798e-08 3.41372335e-08 3.25615979e-08 3.04324850e-08 2.78471006e-08 2.49087471e-08 2.17243965e-08 1.84013196e-08 1.50442325e-08 1.17529986e-08 8.62000604e-09 5.72839554e-09 3.15009707e-09 9.44890388e-10 -8.40600478e-10 -2.17327312e-09 -3.03371728e-09 -3.41597151e-09 -3.32686323e-09 -2.78520762e-09 -1.82041493e-09 -4.71477080e-10 1.21461641e-09 3.18487114e-09 5.38137185e-09 7.74342945e-09 1.02094626e-08 1.27175559e-08 1.52083794e-08 1.76254540e-08 1.99167287e-08 2.20359624e-08 2.39429365e-08 2.56044785e-08 2.69946980e-08 2.80954175e-08 2.88958759e-08 2.93928046e-08 2.95900069e-08 2.94977820e-08 2.91326021e-08 2.85158475e-08 2.76736714e-08 2.66356004e-08 2.54337849e-08 2.41022562e-08 2.26757244e-08 2.11891660e-08 1.96764312e-08 1.81700237e-08 1.67000920e-08 1.52941482e-08 1.39762868e-08 1.27671989e-08 1.16834045e-08 1.07376188e-08 9.93843585e-09 9.29030364e-09 8.79398954e-09 8.44650927e-09 8.24135782e-09 8.16910628e-09 8.21777135e-09 8.37302849e-09 8.61888694e-09 8.93807339e-09 9.31224164e-09 9.72319469e-09 1.01522346e-08 1.05814202e-08 1.09936984e-08 1.13730394e-08 1.17050014e-08 1.19767272e-08 1.21772388e-08 1.22976509e-08 1.23311068e-08 1.22728672e-08 1.21204238e-08 1.18731336e-08 1.15324053e-08 1.11014717e-08 1.05851257e-08 9.98977256e-09 9.32287847e-09 8.59311378e-09 7.80983278e-09 6.98293690e-09 6.12277162e-09 5.23968069e-09 4.34391545e-09 3.44549456e-09 2.55389665e-09 1.67794667e-09 8.25775004e-10 4.56168436e-12 -7.79471598e-10 -1.52104818e-09 -2.21602647e-09 -2.86128898e-09 -3.45482487e-09 -3.99561895e-09 -4.48361259e-09 -4.91967356e-09 -5.30556532e-09 -5.64368552e-09 -5.93718497e-09 -6.18967189e-09 -6.40524034e-09 -6.58832167e-09 -6.74352507e-09 -6.87560220e-09 -6.98932007e-09 -7.08936568e-09 -7.18026427e-09 -7.26628557e-09 -7.35138950e-09 -7.43910911e-09 -7.53269802e-09 -7.63482255e-09 -7.74773357e-09 -7.87314036e-09 -8.01229261e-09 -8.16595502e-09 -8.33432168e-09 -8.51723669e-09 -8.71397354e-09 -8.92356766e-09 -9.14466725e-09 -9.37546929e-09 -9.61408642e-09 -9.85830795e-09 -1.01058797e-08 -1.03543085e-08 -1.06011102e-08 -1.08437748e-08 -1.10798339e-08 -1.13068381e-08 -1.15225793e-08 -1.17248051e-08 -1.19115420e-08 -1.20809647e-08 -1.22315758e-08 -1.23618733e-08 -1.24707782e-08 -1.25574608e-08 -1.26211823e-08 -1.26615696e-08 -1.26784769e-08 -1.26719275e-08 -1.26421984e-08 -1.25897586e-08 -1.25152493e-08 -1.24195640e-08 -1.23035360e-08 -1.21683605e-08 -1.20151569e-08 -1.18452146e-08 -1.16597985e-08 -1.14603544e-08 -1.12481366e-08 -1.10245733e-08 -1.07909059e-08 -1.05485354e-08 -1.02986251e-08 -1.00423234e-08 -9.78068382e-09 -9.51476586e-09 -9.24543464e-09 -8.97346464e-09 -8.69961259e-09 -8.42443804e-09 -8.14842860e-09 -7.87196530e-09 -7.59547092e-09 -7.31901828e-09 -7.04282144e-09 -6.76693634e-09 -6.49132570e-09 -6.21585183e-09 -5.94046856e-09 -5.66493341e-09 -5.38904033e-09 -5.11249709e-09 -4.83507101e-09 -4.55645432e-09 -4.27632507e-09 -3.99444033e-09 -3.71050257e-09 -3.42426887e-09 -3.13551451e-09 -2.84408141e-09 -2.54981991e-09 -2.25264873e-09 -1.95251548e-09 -1.64945813e-09 -1.34353684e-09 -1.03489795e-09 -7.23715532e-10 -4.10241285e-10 -9.47747436e-11 2.22339092e-10 5.40697959e-10 8.59864881e-10 1.17935084e-09 1.49864582e-09 1.81717863e-09 2.13437534e-09 2.44963871e-09 2.76231660e-09 3.07178238e-09 3.37739059e-09 3.67844910e-09 3.97433020e-09 4.26436975e-09 4.54789717e-09 4.82431517e-09 5.09297182e-09 5.35329647e-09 5.60472380e-09 5.84671422e-09 6.07880324e-09 6.30053121e-09 6.51147847e-09 6.71129241e-09 6.89967772e-09 7.07635728e-09 7.24113081e-09 7.39383754e-09 7.53437224e-09 7.66267760e-09 7.77873321e-09 7.88261900e-09 7.97437139e-09 8.05419642e-09 8.12219270e-09 8.17865775e-09 8.22381452e-09 8.25796054e-09 8.28145019e-09 8.29466273e-09 8.29796498e-09 8.29178592e-09 8.27662738e-09 8.25291657e-09 8.22121216e-09 8.18196710e-09 8.13572143e-09 8.08298584e-09 8.02428879e-09 7.96019073e-09 7.89112775e-09 7.81768872e-09 7.74031683e-09 7.65947927e-09 7.57564234e-09 7.48921103e-09 7.40064632e-09 7.31027505e-09 7.21845650e-09 7.12551573e-09 7.03171477e-09 6.93733426e-09 6.84259005e-09 6.74767353e-09 6.65273436e-09 6.55789867e-09 6.46325260e-09 6.36886721e-09 6.27473939e-09 6.18088336e-09 6.08720363e-09 5.99366867e-09 5.90015281e-09 5.80650950e-09 5.71258463e-09 5.61814018e-09 5.52299939e-09 5.42687517e-09 5.32953903e-09 5.23069743e-09 5.13005838e-09 5.02730457e-09 4.92212071e-09 4.81419105e-09 4.70321559e-09 4.58881810e-09 4.47072890e-09 4.34860714e-09 4.22214869e-09 4.09104317e-09 3.95499394e-09 3.81374929e-09 3.66700342e-09 3.51452897e-09 3.35609646e-09 3.19149829e-09 3.02051972e-09 2.84304458e-09 2.65889133e-09 2.46799214e-09 2.27024721e-09 2.06561546e-09 1.85408733e-09 1.63569069e-09 1.41047618e-09 1.17853927e-09 9.39996303e-10 6.95014268e-10 4.43781012e-10 1.86527904e-10 -7.64885932e-11 -3.44987150e-10 -6.18639806e-10 -8.97113495e-10 -1.18001919e-09 -1.46696300e-09 -1.75752035e-09 -2.05125028e-09 -2.34766073e-09 -2.64627031e-09 -2.94656433e-09 -3.24801075e-09 -3.55005270e-09 -3.85211330e-09 -4.15363477e-09 -4.45400783e-09 -4.75262096e-09 -5.04887776e-09 -5.34214806e-09 -5.63180924e-09 -5.91726357e-09 -6.19787022e-09 -6.47300302e-09 -6.74209311e-09 -7.00449521e-09 -7.25961602e-09 -7.50692841e-09 -7.74579290e-09 -7.97573030e-09 -8.19613133e-09 -8.40652614e-09 -8.60634808e-09 -8.79517392e-09 -8.97255825e-09 -9.13798193e-09 -9.29110167e-09 -9.43141831e-09 -9.55872004e-09 -9.67250058e-09 -9.77252856e-09 -9.85852910e-09 -9.93022198e-09 -9.98740646e-09 -1.00298636e-08 -1.00574384e-08 -1.00699968e-08 -1.00674928e-08 -1.00498254e-08 -1.00169928e-08 -9.96895166e-09 -9.90580351e-09 -9.82754500e-09 -9.73429382e-09 -9.62618918e-09 -9.50339230e-09 -9.36601574e-09 -9.21436305e-09 -9.04862141e-09 -8.86904461e-09 -8.67593719e-09 -8.46962700e-09 -8.25044821e-09 -8.01876676e-09 -7.77494324e-09 -7.51940865e-09 -7.25262572e-09 -6.97504943e-09 -6.68712191e-09 -6.38936204e-09 -6.08223802e-09 -5.76635920e-09 -5.44216004e-09 -5.11024180e-09 -4.77117619e-09 -4.42552223e-09 -4.07383366e-09 -3.71673431e-09 -3.35479783e-09 -2.98860520e-09 -2.61877908e-09 -2.24591012e-09 -1.87060589e-09 -1.49348012e-09 -1.11513532e-09 -7.36187999e-10 -3.57224916e-10 2.11299866e-11 3.98291622e-10 7.73657804e-10 1.14664522e-09 1.51667834e-09 1.88319382e-09 2.24561347e-09 2.60340283e-09 2.95603653e-09 3.30298078e-09 3.64373798e-09 3.97779698e-09 4.30471325e-09 4.62399941e-09 4.93521601e-09 5.23794408e-09 5.53174928e-09 5.81627191e-09 6.09109141e-09 6.35585562e-09 6.61026101e-09 6.85392787e-09 7.08659154e-09 7.30796512e-09 7.51778306e-09 7.71576358e-09 7.90171684e-09 8.07544520e-09 8.23675395e-09 8.38550562e-09 8.52152149e-09 8.64475802e-09 8.75509887e-09 8.85245854e-09 8.93674601e-09 9.00799035e-09 9.06617692e-09 9.11129017e-09 9.14336051e-09 9.16242260e-09 9.16858589e-09 9.16184040e-09 9.14237375e-09 9.11027054e-09 9.06567066e-09 9.00875285e-09 8.93964547e-09 8.85855922e-09 8.76571060e-09 8.66129235e-09 8.54557114e-09 8.41880010e-09 8.28122571e-09 8.13311329e-09 7.97481747e-09 7.80660270e-09 7.62881947e-09 7.44170636e-09 7.24570592e-09 7.04109637e-09 6.82830803e-09 6.60761879e-09 6.37943498e-09 6.14415885e-09 5.90213156e-09 5.65377312e-09 5.39947881e-09 5.13964338e-09 4.87467450e-09 4.60498534e-09 4.33099234e-09 4.05312242e-09 3.77176687e-09 3.48739856e-09 3.20039849e-09 2.91120598e-09 2.62024094e-09 2.32791088e-09 2.03464071e-09 1.74083525e-09 1.44691184e-09 1.15326726e-09 8.60307547e-10 5.68418534e-10 2.78000845e-10 -1.05711551e-11 -2.96909108e-10 -5.80652249e-10 -8.61425598e-10 -1.13887533e-09 -1.41264367e-09 -1.68239778e-09 -1.94778982e-09 -2.20849994e-09 -2.46420784e-09 -2.71460765e-09 -2.95940417e-09 -3.19831761e-09 -3.43105289e-09 -3.65739017e-09 -3.87704313e-09 -4.08977452e-09 -4.29536318e-09 -4.49360882e-09 -4.68431816e-09 -4.86726759e-09 -5.04230468e-09 -5.20925980e-09 -5.36796385e-09 -5.51830337e-09 -5.66012393e-09 -5.79329917e-09 -5.91775273e-09 -6.03338424e-09 -6.14010021e-09 -6.23784180e-09 -6.32654840e-09 -6.40620668e-09 -6.47677201e-09 -6.53820686e-09 -6.59054811e-09 -6.63377864e-09 -6.66792843e-09 -6.69304456e-09 -6.70917810e-09 -6.71636169e-09 -6.71469014e-09 -6.70424827e-09 -6.68511801e-09 -6.65738820e-09 -6.62119837e-09 -6.57664501e-09 -6.52385990e-09 -6.46301879e-09 -6.39423103e-09 -6.31765296e-09 -6.23347429e-09 -6.14187556e-09 -6.04303585e-09 -5.93713201e-09 -5.82438509e-09 -5.70500247e-09 -5.57920632e-09 -5.44720857e-09 -5.30923427e-09 -5.16555287e-09 -5.01636743e-09 -4.86193252e-09 -4.70252570e-09 -4.53835458e-09 -4.36971032e-09 -4.19684204e-09 -4.02000294e-09 -3.83945525e-09 -3.65547365e-09 -3.46834672e-09 -3.27830690e-09 -3.08564307e-09 -2.89063726e-09 -2.69356323e-09 -2.49468529e-09 -2.29427871e-09 -2.09263723e-09 -1.89001718e-09 -1.68670526e-09 -1.48296480e-09 -1.27907071e-09 -1.07528614e-09 -8.71877397e-10 -6.69106548e-10 -4.67222538e-10 -2.66487166e-10 -6.71396549e-11 1.30571193e-10 3.26408373e-10 5.20134963e-10 7.11524561e-10 9.00351349e-10 1.08638903e-09 1.26942834e-09 1.44926265e-09 1.62567737e-09 1.79847637e-09 1.96748173e-09 2.13249390e-09 2.29333991e-09 2.44984072e-09 2.60184718e-09 2.74918421e-09 2.89172397e-09 3.02931469e-09 3.16184123e-09 3.28915040e-09 3.41114803e-09 3.52774754e-09 3.63880515e-09 3.74425535e-09 3.84400412e-09 3.93800259e-09 4.02613487e-09 4.10838863e-09 4.18466706e-09 4.25495983e-09 4.31921543e-09 4.37741576e-09 4.42950987e-09 4.47550441e-09 4.51540560e-09 4.54918836e-09 4.57688210e-09 4.59850780e-09 4.61409488e-09 4.62367711e-09 4.62730165e-09 4.62498950e-09 4.61684779e-09 4.60289162e-09 4.58324001e-09 4.55794158e-09 4.52708204e-09 4.49074744e-09 4.44904236e-09 4.40206727e-09 4.34991909e-09 4.29271430e-09 4.23056523e-09 4.16358981e-09 4.09193202e-09 4.01571598e-09 3.93507982e-09 3.85016019e-09 3.76111176e-09 3.66808206e-09 3.57123786e-09 3.47071311e-09 3.36669559e-09 3.25934385e-09 3.14881288e-09 3.03528219e-09 2.91892338e-09 2.79990486e-09 2.67840000e-09 2.55459726e-09 2.42865189e-09 2.30075467e-09 2.17107857e-09 2.03979417e-09 1.90710095e-09 1.77316181e-09 1.63816774e-09 1.50229081e-09 1.36571465e-09 1.22862419e-09 1.09118936e-09 9.53595578e-10 8.16018742e-10 6.78630941e-10 5.41608659e-10 4.05117814e-10 2.69328573e-10 1.34404238e-10 5.08426634e-13 -1.32202874e-10 -2.63572567e-10 -3.93448857e-10 -5.21684446e-10 -6.48132104e-10 -7.72650471e-10 -8.95101215e-10 -1.01534944e-09 -1.13325846e-09 -1.24870786e-09 -1.36156980e-09 -1.47172224e-09 -1.57904917e-09 -1.68344405e-09 -1.78479698e-09 -1.88300814e-09 -1.97798083e-09 -2.06963136e-09 -2.15785578e-09 -2.24259400e-09 -2.32376340e-09 -2.40130121e-09 -2.47514886e-09 -2.54522092e-09 -2.61149663e-09 -2.67391331e-09 -2.73242962e-09 -2.78699558e-09 -2.83760121e-09 -2.88420710e-09 -2.92678459e-09 -2.96532099e-09 -2.99980313e-09 -3.03021924e-09 -3.05656356e-09 -3.07884812e-09 -3.09707732e-09 -3.11126463e-09 -3.12141979e-09 -3.12757864e-09 -3.12976062e-09 -3.12800802e-09 -3.12236553e-09 -3.11285564e-09 -3.09954806e-09 -3.08247733e-09 -3.06170916e-09 -3.03730707e-09 -3.00931674e-09 -2.97783009e-09 -2.94289249e-09 -2.90459223e-09 -2.86299684e-09 -2.81819301e-09 -2.77025852e-09 -2.71928791e-09 -2.66536176e-09 -2.60857941e-09 -2.54904176e-09 -2.48684329e-09 -2.42208215e-09 -2.35487407e-09 -2.28531799e-09 -2.21353114e-09 -2.13961066e-09 -2.06368028e-09 -1.98585293e-09 -1.90623595e-09 -1.82495083e-09 -1.74211079e-09 -1.65784067e-09 -1.57223926e-09 -1.48543600e-09 -1.39754841e-09 -1.30869135e-09 -1.21898749e-09 -1.12855021e-09 -1.03750744e-09 -9.45966847e-10 -8.54051510e-10 -7.61886929e-10 -6.69581071e-10 -5.77259154e-10 -4.85034093e-10 -3.93021792e-10 -3.01336124e-10 -2.10088301e-10 -1.19388568e-10 -2.93456301e-11 5.99340855e-11 1.48348972e-10 2.35796591e-10 3.22178298e-10 4.07396616e-10 4.91356678e-10 5.73967485e-10 6.55140359e-10 7.34782180e-10 8.12812873e-10 8.89146867e-10 9.63703284e-10 1.03640568e-09 1.10717702e-09 1.17594548e-09 1.24264388e-09 1.30720479e-09 1.36956685e-09 1.42967571e-09 1.48747087e-09 1.54290336e-09 1.59592994e-09 1.64649649e-09 1.69457831e-09 1.74012904e-09 1.78310977e-09 1.82351056e-09 1.86129062e-09 1.89642047e-09 1.92888872e-09 1.95868866e-09 1.98578837e-09 2.01017919e-09 2.03187384e-09 2.05084505e-09 2.06710299e-09 2.08064749e-09 2.09148288e-09 2.09962925e-09 2.10509044e-09 2.10788642e-09 2.10803580e-09 2.10556489e-09 2.10051032e-09 2.09289219e-09 2.08273077e-09 2.07009637e-09 2.05500134e-09 2.03748729e-09 2.01760536e-09 1.99540051e-09 1.97092126e-09 1.94420818e-09
4.20969400e-07 5.41265763e-07 7.50159643e-07 1.04118521e-06 1.40536213e-06 1.83144198e-06 2.30626301e-06 2.81517896e-06 3.34250990e-06 3.87199634e-06 4.38733241e-06 4.87263492e-06 5.31293517e-06 5.69461326e-06 6.00580188e-06 6.23673486e-06 6.37996459e-06 6.43063868e-06 6.38653387e-06 6.24812401e-06 6.01850979e-06 5.70329007e-06 5.31033220e-06 4.84951443e-06 4.33239597e-06 3.77181766e-06 3.18151115e-06 2.57567331e-06 1.96853398e-06 1.37394352e-06 8.04968408e-07 2.73548608e-07 -2.09833161e-07 -6.36391974e-07 -9.99251824e-07 -1.29356476e-06 -1.51659560e-06 -1.66769337e-06 -1.74824936e-06 -1.76155118e-06 -1.71260695e-06 -1.60792558e-06 -1.45523558e-06 -1.26321328e-06 -1.04115958e-06 -7.98686528e-07 -5.45415787e-07 -2.90674393e-07 -4.32272032e-08 1.88970489e-07 3.98971849e-07 5.81007100e-07 7.30589250e-07 8.44599043e-07 9.21293122e-07 9.60286116e-07 9.62484648e-07 9.29982576e-07 8.65920356e-07 7.74321450e-07 6.59909432e-07 5.27907360e-07 3.83836280e-07 2.33311482e-07 8.18498371e-08 -6.53113670e-08 -2.03374461e-07 -3.28119416e-07 -4.36013273e-07 -5.24291892e-07 -5.91010732e-07 -6.35064197e-07 -6.56178500e-07 -6.54873674e-07 -6.32402944e-07 -5.90670055e-07 -5.32130244e-07 -4.59675377e-07 -3.76514180e-07 -2.86045378e-07 -1.91734159e-07 -9.69906750e-08 -5.05829689e-09 8.10867391e-08 1.58821166e-07 2.25942244e-07 2.80720968e-07 3.21934834e-07 3.48878984e-07 3.61365124e-07 3.59698646e-07 3.44641336e-07 3.17363089e-07 2.79380430e-07 2.32486769e-07 1.78678846e-07 1.20080074e-07 5.88630371e-08 -2.82733481e-09 -6.29391081e-08 -1.19576981e-07 -1.71060947e-07 -2.15963922e-07 -2.53147874e-07 -2.81787436e-07 -3.01375678e-07 -3.11729792e-07 -3.12973526e-07 -3.05521922e-07 -2.90049542e-07 -2.67454681e-07 -2.38820107e-07 -2.05366632e-07 -1.68406757e-07 -1.29297774e-07 -8.93944332e-08 -5.00081541e-08 -1.23637989e-08 2.24313652e-08 5.34203650e-08 7.98160897e-08 1.01018699e-07 1.16624861e-07 1.26428375e-07 1.30419579e-07 1.28771021e-07 1.21825039e-07 1.10073501e-07 9.41331635e-08 7.47210649e-08 5.26256230e-08 2.86792528e-08 3.72904552e-09 -2.13902283e-08 -4.58808280e-08 -6.90047841e-08 -9.01045620e-08 -1.08617808e-07 -1.24090414e-07 -1.36184049e-07 -1.44681001e-07 -1.49483599e-07 -1.50611691e-07 -1.48194600e-07 -1.42462500e-07 -1.33733160e-07 -1.22398145e-07 -1.08906463e-07 -9.37485396e-08 -7.74388482e-08 -6.04995130e-08 -4.34439862e-08 -2.67619598e-08 -1.09067884e-08 3.71673536e-09 1.67616676e-08 2.79455392e-08 3.70555213e-08 4.39514523e-08 4.85654823e-08 5.08996365e-08 5.10230862e-08 4.90655978e-08 4.52111877e-08 3.96887856e-08 3.27640635e-08 2.47293244e-08 1.58934412e-08 6.57274057e-09 -2.91988300e-09 -1.22820651e-08 -2.12318128e-08 -2.95128402e-08 -3.69019375e-08 -4.32122746e-08 -4.82977143e-08 -5.20544106e-08 -5.44208802e-08 -5.53784503e-08 -5.49487353e-08 -5.31909734e-08 -5.01983308e-08 -4.60936391e-08 -4.10239878e-08 -3.51560345e-08 -2.86691986e-08 -2.17510632e-08 -1.45910235e-08 -7.37590256e-09 -2.83741031e-10 6.51933618e-09 1.28839943e-08 1.86803177e-08 2.38000410e-08 2.81588015e-08 3.16967430e-08 3.43786297e-08 3.61943364e-08 3.71562869e-08 3.72990598e-08 3.66764645e-08 3.53596761e-08 3.34337109e-08 3.09950678e-08 2.81477455e-08 2.50011531e-08 2.16657234e-08 1.82508550e-08 1.48616657e-08 1.15966863e-08 8.54559090e-09 5.78720538e-09 3.38834205e-09 1.40251899e-09 -1.30414790e-10 -1.18485843e-09 -1.74907555e-09 -1.82485049e-09 -1.42673695e-09 -5.80600457e-10 6.77155665e-10 2.30127761e-09 4.23961777e-09 6.43429554e-09 8.82383189e-09 1.13451040e-08 1.39340113e-08 1.65284595e-08 1.90687919e-08 2.14993854e-08 2.37701228e-08 2.58368935e-08 2.76624803e-08 2.92170252e-08 3.04786116e-08 3.14329007e-08 3.20734426e-08 3.24011555e-08 3.24237970e-08 3.21559686e-08 3.16175122e-08 3.08334958e-08 2.98329095e-08 2.86478823e-08 2.73126926e-08 2.58629456e-08 2.43346818e-08 2.27632455e-08 2.11828208e-08 1.96256380e-08 1.81212343e-08 1.66959353e-08 1.53726205e-08 1.41701548e-08 1.31034490e-08 1.21830972e-08 1.14155547e-08 1.08033866e-08 1.03451221e-08 1.00356310e-08 9.86655380e-09 9.82660708e-09 9.90217330e-09 1.00774926e-08 1.03353841e-08 1.06574305e-08 1.10248450e-08 1.14185106e-08 1.18197363e-08 1.22106023e-08 1.25739703e-08 1.28944357e-08 1.31579796e-08 1.33526115e-08 1.34681741e-08 1.34967415e-08 1.34324729e-08 1.32719027e-08 1.30135014e-08 1.26578659e-08 1.22076003e-08 1.16668843e-08 1.10416476e-08 1.03392299e-08 9.56793578e-09 8.73721184e-09 7.85698440e-09 6.93788849e-09 5.99040462e-09 5.02536857e-09 4.05314715e-09 3.08373593e-09 2.12669882e-09 1.19069909e-09 2.83616686e-10 -5.87635718e-10 -1.41717837e-09 -2.20014051e-09 -2.93281754e-09 -3.61258135e-09 -4.23786162e-09 -4.80812723e-09 -5.32380007e-09 -5.78623727e-09 -6.19756335e-09 -6.56066668e-09 -6.87896939e-09 -7.15647142e-09 -7.39754991e-09 -7.60679986e-09 -7.78905496e-09 -7.94918137e-09 -8.09202169e-09 -8.22228685e-09 -8.34446134e-09 -8.46275250e-09 -8.58096993e-09 -8.70259731e-09 -8.83061269e-09 -8.96752672e-09 -9.11530140e-09 -9.27546484e-09 -9.44903711e-09 -9.63637969e-09 -9.83760362e-09 -1.00521369e-08 -1.02791722e-08 -1.05174340e-08 -1.07652758e-08 -1.10208420e-08 -1.12819816e-08 -1.15464029e-08 -1.18116317e-08 -1.20751293e-08 -1.23343353e-08 -1.25866784e-08 -1.28296280e-08 -1.30608049e-08 -1.32779121e-08 -1.34787870e-08 -1.36614853e-08 -1.38243461e-08 -1.39658010e-08 -1.40845788e-08 -1.41797099e-08 -1.42503680e-08 -1.42960772e-08 -1.43165373e-08 -1.43117465e-08 -1.42818557e-08 -1.42273304e-08 -1.41486858e-08 -1.40468668e-08 -1.39226177e-08 -1.37771767e-08 -1.36116558e-08 -1.34273606e-08 -1.32256162e-08 -1.30078668e-08 -1.27754713e-08 -1.25298989e-08 -1.22724906e-08 -1.20046542e-08 -1.17277121e-08 -1.14428929e-08 -1.11513314e-08 -1.08541842e-08 -1.05524016e-08 -1.02468780e-08 -9.93844385e-09 -9.62776081e-09 -9.31537958e-09 -9.00178865e-09 -8.68745520e-09 -8.37252845e-09 -8.05732725e-09 -7.74189246e-09 -7.42629602e-09 -7.11042247e-09 -6.79427359e-09 -6.47765308e-09 -6.16033979e-09 -5.84213211e-09 -5.52276713e-09 -5.20198018e-09 -4.87947815e-09 -4.55500526e-09 -4.22830393e-09 -3.89913879e-09 -3.56729446e-09 -3.23262261e-09 -2.89499669e-09 -2.55433896e-09 -2.21061303e-09 -1.86387838e-09 -1.51420743e-09 -1.16177423e-09 -8.06772649e-10 -4.49484561e-10 -9.02381503e-11 2.70585387e-10 6.32549096e-10 9.95165193e-10 1.35790068e-09 1.72018971e-09 2.08141726e-09 2.44093612e-09 2.79809642e-09 3.15218562e-09 3.50249585e-09 3.84832899e-09 4.18891966e-09 4.52356663e-09 4.85154406e-09 5.17212051e-09 5.48461898e-09 5.78833381e-09 6.08261530e-09 6.36685860e-09 6.64046107e-09 6.90290358e-09 7.15365100e-09 7.39228545e-09 7.61836993e-09 7.83159049e-09 8.03163402e-09 8.21824919e-09 8.39129610e-09 8.55062332e-09 8.69617001e-09 8.82789664e-09 8.94590624e-09 9.05022812e-09 9.14109233e-09 9.21861520e-09 9.28310140e-09 9.33482536e-09 9.37411482e-09 9.40134193e-09 9.41697209e-09 9.42139167e-09 9.41510514e-09 9.39864986e-09 9.37250544e-09 9.33729805e-09 9.29354638e-09 9.24183041e-09 9.18274257e-09 9.11690901e-09 9.04486708e-09 8.96718255e-09 8.88448604e-09 8.79728379e-09 8.70613981e-09 8.61150529e-09 8.51389448e-09 8.41381720e-09 8.31164160e-09 8.20777135e-09 8.10259326e-09 7.99640221e-09 7.88949928e-09 7.78216558e-09 7.67459785e-09 7.56696350e-09 7.45941664e-09 7.35205541e-09 7.24494598e-09 7.13811099e-09 7.03153757e-09 6.92513913e-09 6.81886902e-09 6.71259581e-09 6.60614541e-09 6.49934462e-09 6.39194564e-09 6.28371910e-09 6.17436369e-09 6.06361694e-09 5.95113825e-09 5.83662185e-09 5.71968783e-09 5.59999891e-09 5.47717649e-09 5.35088918e-09 5.22072185e-09 5.08635256e-09 4.94740104e-09 4.80351442e-09 4.65434991e-09 4.49956009e-09 4.33886510e-09 4.17191921e-09 3.99846081e-09 3.81823023e-09 3.63099539e-09 3.43651491e-09 3.23465832e-09 3.02522141e-09 2.80812917e-09 2.58326749e-09 2.35059305e-09 2.11009743e-09 1.86181093e-09 1.60578395e-09 1.34212752e-09 1.07098375e-09 7.92520494e-10 5.06965359e-10 2.14569473e-10 -8.43749515e-11 -3.89544397e-10 -7.00581371e-10 -1.01708864e-09 -1.33865319e-09 -1.66479808e-09 -1.99505834e-09 -2.32891839e-09 -2.66583422e-09 -3.00524672e-09 -3.34657102e-09 -3.68920405e-09 -4.03251965e-09 -4.37584502e-09 -4.71855799e-09 -5.05996889e-09 -5.39936718e-09 -5.73610137e-09 -6.06944539e-09 -6.39869357e-09 -6.72315137e-09 -7.04210779e-09 -7.35486383e-09 -7.66074626e-09 -7.95903876e-09 -8.24906143e-09 -8.53021209e-09 -8.80177131e-09 -9.06317466e-09 -9.31375466e-09 -9.55294510e-09 -9.78013670e-09 -9.99481786e-09 -1.01964894e-08 -1.03845808e-08 -1.05586668e-08 -1.07182312e-08 -1.08629732e-08 -1.09923750e-08 -1.11061556e-08 -1.12039804e-08 -1.12855680e-08 -1.13506622e-08 -1.13990364e-08 -1.14304930e-08 -1.14448993e-08 -1.14421863e-08 -1.14222496e-08 -1.13850758e-08 -1.13306178e-08 -1.12589833e-08 -1.11701852e-08 -1.10643437e-08 -1.09416127e-08 -1.08021738e-08 -1.06461646e-08 -1.04739346e-08 -1.02856792e-08 -1.00816961e-08 -9.86234538e-09 -9.62798241e-09 -9.37898748e-09 -9.11578701e-09 -8.83879414e-09 -8.54849247e-09 -8.24539825e-09 -7.93004168e-09 -7.60291513e-09 -7.26460386e-09 -6.91565191e-09 -6.55673363e-09 -6.18835845e-09 -5.81120408e-09 -5.42591562e-09 -5.03312939e-09 -4.63348171e-09 -4.22767465e-09 -3.81636239e-09 -3.40021189e-09 -2.97992769e-09 -2.55618071e-09 -2.12966866e-09 -1.70108516e-09 -1.27111432e-09 -8.40455483e-10 -4.09783762e-10 2.02038386e-11 4.48836857e-10 8.75431061e-10 1.29933153e-09 1.71988090e-09 2.13643525e-09 2.54834798e-09 2.95500180e-09 3.35581007e-09 3.75015086e-09 4.13747436e-09 4.51719817e-09 4.88879737e-09 5.25173505e-09 5.60550095e-09 5.94962768e-09 6.28361918e-09 6.60704602e-09 6.91946167e-09 7.22044913e-09 7.50966000e-09 7.78666731e-09 8.05119083e-09 8.30287306e-09 8.54142712e-09 8.76653772e-09 8.97798969e-09 9.17554255e-09 9.35899669e-09 9.52818491e-09 9.68289982e-09 9.82309278e-09 9.94862948e-09 1.00594164e-08 1.01553537e-08 1.02364486e-08 1.03027269e-08 1.03541236e-08 1.03906959e-08 1.04124818e-08 1.04196043e-08 1.04120641e-08 1.03900650e-08 1.03536943e-08 1.03031286e-08 1.02385544e-08 1.01601449e-08 1.00681126e-08 9.96271310e-09 9.84416837e-09 9.71277836e-09 9.56882484e-09 9.41260092e-09 9.24438570e-09 9.06460440e-09 8.87354557e-09 8.67159433e-09 8.45905290e-09 8.23639257e-09 8.00395361e-09 7.76220521e-09 7.51147766e-09 7.25223503e-09 6.98491753e-09 6.70993383e-09 6.42775444e-09 6.13881912e-09 5.84359416e-09 5.54253177e-09 5.23610627e-09 4.92478341e-09 4.60905550e-09 4.28936597e-09 3.96624530e-09 3.64012467e-09 3.31151202e-09 2.98087440e-09 2.64868025e-09 2.31541207e-09 1.98152789e-09 1.64750144e-09 1.31378888e-09 9.80848569e-10 6.49122478e-10 3.19063942e-10 -8.89999185e-12 -3.34326289e-10 -6.56803667e-10 -9.75909409e-10 -1.29123767e-09 -1.60238633e-09 -1.90897120e-09 -2.21060481e-09 -2.50692089e-09 -2.79755996e-09 -3.08216930e-09 -3.36041484e-09 -3.63198516e-09 -3.89653920e-09 -4.15382417e-09 -4.40351700e-09 -4.64535166e-09 -4.87907592e-09 -5.10445408e-09 -5.32126654e-09 -5.52926682e-09 -5.72826864e-09 -5.91808591e-09 -6.09853068e-09 -6.26946184e-09 -6.43071862e-09 -6.58214616e-09 -6.72366607e-09 -6.85516111e-09 -6.97651714e-09 -7.08768577e-09 -7.18859772e-09 -7.27921412e-09 -7.35950190e-09 -7.42942574e-09 -7.48900675e-09 -7.53824092e-09 -7.57715113e-09 -7.60579821e-09 -7.62423347e-09 -7.63250552e-09 -7.63070263e-09 -7.61893315e-09 -7.59728380e-09 -7.56586893e-09 -7.52481777e-09 -7.47427353e-09 -7.41437622e-09 -7.34530781e-09 -7.26721239e-09 -7.18026982e-09 -7.08468806e-09 -6.98067237e-09 -6.86842716e-09 -6.74815726e-09 -6.62010513e-09 -6.48451814e-09 -6.34163699e-09 -6.19170593e-09 -6.03498540e-09 -5.87177118e-09 -5.70229819e-09 -5.52685364e-09 -5.34575695e-09 -5.15923859e-09 -4.96763464e-09 -4.77122464e-09 -4.57029731e-09 -4.36515446e-09 -4.15611151e-09 -3.94348704e-09 -3.72755027e-09 -3.50863716e-09 -3.28705677e-09 -3.06312478e-09 -2.83714602e-09 -2.60942737e-09 -2.38030171e-09 -2.15006409e-09 -1.91903436e-09 -1.68751273e-09 -1.45581358e-09 -1.22423498e-09 -9.93076461e-10 -7.62638341e-10 -5.33204036e-10 -3.05069803e-10 -7.85107257e-11 1.46192114e-10 3.68767100e-10 5.88946142e-10 8.06468947e-10 1.02107994e-09 1.23252253e-09 1.44055667e-09 1.64495095e-09 1.84546012e-09 2.04186029e-09 2.23395241e-09 2.42150688e-09 2.60433197e-09 2.78222434e-09 2.95501046e-09 3.12249526e-09 3.28453265e-09 3.44094797e-09 3.59160957e-09 3.73634979e-09 3.87505394e-09 4.00761813e-09 4.13389345e-09 4.25379199e-09 4.36721115e-09 4.47408888e-09 4.57431293e-09 4.66784233e-09 4.75458628e-09 4.83452955e-09 4.90760599e-09 4.97380304e-09 5.03306830e-09 5.08539999e-09 5.13080756e-09 5.16926935e-09 5.20081134e-09 5.22545962e-09 5.24324295e-09 5.25420918e-09 5.25839505e-09 5.25584232e-09 5.24666399e-09 5.23087318e-09 5.20860410e-09 5.17992005e-09 5.14490883e-09 5.10367870e-09 5.05633979e-09 5.00301334e-09 4.94380159e-09 4.87884277e-09 4.80827056e-09 4.73221140e-09 4.65083172e-09 4.56426719e-09 4.47268822e-09 4.37623715e-09 4.27509589e-09 4.16942580e-09 4.05942241e-09 3.94523525e-09 3.82707560e-09 3.70512104e-09 3.57955293e-09 3.45057333e-09 3.31837319e-09 3.18314752e-09 3.04509412e-09 2.90442664e-09 2.76132045e-09 2.61599456e-09 2.46864723e-09 2.31947284e-09 2.16869531e-09 2.01650135e-09 1.86310886e-09 1.70871249e-09 1.55352003e-09 1.39774275e-09 1.24157365e-09 1.08521975e-09 9.28883474e-10 7.72759170e-10 6.17045750e-10 4.61933075e-10 3.07614462e-10 1.54275107e-10 2.10123585e-12 -1.48729029e-10 -2.98037289e-10 -4.45650156e-10 -5.91398652e-10 -7.35116384e-10 -8.76642592e-10 -1.01581740e-09 -1.15248974e-09 -1.28650457e-09 -1.41772405e-09 -1.54600210e-09 -1.67120412e-09 -1.79319504e-09 -1.91185806e-09 -2.02706468e-09 -2.13870455e-09 -2.24666624e-09 -2.35085501e-09 -2.45115422e-09 -2.54749272e-09 -2.63977912e-09 -2.72793632e-09 -2.81190327e-09 -2.89158231e-09 -2.96694114e-09 -3.03791736e-09 -3.10445858e-09 -3.16651272e-09 -3.22406091e-09 -3.27706390e-09 -3.32548966e-09 -3.36932232e-09 -3.40854656e-09 -3.44315293e-09 -3.47313422e-09 -3.49850227e-09 -3.51926027e-09 -3.53543078e-09 -3.54701646e-09 -3.55406504e-09 -3.55659513e-09 -3.55465385e-09 -3.54828761e-09 -3.53752982e-09 -3.52245721e-09 -3.50310181e-09 -3.47954393e-09 -3.45185158e-09 -3.42008449e-09 -3.38433775e-09 -3.34466976e-09 -3.30117661e-09 -3.25394084e-09 -3.20305632e-09 -3.14861726e-09 -3.09072684e-09 -3.02947767e-09 -2.96498553e-09 -2.89736063e-09 -2.82671320e-09 -2.75315193e-09 -2.67680955e-09 -2.59780003e-09 -2.51625121e-09 -2.43227716e-09 -2.34601541e-09 -2.25759375e-09 -2.16713902e-09 -2.07478540e-09 -1.98066075e-09 -1.88490731e-09 -1.78764184e-09 -1.68900907e-09 -1.58914315e-09 -1.48817433e-09 -1.38624345e-09 -1.28348007e-09 -1.18002617e-09 -1.07600799e-09 -9.71564357e-10 -8.66836963e-10 -7.61947679e-10 -6.57039204e-10 -5.52239341e-10 -4.47678482e-10 -3.43486819e-10 -2.39790326e-10 -1.36714064e-10 -3.43814283e-11 6.70866487e-11 1.67574510e-10 2.66963451e-10 3.65143110e-10 4.62001465e-10 5.57430185e-10 6.51325965e-10 7.43586775e-10 8.34108005e-10 9.22797311e-10 1.00955888e-09 1.09430034e-09 1.17693472e-09 1.25737531e-09 1.33554076e-09 1.41135598e-09 1.48474458e-09 1.55563532e-09 1.62396793e-09 1.68967318e-09 1.75269493e-09 1.81298421e-09 1.87047955e-09 1.92515026e-09 1.97694772e-09 2.02582323e-09 2.07176487e-09 2.11472834e-09 2.15467993e-09 2.19160551e-09 2.22549740e-09 2.25631924e-09 2.28406571e-09 2.30874325e-09 2.33032843e-09 2.34883007e-09 2.36425185e-09 2.37659387e-09 2.38588316e-09 2.39211806e-09 2.39532899e-09 2.39553311e-09 2.39275871e-09 2.38704773e-09 2.37842351e-09 2.36690922e-09 2.35258180e-09 2.33545655e-09 2.31558106e-09 2.29301478e-09 2.26780572e-09 2.24000923e-09 2.20967400e-09
-3.43650981e-07 -2.09470045e-07 2.37300810e-08 3.49030643e-07 7.56839199e-07 1.23511427e-06 1.76975664e-06 2.34504500e-06 2.94411757e-06 3.54944973e-06 4.14340093e-06 4.70871782e-06 5.22906998e-06 5.68947962e-06 6.07678362e-06 6.37996936e-06 6.59047123e-06 6.70241411e-06 6.71270527e-06 6.62109323e-06 6.43011640e-06 6.14499686e-06 5.77339858e-06 5.32517959e-06 4.81205234e-06 4.24718064e-06 3.64478001e-06 3.01966816e-06 2.38682674e-06 1.76096023e-06 1.15607213e-06 5.85104203e-07 5.95672418e-08 -4.10711891e-07 -8.17832756e-07 -1.15595947e-06 -1.42142812e-06 -1.61274568e-06 -1.73055355e-06 -1.77750360e-06 -1.75808611e-06 -1.67842597e-06 -1.54600724e-06 -1.36938269e-06 -1.15786821e-06 -9.21212575e-07 -6.69286749e-07 -4.11770259e-07 -1.57864065e-07 8.39664835e-08 3.06216748e-07 5.02518333e-07 6.67780284e-07 7.98270321e-07 8.91657180e-07 9.47003912e-07 9.64711120e-07 9.46427747e-07 8.94922266e-07 8.13920323e-07 7.07930255e-07 5.82042645e-07 4.41727039e-07 2.92627348e-07 1.40360669e-07 -9.66972991e-09 -1.52443985e-07 -2.83473934e-07 -3.98924072e-07 -4.95704178e-07 -5.71532979e-07 -6.24968152e-07 -6.55410915e-07 -6.63075724e-07 -6.48940613e-07 -6.14671521e-07 -5.62527021e-07 -4.95249338e-07 -4.15946317e-07 -3.27964813e-07 -2.34765338e-07 -1.39799994e-07 -4.63950016e-08 4.23540314e-08 1.23672578e-07 1.95184612e-07 2.54970530e-07 3.01605922e-07 3.34183909e-07 3.52316363e-07 3.56119187e-07 3.46183128e-07 3.23525455e-07 2.89535649e-07 2.45906989e-07 1.94567662e-07 1.37598846e-07 7.71624116e-08 1.54225006e-08 -4.55255531e-08 -1.03721248e-07 -1.57395164e-07 -2.05016590e-07 -2.45334093e-07 -2.77398101e-07 -3.00577881e-07 -3.14563806e-07 -3.19362215e-07 -3.15276708e-07 -3.02882398e-07 -2.82993881e-07 -2.56625228e-07 -2.24946859e-07 -1.89238847e-07 -1.50844116e-07 -1.11121835e-07 -7.14032780e-08 -3.29497141e-08 3.08328651e-09 3.56786813e-08 6.39803517e-08 8.73150583e-08 1.05201295e-07 1.17355697e-07 1.23691478e-07 1.24310063e-07 1.19487893e-07 1.09658956e-07 9.53918189e-08 7.73657760e-08 5.63417970e-08 3.31367644e-08 8.59302673e-09 -1.64484142e-08 -4.11741361e-08 -6.48212186e-08 -8.66996253e-08 -1.06208450e-07 -1.22850166e-07 -1.36240040e-07 -1.46112288e-07 -1.52321292e-07 -1.54840468e-07 -1.53755417e-07 -1.49256721e-07 -1.41627435e-07 -1.31230330e-07 -1.18491855e-07 -1.03886393e-07 -8.79194317e-08 -7.11107404e-08 -5.39775016e-08 -3.70195608e-08 -2.07057198e-08 -5.46006618e-09 8.34635472e-09 2.04047623e-08 3.04740553e-08 3.83847478e-08 4.40391901e-08 4.74110777e-08 4.85427236e-08 4.75388120e-08 4.45614816e-08 3.98215221e-08 3.35694494e-08 2.60868802e-08 1.76760722e-08 8.65015437e-09 -6.76500633e-10 -9.99700234e-09 -1.90211651e-08 -2.74822440e-08 -3.51431169e-08 -4.18021031e-08 -4.72963961e-08 -5.15046281e-08 -5.43478151e-08 -5.57897266e-08 -5.58351161e-08 -5.45279164e-08 -5.19470902e-08 -4.82030629e-08 -4.34332179e-08 -3.77957221e-08 -3.14648432e-08 -2.46249670e-08 -1.74646075e-08 -1.01716964e-08 -2.92799029e-09 4.09539780e-09 1.07419567e-08 1.68736705e-08 2.23729089e-08 2.71453402e-08 3.11207700e-08 3.42534818e-08 3.65225929e-08 3.79310023e-08 3.85035719e-08 3.82860854e-08 3.73422360e-08 3.57508938e-08 3.36036265e-08 3.10010897e-08 2.80503762e-08 2.48611407e-08 2.15432827e-08 1.82035755e-08 1.49432573e-08 1.18557182e-08 9.02437769e-09 6.52117116e-09 4.40529568e-09 2.72246936e-09 1.50446056e-09 7.68943131e-10 5.20055998e-10 7.48817897e-10 1.43438417e-09 2.54490473e-09 4.03906819e-09 5.86788929e-09 7.97598215e-09 1.03035591e-08 1.27884427e-08 1.53667701e-08 1.79759576e-08 2.05551549e-08 2.30470478e-08 2.53993164e-08 2.75651226e-08 2.95043101e-08 3.11837667e-08 3.25781713e-08 3.36697568e-08 3.44486146e-08 3.49123024e-08 3.50655931e-08 3.49201166e-08 3.44930911e-08 3.38073711e-08 3.28901013e-08 3.17719753e-08 3.04862056e-08 2.90677971e-08 2.75524989e-08 2.59759290e-08 2.43727989e-08 2.27761099e-08 2.12166782e-08 1.97221439e-08 1.83171913e-08 1.70223124e-08 1.58542619e-08 1.48257868e-08 1.39451579e-08 1.32169298e-08 1.26413155e-08 1.22151533e-08 1.19314727e-08 1.17807524e-08 1.17502950e-08 1.18255699e-08 1.19899788e-08 1.22259785e-08 1.25149811e-08 1.28381643e-08 1.31766988e-08 1.35125298e-08 1.38280711e-08 1.41074068e-08 1.43357539e-08 1.45004648e-08 1.45904711e-08 1.45968979e-08 1.45130503e-08 1.43343968e-08 1.40585144e-08 1.36850566e-08 1.32157414e-08 1.26539845e-08 1.20049641e-08 1.12753877e-08 1.04730677e-08 9.60695345e-09 8.68676686e-09 7.72278774e-09 6.72553746e-09 5.70573455e-09 4.67398031e-09 3.64051367e-09 2.61499622e-09 1.60665259e-09 6.23717078e-10 -3.26385141e-10 -1.23722632e-09 -2.10343032e-09 -2.92068592e-09 -3.68578057e-09 -4.39656489e-09 -5.05195263e-09 -5.65186387e-09 -6.19711837e-09 -6.68940947e-09 -7.13118808e-09 -7.52553442e-09 -7.87613952e-09 -8.18710744e-09 -8.46285464e-09 -8.70806027e-09 -8.92749943e-09 -9.12597439e-09 -9.30819355e-09 -9.47871237e-09 -9.64180957e-09 -9.80141657e-09 -9.96117411e-09 -1.01242592e-08 -1.02933555e-08 -1.04706577e-08 -1.06579061e-08 -1.08563318e-08 -1.10665725e-08 -1.12889085e-08 -1.15230270e-08 -1.17682832e-08 -1.20236354e-08 -1.22875665e-08 -1.25583695e-08 -1.28340378e-08 -1.31123752e-08 -1.33909728e-08 -1.36673890e-08 -1.39390242e-08 -1.42033700e-08 -1.44578811e-08 -1.47001602e-08 -1.49278208e-08 -1.51386725e-08 -1.53306869e-08 -1.55021080e-08 -1.56512634e-08 -1.57768110e-08 -1.58777151e-08 -1.59529865e-08 -1.60020761e-08 -1.60245790e-08 -1.60203957e-08 -1.59896167e-08 -1.59325833e-08 -1.58498423e-08 -1.57421027e-08 -1.56102384e-08 -1.54552904e-08 -1.52784629e-08 -1.50809942e-08 -1.48641455e-08 -1.46294550e-08 -1.43782497e-08 -1.41120227e-08 -1.38321461e-08 -1.35401041e-08 -1.32372371e-08 -1.29248541e-08 -1.26041320e-08 -1.22763257e-08 -1.19424808e-08 -1.16034942e-08 -1.12603296e-08 -1.09137090e-08 -1.05642766e-08 -1.02125917e-08 -9.85919879e-09 -9.50431467e-09 -9.14832210e-09 -8.79135786e-09 -8.43352677e-09 -8.07478706e-09 -7.71516895e-09 -7.35454453e-09 -6.99275748e-09 -6.62963373e-09 -6.26495567e-09 -5.89850924e-09 -5.53002755e-09 -5.15930365e-09 -4.78609818e-09 -4.41022063e-09 -4.03148315e-09 -3.64976316e-09 -3.26497362e-09 -2.87704838e-09 -2.48599585e-09 -2.09190021e-09 -1.69485892e-09 -1.29507693e-09 -8.92781182e-10 -4.88287411e-10 -8.19663226e-11 3.25767302e-10 7.34429739e-10 1.14348987e-09 1.55236574e-09 1.96043842e-09 2.36703224e-09 2.77144829e-09 3.17296878e-09 3.57082452e-09 3.96424715e-09 4.35246106e-09 4.73464246e-09 5.11002685e-09 5.47781420e-09 5.83721649e-09 6.18749452e-09 6.52787691e-09 6.85765267e-09 7.17615967e-09 7.48274820e-09 7.77683784e-09 8.05785749e-09 8.32532976e-09 8.57878835e-09 8.81788509e-09 9.04225317e-09 9.25165233e-09 9.44586764e-09 9.62478897e-09 9.78830439e-09 9.93638505e-09 1.00691198e-08 1.01865769e-08 1.02889848e-08 1.03764730e-08 1.04493685e-08 1.05080051e-08 1.05527178e-08 1.05839399e-08 1.06021716e-08 1.06078595e-08 1.06015543e-08 1.05838254e-08 1.05552580e-08 1.05164926e-08 1.04681375e-08 1.04108446e-08 1.03452500e-08 1.02720321e-08 1.01918154e-08 1.01052366e-08 1.00129727e-08 9.91558569e-09 9.81372050e-09 9.70790115e-09 9.59866853e-09 9.48660794e-09 9.37213418e-09 9.25571753e-09 9.13776166e-09 9.01863162e-09 8.89866136e-09 8.77815243e-09 8.65733263e-09 8.53639692e-09 8.41552650e-09 8.29481950e-09 8.17435630e-09 8.05415112e-09 7.93420485e-09 7.81441845e-09 7.69473418e-09 7.57499796e-09 7.45503481e-09 7.33463867e-09 7.21353954e-09 7.09147407e-09 6.96811320e-09 6.84316381e-09 6.71624711e-09 6.58701427e-09 6.45505138e-09 6.31996233e-09 6.18134721e-09 6.03881589e-09 5.89191007e-09 5.74025716e-09 5.58343694e-09 5.42105288e-09 5.25270688e-09 5.07802700e-09 4.89667577e-09 4.70828018e-09 4.51254614e-09 4.30917663e-09 4.09790935e-09 3.87848570e-09 3.65074904e-09 3.41448581e-09 3.16959758e-09 2.91596902e-09 2.65354916e-09 2.38232767e-09 2.10233786e-09 1.81364102e-09 1.51636104e-09 1.21064647e-09 8.96694274e-10 5.74759129e-10 2.45111043e-10 -9.19109233e-11 -4.35951941e-10 -7.86606558e-10 -1.14343734e-09 -1.50595092e-09 -1.87364746e-09 -2.24597452e-09 -2.62236322e-09 -3.00219938e-09 -3.38484796e-09 -3.76965659e-09 -4.15593160e-09 -4.54297000e-09 -4.93002306e-09 -5.31637578e-09 -5.70126080e-09 -6.08388984e-09 -6.46351417e-09 -6.83930335e-09 -7.21048465e-09 -7.57628316e-09 -7.93588129e-09 -8.28848989e-09 -8.63335936e-09 -8.96968855e-09 -9.29670296e-09 -9.61370761e-09 -9.91991378e-09 -1.02146624e-08 -1.04972129e-08 -1.07669380e-08 -1.10231322e-08 -1.12652216e-08 -1.14926544e-08 -1.17047576e-08 -1.19010841e-08 -1.20810415e-08 -1.22442909e-08 -1.23902528e-08 -1.25186270e-08 -1.26290063e-08 -1.27210913e-08 -1.27945881e-08 -1.28492466e-08 -1.28848554e-08 -1.29012530e-08 -1.28983446e-08 -1.28760311e-08 -1.28342821e-08 -1.27730735e-08 -1.26924780e-08 -1.25925448e-08 -1.24734032e-08 -1.23352077e-08 -1.21781747e-08 -1.20024710e-08 -1.18084675e-08 -1.15963978e-08 -1.13665957e-08 -1.11194794e-08 -1.08554274e-08 -1.05748933e-08 -1.02783372e-08 -9.96623584e-09 -9.63913704e-09 -9.29761768e-09 -8.94225549e-09 -8.57363353e-09 -8.19240048e-09 -7.79916928e-09 -7.39468625e-09 -6.97954644e-09 -6.55450059e-09 -6.12027155e-09 -5.67758257e-09 -5.22715141e-09 -4.76976991e-09 -4.30617414e-09 -3.83712273e-09 -3.36340261e-09 -2.88578084e-09 -2.40503628e-09 -1.92195726e-09 -1.43731282e-09 -9.51891899e-10 -4.66450212e-10 1.82190929e-11 5.01363950e-10 9.82220638e-10 1.46004364e-09 1.93409599e-09 2.40365017e-09 2.86798785e-09 3.32640360e-09 3.77823994e-09 4.22280078e-09 4.65945571e-09 5.08754638e-09 5.50649371e-09 5.91567795e-09 6.31453312e-09 6.70252076e-09 7.07908843e-09 7.44374762e-09 7.79599585e-09 8.13537127e-09 8.46147175e-09 8.77382611e-09 9.07209508e-09 9.35591027e-09 9.62492641e-09 9.87879711e-09 1.01172797e-08 1.03400972e-08 1.05470297e-08 1.07378970e-08 1.09124436e-08 1.10706404e-08 1.12123071e-08 1.13373460e-08 1.14456473e-08 1.15372307e-08 1.16120820e-08 1.16701757e-08 1.17115546e-08 1.17362664e-08 1.17444308e-08 1.17360828e-08 1.17114285e-08 1.16705798e-08 1.16137284e-08 1.15410812e-08 1.14528405e-08 1.13492540e-08 1.12305929e-08 1.10971159e-08 1.09491647e-08 1.07870484e-08 1.06110989e-08 1.04216438e-08 1.02191211e-08 1.00038997e-08 9.77638959e-09 9.53693957e-09 9.28608002e-09 9.02418773e-09 8.75178863e-09 8.46927473e-09 8.17715062e-09 7.87592858e-09 7.56605878e-09 7.24807137e-09 6.92247881e-09 6.58978994e-09 6.25052143e-09 5.90520399e-09 5.55436636e-09 5.19855820e-09 4.83828441e-09 4.47413334e-09 4.10659909e-09 3.73624499e-09 3.36360363e-09 2.98919954e-09 2.61357609e-09 2.23725177e-09 1.86076105e-09 1.48461579e-09 1.10933551e-09 7.35420669e-10 3.63379604e-10 -6.30134833e-12 -3.73126641e-10 -7.36630479e-10 -1.09633480e-09 -1.45178514e-09 -1.80252413e-09 -2.14812557e-09 -2.48815013e-09 -2.82218404e-09 -3.14982229e-09 -3.47067208e-09 -3.78435838e-09 -4.09052214e-09 -4.38878789e-09 -4.67886263e-09 -4.96038588e-09 -5.23306265e-09 -5.49660195e-09 -5.75073100e-09 -5.99520522e-09 -6.22975327e-09 -6.45415688e-09 -6.66820998e-09 -6.87169854e-09 -7.06446246e-09 -7.24631932e-09 -7.41710360e-09 -7.57671681e-09 -7.72502995e-09 -7.86192622e-09 -7.98733568e-09 -8.10118239e-09 -8.20343860e-09 -8.29405034e-09 -8.37298075e-09 -8.44025716e-09 -8.49587489e-09 -8.53986482e-09 -8.57227467e-09 -8.59317462e-09 -8.60261995e-09 -8.60070926e-09 -8.58755578e-09 -8.56326732e-09 -8.52796089e-09 -8.48180337e-09 -8.42493286e-09 -8.35751890e-09 -8.27976399e-09 -8.19183821e-09 -8.09393841e-09 -7.98630151e-09 -7.86915522e-09 -7.74273723e-09 -7.60727237e-09 -7.46304085e-09 -7.31030880e-09 -7.14935700e-09 -6.98045721e-09 -6.80390366e-09 -6.62001787e-09 -6.42908105e-09 -6.23140750e-09 -6.02735273e-09 -5.81718829e-09 -5.60127955e-09 -5.37995115e-09 -5.15353227e-09 -4.92235686e-09 -4.68678030e-09 -4.44716514e-09 -4.20381846e-09 -3.95711319e-09 -3.70740019e-09 -3.45503715e-09 -3.20036406e-09 -2.94372962e-09 -2.68550567e-09 -2.42602312e-09 -2.16564669e-09 -1.90471087e-09 -1.64356969e-09 -1.38255829e-09 -1.12201514e-09 -8.62278346e-10 -6.03668684e-10 -3.46518259e-10 -9.11395681e-11 1.62150016e-10 4.13043794e-10 6.61239591e-10 9.06442921e-10 1.14836335e-09 1.38671602e-09 1.62122754e-09 1.85163485e-09 2.07766659e-09 2.29906966e-09 2.51561721e-09 2.72705591e-09 2.93316416e-09 3.13371651e-09 3.32852240e-09 3.51735463e-09 3.70005060e-09 3.87641697e-09 4.04629663e-09 4.20950652e-09 4.36591818e-09 4.51540738e-09 4.65780947e-09 4.79302553e-09 4.92093732e-09 5.04147291e-09 5.15450893e-09 5.26000110e-09 5.35784606e-09 5.44802159e-09 5.53046053e-09 5.60514313e-09 5.67201563e-09 5.73107828e-09 5.78233583e-09 5.82576909e-09 5.86140103e-09 5.88926741e-09 5.90939531e-09 5.92184202e-09 5.92664762e-09 5.92385485e-09 5.91359051e-09 5.89588012e-09 5.87086102e-09 5.83860416e-09 5.79921844e-09 5.75281789e-09 5.69952896e-09 5.63948732e-09 5.57281388e-09 5.49966195e-09 5.42018364e-09 5.33452127e-09 5.24285593e-09 5.14535381e-09 5.04219305e-09 4.93354585e-09 4.81961071e-09 4.70057304e-09 4.57664528e-09 4.44800435e-09 4.31487701e-09 4.17747192e-09 4.03599143e-09 3.89065935e-09 3.74169595e-09 3.58931868e-09 3.43374862e-09 3.27522659e-09 3.11395726e-09 2.95018288e-09 2.78412840e-09 2.61601260e-09 2.44608847e-09 2.27456953e-09 2.10169718e-09 1.92769421e-09 1.75279399e-09 1.57723137e-09 1.40122412e-09 1.22500820e-09 1.04880740e-09 8.72843223e-10 6.97337204e-10 5.22505449e-10 3.48563130e-10 1.75722423e-10 4.19039803e-12 -1.65829794e-10 -3.34137676e-10 -5.00535391e-10 -6.64834854e-10 -8.26844981e-10 -9.86385057e-10 -1.14327631e-09 -1.29734629e-09 -1.44842191e-09 -1.59634597e-09 -1.74095693e-09 -1.88210064e-09 -2.01962980e-09 -2.15340534e-09 -2.28329311e-09 -2.40915732e-09 -2.53088484e-09 -2.64836059e-09 -2.76145512e-09 -2.87009011e-09 -2.97415664e-09 -3.07357251e-09 -3.16826415e-09 -3.25812649e-09 -3.34311728e-09 -3.42316653e-09 -3.49821855e-09 -3.56820989e-09 -3.63312563e-09 -3.69291281e-09 -3.74754350e-09 -3.79699427e-09 -3.84125382e-09 -3.88030758e-09 -3.91415028e-09 -3.94279581e-09 -3.96624700e-09 -3.98452421e-09 -3.99764088e-09 -4.00564276e-09 -4.00855443e-09 -4.00642430e-09 -3.99930833e-09 -3.98723793e-09 -3.97030242e-09 -3.94854477e-09 -3.92204208e-09 -3.89087773e-09 -3.85512189e-09 -3.81487386e-09 -3.77020698e-09 -3.72122883e-09 -3.66802833e-09 -3.61071839e-09 -3.54939711e-09 -3.48418866e-09 -3.41519507e-09 -3.34254541e-09 -3.26636712e-09 -3.18677890e-09 -3.10390896e-09 -3.01790321e-09 -2.92888797e-09 -2.83701013e-09 -2.74239759e-09 -2.64520289e-09 -2.54557267e-09 -2.44364443e-09 -2.33957378e-09 -2.23350513e-09 -2.12559764e-09 -2.01598593e-09 -1.90482935e-09 -1.79228266e-09 -1.67849129e-09 -1.56361538e-09 -1.44780202e-09 -1.33120828e-09 -1.21398086e-09 -1.09627210e-09 -9.78242577e-10 -8.60030797e-10 -7.41795306e-10 -6.23679629e-10 -5.05831454e-10 -3.88396914e-10 -2.71517555e-10 -1.55333954e-10 -3.99859035e-11 7.43907783e-11 1.87664051e-10 2.99701958e-10 4.10377274e-10 5.19564600e-10 6.27141575e-10 7.32990987e-10 8.36996944e-10 9.39041844e-10 1.03902226e-09 1.13682944e-09 1.23236021e-09 1.32551639e-09 1.41620193e-09 1.50432450e-09 1.58979921e-09 1.67254013e-09 1.75246928e-09 1.82951576e-09 1.90360364e-09 1.97467026e-09 2.04265563e-09 2.10749712e-09 2.16915358e-09 2.22757124e-09 2.28269631e-09 2.33451392e-09 2.38297326e-09 2.42803877e-09 2.46969223e-09 2.50792326e-09 2.54269517e-09 2.57400101e-09 2.60184846e-09 2.62620792e-09 2.64709565e-09 2.66450878e-09 2.67845701e-09 2.68896261e-09 2.69602768e-09 2.69968486e-09 2.69995448e-09 2.69686784e-09 2.69046985e-09 2.68078720e-09 2.66785066e-09 2.65173777e-09 2.63246813e-09 2.61010269e-09 2.58469873e-09 2.55631372e-09 2.52501237e-09 2.49084930e-09
-1.00532793e-06 -8.61209628e-07 -6.10573579e-07 -2.60556135e-07 1.78901701e-07 6.95333483e-07 1.27413955e-06 1.89898310e-06 2.55232317e-06 3.21588573e-06 3.87121599e-06 4.50020548e-06 5.08560333e-06 5.61152137e-06 6.06384970e-06 6.43063845e-06 6.70241639e-06 6.87241345e-06 6.93671632e-06 6.89430863e-06 6.74705461e-06 6.49959179e-06 6.15911404e-06 5.73512705e-06 5.23911297e-06 4.68414851e-06 4.08449193e-06 3.45514218e-06 2.81139125e-06 2.16837827e-06 1.54066470e-06 9.41840540e-07 3.84163286e-07 -1.21735411e-07 -5.67085635e-07 -9.45164743e-07 -1.25140480e-06 -1.48343020e-06 -1.64101971e-06 -1.72602643e-06 -1.74221418e-06 -1.69506279e-06 -1.59151699e-06 -1.43969697e-06 -1.24861026e-06 -1.02781729e-06 -7.87124634e-07 -5.36268033e-07 -2.84619148e-07 -4.09206109e-08 1.86953002e-07 3.92184745e-07 5.69167611e-07 7.13610888e-07 8.22594103e-07 8.94579642e-07 9.29375034e-07 9.28059904e-07 8.92871498e-07 8.27057107e-07 7.34710085e-07 6.20579101e-07 4.89871312e-07 3.48050243e-07 2.00637366e-07 5.30225677e-08 -8.97097241e-08 -2.22934503e-07 -3.42615735e-07 -4.45408965e-07 -5.28735228e-07 -5.90824015e-07 -6.30727911e-07 -6.48307974e-07 -6.44192681e-07 -6.19714228e-07 -5.76823311e-07 -5.17989179e-07 -4.46087341e-07 -3.64279629e-07 -2.75891409e-07 -1.84291935e-07 -9.27753661e-08 -4.45677983e-09 7.78237279e-08 1.51584203e-07 2.14759126e-07 2.65751453e-07 3.03458734e-07 3.27281128e-07 3.37117513e-07 3.33340211e-07 3.16756967e-07 2.88559420e-07 2.50267135e-07 2.03652888e-07 1.50675902e-07 9.34026900e-08 3.39369137e-08 -2.56573003e-08 -8.34163529e-08 -1.37538166e-07 -1.86435159e-07 -2.28771398e-07 -2.63495480e-07 -2.89858093e-07 -3.07421118e-07 -3.16055321e-07 -3.15928048e-07 -3.07480349e-07 -2.91400880e-07 -2.68588721e-07 -2.40111987e-07 -2.07166337e-07 -1.71028177e-07 -1.33009308e-07 -9.44138918e-08 -5.64959635e-08 -2.04227604e-08 1.27595001e-08 4.21500914e-08 6.70169271e-08 8.68097203e-08 1.01167146e-07 1.09920371e-07 1.13085370e-07 1.10854288e-07 1.03579119e-07 9.17532930e-08 7.59862857e-08 5.69808449e-08 3.55045557e-08 1.23630457e-08 -1.16280390e-08 -3.56676750e-08 -5.89942495e-08 -8.09068172e-08 -1.00783755e-07 -1.18097383e-07 -1.32425014e-07 -1.43456794e-07 -1.50998499e-07 -1.54972110e-07 -1.55410719e-07 -1.52452992e-07 -1.46332171e-07 -1.37364644e-07 -1.25935340e-07 -1.12482876e-07 -9.74831771e-08 -8.14337611e-08 -6.48368115e-08 -4.81844467e-08 -3.19448361e-08 -1.65487464e-08 -2.37968578e-09 1.02354107e-08 2.10324842e-08 2.98153040e-08 3.64565551e-08 4.08990246e-08 4.31521627e-08 4.32895035e-08 4.14419361e-08 3.77915512e-08 3.25626175e-08 2.60139643e-08 1.84285938e-08 1.01045714e-08 1.34593847e-09 -7.54709362e-09 -1.62860800e-08 -2.46019169e-08 -3.22517977e-08 -3.90242505e-08 -4.47440343e-08 -4.92747461e-08 -5.25203987e-08 -5.44263727e-08 -5.49787700e-08 -5.42017560e-08 -5.21556984e-08 -4.89332592e-08 -4.46548114e-08 -3.94639272e-08 -3.35219497e-08 -2.70025637e-08 -2.00862686e-08 -1.29554962e-08 -5.78911852e-09 1.24249055e-09 7.98087996e-09 1.42837493e-08 2.00277199e-08 2.51106727e-08 2.94529983e-08 3.29991288e-08 3.57171004e-08 3.75982836e-08 3.86564594e-08 3.89258972e-08 3.84597456e-08 3.73268918e-08 3.56100003e-08 3.34018146e-08 3.08030188e-08 2.79182117e-08 2.48536054e-08 2.17138201e-08 1.85993816e-08 1.56042681e-08 1.28139366e-08 1.03033706e-08 8.13581025e-09 6.36210196e-09 5.01954389e-09 4.13198631e-09 3.71005804e-09 3.75127662e-09 4.24138502e-09 5.15484189e-09 6.45628706e-09 8.10222023e-09 1.00421133e-08 1.22203676e-08 1.45782439e-08 1.70545231e-08 1.95883998e-08 2.21201262e-08 2.45925120e-08 2.69527360e-08 2.91527282e-08 3.11504706e-08 3.29104388e-08 3.44044668e-08 3.56115457e-08 3.65182835e-08 3.71186299e-08 3.74136242e-08 3.74111604e-08 3.71249644e-08 3.65744697e-08 3.57837173e-08 3.47805038e-08 3.35957875e-08 3.22624452e-08 3.08146824e-08 2.92869728e-08 2.77132415e-08 2.61263509e-08 2.45572522e-08 2.30341897e-08 2.15826077e-08 2.02244230e-08 1.89778575e-08 1.78572144e-08 1.68728604e-08 1.60313007e-08 1.53348942e-08 1.47824686e-08 1.43692773e-08 1.40875898e-08 1.39267513e-08 1.38739082e-08 1.39141605e-08 1.40310412e-08 1.42073766e-08 1.44250834e-08 1.46661741e-08 1.49128461e-08 1.51480215e-08 1.53555249e-08 1.55206195e-08 1.56299933e-08 1.56722475e-08 1.56377702e-08 1.55190705e-08 1.53106825e-08 1.50092916e-08 1.46134056e-08 1.41238417e-08 1.35429445e-08 1.28749100e-08 1.21254615e-08 1.13015659e-08 1.04113926e-08 9.46386791e-09 8.46873682e-09 7.43603934e-09 6.37611741e-09 5.29928279e-09 4.21562341e-09 3.13493409e-09 2.06630268e-09 1.01830278e-09 -1.40953915e-12 -9.86023707e-10 -1.92970351e-09 -2.82766699e-09 -3.67614561e-09 -4.47241888e-09 -5.21479659e-09 -5.90257621e-09 -6.53600196e-09 -7.11614412e-09 -7.64490826e-09 -8.12484346e-09 -8.55911320e-09 -8.95140317e-09 -9.30569910e-09 -9.62634916e-09 -9.91782700e-09 -1.01846910e-08 -1.04314788e-08 -1.06626195e-08 -1.08823082e-08 -1.10944827e-08 -1.13028031e-08 -1.15104952e-08 -1.17203873e-08 -1.19348074e-08 -1.21556911e-08 -1.23844601e-08 -1.26219737e-08 -1.28687461e-08 -1.31246960e-08 -1.33894638e-08 -1.36622091e-08 -1.39416816e-08 -1.42263694e-08 -1.45145176e-08 -1.48040851e-08 -1.50928869e-08 -1.53785491e-08 -1.56586939e-08 -1.59308673e-08 -1.61925815e-08 -1.64415415e-08 -1.66753704e-08 -1.68919101e-08 -1.70891239e-08 -1.72652195e-08 -1.74184986e-08 -1.75475439e-08 -1.76512422e-08 -1.77285742e-08 -1.77788486e-08 -1.78016570e-08 -1.77966868e-08 -1.77640267e-08 -1.77039148e-08 -1.76167383e-08 -1.75032007e-08 -1.73640320e-08 -1.72002519e-08 -1.70129528e-08 -1.68033072e-08 -1.65725833e-08 -1.63221703e-08 -1.60534919e-08 -1.57679523e-08 -1.54669468e-08 -1.51519526e-08 -1.48243311e-08 -1.44854022e-08 -1.41363996e-08 -1.37786218e-08 -1.34131444e-08 -1.30409523e-08 -1.26630599e-08 -1.22802515e-08 -1.18932677e-08 -1.15027081e-08 -1.11091918e-08 -1.07130473e-08 -1.03146798e-08 -9.91433780e-09 -9.51217682e-09 -9.10822084e-09 -8.70260930e-09 -8.29524005e-09 -7.88605803e-09 -7.47491047e-09 -7.06167302e-09 -6.64618494e-09 -6.22822816e-09 -5.80767212e-09 -5.38431699e-09 -4.95801311e-09 -4.52863969e-09 -4.09611856e-09 -3.66040043e-09 -3.22147820e-09 -2.77938494e-09 -2.33425612e-09 -1.88623228e-09 -1.43554590e-09 -9.82491200e-10 -5.27405009e-10 -7.07045533e-11 3.87146259e-10 8.45618547e-10 1.30412866e-09 1.76204273e-09 2.21868884e-09 2.67333466e-09 3.12522741e-09 3.57358387e-09 4.01757094e-09 4.45635928e-09 4.88911311e-09 5.31494959e-09 5.73302583e-09 6.14249007e-09 6.54249233e-09 6.93222280e-09 7.31086480e-09 7.67764696e-09 8.03185607e-09 8.37278513e-09 8.69980354e-09 9.01230512e-09 9.30975341e-09 9.59166346e-09 9.85762405e-09 1.01072644e-08 1.03403059e-08 1.05565272e-08 1.07557740e-08 1.09379599e-08 1.11030314e-08 1.12511032e-08 1.13822303e-08 1.14966392e-08 1.15945200e-08 1.16762093e-08 1.17420775e-08 1.17924905e-08 1.18279120e-08 1.18489289e-08 1.18560077e-08 1.18497505e-08 1.18308021e-08 1.17997914e-08 1.17574350e-08 1.17044001e-08 1.16413910e-08 1.15691172e-08 1.14883001e-08 1.13996785e-08 1.13039249e-08 1.12017933e-08 1.10938991e-08 1.09809477e-08 1.08635279e-08 1.07422631e-08 1.06177764e-08 1.04905511e-08 1.03610813e-08 1.02298645e-08 1.00972657e-08 9.96367833e-09 9.82945103e-09 9.69480496e-09 9.56000479e-09 9.42521527e-09 9.29055233e-09 9.15611453e-09 9.02192498e-09 8.88796636e-09 8.75414852e-09 8.62038929e-09 8.48653015e-09 8.35236991e-09 8.21767143e-09 8.08215317e-09 7.94552246e-09 7.80741360e-09 7.66749486e-09 7.52535390e-09 7.38059569e-09 7.23276616e-09 7.08143277e-09 6.92613966e-09 6.76644563e-09 6.60185751e-09 6.43194187e-09 6.25623919e-09 6.07430084e-09 5.88568849e-09 5.68998090e-09 5.48679904e-09 5.27573570e-09 5.05645621e-09 4.82862866e-09 4.59197008e-09 4.34618830e-09 4.09111078e-09 3.82650189e-09 3.55225116e-09 3.26823590e-09 2.97439606e-09 2.67072386e-09 2.35726083e-09 2.03406714e-09 1.70127579e-09 1.35906508e-09 1.00765130e-09 6.47300880e-10 2.78338685e-10 -9.88824578e-11 -4.83947105e-10 -8.76413386e-10 -1.27578970e-09 -1.68153624e-09 -2.09307371e-09 -2.50980392e-09 -2.93107449e-09 -3.35619799e-09 -3.78447895e-09 -4.21516200e-09 -4.64748418e-09 -5.08066034e-09 -5.51386448e-09 -5.94627680e-09 -6.37703623e-09 -6.80527279e-09 -7.23014226e-09 -7.65073960e-09 -8.06617884e-09 -8.47559845e-09 -8.87808227e-09 -9.27275190e-09 -9.65877067e-09 -1.00352282e-08 -1.04012750e-08 -1.07561258e-08 -1.10989022e-08 -1.14288512e-08 -1.17451640e-08 -1.20471046e-08 -1.23339179e-08 -1.26049367e-08 -1.28595490e-08 -1.30970221e-08 -1.33168276e-08 -1.35183309e-08 -1.37011300e-08 -1.38645939e-08 -1.40083740e-08 -1.41320351e-08 -1.42352201e-08 -1.43176138e-08 -1.43789376e-08 -1.44189616e-08 -1.44374781e-08 -1.44344088e-08 -1.44096302e-08 -1.43631040e-08 -1.42947896e-08 -1.42047920e-08 -1.40931466e-08 -1.39600032e-08 -1.38055378e-08 -1.36299898e-08 -1.34335409e-08 -1.32166087e-08 -1.29794553e-08 -1.27224693e-08 -1.24460867e-08 -1.21507592e-08 -1.18369781e-08 -1.15052776e-08 -1.11561849e-08 -1.07902938e-08 -1.04082695e-08 -1.00107524e-08 -9.59839197e-09 -9.17191295e-09 -8.73200176e-09 -8.27948923e-09 -7.81504073e-09 -7.33949581e-09 -6.85366752e-09 -6.35836267e-09 -5.85438784e-09 -5.34262101e-09 -4.82389351e-09 -4.29905456e-09 -3.76898796e-09 -3.23455041e-09 -2.69661615e-09 -2.15606255e-09 -1.61375846e-09 -1.07057974e-09 -5.27378918e-10 1.49636969e-11 5.55607782e-10 1.09369547e-09 1.62839342e-09 2.15888374e-09 2.68435008e-09 3.20398530e-09 3.71701137e-09 4.22267799e-09 4.72021311e-09 5.20890953e-09 5.68803782e-09 6.15693319e-09 6.61491906e-09 7.06134418e-09 7.49561480e-09 7.91710897e-09 8.32528424e-09 8.71957284e-09 9.09946318e-09 9.46449363e-09 9.81415238e-09 1.01480568e-08 1.04657818e-08 1.07669564e-08 1.10511993e-08 1.13182186e-08 1.15677312e-08 1.17994692e-08 1.20132273e-08 1.22087436e-08 1.23859452e-08 1.25446615e-08 1.26847683e-08 1.28061572e-08 1.29088311e-08 1.29927755e-08 1.30579629e-08 1.31044509e-08 1.31322881e-08 1.31415989e-08 1.31324356e-08 1.31050204e-08 1.30594846e-08 1.29960362e-08 1.29149165e-08 1.28163524e-08 1.27005975e-08 1.25679951e-08 1.24188151e-08 1.22534283e-08 1.20721897e-08 1.18754679e-08 1.16636407e-08 1.14371779e-08 1.11965009e-08 1.09420578e-08 1.06742688e-08 1.03936886e-08 1.01007629e-08 9.79607462e-09 9.48005541e-09 9.15328513e-09 8.81632400e-09 8.46969017e-09 8.11396628e-09 7.74972825e-09 7.37754391e-09 6.99800179e-09 6.61168803e-09 6.21919044e-09 5.82112789e-09 5.41806391e-09 5.01065534e-09 4.59945880e-09 4.18509472e-09 3.76816170e-09 3.34924905e-09 2.92896501e-09 2.50788609e-09 2.08661452e-09 1.66572311e-09 1.24579047e-09 8.27381386e-10 4.11063905e-10 -2.61751731e-12 -4.13108436e-10 -8.19881496e-10 -1.22240995e-09 -1.62017766e-09 -2.01268358e-09 -2.39943920e-09 -2.77995837e-09 -3.15378201e-09 -3.52045471e-09 -3.87954180e-09 -4.23061397e-09 -4.57327987e-09 -4.90711805e-09 -5.23179033e-09 -5.54690505e-09 -5.85212412e-09 -6.14712325e-09 -6.43159692e-09 -6.70527223e-09 -6.96783720e-09 -7.21905835e-09 -7.45869244e-09 -7.68650765e-09 -7.90231924e-09 -8.10593004e-09 -8.29715208e-09 -8.47587467e-09 -8.64195382e-09 -8.79526230e-09 -8.93571550e-09 -9.06324238e-09 -9.17779297e-09 -9.27931842e-09 -9.36778499e-09 -9.44320422e-09 -9.50558232e-09 -9.55495216e-09 -9.59136259e-09 -9.61489577e-09 -9.62560653e-09 -9.62360824e-09 -9.60902502e-09 -9.58197699e-09 -9.54260360e-09 -9.49107826e-09 -9.42756395e-09 -9.35225075e-09 -9.26537036e-09 -9.16709519e-09 -9.05767072e-09 -8.93734831e-09 -8.80638140e-09 -8.66503835e-09 -8.51357818e-09 -8.35230074e-09 -8.18151680e-09 -8.00152444e-09 -7.81264409e-09 -7.61519303e-09 -7.40953576e-09 -7.19597759e-09 -6.97488045e-09 -6.74663192e-09 -6.51154841e-09 -6.27002950e-09 -6.02243722e-09 -5.76914827e-09 -5.51053231e-09 -5.24698962e-09 -4.97892116e-09 -4.70667788e-09 -4.43067499e-09 -4.15130566e-09 -3.86896798e-09 -3.58404270e-09 -3.29692151e-09 -3.00801670e-09 -2.71770288e-09 -2.42638214e-09 -2.13443038e-09 -1.84224205e-09 -1.55019482e-09 -1.25866437e-09 -9.68029878e-10 -6.78650469e-10 -3.90899618e-10 -1.05126241e-10 1.78313198e-10 4.59075278e-10 7.36821132e-10 1.01122150e-09 1.28195010e-09 1.54868623e-09 1.81112875e-09 2.06897621e-09 2.32193259e-09 2.56971344e-09 2.81206186e-09 3.04869729e-09 3.27937355e-09 3.50383872e-09 3.72187114e-09 3.93323363e-09 4.13772738e-09 4.33514857e-09 4.52531301e-09 4.70801775e-09 4.88311880e-09 5.05047248e-09 5.20989829e-09 5.36128597e-09 5.50449741e-09 5.63945735e-09 5.76602743e-09 5.88414817e-09 5.99371708e-09 6.09470452e-09 6.18703189e-09 6.27068453e-09 6.34560271e-09 6.41178111e-09 6.46922538e-09 6.51792120e-09 6.55789156e-09 6.58916932e-09 6.61179222e-09 6.62581767e-09 6.63129285e-09 6.62827315e-09 6.61688448e-09 6.59716537e-09 6.56926036e-09 6.53325805e-09 6.48927778e-09 6.43744247e-09 6.37790165e-09 6.31079822e-09 6.23627272e-09 6.15450024e-09 6.06564088e-09 5.96986649e-09 5.86737769e-09 5.75835701e-09 5.64300084e-09 5.52150831e-09 5.39409678e-09 5.26097493e-09 5.12237658e-09 4.97850267e-09 4.82960982e-09 4.67592126e-09 4.51767351e-09 4.35511005e-09 4.18847523e-09 4.01802047e-09 3.84398963e-09 3.66664948e-09 3.48623413e-09 3.30301139e-09 3.11723522e-09 2.92915364e-09 2.73904704e-09 2.54715293e-09 2.35374262e-09 2.15906897e-09 1.96338837e-09 1.76696376e-09 1.57004125e-09 1.37288104e-09 1.17573434e-09 9.78847446e-10 7.82470665e-10 5.86842928e-10 3.92206607e-10 1.98797867e-10 6.85004831e-12 -1.83409302e-10 -3.71755557e-10 -5.57967783e-10 -7.41832623e-10 -9.23138593e-10 -1.10168147e-09 -1.27726074e-09 -1.44968312e-09 -1.61875632e-09 -1.78430459e-09 -1.94614563e-09 -2.10411039e-09 -2.25802999e-09 -2.40775611e-09 -2.55312954e-09 -2.69401140e-09 -2.83026141e-09 -2.96175723e-09 -3.08835885e-09 -3.20996829e-09 -3.32647265e-09 -3.43777262e-09 -3.54378416e-09 -3.64439712e-09 -3.73955839e-09 -3.82919085e-09 -3.91322735e-09 -3.99160499e-09 -4.06429712e-09 -4.13125506e-09 -4.19244089e-09 -4.24783131e-09 -4.29741326e-09 -4.34117048e-09 -4.37909914e-09 -4.41121301e-09 -4.43751558e-09 -4.45803422e-09 -4.47277659e-09 -4.48179588e-09 -4.48512377e-09 -4.48280935e-09 -4.47491189e-09 -4.46147613e-09 -4.44259024e-09 -4.41830739e-09 -4.38871334e-09 -4.35390174e-09 -4.31395047e-09 -4.26896907e-09 -4.21904262e-09 -4.16428869e-09 -4.10481171e-09 -4.04073391e-09 -3.97217093e-09 -3.89925320e-09 -3.82210480e-09 -3.74086373e-09 -3.65567415e-09 -3.56666857e-09 -3.47399354e-09 -3.37780481e-09 -3.27824862e-09 -3.17548537e-09 -3.06966069e-09 -2.96094607e-09 -2.84950122e-09 -2.73548173e-09 -2.61906372e-09 -2.50040530e-09 -2.37968606e-09 -2.25705801e-09 -2.13270171e-09 -2.00678671e-09 -1.87947835e-09 -1.75095584e-09 -1.62138318e-09 -1.49093707e-09 -1.35978145e-09 -1.22808722e-09 -1.09603199e-09 -9.63771632e-10 -8.31483785e-10 -6.99327204e-10 -5.67467844e-10 -4.36067450e-10 -3.05285547e-10 -1.75279437e-10 -4.62047900e-11 8.17859669e-11 2.08544515e-10 3.33922875e-10 4.57778912e-10 5.79970863e-10 7.00362088e-10 8.18820511e-10 9.35216349e-10 1.04941869e-09 1.16131074e-09 1.27077149e-09 1.37768458e-09 1.48194268e-09 1.58343622e-09 1.68206499e-09 1.77773160e-09 1.87034224e-09 1.95980890e-09 2.04605111e-09 2.12898726e-09 2.20854351e-09 2.28465505e-09 2.35724959e-09 2.42628079e-09 2.49168802e-09 2.55341293e-09 2.61143418e-09 2.66569844e-09 2.71616413e-09 2.76281353e-09 2.80562984e-09 2.84457652e-09 2.87964386e-09 2.91083874e-09 2.93813707e-09 2.96154606e-09 2.98107317e-09 2.99672176e-09 3.00851793e-09 3.01646919e-09 3.02060654e-09 3.02095388e-09 3.01754621e-09 3.01043313e-09 2.99964592e-09 2.98521513e-09 2.96722630e-09 2.94570834e-09 2.92072161e-09 2.89233626e-09 2.86061153e-09 2.82562201e-09 2.78742940e-09
-1.55653743e-06 -1.40656289e-06 -1.14557474e-06 -7.80735036e-07 -3.22021151e-07 2.18047035e-07 8.24766175e-07 1.48168783e-06 2.17109232e-06 2.87448165e-06 3.57311637e-06 4.24853806e-06 4.88308024e-06 5.46035562e-06 5.96569930e-06 6.38653751e-06 6.71270686e-06 6.93671359e-06 7.05388175e-06 7.06240326e-06 6.96336383e-06 6.76062621e-06 6.46065837e-06 6.07228355e-06 5.60639205e-06 5.07555637e-06 4.49363949e-06 3.87537762e-06 3.23592565e-06 2.59043475e-06 1.95361588e-06 1.33935623e-06 7.60352805e-07 2.27798751e-07 -2.48861397e-07 -6.62122829e-07 -1.00657326e-06 -1.27891803e-06 -1.47800051e-06 -1.60472905e-06 -1.66193547e-06 -1.65421432e-06 -1.58768773e-06 -1.46974503e-06 -1.30876265e-06 -1.11379154e-06 -8.94256345e-07 -6.59648663e-07 -4.19238120e-07 -1.81799351e-07 4.46249828e-08 2.52931443e-07 4.37112476e-07 5.92381610e-07 7.15248859e-07 8.03546413e-07 8.56419149e-07 8.74266931e-07 8.58652626e-07 8.12176239e-07 7.38326463e-07 6.41308475e-07 5.25859335e-07 3.97056617e-07 2.60128786e-07 1.20268810e-07 -1.75372850e-08 -1.48667301e-07 -2.68996725e-07 -3.75008938e-07 -4.63879360e-07 -5.33529146e-07 -5.82654565e-07 -6.10724896e-07 -6.17956914e-07 -6.05264049e-07 -5.74188007e-07 -5.26808606e-07 -4.65644376e-07 -3.93543473e-07 -3.13567114e-07 -2.28877411e-07 -1.42621388e-07 -5.78283732e-08 2.26856685e-08 9.64017204e-08 1.61166952e-07 2.15244199e-07 2.57349541e-07 2.86670570e-07 3.02866255e-07 3.06054488e-07 2.96780428e-07 2.75979943e-07 2.44919931e-07 2.05146307e-07 1.58412490e-07 1.06609946e-07 5.17005958e-08 -4.35278480e-09 -5.96519385e-08 -1.12422839e-07 -1.61064236e-07 -2.04195885e-07 -2.40687200e-07 -2.69683142e-07 -2.90617862e-07 -3.03215643e-07 -3.07487142e-07 -3.03710152e-07 -2.92409908e-07 -2.74325686e-07 -2.50376729e-07 -2.21623566e-07 -1.89224792e-07 -1.54395522e-07 -1.18364994e-07 -8.23356885e-08 -4.74483386e-08 -1.47456092e-08 1.48531996e-08 4.05756140e-08 6.18135516e-08 7.81329419e-08 8.92777337e-08 9.51702077e-08 9.59013562e-08 9.17211693e-08 8.30210496e-08 7.03144138e-08 5.42136149e-08 3.54062379e-08 1.46287320e-08 -7.35843741e-09 -2.97962117e-08 -5.19498080e-08 -7.31308418e-08 -9.27157515e-08 -1.10161484e-07 -1.25017892e-07 -1.36936795e-07 -1.45676707e-07 -1.51105273e-07 -1.53196265e-07 -1.52025949e-07 -1.47764426e-07 -1.40665911e-07 -1.31056055e-07 -1.19318564e-07 -1.05880691e-07 -9.11979541e-08 -7.57387468e-08 -5.99697891e-08 -4.43427552e-08 -2.92807343e-08 -1.51680766e-08 -2.34059172e-09 8.92099195e-09 1.83977278e-08 2.59339785e-08 3.14393986e-08 3.48879112e-08 3.63145745e-08 3.58121426e-08 3.35241310e-08 2.96383647e-08 2.43789984e-08 1.79984738e-08 1.07680123e-08 2.96905966e-09 -5.11516163e-09 -1.32083855e-08 -2.10482725e-08 -2.83937567e-08 -3.50299274e-08 -4.07737275e-08 -4.54768312e-08 -4.90274843e-08 -5.13531617e-08 -5.24189190e-08 -5.22269303e-08 -5.08147480e-08 -4.82517351e-08 -4.46358968e-08 -4.00892688e-08 -3.47535547e-08 -2.87848252e-08 -2.23484378e-08 -1.56142264e-08 -8.75159856e-09 -1.92497396e-09 4.71092676e-09 1.10139879e-08 1.68584648e-08 2.21368879e-08 2.67626561e-08 3.06703569e-08 3.38171553e-08 3.61822075e-08 3.77659504e-08 3.85892243e-08 3.86912724e-08 3.81277196e-08 3.69684798e-08 3.52944127e-08 3.31955192e-08 3.07672146e-08 2.81079693e-08 2.53165418e-08 2.24890258e-08 1.97170067e-08 1.70850800e-08 1.46691441e-08 1.25348638e-08 1.07367377e-08 9.31706268e-09 8.30578539e-09 7.72016229e-09 7.56517959e-09 7.83427367e-09 8.50977289e-09 9.56414992e-09 1.09614401e-08 1.26582474e-08 1.46055306e-08 1.67503778e-08 1.90365368e-08 2.14073905e-08 2.38062450e-08 2.61782169e-08 2.84716553e-08 3.06388062e-08 3.26369562e-08 3.44292150e-08 3.59851686e-08 3.72809552e-08 3.82997918e-08 3.90318284e-08 3.94738748e-08 3.96295867e-08 3.95081834e-08 3.91246751e-08 3.84989054e-08 3.76546208e-08 3.66189550e-08 3.54214471e-08 3.40934960e-08 3.26669714e-08 3.11740003e-08 2.96460243e-08 2.81130035e-08 2.66030291e-08 2.51415706e-08 2.37511486e-08 2.24511396e-08 2.12573852e-08 2.01817407e-08 1.92329210e-08 1.84154381e-08 1.77306312e-08 1.71761450e-08 1.67467000e-08 1.64341216e-08 1.62280465e-08 1.61156422e-08 1.60827192e-08 1.61139049e-08 1.61927396e-08 1.63026002e-08 1.64269238e-08 1.65492935e-08 1.66543082e-08 1.67274266e-08 1.67555019e-08 1.67268119e-08 1.66314074e-08 1.64611826e-08 1.62098246e-08 1.58730611e-08 1.54484816e-08 1.49356136e-08 1.43356722e-08 1.36516185e-08 1.28878632e-08 1.20503145e-08 1.11458576e-08 1.01824380e-08 9.16880083e-09 8.11409784e-09 7.02792313e-09 5.91995786e-09 4.79981921e-09 3.67692543e-09 2.56026667e-09 1.45826373e-09 3.78672205e-10 -6.71516176e-10 -1.68617742e-09 -2.66010591e-09 -3.58906949e-09 -4.46977388e-09 -5.29990274e-09 -6.07809358e-09 -6.80391699e-09 -7.47773576e-09 -8.10072853e-09 -8.67476802e-09 -9.20234555e-09 -9.68649427e-09 -1.01306341e-08 -1.05385375e-08 -1.09141964e-08 -1.12617521e-08 -1.15853656e-08 -1.18891640e-08 -1.21771231e-08 -1.24529838e-08 -1.27203426e-08 -1.29823698e-08 -1.32419142e-08 -1.35013765e-08 -1.37628153e-08 -1.40278265e-08 -1.42974717e-08 -1.45724917e-08 -1.48531001e-08 -1.51391788e-08 -1.54301967e-08 -1.57251732e-08 -1.60229421e-08 -1.63219909e-08 -1.66205920e-08 -1.69167675e-08 -1.72084542e-08 -1.74934529e-08 -1.77695281e-08 -1.80343562e-08 -1.82857649e-08 -1.85215221e-08 -1.87395610e-08 -1.89378584e-08 -1.91147178e-08 -1.92684251e-08 -1.93975467e-08 -1.95009857e-08 -1.95776355e-08 -1.96267198e-08 -1.96477821e-08 -1.96404617e-08 -1.96046805e-08 -1.95405736e-08 -1.94484784e-08 -1.93289384e-08 -1.91825933e-08 -1.90103400e-08 -1.88131395e-08 -1.85921607e-08 -1.83485049e-08 -1.80835249e-08 -1.77985395e-08 -1.74949157e-08 -1.71740053e-08 -1.68372392e-08 -1.64859797e-08 -1.61215201e-08 -1.57451305e-08 -1.53580979e-08 -1.49615298e-08 -1.45564565e-08 -1.41439571e-08 -1.37248346e-08 -1.32998910e-08 -1.28698243e-08 -1.24353141e-08 -1.19967209e-08 -1.15545893e-08 -1.11092016e-08 -1.06607958e-08 -1.02095346e-08 -9.75555725e-09 -9.29888788e-09 -8.83953888e-09 -8.37745784e-09 -7.91258170e-09 -7.44482298e-09 -6.97406088e-09 -6.50022569e-09 -6.02319217e-09 -5.54288793e-09 -5.05924547e-09 -4.57227145e-09 -4.08195433e-09 -3.58836338e-09 -3.09159498e-09 -2.59181832e-09 -2.08923923e-09 -1.58415214e-09 -1.07688303e-09 -5.67832559e-10 -5.74646997e-11 4.53700688e-10 9.65083763e-10 1.47605241e-09 1.98591280e-09 2.49393356e-09 2.99933089e-09 3.50128959e-09 3.99896161e-09 4.49146120e-09 4.97789432e-09 5.45735523e-09 5.92890737e-09 6.39164588e-09 6.84466439e-09 7.28703320e-09 7.71791120e-09 8.13641199e-09 8.54172511e-09 8.93305074e-09 9.30966504e-09 9.67089253e-09 1.00160693e-08 1.03446194e-08 1.06560285e-08 1.09498490e-08 1.12256844e-08 1.14832264e-08 1.17222410e-08 1.19425567e-08 1.21440933e-08 1.23267743e-08 1.24907329e-08 1.26360122e-08 1.27629027e-08 1.28715740e-08 1.29624045e-08 1.30357929e-08 1.30921567e-08 1.31320022e-08 1.31559421e-08 1.31645219e-08 1.31583944e-08 1.31382443e-08 1.31047857e-08 1.30587772e-08 1.30009488e-08 1.29320918e-08 1.28529773e-08 1.27643691e-08 1.26670967e-08 1.25619000e-08 1.24495818e-08 1.23308519e-08 1.22064536e-08 1.20770691e-08 1.19433601e-08 1.18060304e-08 1.16655938e-08 1.15226175e-08 1.13776411e-08 1.12310774e-08 1.10833631e-08 1.09348681e-08 1.07858744e-08 1.06366365e-08 1.04873616e-08 1.03381730e-08 1.01891766e-08 1.00403970e-08 9.89182070e-09 9.74333547e-09 9.59487512e-09 9.44623935e-09 9.29721322e-09 9.14755782e-09 8.99693609e-09 8.84503581e-09 8.69146000e-09 8.53582871e-09 8.37770942e-09 8.21663981e-09 8.05214606e-09 7.88373611e-09 7.71090147e-09 7.53316287e-09 7.34996630e-09 7.16084270e-09 6.96526470e-09 6.76275086e-09 6.55280741e-09 6.33496558e-09 6.10880968e-09 5.87388592e-09 5.62982165e-09 5.37625960e-09 5.11287596e-09 4.83935930e-09 4.55550486e-09 4.26106939e-09 3.95592503e-09 3.63993902e-09 3.31304562e-09 2.97523628e-09 2.62655409e-09 2.26707009e-09 1.89693461e-09 1.51633950e-09 1.12551657e-09 7.24777793e-10 3.14463122e-10 -1.05021325e-10 -5.33230793e-10 -9.69668124e-10 -1.41378353e-09 -1.86496774e-09 -2.32261499e-09 -2.78602297e-09 -3.25448246e-09 -3.72722875e-09 -4.20347002e-09 -4.68239048e-09 -5.16313836e-09 -5.64482194e-09 -6.12652640e-09 -6.60736044e-09 -7.08635817e-09 -7.56254703e-09 -8.03499400e-09 -8.50269721e-09 -8.96466235e-09 -9.41993550e-09 -9.86751125e-09 -1.03064184e-08 -1.07356999e-08 -1.11543605e-08 -1.15614474e-08 -1.19560979e-08 -1.23373205e-08 -1.27042954e-08 -1.30560993e-08 -1.33919418e-08 -1.37109599e-08 -1.40124246e-08 -1.42956278e-08 -1.45597920e-08 -1.48043062e-08 -1.50284882e-08 -1.52318558e-08 -1.54137534e-08 -1.55737556e-08 -1.57114042e-08 -1.58263012e-08 -1.59180851e-08 -1.59864637e-08 -1.60311522e-08 -1.60519491e-08 -1.60487470e-08 -1.60214115e-08 -1.59698970e-08 -1.58941673e-08 -1.57943325e-08 -1.56704156e-08 -1.55226061e-08 -1.53510840e-08 -1.51561146e-08 -1.49379127e-08 -1.46969217e-08 -1.44334582e-08 -1.41479328e-08 -1.38408474e-08 -1.35126906e-08 -1.31640205e-08 -1.27954174e-08 -1.24074772e-08 -1.20008760e-08 -1.15763160e-08 -1.11345329e-08 -1.06762378e-08 -1.02022391e-08 -9.71330552e-09 -9.21034402e-09 -8.69411333e-09 -8.16553742e-09 -7.62550826e-09 -7.07493261e-09 -6.51471047e-09 -5.94581190e-09 -5.36917233e-09 -4.78572754e-09 -4.19646212e-09 -3.60233399e-09 -3.00431346e-09 -2.40337639e-09 -1.80048754e-09 -1.19662236e-09 -5.92728755e-10 1.02186037e-11 6.11282247e-10 1.20950960e-09 1.80398119e-09 2.39378117e-09 2.97800429e-09 3.55575924e-09 4.12617518e-09 4.68842098e-09 5.24163646e-09 5.78503445e-09 6.31780717e-09 6.83920942e-09 7.34849293e-09 7.84493426e-09 8.32786107e-09 8.79659057e-09 9.25051946e-09 9.68901093e-09 1.01114976e-08 1.05174693e-08 1.09063649e-08 1.12777430e-08 1.16311412e-08 1.19661456e-08 1.22823307e-08 1.25793809e-08 1.28569728e-08 1.31148066e-08 1.33526632e-08 1.35702531e-08 1.37674729e-08 1.39441478e-08 1.41001304e-08 1.42353100e-08 1.43496834e-08 1.44432291e-08 1.45159180e-08 1.45678181e-08 1.45989671e-08 1.46095362e-08 1.45995611e-08 1.45692849e-08 1.45188601e-08 1.44485370e-08 1.43585530e-08 1.42491761e-08 1.41207042e-08 1.39734828e-08 1.38078360e-08 1.36241716e-08 1.34228839e-08 1.32043771e-08 1.29690747e-08 1.27174976e-08 1.24501069e-08 1.21674111e-08 1.18698631e-08 1.15580991e-08 1.12326013e-08 1.08940069e-08 1.05428214e-08 1.01796765e-08 9.80519688e-09 9.41995526e-09 9.02460962e-09 8.61978861e-09 8.20613472e-09 7.78429177e-09 7.35492289e-09 6.91867619e-09 6.47623238e-09 6.02823061e-09 5.57538427e-09 5.11831885e-09 4.65772574e-09 4.19426746e-09 3.72859981e-09 3.26139515e-09 2.79330155e-09 2.32498207e-09 1.85707691e-09 1.39023282e-09 9.25074184e-10 4.62232808e-10 2.32042163e-12 -4.54050575e-10 -9.06295705e-10 -1.35382378e-09 -1.79606641e-09 -2.23246011e-09 -2.66246736e-09 -3.08554815e-09 -3.50119234e-09 -3.90889499e-09 -4.30816616e-09 -4.69854222e-09 -5.07957565e-09 -5.45080470e-09 -5.81185156e-09 -6.16227935e-09 -6.50170984e-09 -6.82978829e-09 -7.14617010e-09 -7.45054940e-09 -7.74257780e-09 -8.02199518e-09 -8.28853741e-09 -8.54194038e-09 -8.78200057e-09 -9.00848707e-09 -9.22121801e-09 -9.42004907e-09 -9.60482494e-09 -9.77540293e-09 -9.93170346e-09 -1.00736306e-08 -1.02011344e-08 -1.03141606e-08 -1.04126745e-08 -1.04966809e-08 -1.05661977e-08 -1.06212494e-08 -1.06618997e-08 -1.06882260e-08 -1.07002964e-08 -1.06982393e-08 -1.06821944e-08 -1.06522805e-08 -1.06086609e-08 -1.05515331e-08 -1.04810725e-08 -1.03974904e-08 -1.03010426e-08 -1.01919375e-08 -1.00704245e-08 -9.93680205e-09 -9.79134596e-09 -9.63434887e-09 -9.46610834e-09 -9.28695520e-09 -9.09722320e-09 -8.89725971e-09 -8.68740757e-09 -8.46802195e-09 -8.23950974e-09 -8.00221023e-09 -7.75652631e-09 -7.50288309e-09 -7.24163324e-09 -6.97322589e-09 -6.69805988e-09 -6.41655568e-09 -6.12912776e-09 -5.83621640e-09 -5.53826923e-09 -5.23568161e-09 -4.92890884e-09 -4.61839170e-09 -4.30457148e-09 -3.98787031e-09 -3.66872849e-09 -3.34759682e-09 -3.02489411e-09 -2.70106600e-09 -2.37653334e-09 -2.05172964e-09 -1.72707592e-09 -1.40299163e-09 -1.07989519e-09 -7.58189733e-10 -4.38286907e-10 -1.20577603e-10 1.94542105e-10 5.06689940e-10 8.15487428e-10 1.12056792e-09 1.42157036e-09 1.71813619e-09 2.00992895e-09 2.29662028e-09 2.57787408e-09 2.85338014e-09 3.12284637e-09 3.38596789e-09 3.64246894e-09 3.89207017e-09 4.13452694e-09 4.36957132e-09 4.59698724e-09 4.81654250e-09 5.02803277e-09 5.23123789e-09 5.42599365e-09 5.61213098e-09 5.78946646e-09 5.95785943e-09 6.11716866e-09 6.26730035e-09 6.40810827e-09 6.53952192e-09 6.66143052e-09 6.77379519e-09 6.87654311e-09 6.96963853e-09 7.05302783e-09 7.12670489e-09 7.19067528e-09 7.24492111e-09 7.28946836e-09 7.32435790e-09 7.34962324e-09 7.36533046e-09 7.37153494e-09 7.36829686e-09 7.35574790e-09 7.33394068e-09 7.30302951e-09 7.26311400e-09 7.21432469e-09 7.15680359e-09 7.09071113e-09 7.01620984e-09 6.93345725e-09 6.84264512e-09 6.74395373e-09 6.63757671e-09 6.52373311e-09 6.40262332e-09 6.27447888e-09 6.13950418e-09 5.99794947e-09 5.85004711e-09 5.69605457e-09 5.53619256e-09 5.37074868e-09 5.19997040e-09 5.02411618e-09 4.84346263e-09 4.65827737e-09 4.46884063e-09 4.27542457e-09 4.07832407e-09 3.87780302e-09 3.67415859e-09 3.46767209e-09 3.25862234e-09 3.04731571e-09 2.83402349e-09 2.61904365e-09 2.40265600e-09 2.18514734e-09 1.96680973e-09 1.74791522e-09 1.52875345e-09 1.30960191e-09 1.09073615e-09 8.72431259e-10 6.54955194e-10 4.38576654e-10 2.23558297e-10 1.01589709e-11 -2.01366868e-10 -4.10769321e-10 -6.17801810e-10 -8.22227508e-10 -1.02381054e-09 -1.22232263e-09 -1.41754228e-09 -1.60925326e-09 -1.79724344e-09 -1.98131450e-09 -2.16126750e-09 -2.33691083e-09 -2.50806381e-09 -2.67455452e-09 -2.83621038e-09 -2.99287511e-09 -3.14439652e-09 -3.29063626e-09 -3.43143619e-09 -3.56669166e-09 -3.69627284e-09 -3.82007159e-09 -3.93799160e-09 -4.04991196e-09 -4.15577200e-09 -4.25548108e-09 -4.34897574e-09 -4.43617654e-09 -4.51705690e-09 -4.59156202e-09 -4.65964933e-09 -4.72129469e-09 -4.77648221e-09 -4.82519902e-09 -4.86743390e-09 -4.90320851e-09 -4.93252261e-09 -4.95540747e-09 -4.97187519e-09 -4.98197944e-09 -4.98575742e-09 -4.98326430e-09 -4.97456398e-09 -4.95970559e-09 -4.93878599e-09 -4.91186497e-09 -4.87904134e-09 -4.84041107e-09 -4.79606388e-09 -4.74612494e-09 -4.69068645e-09 -4.62987826e-09 -4.56382043e-09 -4.49264492e-09 -4.41648429e-09 -4.33548353e-09 -4.24977875e-09 -4.15952284e-09 -4.06487632e-09 -3.96598981e-09 -3.86302146e-09 -3.75614528e-09 -3.64552488e-09 -3.53133506e-09 -3.41374365e-09 -3.29292990e-09 -3.16908297e-09 -3.04236958e-09 -2.91298463e-09 -2.78110782e-09 -2.64693578e-09 -2.51064022e-09 -2.37242034e-09 -2.23246607e-09 -2.09096163e-09 -1.94810600e-09 -1.80408190e-09 -1.65908604e-09 -1.51330073e-09 -1.36691622e-09 -1.22012713e-09 -1.07311038e-09 -9.26059077e-10 -7.79152080e-10 -6.32572386e-10 -4.86500062e-10 -3.41112080e-10 -1.96582660e-10 -5.30854735e-11 8.92095078e-11 2.30137950e-10 3.69534181e-10 5.07240444e-10 6.43098297e-10 7.76956097e-10 9.08664657e-10 1.03808162e-09 1.16506188e-09 1.28947275e-09 1.41118153e-09 1.53006066e-09 1.64598751e-09 1.75884365e-09 1.86851618e-09 1.97489805e-09 2.07788511e-09 2.17737955e-09 2.27329239e-09 2.36553196e-09 2.45401607e-09 2.53867219e-09 2.61942082e-09 2.69620859e-09 2.76896822e-09 2.83763602e-09 2.90218444e-09 2.96255687e-09 3.01870678e-09 3.07061360e-09 3.11825687e-09 3.16159721e-09 3.20063026e-09 3.23535349e-09 3.26574628e-09 3.29181760e-09 3.31357336e-09 3.33101818e-09 3.34418448e-09 3.35307287e-09 3.35772632e-09 3.35816575e-09 3.35443284e-09 3.34657735e-09 3.33463557e-09 3.31864802e-09 3.29870103e-09 3.27482863e-09 3.24709926e-09 3.21558752e-09 3.18036469e-09 3.14150767e-09 3.09909237e-09
-1.99289525e-06 -1.84114788e-06 -1.57691147e-06 -1.20716186e-06 -7.41628355e-07 -1.92532752e-07 4.25754251e-07 1.09712232e-06 1.80418328e-06 2.52873429e-06 3.25227097e-06 3.95649545e-06 4.62379489e-06 5.23773770e-06 5.78347726e-06 6.24812878e-06 6.62108778e-06 6.89430635e-06 7.06240075e-06 7.12279143e-06 7.07567892e-06 6.92399260e-06 6.67322706e-06 6.33123523e-06 5.90794946e-06 5.41504676e-06 4.86557576e-06 4.27356611e-06 3.65360290e-06 3.02042611e-06 2.38849975e-06 1.77164554e-06 1.18267769e-06 6.33093805e-07 1.32817604e-07 -3.10012410e-07 -6.89189733e-07 -1.00052443e-06 -1.24185294e-06 -1.41301678e-06 -1.51574420e-06 -1.55352745e-06 -1.53140650e-06 -1.45575359e-06 -1.33401170e-06 -1.17441232e-06 -9.85687677e-07 -7.76792660e-07 -5.56613088e-07 -3.33711625e-07 -1.16083413e-07 8.90498768e-08 2.75410429e-07 4.37801702e-07 5.72200577e-07 6.75803705e-07 7.47042520e-07 7.85548906e-07 7.92090177e-07 7.68467814e-07 7.17395451e-07 6.42346123e-07 5.47391096e-07 4.37026003e-07 3.15993322e-07 1.89108908e-07 6.10951005e-08 -6.35721662e-08 -1.80799216e-07 -2.86989234e-07 -3.79135415e-07 -4.54885239e-07 -5.12583469e-07 -5.51285495e-07 -5.70748881e-07 -5.71399909e-07 -5.54281613e-07 -5.20981530e-07 -4.73548852e-07 -4.14396339e-07 -3.46200096e-07 -2.71794704e-07 -1.94067184e-07 -1.15858057e-07 -3.98673592e-08 3.14265947e-08 9.58409316e-08 1.51542224e-07 1.97089634e-07 2.31462366e-07 2.54068880e-07 2.64744301e-07 2.63733227e-07 2.51655990e-07 2.29470800e-07 1.98421560e-07 1.59982676e-07 1.15794592e-07 6.76037359e-08 1.71967827e-08 -3.36590631e-08 -8.32738181e-08 -1.30086534e-07 -1.72709377e-07 -2.09962735e-07 -2.40903802e-07 -2.64845198e-07 -2.81361508e-07 -2.90290615e-07 -2.91724277e-07 -2.85991277e-07 -2.73635166e-07 -2.55383142e-07 -2.32114132e-07 -2.04822101e-07 -1.74577323e-07 -1.42488133e-07 -1.09663475e-07 -7.71776598e-08 -4.60363623e-08 -1.71506400e-08 8.68935501e-09 3.08311172e-08 4.87740408e-08 6.21777758e-08 7.08629173e-08 7.48087103e-08 7.41452411e-08 6.91413433e-08 6.01882064e-08 4.77810147e-08 3.24977520e-08 1.49765960e-08 -4.10715018e-09 -2.40638691e-08 -4.42118555e-08 -6.38980815e-08 -8.25170776e-08 -9.95263987e-08 -1.14460356e-07 -1.26940334e-07 -1.36681067e-07 -1.43495360e-07 -1.47293179e-07 -1.48080609e-07 -1.45953512e-07 -1.41090201e-07 -1.33741505e-07 -1.24219227e-07 -1.12883729e-07 -1.00130464e-07 -8.63759553e-08 -7.20445570e-08 -5.75552974e-08 -4.33093987e-08 -2.96801375e-08 -1.70020300e-08 -5.56473623e-09 4.39462156e-09 1.26944144e-08 1.92117469e-08 2.38820235e-08 2.66982951e-08 2.77077419e-08 2.70079497e-08 2.47404870e-08 2.10853202e-08 1.62530611e-08 1.04767821e-08 4.00496702e-09 -2.90726376e-09 -1.00054578e-08 -1.70433339e-08 -2.37890063e-08 -3.00312948e-08 -3.55841436e-08 -4.02910203e-08 -4.40270469e-08 -4.67019845e-08 -4.82593521e-08 -4.86776841e-08 -4.79679798e-08 -4.61723744e-08 -4.33614815e-08 -3.96299029e-08 -3.50933078e-08 -2.98835801e-08 -2.41443772e-08 -1.80268955e-08 -1.16844561e-08 -5.26937782e-09 1.07198161e-09 7.20269355e-09 1.29979654e-08 1.83485867e-08 2.31623076e-08 2.73658856e-08 3.09055750e-08 3.37478525e-08 3.58788412e-08 3.73037956e-08 3.80458580e-08 3.81443854e-08 3.76529137e-08 3.66370578e-08 3.51721781e-08 3.33406263e-08 3.12293267e-08 2.89272997e-08 2.65230362e-08 2.41023930e-08 2.17463487e-08 1.95293097e-08 1.75174364e-08 1.57675828e-08 1.43261047e-08 1.32284379e-08 1.24986892e-08 1.21497132e-08 1.21835324e-08 1.25916113e-08 1.33557756e-08 1.44494658e-08 1.58384018e-08 1.74822528e-08 1.93361083e-08 2.13509979e-08 2.34765736e-08 2.56614383e-08 2.78547763e-08 3.00079721e-08 3.20750990e-08 3.40141622e-08 3.57878367e-08 3.73643196e-08 3.87173937e-08 3.98271673e-08 4.06799021e-08 4.12679846e-08 4.15902619e-08 4.16508001e-08 4.14594350e-08 4.10306100e-08 4.03830072e-08 3.95387918e-08 3.85229537e-08 3.73626019e-08 3.60860746e-08 3.47223263e-08 3.33003385e-08 3.18481028e-08 3.03923962e-08 2.89582331e-08 2.75679568e-08 2.62415831e-08 2.49958276e-08 2.38442972e-08 2.27976535e-08 2.18626504e-08 2.10430713e-08 2.03395025e-08 1.97495673e-08 1.92680716e-08 1.88873024e-08 1.85976141e-08 1.83874747e-08 1.82440196e-08 1.81531696e-08 1.81003124e-08 1.80706579e-08 1.80493451e-08 1.80221100e-08 1.79751307e-08 1.78958288e-08 1.77726491e-08 1.75955286e-08 1.73558945e-08 1.70469185e-08 1.66633978e-08 1.62018186e-08 1.56605910e-08 1.50395447e-08 1.43402143e-08 1.35656197e-08 1.27201183e-08 1.18091990e-08 1.08393543e-08 9.81803261e-09 8.75311734e-09 7.65315100e-09 6.52686794e-09 5.38303802e-09 4.23043467e-09 3.07750270e-09 1.93238403e-09 8.02691247e-10 -3.04612335e-10 -1.38324818e-09 -2.42771847e-09 -3.43340290e-09 -4.39647607e-09 -5.31402211e-09 -6.18397333e-09 -7.00516267e-09 -7.77714337e-09 -8.50030757e-09 -9.17566911e-09 -9.80492731e-09 -1.03902855e-08 -1.09344038e-08 -1.14403219e-08 -1.19113732e-08 -1.23510722e-08 -1.27630496e-08 -1.31509565e-08 -1.35183749e-08 -1.38687506e-08 -1.42054293e-08 -1.45314289e-08 -1.48495243e-08 -1.51621045e-08 -1.54712918e-08 -1.57788174e-08 -1.60858855e-08 -1.63934972e-08 -1.67020930e-08 -1.70119092e-08 -1.73226775e-08 -1.76338224e-08 -1.79444841e-08 -1.82535134e-08 -1.85595388e-08 -1.88609484e-08 -1.91559488e-08 -1.94427026e-08 -1.97192165e-08 -1.99834655e-08 -2.02334576e-08 -2.04671924e-08 -2.06827302e-08 -2.08782120e-08 -2.10520295e-08 -2.12025526e-08 -2.13283755e-08 -2.14283888e-08 -2.15014904e-08 -2.15468816e-08 -2.15640235e-08 -2.15524789e-08 -2.15121059e-08 -2.14428653e-08 -2.13450111e-08 -2.12189679e-08 -2.10652473e-08 -2.08845758e-08 -2.06778683e-08 -2.04460360e-08 -2.01901482e-08 -1.99114218e-08 -1.96110390e-08 -1.92903418e-08 -1.89505620e-08 -1.85930586e-08 -1.82191293e-08 -1.78300805e-08 -1.74271086e-08 -1.70114909e-08 -1.65843552e-08 -1.61467799e-08 -1.56997926e-08 -1.52443107e-08 -1.47811425e-08 -1.43110528e-08 -1.38347795e-08 -1.33527704e-08 -1.28656250e-08 -1.23737181e-08 -1.18773871e-08 -1.13768550e-08 -1.08723794e-08 -1.03640696e-08 -9.85202142e-09 -9.33628108e-09 -8.81689921e-09 -8.29386604e-09 -7.76716069e-09 -7.23680138e-09 -6.70275080e-09 -6.16502938e-09 -5.62366154e-09 -5.07872011e-09 -4.53027971e-09 -3.97847888e-09 -3.42348816e-09 -2.86554958e-09 -2.30493757e-09 -1.74200210e-09 -1.17713117e-09 -6.10794082e-10 -4.35085301e-11 5.24148613e-10 1.09153209e-09 1.65795129e-09 2.22265800e-09 2.78486262e-09 3.34371564e-09 3.89834043e-09 4.44783232e-09 4.99123320e-09 5.52760349e-09 6.05596950e-09 6.57532739e-09 7.08472725e-09 7.58319096e-09 8.06973510e-09 8.54347215e-09 9.00345620e-09 9.44880929e-09 9.87871784e-09 1.02923798e-08 1.06890874e-08 1.10681402e-08 1.14289245e-08 1.17708794e-08 1.20935453e-08 1.23964869e-08 1.26793887e-08 1.29419808e-08 1.31840934e-08 1.34056304e-08 1.36065337e-08 1.37869129e-08 1.39468543e-08 1.40866527e-08 1.42064831e-08 1.43067966e-08 1.43879832e-08 1.44505172e-08 1.44949812e-08 1.45219969e-08 1.45321719e-08 1.45261998e-08 1.45048578e-08 1.44689167e-08 1.44191805e-08 1.43564680e-08 1.42816106e-08 1.41954484e-08 1.40988616e-08 1.39926932e-08 1.38777567e-08 1.37549678e-08 1.36250780e-08 1.34888758e-08 1.33471492e-08 1.32006019e-08 1.30499935e-08 1.28959137e-08 1.27389779e-08 1.25797759e-08 1.24187642e-08 1.22564363e-08 1.20931607e-08 1.19292918e-08 1.17650876e-08 1.16007763e-08 1.14365108e-08 1.12723835e-08 1.11084417e-08 1.09446576e-08 1.07809108e-08 1.06171307e-08 1.04531082e-08 1.02886002e-08 1.01233266e-08 9.95694371e-09 9.78910442e-09 9.61936775e-09 9.44731671e-09 9.27247878e-09 9.09435749e-09 8.91241414e-09 8.72612138e-09 8.53491944e-09 8.33827973e-09 8.13558865e-09 7.92632882e-09 7.70992947e-09 7.48583934e-09 7.25353216e-09 7.01248634e-09 6.76224199e-09 6.50230034e-09 6.23225242e-09 5.95170188e-09 5.66029734e-09 5.35769912e-09 5.04367914e-09 4.71797579e-09 4.38043979e-09 4.03093570e-09 3.66939223e-09 3.29579719e-09 2.91019497e-09 2.51267518e-09 2.10339612e-09 1.68256098e-09 1.25043953e-09 8.07364176e-10 3.53713947e-10 -1.10069509e-10 -5.83491699e-10 -1.06599707e-09 -1.55699809e-09 -2.05581774e-09 -2.56176946e-09 -3.07407966e-09 -3.59198848e-09 -4.11462509e-09 -4.64113548e-09 -5.17059950e-09 -5.70207526e-09 -6.23459018e-09 -6.76712641e-09 -7.29870031e-09 -7.82824117e-09 -8.35468139e-09 -8.87698315e-09 -9.39403710e-09 -9.90477123e-09 -1.04081086e-08 -1.09029425e-08 -1.13881908e-08 -1.18627965e-08 -1.23257000e-08 -1.27758160e-08 -1.32121736e-08 -1.36337004e-08 -1.40394834e-08 -1.44285006e-08 -1.47998698e-08 -1.51526551e-08 -1.54860369e-08 -1.57992304e-08 -1.60913811e-08 -1.63618310e-08 -1.66097895e-08 -1.68347629e-08 -1.70359988e-08 -1.72130443e-08 -1.73653936e-08 -1.74925905e-08 -1.75942629e-08 -1.76700616e-08 -1.77196895e-08 -1.77429234e-08 -1.77396235e-08 -1.77096611e-08 -1.76529706e-08 -1.75695221e-08 -1.74594206e-08 -1.73227137e-08 -1.71595835e-08 -1.69702505e-08 -1.67549865e-08 -1.65140579e-08 -1.62479195e-08 -1.59569382e-08 -1.56415738e-08 -1.53023721e-08 -1.49398840e-08 -1.45547097e-08 -1.41475061e-08 -1.37189289e-08 -1.32697149e-08 -1.28006561e-08 -1.23125474e-08 -1.18061846e-08 -1.12824557e-08 -1.07422137e-08 -1.01864504e-08 -9.61601286e-09 -9.03191952e-09 -8.43515835e-09 -7.82672133e-09 -7.20762150e-09 -6.57891808e-09 -5.94164024e-09 -5.29683897e-09 -4.64559508e-09 -3.98896716e-09 -3.32803152e-09 -2.66386646e-09 -1.99753536e-09 -1.33012101e-09 -6.62667254e-10 3.74689169e-12 6.68084477e-10 1.32930100e-09 1.98637529e-09 2.63829336e-09 3.28405925e-09 3.92269106e-09 4.55322202e-09 5.17473375e-09 5.78627701e-09 6.38698383e-09 6.97595692e-09 7.55237073e-09 8.11539502e-09 8.66423466e-09 9.19814291e-09 9.71637149e-09 1.02182380e-08 1.07030547e-08 1.11701890e-08 1.16190759e-08 1.20490937e-08 1.24597483e-08 1.28505468e-08 1.32210198e-08 1.35707021e-08 1.38992458e-08 1.42062859e-08 1.44915013e-08 1.47546291e-08 1.49953776e-08 1.52136068e-08 1.54091264e-08 1.55817919e-08 1.57314650e-08 1.58581297e-08 1.59617781e-08 1.60423770e-08 1.60999889e-08 1.61346767e-08 1.61465992e-08 1.61358185e-08 1.61026066e-08 1.60471214e-08 1.59696365e-08 1.58704254e-08 1.57497766e-08 1.56080204e-08 1.54455448e-08 1.52627062e-08 1.50599466e-08 1.48377035e-08 1.45964227e-08 1.43365839e-08 1.40587526e-08 1.37634246e-08 1.34511835e-08 1.31225220e-08 1.27781351e-08 1.24185627e-08 1.20445062e-08 1.16565324e-08 1.12553264e-08 1.08415826e-08 1.04159504e-08 9.97914107e-09 9.53185236e-09 9.07479758e-09 8.60868721e-09 8.13425277e-09 7.65221275e-09 7.16331686e-09 6.66827268e-09 6.16786081e-09 5.66278011e-09 5.15379068e-09 4.64162567e-09 4.12700712e-09 3.61068127e-09 3.09336207e-09 2.57578406e-09 2.05865375e-09 1.54268620e-09 1.02857634e-09 5.17020204e-10 8.69193606e-12 -4.95726571e-10 -9.95591776e-10 -1.49024854e-09 -1.97907069e-09 -2.46143317e-09 -2.93674451e-09 -3.40440709e-09 -3.86385923e-09 -4.31453762e-09 -4.75591089e-09 -5.18745813e-09 -5.60868618e-09 -6.01909078e-09 -6.41824605e-09 -6.80567391e-09 -7.18096016e-09 -7.54369822e-09 -7.89351917e-09 -8.23006852e-09 -8.55298099e-09 -8.86195717e-09 -9.15670073e-09 -9.43692768e-09 -9.70240843e-09 -9.95289728e-09 -1.01881735e-08 -1.04080977e-08 -1.06124839e-08 -1.08011882e-08 -1.09741125e-08 -1.11311513e-08 -1.12722509e-08 -1.13973617e-08 -1.15064285e-08 -1.15994706e-08 -1.16764965e-08 -1.17375346e-08 -1.17826572e-08 -1.18119449e-08 -1.18254829e-08 -1.18234020e-08 -1.18058495e-08 -1.17729749e-08 -1.17249450e-08 -1.16619832e-08 -1.15842860e-08 -1.14920837e-08 -1.13856563e-08 -1.12652361e-08 -1.11311104e-08 -1.09835943e-08 -1.08229926e-08 -1.06496389e-08 -1.04638583e-08 -1.02660148e-08 -1.00564783e-08 -9.83562487e-09 -9.60384117e-09 -9.36151812e-09 -9.10909603e-09 -8.84696527e-09 -8.57555882e-09 -8.29534419e-09 -8.00672390e-09 -7.71018077e-09 -7.40616640e-09 -7.09513431e-09 -6.77755568e-09 -6.45391335e-09 -6.12469830e-09 -5.79035087e-09 -5.45137607e-09 -5.10825640e-09 -4.76148143e-09 -4.41152215e-09 -4.05885711e-09 -3.70398957e-09 -3.34738121e-09 -2.98952202e-09 -2.63087734e-09 -2.27192622e-09 -1.91313372e-09 -1.55496409e-09 -1.19787841e-09 -8.42323267e-10 -4.88754204e-10 -1.37603151e-10 2.10691214e-10 5.55705093e-10 8.97022373e-10 1.23423405e-09 1.56694119e-09 1.89475124e-09 2.21728891e-09 2.53419086e-09 2.84508650e-09 3.14963400e-09 3.44751067e-09 3.73838033e-09 4.02193534e-09 4.29787317e-09 4.56591864e-09 4.82577966e-09 5.07721287e-09 5.31996103e-09 5.55380197e-09 5.77849579e-09 5.99384697e-09 6.19967855e-09 6.39577935e-09 6.58200550e-09 6.75819156e-09 6.92423319e-09 7.07997239e-09 7.22532800e-09 7.36018491e-09 7.48448781e-09 7.59816654e-09 7.70117514e-09 7.79346232e-09 7.87501619e-09 7.94584043e-09 8.00592259e-09 8.05529077e-09 8.09398326e-09 8.12204370e-09 8.13953815e-09 8.14652834e-09 8.14308665e-09 8.12935075e-09 8.10537903e-09 8.07134570e-09 8.02735667e-09 7.97355737e-09 7.91010579e-09 7.83717791e-09 7.75495401e-09 7.66361163e-09 7.56335627e-09 7.45439488e-09 7.33693684e-09 7.21121973e-09 7.07748116e-09 6.93595853e-09 6.78688894e-09 6.63054622e-09 6.46718412e-09 6.29708724e-09 6.12050555e-09 5.93774613e-09 5.74908832e-09 5.55481683e-09 5.35523437e-09 5.15064275e-09 4.94134206e-09 4.72764261e-09 4.50986637e-09 4.28830310e-09 4.06328479e-09 3.83512508e-09 3.60412841e-09 3.37063272e-09 3.13494383e-09 2.89738447e-09 2.65826808e-09 2.41790900e-09 2.17663021e-09 1.93473393e-09 1.69253669e-09 1.45034740e-09 1.20846885e-09 9.67205876e-10 7.26853164e-10 4.87707361e-10 2.50061305e-10 1.41999190e-11 -2.19595495e-10 -4.51048005e-10 -6.79884565e-10 -9.05842845e-10 -1.12866189e-09 -1.34809011e-09 -1.56388094e-09 -1.77579579e-09 -1.98360040e-09 -2.18707541e-09 -2.38600123e-09 -2.58016869e-09 -2.76937306e-09 -2.95342883e-09 -3.13214538e-09 -3.30535005e-09 -3.47287232e-09 -3.63455888e-09 -3.79024173e-09 -3.93979815e-09 -4.08308609e-09 -4.21998392e-09 -4.35038705e-09 -4.47416132e-09 -4.59123606e-09 -4.70151768e-09 -4.80492696e-09 -4.90138541e-09 -4.99085440e-09 -5.07327608e-09 -5.14860921e-09 -5.21682003e-09 -5.27789695e-09 -5.33182071e-09 -5.37858508e-09 -5.41820683e-09 -5.45069229e-09 -5.47607143e-09 -5.49436208e-09 -5.50562118e-09 -5.50988760e-09 -5.50722190e-09 -5.49769730e-09 -5.48136564e-09 -5.45833356e-09 -5.42866757e-09 -5.39247591e-09 -5.34986561e-09 -5.30093131e-09 -5.24581772e-09 -5.18462207e-09 -5.11749265e-09 -5.04455816e-09 -4.96596753e-09 -4.88186730e-09 -4.79241435e-09 -4.69776362e-09 -4.59808286e-09 -4.49354864e-09 -4.38432574e-09 -4.27059188e-09 -4.15253942e-09 -4.03034411e-09 -3.90420263e-09 -3.77429604e-09 -3.64082925e-09 -3.50400314e-09 -3.36400746e-09 -3.22105598e-09 -3.07534653e-09 -2.92709568e-09 -2.77649725e-09 -2.62376837e-09 -2.46912110e-09 -2.31275973e-09 -2.15490144e-09 -1.99575131e-09 -1.83552468e-09 -1.67442502e-09 -1.51266118e-09 -1.35044847e-09 -1.18798192e-09 -1.02547418e-09 -8.63123548e-10 -7.01131389e-10 -5.39696684e-10 -3.79014438e-10 -2.19278325e-10 -6.06791423e-11 9.65951555e-11 2.52361729e-10 4.06438452e-10 5.58648863e-10 7.08818670e-10 8.56779939e-10 1.00236819e-09 1.14542395e-09 1.28578667e-09 1.42331263e-09 1.55785260e-09 1.68926620e-09 1.81741863e-09 1.94217903e-09 2.06342229e-09 2.18103244e-09 2.29489194e-09 2.40489431e-09 2.51094068e-09 2.61292954e-09 2.71077080e-09 2.80438300e-09 2.89367852e-09 2.97859706e-09 3.05906689e-09 3.13501403e-09 3.20640786e-09 3.27318439e-09 3.33529776e-09 3.39271922e-09 3.44542772e-09 3.49338380e-09 3.53657720e-09 3.57500818e-09 3.60865365e-09 3.63752417e-09 3.66162262e-09 3.68096326e-09 3.69557140e-09 3.70545655e-09 3.71065939e-09 3.71120601e-09 3.70714226e-09 3.69852188e-09 3.68538522e-09 3.66777569e-09 3.64578823e-09 3.61946145e-09 3.58886926e-09 3.55409990e-09 3.51522245e-09 3.47232804e-09 3.42550016e-09
-2.31314925e-06 -2.16360513e-06 -1.90303194e-06 -1.53802648e-06 -1.07779420e-06 -5.33933417e-07 7.99284408e-08 7.48464799e-07 1.45508875e-06 2.18239165e-06 2.91260699e-06 3.62807646e-06 4.31172589e-06 4.94748656e-06 5.52070355e-06 6.01851434e-06 6.43011640e-06 6.74705279e-06 6.96336588e-06 7.07568074e-06 7.08326718e-06 6.98797305e-06 6.79412221e-06 6.50830737e-06 6.13919303e-06 5.69718736e-06 5.19413368e-06 4.64294317e-06 4.05721892e-06 3.45087437e-06 2.83774511e-06 2.23122640e-06 1.64393884e-06 1.08741460e-06 5.71839337e-07 1.05838581e-07 -3.03688694e-07 -6.51674782e-07 -9.34923492e-07 -1.15211890e-06 -1.30374531e-06 -1.39200148e-06 -1.42062481e-06 -1.39470933e-06 -1.32048990e-06 -1.20508440e-06 -1.05625088e-06 -8.82115671e-07 -6.90917943e-07 -4.90759930e-07 -2.89374725e-07 -9.39193683e-08 8.92004550e-08 2.54478380e-07 3.97415619e-07 5.14591420e-07 6.03697799e-07 6.63538430e-07 6.93988767e-07 6.95928435e-07 6.71145884e-07 6.22218039e-07 5.52373585e-07 4.65344094e-07 3.65206592e-07 2.56225746e-07 1.42699684e-07 2.88137709e-08 -8.14925443e-08 -1.84642644e-07 -2.77521231e-07 -3.57550320e-07 -4.22744122e-07 -4.71739497e-07 -5.03805737e-07 -5.18830163e-07 -5.17287631e-07 -5.00186786e-07 -4.69008086e-07 -4.25624478e-07 -3.72215794e-07 -3.11178837e-07 -2.45032794e-07 -1.76328768e-07 -1.07560680e-07 -4.10865653e-08 2.09439861e-08 7.66498545e-08 1.24465600e-07 1.63177901e-07 1.91944935e-07 2.10304279e-07 2.18166804e-07 2.15800441e-07 2.03798606e-07 1.83046666e-07 1.54672136e-07 1.19997338e-07 8.04834883e-08 3.76742832e-08 -6.85716373e-09 -5.15656779e-08 -9.49781906e-08 -1.35742823e-07 -1.72663960e-07 -2.04734249e-07 -2.31155497e-07 -2.51355942e-07 -2.64994071e-07 -2.71958882e-07 -2.72360452e-07 -2.66513993e-07 -2.54919485e-07 -2.38235131e-07 -2.17247134e-07 -1.92837945e-07 -1.65952713e-07 -1.37565479e-07 -1.08646788e-07 -8.01316702e-08 -5.28938244e-08 -2.77187553e-08 -5.28564215e-09 1.38498848e-08 2.92666371e-08 4.06825720e-08 4.79577267e-08 5.10905025e-08 5.02097706e-08 4.55645193e-08 3.75085421e-08 2.64854449e-08 1.30081794e-08 -2.35960940e-09 -1.90242773e-08 -3.63814827e-08 -5.38367679e-08 -7.08223933e-08 -8.68135874e-08 -1.01342365e-07 -1.14009307e-07 -1.24491286e-07 -1.32548243e-07 -1.38024770e-07 -1.40851794e-07 -1.41042733e-07 -1.38689504e-07 -1.33955012e-07 -1.27064681e-07 -1.18296107e-07 -1.07968496e-07 -9.64300497e-08 -8.40463201e-08 -7.11890351e-08 -5.82234847e-08 -4.54989859e-08 -3.33392265e-08 -2.20342571e-08 -1.18326824e-08 -2.93860580e-09 4.49378490e-09 1.03611484e-08 1.46111887e-08 1.72416676e-08 1.82972926e-08 1.78665545e-08 1.60761147e-08 1.30851916e-08 9.07952113e-09 4.26408064e-09 -1.14384591e-09 -6.92109836e-09 -1.28459234e-08 -1.87040072e-08 -2.42941240e-08 -2.94330960e-08 -3.39606174e-08 -3.77414935e-08 -4.06692635e-08 -4.26667270e-08 -4.36870167e-08 -4.37130936e-08 -4.27568523e-08 -4.08568255e-08 -3.80756831e-08 -3.44979583e-08 -3.02254151e-08 -2.53742698e-08 -2.00704520e-08 -1.44461580e-08 -8.63587246e-09 -2.77213985e-09 3.01736236e-09 8.61321325e-09 1.39072682e-08 1.88044105e-08 2.32249349e-08 2.71054574e-08 3.03997432e-08 3.30790400e-08 3.51318512e-08 3.65633603e-08 3.73940452e-08 3.76586726e-08 3.74041562e-08 3.66881352e-08 3.55763170e-08 3.41406263e-08 3.24569669e-08 3.06027221e-08 2.86551227e-08 2.66887721e-08 2.47741365e-08 2.29758275e-08 2.13514362e-08 1.99501837e-08 1.88123410e-08 1.79685351e-08 1.74395955e-08 1.72366974e-08 1.73612791e-08 1.78057693e-08 1.85544509e-08 1.95838482e-08 2.08641450e-08 2.23604386e-08 2.40329991e-08 2.58397717e-08 2.77365535e-08 2.96785698e-08 3.16218811e-08 3.35239099e-08 3.53447653e-08 3.70478546e-08 3.86008203e-08 3.99758058e-08 4.11501180e-08 4.21063735e-08 4.28325357e-08 4.33221725e-08 4.35739231e-08 4.35916618e-08 4.33837073e-08 4.29626823e-08 4.23448316e-08 4.15494270e-08 4.05983442e-08 3.95151183e-08 3.83244618e-08 3.70517412e-08 3.57222021e-08 3.43603652e-08 3.29897496e-08 3.16321795e-08 3.03073904e-08 2.90330355e-08 2.78236563e-08 2.66917617e-08 2.56464716e-08 2.46941418e-08 2.38383571e-08 2.30798314e-08 2.24167422e-08 2.18448974e-08 2.13580051e-08 2.09475814e-08 2.06042508e-08 2.03166337e-08 2.00729566e-08 1.98606926e-08 1.96671657e-08 1.94796215e-08 1.92857073e-08 1.90737079e-08 1.88326670e-08 1.85526901e-08 1.82251068e-08 1.78426465e-08 1.73993513e-08 1.68906702e-08 1.63138072e-08 1.56672293e-08 1.49509169e-08 1.41662326e-08 1.33159102e-08 1.24036532e-08 1.14343699e-08 1.04137925e-08 9.34833189e-09 8.24507573e-09 7.11146164e-09 5.95514926e-09 4.78401141e-09 3.60566865e-09 2.42771492e-09 1.25734001e-09 1.01326059e-10 -1.03406261e-09 -2.14319851e-09 -3.22115490e-09 -4.26363478e-09 -5.26715915e-09 -6.22898355e-09 -7.14713044e-09 -8.02033728e-09 -8.84808138e-09 -9.63045732e-09 -1.03681936e-08 -1.10625777e-08 -1.17153445e-08 -1.23286531e-08 -1.29049967e-08 -1.34471162e-08 -1.39579304e-08 -1.44404783e-08 -1.48977963e-08 -1.53328719e-08 -1.57486844e-08 -1.61479869e-08 -1.65333813e-08 -1.69071570e-08 -1.72714021e-08 -1.76279298e-08 -1.79781052e-08 -1.83230844e-08 -1.86636147e-08 -1.90001970e-08 -1.93329273e-08 -1.96615861e-08 -1.99857366e-08 -2.03046104e-08 -2.06172679e-08 -2.09224620e-08 -2.12188684e-08 -2.15049507e-08 -2.17791127e-08 -2.20396741e-08 -2.22849303e-08 -2.25131638e-08 -2.27226424e-08 -2.29117401e-08 -2.30789823e-08 -2.32228734e-08 -2.33420971e-08 -2.34356099e-08 -2.35022961e-08 -2.35413946e-08 -2.35522943e-08 -2.35344935e-08 -2.34877486e-08 -2.34119781e-08 -2.33072477e-08 -2.31738913e-08 -2.30122250e-08 -2.28228485e-08 -2.26065087e-08 -2.23639951e-08 -2.20962004e-08 -2.18042171e-08 -2.14890843e-08 -2.11519859e-08 -2.07940873e-08 -2.04166168e-08 -2.00208126e-08 -1.96078851e-08 -1.91789935e-08 -1.87353804e-08 -1.82781399e-08 -1.78083379e-08 -1.73270340e-08 -1.68351413e-08 -1.63335416e-08 -1.58229989e-08 -1.53043178e-08 -1.47780463e-08 -1.42448142e-08 -1.37051028e-08 -1.31593438e-08 -1.26078321e-08 -1.20509336e-08 -1.14888694e-08 -1.09218412e-08 -1.03499849e-08 -9.77346737e-09 -9.19239884e-09 -8.60685256e-09 -8.01694577e-09 -7.42278417e-09 -6.82445522e-09 -6.22208951e-09 -5.61586688e-09 -5.00593833e-09 -4.39255610e-09 -3.77596576e-09 -3.15647997e-09 -2.53446530e-09 -1.91034055e-09 -1.28457411e-09 -6.57697008e-10 -3.03004288e-11 5.96968197e-10 1.22340507e-09 1.84825411e-09 2.47069551e-09 3.08988274e-09 3.70489583e-09 4.31480029e-09 4.91863050e-09 5.51536194e-09 6.10398643e-09 6.68347933e-09 7.25277638e-09 7.81086062e-09 8.35670555e-09 8.88927687e-09 9.40760536e-09 9.91072158e-09 1.03976934e-08 1.08676499e-08 1.13197598e-08 1.17532579e-08 1.21674137e-08 1.25615705e-08 1.29351525e-08 1.32876563e-08 1.36186267e-08 1.39277336e-08 1.42146876e-08 1.44793164e-08 1.47215093e-08 1.49412180e-08 1.51385606e-08 1.53136375e-08 1.54667479e-08 1.55981326e-08 1.57082320e-08 1.57974913e-08 1.58664406e-08 1.59156608e-08 1.59458660e-08 1.59577001e-08 1.59519313e-08 1.59293947e-08 1.58908922e-08 1.58373537e-08 1.57696203e-08 1.56885935e-08 1.55952042e-08 1.54903796e-08 1.53750657e-08 1.52501389e-08 1.51165613e-08 1.49751544e-08 1.48268144e-08 1.46723718e-08 1.45125916e-08 1.43482950e-08 1.41801375e-08 1.40088052e-08 1.38349145e-08 1.36589793e-08 1.34815314e-08 1.33030027e-08 1.31237430e-08 1.29440596e-08 1.27641875e-08 1.25842998e-08 1.24045010e-08 1.22248380e-08 1.20452808e-08 1.18657146e-08 1.16860397e-08 1.15060308e-08 1.13254259e-08 1.11439249e-08 1.09611493e-08 1.07767184e-08 1.05901574e-08 1.04010178e-08 1.02087647e-08 1.00128608e-08 9.81273529e-09 9.60778679e-09 9.39742062e-09 9.18104948e-09 8.95800745e-09 8.72772477e-09 8.48956927e-09 8.24295354e-09 7.98728356e-09 7.72199635e-09 7.44658123e-09 7.16050445e-09 6.86330645e-09 6.55456123e-09 6.23388136e-09 5.90089921e-09 5.55535928e-09 5.19698240e-09 4.82560769e-09 4.44108061e-09 4.04333012e-09 3.63234398e-09 3.20817195e-09 2.77090617e-09 2.32071917e-09 1.85784632e-09 1.38257139e-09 8.95261643e-10 3.96335187e-10 -1.13728360e-10 -6.34383879e-10 -1.16502807e-09 -1.70500170e-09 -2.25358043e-09 -2.80999091e-09 -3.37340156e-09 -3.94295707e-09 -4.51771154e-09 -5.09672615e-09 -5.67899416e-09 -6.26346175e-09 -6.84907686e-09 -7.43472128e-09 -8.01929678e-09 -8.60163762e-09 -9.18057719e-09 -9.75495729e-09 -1.03235860e-08 -1.08852753e-08 -1.14388183e-08 -1.19830195e-08 -1.25167032e-08 -1.30386923e-08 -1.35478064e-08 -1.40428731e-08 -1.45228198e-08 -1.49864738e-08 -1.54328106e-08 -1.58607207e-08 -1.62692317e-08 -1.66573138e-08 -1.70240657e-08 -1.73686261e-08 -1.76900570e-08 -1.79876105e-08 -1.82604607e-08 -1.85080258e-08 -1.87295228e-08 -1.89244154e-08 -1.90921554e-08 -1.92322638e-08 -1.93443110e-08 -1.94279057e-08 -1.94827410e-08 -1.95085683e-08 -1.95052252e-08 -1.94725713e-08 -1.94105336e-08 -1.93190792e-08 -1.91983156e-08 -1.90483029e-08 -1.88692360e-08 -1.86613556e-08 -1.84249582e-08 -1.81603466e-08 -1.78680137e-08 -1.75483508e-08 -1.72018906e-08 -1.68292094e-08 -1.64309212e-08 -1.60076893e-08 -1.55602322e-08 -1.50892694e-08 -1.45956216e-08 -1.40801349e-08 -1.35437012e-08 -1.29871936e-08 -1.24115775e-08 -1.18178018e-08 -1.12069442e-08 -1.05799499e-08 -9.93792456e-09 -9.28195749e-09 -8.61314875e-09 -7.93259652e-09 -7.24147625e-09 -6.54091686e-09 -5.83207849e-09 -5.11614451e-09 -4.39428305e-09 -3.66767250e-09 -2.93750546e-09 -2.20494845e-09 -1.47118862e-09 -7.37382044e-10 -4.70390393e-12 7.25698612e-10 1.45268109e-09 2.17511853e-09 2.89190272e-09 3.60193808e-09 4.30413660e-09 4.99744446e-09 5.68084646e-09 6.35330677e-09 7.01385883e-09 7.66152763e-09 8.29539593e-09 8.91455687e-09 9.51812829e-09 1.01052959e-08 1.06752336e-08 1.12271861e-08 1.17604029e-08 1.22741899e-08 1.27679134e-08 1.32409028e-08 1.36926188e-08 1.41225058e-08 1.45300481e-08 1.49147519e-08 1.52762181e-08 1.56140498e-08 1.59278966e-08 1.62174709e-08 1.64824376e-08 1.67226575e-08 1.69379122e-08 1.71280354e-08 1.72928900e-08 1.74324464e-08 1.75466972e-08 1.76356079e-08 1.76992392e-08 1.77376642e-08 1.77510677e-08 1.77395063e-08 1.77032755e-08 1.76425723e-08 1.75576620e-08 1.74488730e-08 1.73165133e-08 1.71609473e-08 1.69825967e-08 1.67818535e-08 1.65592136e-08 1.63151466e-08 1.60501468e-08 1.57647380e-08 1.54595399e-08 1.51351041e-08 1.47920518e-08 1.44309542e-08 1.40525558e-08 1.36574503e-08 1.32464166e-08 1.28200756e-08 1.23791798e-08 1.19244873e-08 1.14567201e-08 1.09766561e-08 1.04850674e-08 9.98273536e-09 9.47044176e-09 8.94898294e-09 8.41916509e-09 7.88179583e-09 7.33765990e-09 6.78761311e-09 6.23242477e-09 5.67292766e-09 5.10992709e-09 4.54422094e-09 3.97662671e-09 3.40792795e-09 2.83893328e-09 2.27042160e-09 1.70317882e-09 1.13796778e-09 5.75555936e-10 1.66864855e-11 -5.37895006e-10 -1.08747672e-09 -1.63133962e-09 -2.16879603e-09 -2.69915856e-09 -3.22177673e-09 -3.73599618e-09 -4.24119351e-09 -4.73675876e-09 -5.22209853e-09 -5.69664615e-09 -6.15985973e-09 -6.61118016e-09 -7.05014236e-09 -7.47622197e-09 -7.88895704e-09 -8.28790669e-09 -8.67266248e-09 -9.04282771e-09 -9.39801226e-09 -9.73787384e-09 -1.00620926e-08 -1.03703570e-08 -1.06624070e-08 -1.09379821e-08 -1.11968417e-08 -1.14388150e-08 -1.16637142e-08 -1.18713793e-08 -1.20616922e-08 -1.22345510e-08 -1.23898898e-08 -1.25276461e-08 -1.26477728e-08 -1.27502806e-08 -1.28351821e-08 -1.29025142e-08 -1.29523484e-08 -1.29847727e-08 -1.29998758e-08 -1.29978095e-08 -1.29787260e-08 -1.29428014e-08 -1.28902147e-08 -1.28212005e-08 -1.27359875e-08 -1.26348281e-08 -1.25180194e-08 -1.23858327e-08 -1.22385744e-08 -1.20765882e-08 -1.19002196e-08 -1.17098286e-08 -1.15057700e-08 -1.12884475e-08 -1.10582674e-08 -1.08156414e-08 -1.05609915e-08 -1.02947557e-08 -1.00174099e-08 -9.72938263e-09 -9.43115297e-09 -9.12323073e-09 -8.80606121e-09 -8.48017417e-09 -8.14606516e-09 -7.80424325e-09 -7.45521245e-09 -7.09950909e-09 -6.73767242e-09 -6.37019021e-09 -5.99761396e-09 -5.62047883e-09 -5.23931687e-09 -4.85464924e-09 -4.46700602e-09 -4.07692967e-09 -3.68493522e-09 -3.29155879e-09 -2.89731308e-09 -2.50272102e-09 -2.10829662e-09 -1.71454802e-09 -1.32198405e-09 -9.31095256e-10 -5.42382500e-10 -1.56321761e-10 2.26605429e-10 6.05931777e-10 9.81199011e-10 1.35195849e-09 1.71777076e-09 2.07820333e-09 2.43284398e-09 2.78129264e-09 3.12314502e-09 3.45802187e-09 3.78556853e-09 4.10542056e-09 4.41723302e-09 4.72068062e-09 5.01545500e-09 5.30123706e-09 5.57776225e-09 5.84474236e-09 6.10193707e-09 6.34907504e-09 6.58595123e-09 6.81236212e-09 7.02807879e-09 7.23294036e-09 7.42677064e-09 7.60944108e-09 7.78079357e-09 7.94073107e-09 8.08912504e-09 8.22592128e-09 8.35103409e-09 8.46442316e-09 8.56602489e-09 8.65582894e-09 8.73384298e-09 8.80004791e-09 8.85447371e-09 8.89716123e-09 8.92816476e-09 8.94755092e-09 8.95539176e-09 8.95176011e-09 8.93680896e-09 8.91061125e-09 8.87334450e-09 8.82513129e-09 8.76613060e-09 8.69651628e-09 8.61648319e-09 8.52622140e-09 8.42593684e-09 8.31584990e-09 8.19619028e-09 8.06719125e-09 7.92911248e-09 7.78220677e-09 7.62674296e-09 7.46298467e-09 7.29122601e-09 7.11174697e-09 6.92486091e-09 6.73084294e-09 6.53002880e-09 6.32272540e-09 6.10924505e-09 5.88992133e-09 5.66508473e-09 5.43506923e-09 5.20020849e-09 4.96086300e-09 4.71735284e-09 4.47003684e-09 4.21926333e-09 3.96536962e-09 3.70872449e-09 3.44966300e-09 3.18854174e-09 2.92570605e-09 2.66150153e-09 2.39628101e-09 2.13037774e-09 1.86413914e-09 1.59790425e-09 1.33200575e-09 1.06677764e-09 8.02546508e-10 5.39637030e-10 2.78369619e-10 1.90596566e-11 -2.37983619e-10 -4.92455160e-10 -7.44055678e-10 -9.92495364e-10 -1.23748753e-09 -1.47875431e-09 -1.71602474e-09 -1.94903779e-09 -2.17753496e-09 -2.40127365e-09 -2.62001548e-09 -2.83352697e-09 -3.04158870e-09 -3.24399152e-09 -3.44053125e-09 -3.63101160e-09 -3.81525089e-09 -3.99307815e-09 -4.16430856e-09 -4.32880470e-09 -4.48641535e-09 -4.63700234e-09 -4.78045059e-09 -4.91661389e-09 -5.04541425e-09 -5.16674553e-09 -5.28052280e-09 -5.38666001e-09 -5.48511508e-09 -5.57581809e-09 -5.65873221e-09 -5.73381786e-09 -5.80105952e-09 -5.86043702e-09 -5.91194793e-09 -5.95560717e-09 -5.99142319e-09 -6.01942546e-09 -6.03963812e-09 -6.05211931e-09 -6.05691419e-09 -6.05408756e-09 -6.04371936e-09 -6.02586930e-09 -6.00065014e-09 -5.96813660e-09 -5.92844673e-09 -5.88169602e-09 -5.82799869e-09 -5.76749842e-09 -5.70031317e-09 -5.62660141e-09 -5.54650642e-09 -5.46019407e-09 -5.36782052e-09 -5.26956312e-09 -5.16558790e-09 -5.05608577e-09 -4.94124391e-09 -4.82124768e-09 -4.69628886e-09 -4.56657823e-09 -4.43231440e-09 -4.29370783e-09 -4.15096094e-09 -4.00429537e-09 -3.85393265e-09 -3.70008310e-09 -3.54298030e-09 -3.38284151e-09 -3.21990518e-09 -3.05438519e-09 -2.88652072e-09 -2.71654399e-09 -2.54468038e-09 -2.37116905e-09 -2.19623469e-09 -2.02011569e-09 -1.84303391e-09 -1.66522024e-09 -1.48691007e-09 -1.30831857e-09 -1.12967923e-09 -9.51209039e-10 -7.73129618e-10 -5.95659075e-10 -4.19012977e-10 -2.43402076e-10 -6.90381780e-11 1.03872931e-10 2.75129558e-10 4.44531717e-10 6.11885431e-10 7.76998230e-10 9.39684566e-10 1.09976370e-09 1.25706059e-09 1.41140044e-09 1.56262092e-09 1.71056155e-09 1.85506602e-09 1.99598868e-09 2.13318288e-09 2.26651387e-09 2.39585127e-09 2.52107010e-09 2.64205063e-09 2.75868411e-09 2.87085899e-09 2.97847780e-09 3.08144821e-09 3.17967608e-09 3.27309346e-09 3.36161818e-09 3.44517576e-09 3.52372548e-09 3.59720159e-09 3.66554859e-09 3.72873910e-09 3.78675008e-09 3.83953597e-09 3.88708460e-09 3.92939875e-09 3.96645111e-09 3.99825689e-09 4.02481748e-09 4.04614742e-09 4.06227468e-09 4.07321149e-09 4.07900119e-09 4.07967260e-09 4.07527678e-09 4.06586859e-09 4.05149536e-09 4.03220585e-09 4.00810007e-09 3.97922401e-09 3.94565858e-09 3.90749527e-09 3.86481783e-09 3.81772255e-09 3.76629866e-09
-2.51908773e-06 -2.37549875e-06 -2.12511509e-06 -1.77398192e-06 -1.33053641e-06 -8.05421905e-07 -2.11176030e-07 4.38066763e-07 1.12696898e-06 1.83936868e-06 2.55870668e-06 3.26842132e-06 3.95239590e-06 4.59534090e-06 5.18315937e-06 5.70328893e-06 6.14499277e-06 6.49958747e-06 6.76062427e-06 6.92399237e-06 6.98797419e-06 6.95323797e-06 6.82274560e-06 6.60161618e-06 6.29695467e-06 5.91758203e-06 5.47377579e-06 4.97695771e-06 4.43936597e-06 3.87370835e-06 3.29282420e-06 2.70934765e-06 2.13539158e-06 1.58225146e-06 1.06016012e-06 5.78062327e-07 1.43436068e-07 -2.37831046e-07 -5.61512252e-07 -8.25079610e-07 -1.02767035e-06 -1.17004123e-06 -1.25443916e-06 -1.28446447e-06 -1.26490062e-06 -1.20149616e-06 -1.10076769e-06 -9.69754069e-07 -8.15792191e-07 -6.46288470e-07 -4.68499536e-07 -2.89332434e-07 -1.15169712e-07 4.82906728e-08 1.96154417e-07 3.24422643e-07 4.30053575e-07 5.10989480e-07 5.66150874e-07 5.95400422e-07 5.99484679e-07 5.79946985e-07 5.39022750e-07 4.79519016e-07 4.04684958e-07 3.18074092e-07 2.23407972e-07 1.24440829e-07 2.48333833e-08 -7.19632496e-08 -1.62810167e-07 -2.44964198e-07 -3.16146782e-07 -3.74590343e-07 -4.19066652e-07 -4.48894781e-07 -4.63931116e-07 -4.64541557e-07 -4.51558989e-07 -4.26227203e-07 -3.90135511e-07 -3.45144286e-07 -2.93308204e-07 -2.36794506e-07 -1.77804026e-07 -1.18496672e-07 -6.09211384e-08 -6.95200697e-09 4.17616093e-08 8.38401775e-08 1.18201456e-07 1.44083344e-07 1.61048860e-07 1.68983661e-07 1.68079538e-07 1.58814316e-07 1.41917582e-07 1.18333588e-07 8.91786840e-08 5.56935902e-08 1.91960794e-08 -1.89643856e-08 -5.74566457e-08 -9.50070387e-08 -1.30438679e-07 -1.62708261e-07 -1.90926414e-07 -2.14383164e-07 -2.32559273e-07 -2.45132796e-07 -2.51980310e-07 -2.53168011e-07 -2.48939926e-07 -2.39701478e-07 -2.25996232e-07 -2.08481595e-07 -1.87901676e-07 -1.65058125e-07 -1.40782802e-07 -1.15907142e-07 -9.12382774e-08 -6.75327954e-08 -4.54765967e-08 -2.56665373e-08 -8.59579785e-09 5.35500533e-09 1.59243356e-08 2.29716335e-08 2.64752913e-08 2.65261306e-08 2.33191884e-08 1.71420282e-08 8.36053360e-09 -2.59699107e-09 -1.52558925e-08 -2.91126270e-08 -4.36522143e-08 -5.83644724e-08 -7.27594331e-08 -8.63814522e-08 -9.88214841e-08 -1.09726586e-07 -1.18808667e-07 -1.25848413e-07 -1.30699677e-07 -1.33288969e-07 -1.33614503e-07 -1.31741526e-07 -1.27797684e-07 -1.21965090e-07 -1.14472609e-07 -1.05585851e-07 -9.55975956e-08 -8.48176391e-08 -7.35625107e-08 -6.21457232e-08 -5.08692324e-08 -4.00142426e-08 -2.98346876e-08 -2.05510631e-08 -1.23459998e-08 -5.36052625e-09 3.07068149e-10 4.60232741e-09 7.51384022e-09 9.07052566e-09 9.33953714e-09 8.42113934e-09 6.44502762e-09 3.56426710e-09 -5.01643171e-11 -4.21528767e-09 -8.74197070e-09 -1.34410598e-08 -1.81279489e-08 -2.26284271e-08 -2.67830345e-08 -3.04501242e-08 -3.35095862e-08 -3.58645593e-08 -3.74433498e-08 -3.81999641e-08 -3.81133205e-08 -3.71880233e-08 -3.54511513e-08 -3.29514336e-08 -2.97562650e-08 -2.59488502e-08 -2.16254250e-08 -1.68912848e-08 -1.18580843e-08 -6.64004318e-09 -1.35106148e-09 3.89897536e-09 9.00624286e-09 1.38756242e-08 1.84231013e-08 2.25768524e-08 2.62788760e-08 2.94856868e-08 3.21684865e-08 3.43133131e-08 3.59203547e-08 3.70032858e-08 3.75881157e-08 3.77118461e-08 3.74206195e-08 3.67686006e-08 3.58151055e-08 3.46238735e-08 3.32603403e-08 3.17901492e-08 3.02774446e-08 2.87832442e-08 2.73639795e-08 2.60705235e-08 2.49467469e-08 2.40293279e-08 2.33467636e-08 2.29194903e-08 2.27594508e-08 2.28703541e-08 2.32484128e-08 2.38822329e-08 2.47539858e-08 2.58403834e-08 2.71126153e-08 2.85386696e-08 3.00832923e-08 3.17094049e-08 3.33793881e-08 3.50555789e-08 3.67014259e-08 3.82822716e-08 3.97662721e-08 4.11245740e-08 4.23323918e-08 4.33689884e-08 4.42179502e-08 4.48677824e-08 4.53112339e-08 4.55457734e-08 4.55731932e-08 4.53993234e-08 4.50336355e-08 4.44888517e-08 4.37806307e-08 4.29267324e-08 4.19466968e-08 4.08613356e-08 3.96921749e-08 3.84606125e-08 3.71880198e-08 3.58946437e-08 3.45998075e-08 3.33211219e-08 3.20741407e-08 3.08727657e-08 2.97281630e-08 2.86494632e-08 2.76431251e-08 2.67132521e-08 2.58615849e-08 2.50877292e-08 2.43889993e-08 2.37609044e-08 2.31974084e-08 2.26908696e-08 2.22325731e-08 2.18130580e-08 2.14219575e-08 2.10488942e-08 2.06832471e-08 2.03147206e-08 1.99332693e-08 1.95296348e-08 1.90952107e-08 1.86224973e-08 1.81049682e-08 1.75372854e-08 1.69153722e-08 1.62363296e-08 1.54985642e-08 1.47017190e-08 1.38466056e-08 1.29351694e-08 1.19703678e-08 1.09560414e-08 9.89684246e-09 8.79820483e-09 7.66594077e-09 6.50638654e-09 5.32607380e-09 4.13176693e-09 2.93010061e-09 1.72771841e-09 5.30983257e-10 -6.54070575e-10 -1.82178894e-09 -2.96703373e-09 -4.08518730e-09 -5.17224308e-09 -6.22480467e-09 -7.24011473e-09 -8.21604340e-09 -9.15112386e-09 -1.00444417e-08 -1.08957054e-08 -1.17051713e-08 -1.24735087e-08 -1.32018795e-08 -1.38918071e-08 -1.45451111e-08 -1.51638836e-08 -1.57503773e-08 -1.63069471e-08 -1.68360119e-08 -1.73400616e-08 -1.78214608e-08 -1.82825168e-08 -1.87253493e-08 -1.91519449e-08 -1.95641272e-08 -1.99633363e-08 -2.03509032e-08 -2.07278248e-08 -2.10948343e-08 -2.14524620e-08 -2.18008021e-08 -2.21398597e-08 -2.24693109e-08 -2.27886687e-08 -2.30971517e-08 -2.33938726e-08 -2.36777442e-08 -2.39476154e-08 -2.42021505e-08 -2.44400518e-08 -2.46599372e-08 -2.48603635e-08 -2.50399745e-08 -2.51975036e-08 -2.53316408e-08 -2.54412154e-08 -2.55252468e-08 -2.55827661e-08 -2.56129402e-08 -2.56151678e-08 -2.55889532e-08 -2.55338932e-08 -2.54498902e-08 -2.53368428e-08 -2.51949599e-08 -2.50244261e-08 -2.48256677e-08 -2.45992338e-08 -2.43457636e-08 -2.40659883e-08 -2.37608146e-08 -2.34311202e-08 -2.30779627e-08 -2.27023111e-08 -2.23053345e-08 -2.18881047e-08 -2.14517719e-08 -2.09974074e-08 -2.05261683e-08 -2.00391295e-08 -1.95373175e-08 -1.90217868e-08 -1.84934335e-08 -1.79531563e-08 -1.74018053e-08 -1.68401808e-08 -1.62689018e-08 -1.56886735e-08 -1.51000430e-08 -1.45035495e-08 -1.38995730e-08 -1.32885836e-08 -1.26709070e-08 -1.20468560e-08 -1.14167094e-08 -1.07807088e-08 -1.01391198e-08 -9.49211643e-09 -8.83993945e-09 -8.18280910e-09 -7.52093943e-09 -6.85456447e-09 -6.18397333e-09 -5.50943735e-09 -4.83129492e-09 -4.14989731e-09 -3.46565576e-09 -2.77902323e-09 -2.09050932e-09 -1.40066114e-09 -7.10095427e-10 -1.94809724e-11 6.70462685e-10 1.35895054e-09 2.04516101e-09 2.72820450e-09 3.40715711e-09 4.08103973e-09 4.74884809e-09 5.40954692e-09 6.06205086e-09 6.70528633e-09 7.33816852e-09 7.95957256e-09 8.56841376e-09 9.16362652e-09 9.74410286e-09 1.03088338e-08 1.08567799e-08 1.13869789e-08 1.18985146e-08 1.23905011e-08 1.28621349e-08 1.33126545e-08 1.37413747e-08 1.41476746e-08 1.45310386e-08 1.48909889e-08 1.52271644e-08 1.55392819e-08 1.58271485e-08 1.60906639e-08 1.63297793e-08 1.65446283e-08 1.67353109e-08 1.69021641e-08 1.70454468e-08 1.71656316e-08 1.72632042e-08 1.73387393e-08 1.73928862e-08 1.74263635e-08 1.74399331e-08 1.74343784e-08 1.74105939e-08 1.73694978e-08 1.73120114e-08 1.72390893e-08 1.71517263e-08 1.70508949e-08 1.69375998e-08 1.68128675e-08 1.66776308e-08 1.65329404e-08 1.63796852e-08 1.62188378e-08 1.60512879e-08 1.58778768e-08 1.56994924e-08 1.55168363e-08 1.53306554e-08 1.51416311e-08 1.49503130e-08 1.47572838e-08 1.45630046e-08 1.43678589e-08 1.41721967e-08 1.39762570e-08 1.37802276e-08 1.35842413e-08 1.33883127e-08 1.31924480e-08 1.29965039e-08 1.28003714e-08 1.26038042e-08 1.24065318e-08 1.22082149e-08 1.20084522e-08 1.18068124e-08 1.16028007e-08 1.13959138e-08 1.11855820e-08 1.09712128e-08 1.07521800e-08 1.05278495e-08 1.02975573e-08 1.00606579e-08 9.81644654e-09 9.56428348e-09 9.30349131e-09 9.03341923e-09 8.75342726e-09 8.46290091e-09 8.16128234e-09 7.84798460e-09 7.52251700e-09 7.18440771e-09 6.83323637e-09 6.46860954e-09 6.09024076e-09 5.69783620e-09 5.29120747e-09 4.87020502e-09 4.43474013e-09 3.98480160e-09 3.52044283e-09 3.04177483e-09 2.54897792e-09 2.04230410e-09 1.52207491e-09 9.88682691e-10 4.42585968e-10 -1.15689014e-10 -6.85552948e-10 -1.26634214e-09 -1.85733451e-09 -2.45773868e-09 -3.06671621e-09 -3.68335895e-09 -4.30671676e-09 -4.93576469e-09 -5.56946889e-09 -6.20673646e-09 -6.84641721e-09 -7.48734230e-09 -8.12830869e-09 -8.76809736e-09 -9.40544798e-09 -1.00390838e-08 -1.06677454e-08 -1.12900964e-08 -1.19048615e-08 -1.25107285e-08 -1.31063791e-08 -1.36905198e-08 -1.42618810e-08 -1.48191472e-08 -1.53610675e-08 -1.58864322e-08 -1.63939924e-08 -1.68825935e-08 -1.73510495e-08 -1.77982828e-08 -1.82231679e-08 -1.86247155e-08 -1.90019831e-08 -1.93539487e-08 -1.96797929e-08 -1.99786312e-08 -2.02497725e-08 -2.04924087e-08 -2.07059556e-08 -2.08897943e-08 -2.10433919e-08 -2.11662916e-08 -2.12580806e-08 -2.13184046e-08 -2.13469882e-08 -2.13436668e-08 -2.13082643e-08 -2.12407165e-08 -2.11409865e-08 -2.10091822e-08 -2.08453748e-08 -2.06497801e-08 -2.04226513e-08 -2.01643160e-08 -1.98751138e-08 -1.95555567e-08 -1.92061103e-08 -1.88273211e-08 -1.84198458e-08 -1.79843482e-08 -1.75215371e-08 -1.70322269e-08 -1.65171911e-08 -1.59773192e-08 -1.54135558e-08 -1.48268531e-08 -1.42181792e-08 -1.35885888e-08 -1.29391199e-08 -1.22709430e-08 -1.15851006e-08 -1.08827982e-08 -1.01652274e-08 -9.43359210e-09 -8.68909672e-09 -7.93302241e-09 -7.16661114e-09 -6.39112269e-09 -5.60786045e-09 -4.81810059e-09 -4.02313627e-09 -3.22426386e-09 -2.42276876e-09 -1.61994862e-09 -8.17057200e-10 -1.53956847e-11 7.83789478e-10 1.57924740e-09 2.36974418e-09 3.15406679e-09 3.93102129e-09 4.69941663e-09 5.45809731e-09 6.20595264e-09 6.94185021e-09 7.66473240e-09 8.37352876e-09 9.06724251e-09 9.74486603e-09 1.04054527e-08 1.10480980e-08 1.16719039e-08 1.22760400e-08 1.28596895e-08 1.34220803e-08 1.39625314e-08 1.44803123e-08 1.49748167e-08 1.54454460e-08 1.58916384e-08 1.63128413e-08 1.67086467e-08 1.70785874e-08 1.74222996e-08 1.77394506e-08 1.80296902e-08 1.82928632e-08 1.85287101e-08 1.87370703e-08 1.89177809e-08 1.90708207e-08 1.91961624e-08 1.92937855e-08 1.93637577e-08 1.94061451e-08 1.94211378e-08 1.94088321e-08 1.93695275e-08 1.93034444e-08 1.92108793e-08 1.90921765e-08 1.89476821e-08 1.87778029e-08 1.85829807e-08 1.83636650e-08 1.81203808e-08 1.78536472e-08 1.75640125e-08 1.72520394e-08 1.69184013e-08 1.65637116e-08 1.61886435e-08 1.57938328e-08 1.53800677e-08 1.49480319e-08 1.44985488e-08 1.40323049e-08 1.35501338e-08 1.30528603e-08 1.25412714e-08 1.20162217e-08 1.14785502e-08 1.09291139e-08 1.03687759e-08 9.79840037e-09 9.21886512e-09 8.63105937e-09 8.03584416e-09 7.43414771e-09 6.82681645e-09 6.21475718e-09 5.59885360e-09 4.97997819e-09 4.35902345e-09 3.73685102e-09 3.11434292e-09 2.49235213e-09 1.87173632e-09 1.25333449e-09 6.37983222e-10 2.64990807e-11 -5.80304915e-10 -1.18164672e-09 -1.77674181e-09 -2.36483499e-09 -2.94517899e-09 -3.51705698e-09 -4.07975442e-09 -4.63259153e-09 -5.17489818e-09 -5.70603187e-09 -6.22536422e-09 -6.73230183e-09 -7.22624505e-09 -7.70666997e-09 -8.17300638e-09 -8.62475535e-09 -9.06143183e-09 -9.48257994e-09 -9.88777427e-09 -1.02765791e-08 -1.06486299e-08 -1.10035693e-08 -1.13410530e-08 -1.16608055e-08 -1.19625322e-08 -1.22459789e-08 -1.25109481e-08 -1.27572465e-08 -1.29846864e-08 -1.31931553e-08 -1.33825210e-08 -1.35527257e-08 -1.37036917e-08 -1.38353742e-08 -1.39477840e-08 -1.40409316e-08 -1.41148532e-08 -1.41696342e-08 -1.42053623e-08 -1.42221431e-08 -1.42201350e-08 -1.41995095e-08 -1.41604544e-08 -1.41031617e-08 -1.40278980e-08 -1.39349057e-08 -1.38244659e-08 -1.36968987e-08 -1.35525050e-08 -1.33916175e-08 -1.32146151e-08 -1.30218748e-08 -1.28137865e-08 -1.25907400e-08 -1.23531815e-08 -1.21015449e-08 -1.18362934e-08 -1.15578803e-08 -1.12667836e-08 -1.09635211e-08 -1.06485692e-08 -1.03224481e-08 -9.98571514e-09 -9.63885877e-09 -9.28245836e-09 -8.91705249e-09 -8.54319926e-09 -8.16145551e-09 -7.77240267e-09 -7.37663042e-09 -6.97467800e-09 -6.56714744e-09 -6.15462054e-09 -5.73767917e-09 -5.31689845e-09 -4.89285329e-09 -4.46614140e-09 -4.03732227e-09 -3.60698248e-09 -3.17568173e-09 -2.74399750e-09 -2.31248696e-09 -1.88170805e-09 -1.45221635e-09 -1.02454915e-09 -5.99254452e-10 -1.76854531e-10 2.42123765e-10 6.57170957e-10 1.06778356e-09 1.47346907e-09 1.87374860e-09 2.26814900e-09 2.65621980e-09 3.03751702e-09 3.41160727e-09 3.77806991e-09 4.13652013e-09 4.48655357e-09 4.82780060e-09 5.15990045e-09 5.48251755e-09 5.79530540e-09 6.09796552e-09 6.39019238e-09 6.67171407e-09 6.94224200e-09 7.20154625e-09 7.44940176e-09 7.68556285e-09 7.90984678e-09 8.12206724e-09 8.32208213e-09 8.50971149e-09 8.68485506e-09 8.84737150e-09 8.99720465e-09 9.13425202e-09 9.25847587e-09 9.36980604e-09 9.46823053e-09 9.55375257e-09 9.62635704e-09 9.68608083e-09 9.73296421e-09 9.76705983e-09 9.78844450e-09 9.79720105e-09 9.79340553e-09 9.77722192e-09 9.74873215e-09 9.70812664e-09 9.65554858e-09 9.59116320e-09 9.51516599e-09 9.42776213e-09 9.32916877e-09 9.21960475e-09 9.09931852e-09 8.96855168e-09 8.82756623e-09 8.67664079e-09 8.51605914e-09 8.34611052e-09 8.16708495e-09 7.97930078e-09 7.78307108e-09 7.57872748e-09 7.36658046e-09 7.14699444e-09 6.92030211e-09 6.68684802e-09 6.44699483e-09 6.20110480e-09 5.94954375e-09 5.69267744e-09 5.43089645e-09 5.16455390e-09 4.89404448e-09 4.61974606e-09 4.34202954e-09 4.06129891e-09 3.77791989e-09 3.49228432e-09 3.20476601e-09 2.91574771e-09 2.62561108e-09 2.33472372e-09 2.04346393e-09 1.75220291e-09 1.46130437e-09 1.17113336e-09 8.82047043e-10 5.94401590e-10 3.08547451e-10 2.48290971e-11 -2.56414376e-10 -5.34849803e-10 -8.10148060e-10 -1.08199333e-09 -1.35007025e-09 -1.61407546e-09 -1.87371174e-09 -2.12869414e-09 -2.37873901e-09 -2.62358188e-09 -2.86296023e-09 -3.09662102e-09 -3.32432337e-09 -3.54583846e-09 -3.76094106e-09 -3.96941985e-09 -4.17107360e-09 -4.36571385e-09 -4.55314392e-09 -4.73320910e-09 -4.90574242e-09 -5.07059433e-09 -5.22763871e-09 -5.37671452e-09 -5.51773749e-09 -5.65059027e-09 -5.77517723e-09 -5.89140925e-09 -5.99923472e-09 -6.09858380e-09 -6.18940749e-09 -6.27166880e-09 -6.34534975e-09 -6.41042935e-09 -6.46690196e-09 -6.51478221e-09 -6.55408494e-09 -6.58483917e-09 -6.60707100e-09 -6.62084615e-09 -6.62621230e-09 -6.62323923e-09 -6.61201377e-09 -6.59260158e-09 -6.56512505e-09 -6.52966770e-09 -6.48635778e-09 -6.43532128e-09 -6.37667963e-09 -6.31059444e-09 -6.23719570e-09 -6.15665274e-09 -6.06912515e-09 -5.97479055e-09 -5.87382543e-09 -5.76642029e-09 -5.65275959e-09 -5.53304830e-09 -5.40749234e-09 -5.27629834e-09 -5.13967124e-09 -4.99784381e-09 -4.85102858e-09 -4.69946149e-09 -4.54336155e-09 -4.38297135e-09 -4.21852978e-09 -4.05027273e-09 -3.87844928e-09 -3.70330297e-09 -3.52509205e-09 -3.34405020e-09 -3.16044077e-09 -2.97451574e-09 -2.78652421e-09 -2.59672751e-09 -2.40537047e-09 -2.21271387e-09 -2.01900224e-09 -1.82448685e-09 -1.62942412e-09 -1.43405141e-09 -1.23862227e-09 -1.04337457e-09 -8.48551290e-10 -6.54389788e-10 -4.61126505e-10 -2.68992238e-10 -7.82181958e-11 1.10970268e-10 2.98352384e-10 4.83708157e-10 6.66826400e-10 8.47495810e-10 1.02551381e-09 1.20068148e-09 1.37280740e-09 1.54170010e-09 1.70718262e-09 1.86907870e-09 2.02721795e-09 2.18144020e-09 2.33158645e-09 2.47750861e-09 2.61906410e-09 2.75611611e-09 2.88853258e-09 3.01619726e-09 3.13898546e-09 3.25679128e-09 3.36951400e-09 3.47705018e-09 3.57932362e-09 3.67624686e-09 3.76773729e-09 3.85374671e-09 3.93420685e-09 4.00905997e-09 4.07827133e-09 4.14181178e-09 4.19963675e-09 4.25173619e-09 4.29810498e-09 4.33872177e-09 4.37359582e-09 4.40273423e-09 4.42614689e-09 4.44387038e-09 4.45591514e-09 4.46233034e-09 4.46314452e-09 4.45841536e-09 4.44820003e-09 4.43255416e-09 4.41153086e-09 4.38523401e-09 4.35371544e-09 4.31706815e-09 4.27538632e-09 4.22876789e-09 4.17731194e-09 4.12111997e-09
-2.61537730e-06 -2.48116430e-06 -2.24693895e-06 -1.91803019e-06 -1.50189635e-06 -1.00794136e-06 -4.47301773e-07 1.67450253e-07 8.22616357e-07 1.50367987e-06 2.19569915e-06 2.88362958e-06 3.55270322e-06 4.18877653e-06 4.77863659e-06 5.31033106e-06 5.77339495e-06 6.15911097e-06 6.46065325e-06 6.67322718e-06 6.79412028e-06 6.82274401e-06 6.76057562e-06 6.61107333e-06 6.37954133e-06 6.07294658e-06 5.69970575e-06 5.26941790e-06 4.79261837e-06 4.28047383e-06 3.74448916e-06 3.19621802e-06 2.64697519e-06 2.10756093e-06 1.58803289e-06 1.09747077e-06 6.43799808e-07 2.33643505e-07 -1.27768772e-07 -4.36693540e-07 -6.90857405e-07 -8.89473029e-07 -1.03315426e-06 -1.12383782e-06 -1.16465583e-06 -1.15977474e-06 -1.11423475e-06 -1.03375692e-06 -9.24547237e-07 -7.93092568e-07 -6.45969010e-07 -4.89648471e-07 -3.30328646e-07 -1.73770985e-07 -2.51658037e-08 1.10977481e-07 2.30916385e-07 3.31733190e-07 4.11361924e-07 4.68592674e-07 5.03046991e-07 5.15130438e-07 5.05964401e-07 4.77300674e-07 4.31420503e-07 3.71025319e-07 2.99120415e-07 2.18896515e-07 1.33613160e-07 4.64877132e-08 -3.94092154e-08 -1.21243083e-07 -1.96496472e-07 -2.63030131e-07 -3.19131658e-07 -3.63544942e-07 -3.95483724e-07 -4.14628758e-07 -4.21110244e-07 -4.15476507e-07 -3.98648950e-07 -3.71871863e-07 -3.36649492e-07 -2.94681143e-07 -2.47794702e-07 -1.97875380e-07 -1.46802762e-07 -9.63864863e-08 -4.83117049e-08 -4.08880396e-09 3.49853906e-08 6.78590482e-08 9.37449443e-08 1.12135496e-07 1.22797985e-07 1.25770043e-07 1.21344840e-07 1.10043061e-07 9.25861059e-08 6.98605618e-08 4.28778151e-08 1.27384681e-08 -1.94133065e-08 -5.24271115e-08 -8.51840412e-08 -1.16633316e-07 -1.45820565e-07 -1.71914508e-07 -1.94227439e-07 -2.12229679e-07 -2.25557386e-07 -2.34015886e-07 -2.37576003e-07 -2.36367143e-07 -2.30663460e-07 -2.20867548e-07 -2.07490729e-07 -1.91130539e-07 -1.72447258e-07 -1.52138497e-07 -1.30916504e-07 -1.09483949e-07 -8.85118112e-08 -6.86203094e-08 -5.03615993e-08 -3.42071615e-08 -2.05357225e-08 -9.62793933e-09 -1.66145497e-09 3.28812177e-09 5.24406829e-09 4.32300595e-09 7.26338101e-10 -5.27205657e-09 -1.33363081e-08 -2.30835582e-08 -3.40979156e-08 -4.59453986e-08 -5.81878972e-08 -7.03970877e-08 -8.21671485e-08 -9.31256183e-08 -1.02943592e-07 -1.11342574e-07 -1.18101147e-07 -1.23057935e-07 -1.26113775e-07 -1.27230827e-07 -1.26430869e-07 -1.23791061e-07 -1.19439420e-07 -1.13547145e-07 -1.06321863e-07 -9.79998056e-08 -8.88360887e-08 -7.90976884e-08 -6.90533639e-08 -5.89673093e-08 -4.90899339e-08 -3.96523632e-08 -3.08604342e-08 -2.28901840e-08 -1.58841047e-08 -9.94921123e-09 -5.15532150e-09 -1.53557522e-09 9.12400822e-10 2.22510010e-09 2.46966181e-09 1.74029680e-09 1.54436464e-10 -2.15272422e-09 -5.03191444e-09 -8.32586267e-09 -1.18737589e-08 -1.55161644e-08 -1.90995948e-08 -2.24800303e-08 -2.55274486e-08 -2.81276371e-08 -3.01854257e-08 -3.16258877e-08 -3.23955618e-08 -3.24625375e-08 -3.18164766e-08 -3.04675964e-08 -2.84451218e-08 -2.57959698e-08 -2.25818653e-08 -1.88771594e-08 -1.47664139e-08 -1.03408695e-08 -5.69620084e-09 -9.29532007e-10 3.86345533e-09 8.59047233e-09 1.31657849e-08 1.75112582e-08 2.15585025e-08 2.52498928e-08 2.85397128e-08 3.13945492e-08 3.37933912e-08 3.57277479e-08 3.72009161e-08 3.82273875e-08 3.88316579e-08 3.90470589e-08 3.89146422e-08 3.84812822e-08 3.77983014e-08 3.69199089e-08 3.59016337e-08 3.47985942e-08 3.36644810e-08 3.25499077e-08 3.15014095e-08 3.05605230e-08 2.97628402e-08 2.91377660e-08 2.87076563e-08 2.84879516e-08 2.84872401e-08 2.87070845e-08 2.91426595e-08 2.97834382e-08 3.06129206e-08 3.16104982e-08 3.27513865e-08 3.40076314e-08 3.53494247e-08 3.67453783e-08 3.81636296e-08 3.95726119e-08 4.09420426e-08 4.22430642e-08 4.34493455e-08 4.45374582e-08 4.54870275e-08 4.62814960e-08 4.69078465e-08 4.73571404e-08 4.76241642e-08 4.77075233e-08 4.76093973e-08 4.73353605e-08 4.68940762e-08 4.62968135e-08 4.55571474e-08 4.46904700e-08 4.37136123e-08 4.26443378e-08 4.15008614e-08 4.03015683e-08 3.90641546e-08 3.78061173e-08 3.65433586e-08 3.52907676e-08 3.40615571e-08 3.28671526e-08 3.17168904e-08 3.06184482e-08 2.95770874e-08 2.85962862e-08 2.76775509e-08 2.68202598e-08 2.60224944e-08 2.52804568e-08 2.45891130e-08 2.39421354e-08 2.33324133e-08 2.27521735e-08 2.21929550e-08 2.16462137e-08 2.11033804e-08 2.05559854e-08 1.99959658e-08 1.94157614e-08 1.88086133e-08 1.81683308e-08 1.74898354e-08 1.67688956e-08 1.60023532e-08 1.51881245e-08 1.43250958e-08 1.34132012e-08 1.24533877e-08 1.14475522e-08 1.03982369e-08 9.30901400e-09 8.18397083e-09 7.02777214e-09 5.84551252e-09 4.64268801e-09 3.42492168e-09 2.19798668e-09 9.67680158e-10 -2.60341970e-10 -1.48060408e-09 -2.68792721e-09 -3.87742638e-09 -5.04467312e-09 -6.18566842e-09 -7.29693816e-09 -8.37549585e-09 -9.41892875e-09 -1.04252855e-08 -1.13931991e-08 -1.23218020e-08 -1.32106681e-08 -1.40598554e-08 -1.48697946e-08 -1.56413008e-08 -1.63754791e-08 -1.70737195e-08 -1.77375752e-08 -1.83687650e-08 -1.89691696e-08 -1.95406784e-08 -2.00851829e-08 -2.06045536e-08 -2.11006088e-08 -2.15750751e-08 -2.20294312e-08 -2.24651266e-08 -2.28833406e-08 -2.32850867e-08 -2.36712099e-08 -2.40422144e-08 -2.43985037e-08 -2.47402161e-08 -2.50673429e-08 -2.53795882e-08 -2.56765640e-08 -2.59576627e-08 -2.62221915e-08 -2.64692988e-08 -2.66980784e-08 -2.69075331e-08 -2.70966289e-08 -2.72642646e-08 -2.74094871e-08 -2.75311836e-08 -2.76284027e-08 -2.77002981e-08 -2.77459584e-08 -2.77646697e-08 -2.77558243e-08 -2.77188796e-08 -2.76534458e-08 -2.75592731e-08 -2.74361964e-08 -2.72842611e-08 -2.71035336e-08 -2.68942548e-08 -2.66568039e-08 -2.63916533e-08 -2.60993218e-08 -2.57805546e-08 -2.54360648e-08 -2.50666794e-08 -2.46732776e-08 -2.42568303e-08 -2.38183029e-08 -2.33586945e-08 -2.28789867e-08 -2.23802772e-08 -2.18635527e-08 -2.13297531e-08 -2.07799404e-08 -2.02150119e-08 -1.96358627e-08 -1.90433047e-08 -1.84382412e-08 -1.78213195e-08 -1.71932992e-08 -1.65548082e-08 -1.59064699e-08 -1.52487525e-08 -1.45822439e-08 -1.39073650e-08 -1.32245557e-08 -1.25341924e-08 -1.18366796e-08 -1.11323715e-08 -1.04216027e-08 -9.70472636e-09 -8.98208352e-09 -8.25402058e-09 -7.52090701e-09 -6.78314427e-09 -6.04111516e-09 -5.29528066e-09 -4.54609661e-09 -3.79409126e-09 -3.03981285e-09 -2.28387154e-09 -1.52690760e-09 -7.69632469e-10 -1.28013156e-11 7.42782336e-10 1.49625107e-09 2.24669979e-09 2.99316491e-09 3.73464504e-09 4.47009252e-09 5.19841992e-09 5.91853289e-09 6.62927668e-09 7.32950878e-09 8.01807976e-09 8.69379990e-09 9.35553346e-09 1.00021342e-08 1.06324585e-08 1.12454428e-08 1.18399908e-08 1.24150938e-08 1.29697821e-08 1.35031399e-08 1.40143159e-08 1.45025134e-08 1.49670178e-08 1.54071853e-08 1.58224638e-08 1.62123626e-08 1.65765170e-08 1.69146133e-08 1.72264696e-08 1.75119803e-08 1.77711081e-08 1.80039934e-08 1.82107618e-08 1.83917646e-08 1.85473041e-08 1.86778664e-08 1.87840090e-08 1.88663165e-08 1.89255021e-08 1.89623597e-08 1.89776683e-08 1.89723037e-08 1.89472420e-08 1.89034175e-08 1.88418641e-08 1.87636049e-08 1.86696854e-08 1.85611597e-08 1.84391400e-08 1.83046920e-08 1.81588184e-08 1.80026936e-08 1.78372388e-08 1.76635093e-08 1.74824661e-08 1.72950232e-08 1.71021211e-08 1.69045458e-08 1.67030785e-08 1.64984604e-08 1.62913087e-08 1.60822298e-08 1.58717248e-08 1.56602225e-08 1.54480775e-08 1.52355724e-08 1.50229029e-08 1.48102073e-08 1.45975148e-08 1.43848169e-08 1.41719663e-08 1.39588474e-08 1.37451921e-08 1.35306961e-08 1.33150047e-08 1.30976692e-08 1.28782434e-08 1.26561783e-08 1.24309325e-08 1.22018811e-08 1.19683932e-08 1.17297811e-08 1.14853622e-08 1.12344134e-08 1.09762409e-08 1.07100672e-08 1.04352113e-08 1.01509299e-08 9.85651943e-09 9.55128732e-09 9.23456389e-09 8.90573879e-09 8.56418703e-09 8.20936828e-09 7.84077384e-09 7.45794415e-09 7.06045322e-09 6.64799826e-09 6.22024932e-09 5.77701409e-09 5.31811839e-09 4.84347951e-09 4.35307590e-09 3.84697540e-09 3.32529004e-09 2.78822299e-09 2.23604668e-09 1.66911018e-09 1.08784004e-09 4.92730745e-10 -1.15637278e-10 -7.36625205e-10 -1.36951273e-09 -2.01351535e-09 -2.66776778e-09 -3.33135519e-09 -4.00329725e-09 -4.68254591e-09 -5.36801226e-09 -6.05854344e-09 -6.75295198e-09 -7.44999307e-09 -8.14840240e-09 -8.84684459e-09 -9.54401402e-09 -1.02385362e-08 -1.09290004e-08 -1.16140573e-08 -1.22922494e-08 -1.29621802e-08 -1.36224236e-08 -1.42715471e-08 -1.49081316e-08 -1.55308078e-08 -1.61381402e-08 -1.67287486e-08 -1.73013435e-08 -1.78545365e-08 -1.83870905e-08 -1.88977052e-08 -1.93852014e-08 -1.98483692e-08 -2.02861088e-08 -2.06973962e-08 -2.10811395e-08 -2.14364322e-08 -2.17623080e-08 -2.20580216e-08 -2.23226815e-08 -2.25556684e-08 -2.27562831e-08 -2.29239725e-08 -2.30582244e-08 -2.31585824e-08 -2.32246742e-08 -2.32561894e-08 -2.32529522e-08 -2.32147730e-08 -2.31415735e-08 -2.30333099e-08 -2.28901156e-08 -2.27120545e-08 -2.24993604e-08 -2.22523080e-08 -2.19712675e-08 -2.16565812e-08 -2.13088385e-08 -2.09285180e-08 -2.05162359e-08 -2.00726927e-08 -1.95986118e-08 -1.90947788e-08 -1.85620651e-08 -1.80013128e-08 -1.74135080e-08 -1.67996556e-08 -1.61608065e-08 -1.54980150e-08 -1.48124233e-08 -1.41051668e-08 -1.33775111e-08 -1.26306011e-08 -1.18657489e-08 -1.10842502e-08 -1.02874119e-08 -9.47655376e-09 -8.65306490e-09 -7.81829751e-09 -6.97363212e-09 -6.12048268e-09 -5.26023874e-09 -4.39431236e-09 -3.52411256e-09 -2.65104316e-09 -1.77651205e-09 -9.01897779e-10 -2.86017876e-11 8.42007686e-10 1.70857606e-09 2.56975219e-09 3.42422002e-09 4.27067404e-09 5.10781684e-09 5.93440141e-09 6.74920475e-09 7.55099472e-09 8.33862202e-09 9.11091846e-09 9.86680049e-09 1.06051723e-08 1.13249909e-08 1.20252819e-08 1.27050594e-08 1.33634195e-08 1.39994738e-08 1.46123909e-08 1.52014121e-08 1.57657467e-08 1.63047356e-08 1.68177301e-08 1.73041035e-08 1.77632833e-08 1.81947817e-08 1.85981299e-08 1.89729010e-08 1.93187504e-08 1.96353018e-08 1.99223564e-08 2.01796559e-08 2.04070152e-08 2.06042661e-08 2.07713668e-08 2.09082935e-08 2.10150297e-08 2.10916435e-08 2.11382170e-08 2.11549418e-08 2.11419271e-08 2.10995021e-08 2.10279079e-08 2.09274580e-08 2.07985320e-08 2.06415101e-08 2.04568298e-08 2.02449786e-08 2.00064376e-08 1.97417840e-08 1.94515783e-08 1.91364165e-08 1.87969251e-08 1.84338192e-08 1.80477716e-08 1.76395205e-08 1.72097550e-08 1.67593315e-08 1.62890008e-08 1.57996404e-08 1.52920265e-08 1.47670486e-08 1.42256097e-08 1.36685634e-08 1.30968466e-08 1.25113699e-08 1.19130678e-08 1.13028735e-08 1.06817403e-08 1.00506157e-08 9.41047373e-09 8.76224557e-09 8.10694470e-09 7.44549496e-09 6.77888138e-09 6.10806777e-09 5.43400308e-09 4.75766096e-09 4.07997902e-09 3.40191894e-09 2.72441100e-09 2.04838524e-09 1.37475997e-09 7.04446723e-10 3.83326704e-11 -6.22695340e-10 -1.27778377e-09 -1.92607963e-09 -2.56675853e-09 -3.19901006e-09 -3.82204690e-09 -4.43509718e-09 -5.03741548e-09 -5.62827762e-09 -6.20697294e-09 -6.77282763e-09 -7.32519312e-09 -7.86341070e-09 -8.38691305e-09 -8.89508134e-09 -9.38736622e-09 -9.86324167e-09 -1.03222063e-08 -1.07638045e-08 -1.11875569e-08 -1.15930595e-08 -1.19799344e-08 -1.23478007e-08 -1.26963572e-08 -1.30252835e-08 -1.33342978e-08 -1.36231939e-08 -1.38917542e-08 -1.41397788e-08 -1.43671359e-08 -1.45736908e-08 -1.47593775e-08 -1.49241076e-08 -1.50678350e-08 -1.51905774e-08 -1.52923290e-08 -1.53731442e-08 -1.54331070e-08 -1.54723183e-08 -1.54908928e-08 -1.54889946e-08 -1.54668133e-08 -1.54245533e-08 -1.53624330e-08 -1.52807288e-08 -1.51797110e-08 -1.50596843e-08 -1.49209990e-08 -1.47639762e-08 -1.45889911e-08 -1.43964425e-08 -1.41867461e-08 -1.39603311e-08 -1.37176145e-08 -1.34590867e-08 -1.31852211e-08 -1.28965132e-08 -1.25934657e-08 -1.22765933e-08 -1.19464668e-08 -1.16035970e-08 -1.12485532e-08 -1.08819410e-08 -1.05042944e-08 -1.01162431e-08 -9.71837399e-09 -9.31129912e-09 -8.89561746e-09 -8.47196752e-09 -8.04099004e-09 -7.60327418e-09 -7.15947202e-09 -6.71021927e-09 -6.25615182e-09 -5.79789142e-09 -5.33606925e-09 -4.87133163e-09 -4.40429063e-09 -3.93558452e-09 -3.46582382e-09 -2.99563569e-09 -2.52562684e-09 -2.05640635e-09 -1.58857910e-09 -1.12273077e-09 -6.59457280e-10 -1.99329386e-10 2.57080995e-10 7.09216241e-10 1.15652887e-09 1.59848310e-09 2.03455569e-09 2.46423199e-09 2.88701868e-09 3.30243688e-09 3.71001091e-09 4.10928197e-09 4.49983251e-09 4.88122176e-09 5.25305005e-09 5.61491748e-09 5.96646010e-09 6.30730557e-09 6.63712613e-09 6.95558378e-09 7.26238913e-09 7.55722662e-09 7.83983611e-09 8.10998169e-09 8.36739611e-09 8.61187643e-09 8.84321727e-09 9.06126618e-09 9.26582899e-09 9.45679202e-09 9.63401026e-09 9.79739889e-09 9.94687355e-09 1.00823803e-08 1.02038460e-08 1.03112524e-08 1.04046085e-08 1.04838928e-08 1.05491506e-08 1.06004197e-08 1.06377599e-08 1.06612569e-08 1.06709906e-08 1.06670572e-08 1.06496290e-08 1.06187957e-08 1.05747617e-08 1.05176786e-08 1.04477390e-08 1.03651472e-08 1.02701273e-08 1.01629146e-08 1.00437506e-08 9.91290361e-09 9.77063874e-09 9.61723745e-09 9.45300960e-09 9.27825822e-09 9.09330050e-09 8.89845136e-09 8.69405725e-09 8.48045822e-09 8.25801943e-09 8.02707584e-09 7.78801756e-09 7.54121965e-09 7.28704957e-09 7.02590591e-09 6.75817896e-09 6.48426790e-09 6.20457563e-09 5.91951882e-09 5.62949190e-09 5.33491823e-09 5.03621170e-09 4.73377992e-09 4.42805534e-09 4.11944268e-09 3.80836471e-09 3.49523226e-09 3.18045859e-09 2.86446250e-09 2.54764228e-09 2.23041029e-09 1.91317071e-09 1.59632052e-09 1.28025619e-09 9.65367345e-10 6.52041768e-10 3.40661971e-10 3.16019849e-11 -2.74767320e-10 -5.78083553e-10 -8.77988571e-10 -1.17413693e-09 -1.46618542e-09 -1.75380377e-09 -2.03666864e-09 -2.31446787e-09 -2.58689395e-09 -2.85365753e-09 -3.11447346e-09 -3.36906592e-09 -3.61717101e-09 -3.85854237e-09 -4.09293244e-09 -4.32011205e-09 -4.53986243e-09 -4.75197415e-09 -4.95623925e-09 -5.15248277e-09 -5.34052758e-09 -5.52020829e-09 -5.69138181e-09 -5.85388582e-09 -6.00761463e-09 -6.15244788e-09 -6.28828190e-09 -6.41501369e-09 -6.53259030e-09 -6.64093608e-09 -6.73999706e-09 -6.82973123e-09 -6.91011942e-09 -6.98113994e-09 -7.04278652e-09 -7.09507658e-09 -7.13802045e-09 -7.17165494e-09 -7.19600929e-09 -7.21114740e-09 -7.21712889e-09 -7.21402582e-09 -7.20193000e-09 -7.18092108e-09 -7.15112297e-09 -7.11263204e-09 -7.06558517e-09 -7.01011932e-09 -6.94637142e-09 -6.87450885e-09 -6.79468104e-09 -6.70706812e-09 -6.61184579e-09 -6.50920468e-09 -6.39934034e-09 -6.28245833e-09 -6.15876183e-09 -6.02847033e-09 -5.89181093e-09 -5.74900677e-09 -5.60028229e-09 -5.44588868e-09 -5.28606142e-09 -5.12105272e-09 -4.95110278e-09 -4.77647691e-09 -4.59743457e-09 -4.41423173e-09 -4.22714055e-09 -4.03642689e-09 -3.84236845e-09 -3.64522457e-09 -3.44528003e-09 -3.24280908e-09 -3.03808380e-09 -2.83138704e-09 -2.62298865e-09 -2.41317007e-09 -2.20219820e-09 -1.99034889e-09 -1.77789767e-09 -1.56510600e-09 -1.35224867e-09 -1.13958487e-09 -9.27379404e-10 -7.15890926e-10 -5.05376168e-10 -2.96087793e-10 -8.82769274e-11 1.17811275e-10 3.21935437e-10 5.23856569e-10 7.23343177e-10 9.20166596e-10 1.11410529e-09 1.30494206e-09 1.49246870e-09 1.67647657e-09 1.85677249e-09 2.03316522e-09 2.20546845e-09 2.37350758e-09 2.53710974e-09 2.69611339e-09 2.85036419e-09 2.99971070e-09 3.14401288e-09 3.28313896e-09 3.41695794e-09 3.54535151e-09 3.66820982e-09 3.78542150e-09 3.89690197e-09 4.00255609e-09 4.10229420e-09 4.19606438e-09 4.28379093e-09 4.36540970e-09 4.44088416e-09 4.51018289e-09 4.57325922e-09 4.63009414e-09 4.68069083e-09 4.72502082e-09 4.76309708e-09 4.79492490e-09 4.82051998e-09 4.83991514e-09 4.85312718e-09 4.86020346e-09 4.86118457e-09 4.85612217e-09 4.84508622e-09 4.82813284e-09 4.80532253e-09 4.77676404e-09 4.74252071e-09 4.70268785e-09 4.65737096e-09 4.60667166e-09 4.55070379e-09 4.48957749e-09
-2.60927550e-06 -2.48745710e-06 -2.27464329e-06 -1.97532995e-06 -1.59579122e-06 -1.14399631e-06 -6.29385568e-07 -6.26812380e-08 5.44384193e-07 1.17930313e-06 1.82909639e-06 2.48058564e-06 3.12069506e-06 3.73674789e-06 4.31672197e-06 4.84951772e-06 5.32518038e-06 5.73512386e-06 6.07228242e-06 6.33123557e-06 6.50830839e-06 6.60161868e-06 6.61107288e-06 6.53833411e-06 6.38674794e-06 6.16120019e-06 5.86799877e-06 5.51466633e-06 5.10974758e-06 4.66257165e-06 4.18302147e-06 3.68128531e-06 3.16760747e-06 2.65205063e-06 2.14426950e-06 1.65329641e-06 1.18735136e-06 7.53688141e-07 3.58456305e-07 6.59986199e-09 -2.98190628e-07 -5.53527741e-07 -7.58310023e-07 -9.12686687e-07 -1.01798963e-06 -1.07663442e-06 -1.09200334e-06 -1.06829941e-06 -1.01039302e-06 -9.23655534e-07 -8.13790962e-07 -6.86655596e-07 -5.48100161e-07 -4.03805984e-07 -2.59143832e-07 -1.19041175e-07 1.21211770e-08 1.30601023e-07 2.33355152e-07 3.18079955e-07 3.83229334e-07 4.28005151e-07 4.52331044e-07 4.56802695e-07 4.42623570e-07 4.11524157e-07 3.65672422e-07 3.07574618e-07 2.39973019e-07 1.65742307e-07 8.77877468e-08 8.95045105e-09 -6.80819738e-08 -1.40852094e-07 -2.07198156e-07 -2.65306809e-07 -3.13750093e-07 -3.51508646e-07 -3.77980115e-07 -3.92973718e-07 -3.96690780e-07 -3.89696368e-07 -3.72876912e-07 -3.47393865e-07 -3.14626163e-07 -2.76116538e-07 -2.33507336e-07 -1.88482460e-07 -1.42708444e-07 -9.77808270e-08 -5.51779351e-08 -1.62140452e-08 1.79884978e-08 4.65311984e-08 6.87505803e-08 8.42313455e-08 9.28034183e-08 9.45352383e-08 8.97170196e-08 7.88386672e-08 6.25642258e-08 4.16999910e-08 1.71588113e-08 -1.00733644e-08 -3.89750028e-08 -6.85233204e-08 -9.77287584e-08 -1.25662780e-07 -1.51487200e-07 -1.74474735e-07 -1.94027436e-07 -2.09687656e-07 -2.21146053e-07 -2.28243934e-07 -2.30967899e-07 -2.29444936e-07 -2.23929263e-07 -2.14787974e-07 -2.02482994e-07 -1.87550341e-07 -1.70580975e-07 -1.52197686e-07 -1.33033566e-07 -1.13712616e-07 -9.48288843e-08 -7.69308741e-08 -6.05062098e-08 -4.59692941e-08 -3.36529382e-08 -2.38014692e-08 -1.65692740e-08 -1.20191714e-08 -1.01267581e-08 -1.07854774e-08 -1.38142511e-08 -1.89669294e-08 -2.59440220e-08 -3.44045059e-08 -4.39785204e-08 -5.42803864e-08 -6.49213329e-08 -7.55213581e-08 -8.57209059e-08 -9.51898702e-08 -1.03636957e-07 -1.10815872e-07 -1.16530671e-07 -1.20638614e-07 -1.23051919e-07 -1.23737326e-07 -1.22714471e-07 -1.20051830e-07 -1.15862587e-07 -1.10298885e-07 -1.03544600e-07 -9.58090780e-08 -8.73189592e-08 -7.83107623e-08 -6.90235780e-08 -5.96914091e-08 -5.05373592e-08 -4.17671870e-08 -3.35644970e-08 -2.60860489e-08 -1.94601171e-08 -1.37825396e-08 -9.11696674e-09 -5.49467671e-09 -2.91475999e-09 -1.34678402e-09 -7.32718775e-10 -9.90681315e-10 -2.01771400e-09 -3.69504960e-09 -5.89143667e-09 -8.46816306e-09 -1.12830847e-08 -1.41948675e-08 -1.70674213e-08 -1.97728340e-08 -2.21950174e-08 -2.42320795e-08 -2.57984070e-08 -2.68265481e-08 -2.72674257e-08 -2.70914740e-08 -2.62882480e-08 -2.48647609e-08 -2.28459669e-08 -2.02715427e-08 -1.71950774e-08 -1.36817633e-08 -9.80501369e-09 -5.64554625e-09 -1.28746791e-09 3.18316040e-09 7.68147501e-09 1.21254935e-08 1.64382890e-08 2.05498729e-08 2.43985170e-08 2.79319572e-08 3.11081401e-08 3.38959687e-08 3.62751464e-08 3.82366032e-08 3.97815576e-08 4.09211474e-08 4.16757722e-08 4.20735624e-08 4.21495958e-08 4.19444035e-08 4.15026715e-08 4.08717913e-08 4.01005167e-08 3.92377419e-08 3.83309038e-08 3.74252576e-08 3.65624198e-08 3.57800278e-08 3.51104288e-08 3.45804958e-08 3.42113302e-08 3.40177085e-08 3.40083540e-08 3.41862725e-08 3.45481097e-08 3.50857388e-08 3.57859546e-08 3.66311763e-08 3.76005929e-08 3.86703469e-08 3.98145152e-08 4.10058121e-08 4.22164366e-08 4.34186074e-08 4.45854358e-08 4.56913298e-08 4.67125929e-08 4.76281983e-08 4.84194551e-08 4.90711489e-08 4.95711419e-08 4.99106161e-08 5.00842567e-08 5.00900335e-08 4.99292270e-08 4.96059585e-08 4.91271877e-08 4.85023488e-08 4.77429651e-08 4.68622492e-08 4.58747600e-08 4.47960566e-08 4.36421956e-08 4.24293205e-08 4.11735037e-08 3.98902316e-08 3.85941696e-08 3.72988396e-08 3.60163774e-08 3.47575941e-08 3.35314319e-08 3.23453797e-08 3.12048485e-08 3.01136787e-08 2.90740978e-08 2.80862231e-08 2.71491629e-08 2.62602970e-08 2.54158063e-08 2.46109249e-08 2.38398652e-08 2.30962360e-08 2.23731291e-08 2.16633538e-08 2.09595541e-08 2.02546406e-08 1.95415808e-08 1.88137594e-08 1.80652524e-08 1.72906116e-08 1.64852008e-08 1.56452415e-08 1.47677230e-08 1.38505900e-08 1.28927216e-08 1.18938335e-08 1.08544480e-08 9.77609815e-09 8.66087824e-09 7.51167839e-09 6.33201580e-09 5.12583309e-09 3.89758892e-09 2.65204658e-09 1.39416745e-09 1.29071864e-10 -1.13807630e-09 -2.40220288e-09 -3.65831454e-09 -4.90167107e-09 -6.12778672e-09 -7.33251149e-09 -8.51207282e-09 -9.66312230e-09 -1.07826978e-08 -1.18683712e-08 -1.29181126e-08 -1.39303609e-08 -1.49039950e-08 -1.58383276e-08 -1.67330521e-08 -1.75882531e-08 -1.84043188e-08 -1.91819207e-08 -1.99219816e-08 -2.06256714e-08 -2.12942961e-08 -2.19292797e-08 -2.25321122e-08 -2.31043522e-08 -2.36475799e-08 -2.41632301e-08 -2.46528220e-08 -2.51176422e-08 -2.55589843e-08 -2.59779123e-08 -2.63753410e-08 -2.67520646e-08 -2.71086869e-08 -2.74456582e-08 -2.77632193e-08 -2.80614314e-08 -2.83402581e-08 -2.85994712e-08 -2.88387252e-08 -2.90575786e-08 -2.92554629e-08 -2.94317202e-08 -2.95856628e-08 -2.97166185e-08 -2.98237541e-08 -2.99063521e-08 -2.99637675e-08 -2.99952108e-08 -3.00000398e-08 -2.99777625e-08 -2.99277811e-08 -2.98497431e-08 -2.97432781e-08 -2.96081843e-08 -2.94443634e-08 -2.92517246e-08 -2.90303932e-08 -2.87805646e-08 -2.85025061e-08 -2.81965900e-08 -2.78633161e-08 -2.75032477e-08 -2.71170526e-08 -2.67053633e-08 -2.62690545e-08 -2.58089017e-08 -2.53257753e-08 -2.48205314e-08 -2.42941542e-08 -2.37475524e-08 -2.31816202e-08 -2.25973400e-08 -2.19955929e-08 -2.13772200e-08 -2.07431050e-08 -2.00941273e-08 -1.94309875e-08 -1.87544869e-08 -1.80653350e-08 -1.73642007e-08 -1.66516871e-08 -1.59284594e-08 -1.51950355e-08 -1.44520014e-08 -1.36998377e-08 -1.29390654e-08 -1.21701813e-08 -1.13936474e-08 -1.06099582e-08 -9.81958515e-09 -9.02300368e-09 -8.22072632e-09 -7.41326378e-09 -6.60115296e-09 -5.78495762e-09 -4.96526775e-09 -4.14272594e-09 -3.31798411e-09 -2.49177146e-09 -1.66483649e-09 -8.37983904e-10 -1.20683463e-11 8.12007128e-10 1.63328542e-09 2.45077752e-09 3.26342739e-09 4.07015621e-09 4.86982954e-09 5.66129488e-09 6.44337161e-09 7.21483184e-09 7.97447242e-09 8.72106276e-09 9.45335521e-09 1.01701412e-08 1.08702363e-08 1.15524128e-08 1.22155650e-08 1.28585422e-08 1.34802765e-08 1.40797725e-08 1.46560537e-08 1.52082333e-08 1.57354827e-08 1.62370584e-08 1.67122831e-08 1.71605787e-08 1.75814518e-08 1.79745130e-08 1.83394535e-08 1.86760793e-08 1.89842777e-08 1.92640477e-08 1.95155301e-08 1.97388585e-08 1.99344341e-08 2.01025703e-08 2.02438191e-08 2.03587422e-08 2.04480024e-08 2.05123669e-08 2.05526547e-08 2.05697237e-08 2.05645394e-08 2.05380921e-08 2.04914334e-08 2.04256700e-08 2.03418535e-08 2.02411456e-08 2.01246841e-08 1.99936334e-08 1.98491419e-08 1.96923438e-08 1.95243901e-08 1.93463672e-08 1.91593785e-08 1.89644322e-08 1.87625400e-08 1.85547013e-08 1.83417641e-08 1.81245743e-08 1.79039152e-08 1.76804686e-08 1.74548669e-08 1.72276802e-08 1.69993344e-08 1.67702439e-08 1.65406902e-08 1.63108975e-08 1.60810028e-08 1.58510449e-08 1.56210103e-08 1.53907527e-08 1.51601287e-08 1.49288559e-08 1.46966181e-08 1.44630121e-08 1.42275740e-08 1.39898051e-08 1.37491192e-08 1.35049281e-08 1.32565547e-08 1.30033262e-08 1.27444983e-08 1.24793216e-08 1.22070316e-08 1.19268597e-08 1.16379845e-08 1.13396554e-08 1.10310776e-08 1.07114857e-08 1.03801344e-08 1.00363009e-08 9.67931971e-09 9.30852116e-09 8.92331647e-09 8.52315515e-09 8.10754736e-09 7.67603126e-09 7.22827043e-09 6.76391620e-09 6.28276164e-09 5.78462067e-09 5.26939503e-09 4.73707329e-09 4.18771706e-09 3.62145802e-09 3.03851344e-09 2.43918286e-09 1.82384063e-09 1.19294707e-09 5.47048185e-10 -1.13240528e-10 -7.87214294e-10 -1.47409462e-09 -2.17303864e-09 -2.88310131e-09 -3.60328789e-09 -4.33254188e-09 -5.06972597e-09 -5.81365489e-09 -6.56308696e-09 -7.31672678e-09 -8.07322431e-09 -8.83120777e-09 -9.58923563e-09 -1.03458948e-08 -1.10996701e-08 -1.18490764e-08 -1.25925945e-08 -1.33286853e-08 -1.40558107e-08 -1.47724308e-08 -1.54770001e-08 -1.61679705e-08 -1.68438512e-08 -1.75031052e-08 -1.81442208e-08 -1.87657845e-08 -1.93663223e-08 -1.99444670e-08 -2.04988120e-08 -2.10280895e-08 -2.15309752e-08 -2.20062848e-08 -2.24529022e-08 -2.28696391e-08 -2.32555051e-08 -2.36094673e-08 -2.39307063e-08 -2.42182754e-08 -2.44714613e-08 -2.46895482e-08 -2.48719132e-08 -2.50179968e-08 -2.51273187e-08 -2.51994610e-08 -2.52340941e-08 -2.52310213e-08 -2.51900396e-08 -2.51110601e-08 -2.49940457e-08 -2.48391170e-08 -2.46463638e-08 -2.44160412e-08 -2.41484324e-08 -2.38439350e-08 -2.35029445e-08 -2.31260617e-08 -2.27138381e-08 -2.22669391e-08 -2.17861014e-08 -2.12721247e-08 -2.07258632e-08 -2.01482436e-08 -1.95402140e-08 -1.89028102e-08 -1.82371360e-08 -1.75443221e-08 -1.68255218e-08 -1.60819703e-08 -1.53149024e-08 -1.45256826e-08 -1.37155651e-08 -1.28859608e-08 -1.20382815e-08 -1.11739435e-08 -1.02943756e-08 -9.40108696e-09 -8.49554849e-09 -7.57925450e-09 -6.65373473e-09 -5.72050296e-09 -4.78108686e-09 -3.83702081e-09 -2.88982061e-09 -1.94101801e-09 -9.92106397e-10 -4.46073178e-11 8.99996189e-10 1.84022686e-09 2.77463141e-09 3.70177089e-09 4.62023109e-09 5.52861157e-09 6.42555120e-09 7.30971839e-09 8.17979240e-09 9.03451136e-09 9.87262161e-09 1.06929283e-08 1.14942580e-08 1.22754735e-08 1.30355156e-08 1.37733156e-08 1.44878958e-08 1.51782908e-08 1.58435907e-08 1.64829725e-08 1.70955903e-08 1.76807242e-08 1.82376514e-08 1.87657205e-08 1.92642844e-08 1.97328316e-08 2.01708459e-08 2.05778610e-08 2.09535032e-08 2.12973736e-08 2.16092324e-08 2.18888170e-08 2.21359295e-08 2.23503740e-08 2.25321177e-08 2.26811254e-08 2.27973784e-08 2.28809454e-08 2.29319193e-08 2.29505182e-08 2.29368577e-08 2.28912755e-08 2.28140355e-08 2.27055021e-08 2.25660650e-08 2.23961418e-08 2.21962040e-08 2.19667855e-08 2.17084031e-08 2.14216849e-08 2.11072368e-08 2.07657085e-08 2.03977683e-08 2.00042087e-08 1.95857449e-08 1.91431853e-08 1.86772717e-08 1.81889435e-08 1.76789989e-08 1.71484014e-08 1.65979896e-08 1.60287308e-08 1.54415931e-08 1.48375174e-08 1.42175061e-08 1.35825604e-08 1.29336821e-08 1.22718938e-08 1.15982227e-08 1.09136956e-08 1.02193712e-08 9.51626564e-09 8.80546855e-09 8.08798684e-09 7.36489028e-09 6.63722053e-09 5.90601223e-09 5.17231630e-09 4.43715518e-09 3.70156683e-09 2.96656266e-09 2.23315533e-09 1.50233731e-09 7.75097098e-10 5.23995292e-11 -6.64793776e-10 -1.37555728e-09 -2.07896578e-09 -2.77412437e-09 -3.46014961e-09 -4.13619350e-09 -4.80141449e-09 -5.45500511e-09 -6.09617790e-09 -6.72416667e-09 -7.33823369e-09 -7.93767452e-09 -8.52177973e-09 -9.08993159e-09 -9.64145241e-09 -1.01757562e-08 -1.06922687e-08 -1.11904400e-08 -1.16697769e-08 -1.21297669e-08 -1.25699632e-08 -1.29899552e-08 -1.33893349e-08 -1.37677665e-08 -1.41249108e-08 -1.44604662e-08 -1.47741908e-08 -1.50658572e-08 -1.53352552e-08 -1.55822303e-08 -1.58066448e-08 -1.60084168e-08 -1.61874605e-08 -1.63437165e-08 -1.64772008e-08 -1.65879271e-08 -1.66759359e-08 -1.67413189e-08 -1.67841915e-08 -1.68046731e-08 -1.68029439e-08 -1.67792101e-08 -1.67336890e-08 -1.66666189e-08 -1.65782992e-08 -1.64690239e-08 -1.63391233e-08 -1.61889774e-08 -1.60189323e-08 -1.58293928e-08 -1.56208000e-08 -1.53935896e-08 -1.51482347e-08 -1.48851987e-08 -1.46049964e-08 -1.43081478e-08 -1.39951937e-08 -1.36666695e-08 -1.33231500e-08 -1.29652326e-08 -1.25934883e-08 -1.22085303e-08 -1.18110073e-08 -1.14015095e-08 -1.09807160e-08 -1.05492606e-08 -1.01078049e-08 -9.65700675e-09 -9.19755772e-09 -8.73014128e-09 -8.25540886e-09 -7.77406556e-09 -7.28680002e-09 -6.79429774e-09 -6.29723765e-09 -5.79630571e-09 -5.29219712e-09 -4.78558486e-09 -4.27715251e-09 -3.76756747e-09 -3.25750682e-09 -2.74763356e-09 -2.23860433e-09 -1.73107649e-09 -1.22568682e-09 -7.23080207e-10 -2.23876390e-10 2.71303008e-10 7.61854579e-10 1.24718247e-09 1.72670656e-09 2.19985841e-09 2.66608102e-09 3.12483739e-09 3.57560892e-09 4.01787614e-09 4.45114751e-09 4.87496254e-09 5.28884780e-09 5.69236641e-09 6.08508693e-09 6.46661408e-09 6.83654083e-09 7.19451376e-09 7.54016916e-09 7.87318288e-09 8.19321966e-09 8.50000037e-09 8.79326145e-09 9.07271791e-09 9.33814315e-09 9.58932123e-09 9.82608084e-09 1.00482143e-08 1.02555965e-08 1.04480690e-08 1.06255478e-08 1.07879303e-08 1.09351540e-08 1.10671527e-08 1.11839032e-08 1.12854074e-08 1.13716511e-08 1.14426729e-08 1.14985187e-08 1.15392581e-08 1.15649731e-08 1.15757639e-08 1.15717269e-08 1.15530406e-08 1.15198175e-08 1.14722684e-08 1.14105634e-08 1.13349043e-08 1.12455195e-08 1.11426482e-08 1.10265457e-08 1.08974749e-08 1.07557266e-08 1.06015869e-08 1.04353629e-08 1.02573899e-08 1.00679918e-08 9.86751825e-09 9.65631086e-09 9.43474449e-09 9.20318449e-09 8.96202923e-09 8.71164380e-09 8.45245046e-09 8.18485257e-09 7.90925214e-09 7.62608066e-09 7.33575967e-09 7.03872433e-09 6.73541090e-09 6.42627163e-09 6.11173295e-09 5.79225726e-09 5.46828982e-09 5.14027326e-09 4.80867970e-09 4.47394613e-09 4.13653034e-09 3.79687898e-09 3.45544182e-09 3.11266991e-09 2.76899733e-09 2.42487257e-09 2.08073237e-09 1.73700716e-09 1.39412870e-09 1.05251913e-09 7.12599063e-10 3.74782427e-10 3.94768662e-11 -2.92916316e-10 -6.22002533e-10 -9.47395898e-10 -1.26871877e-09 -1.58560065e-09 -1.89768201e-09 -2.20461188e-09 -2.50605195e-09 -2.80166798e-09 -3.09114678e-09 -3.37417833e-09 -3.65046332e-09 -3.91971566e-09 -4.18166629e-09 -4.43604803e-09 -4.68261108e-09 -4.92111851e-09 -5.15134546e-09 -5.37306133e-09 -5.58608088e-09 -5.79020770e-09 -5.98526462e-09 -6.17109486e-09 -6.34752217e-09 -6.51443416e-09 -6.67169797e-09 -6.81919843e-09 -6.95683111e-09 -7.08453057e-09 -7.20221749e-09 -7.30983191e-09 -7.40733491e-09 -7.49469581e-09 -7.57189483e-09 -7.63892621e-09 -7.69580594e-09 -7.74254860e-09 -7.77918968e-09 -7.80576576e-09 -7.82234338e-09 -7.82898468e-09 -7.82577048e-09 -7.81280135e-09 -7.79015996e-09 -7.75798326e-09 -7.71637410e-09 -7.66548336e-09 -7.60545726e-09 -7.53644097e-09 -7.45862222e-09 -7.37215883e-09 -7.27724758e-09 -7.17407800e-09 -7.06286063e-09 -6.94380103e-09 -6.81712881e-09 -6.68305722e-09 -6.54182969e-09 -6.39369119e-09 -6.23887980e-09 -6.07764489e-09 -5.91025562e-09 -5.73696790e-09 -5.55805507e-09 -5.37377817e-09 -5.18442322e-09 -4.99027550e-09 -4.79160939e-09 -4.58871954e-09 -4.38189629e-09 -4.17143947e-09 -3.95763286e-09 -3.74078168e-09 -3.52118606e-09 -3.29914028e-09 -3.07495165e-09 -2.84891111e-09 -2.62132636e-09 -2.39248593e-09 -2.16268821e-09 -1.93223416e-09 -1.70140578e-09 -1.47050098e-09 -1.23980276e-09 -1.00959672e-09 -7.80164378e-10 -5.51783882e-10 -3.24729615e-10 -9.92737836e-11 1.24317251e-10 3.45781785e-10 5.64860658e-10 7.81302467e-10 9.94859140e-10 1.20528972e-09 1.41235969e-09 1.61584197e-09 1.81551124e-09 2.01115721e-09 2.20257157e-09 2.38955342e-09 2.57191152e-09 2.74946108e-09 2.92202323e-09 3.08943301e-09 3.25152527e-09 3.40814676e-09 3.55915694e-09 3.70441208e-09 3.84378240e-09 3.97715100e-09 4.10439605e-09 4.22542601e-09 4.34013603e-09 4.44843054e-09 4.55025209e-09 4.64551764e-09 4.73416067e-09 4.81613860e-09 4.89141661e-09 4.95994640e-09 5.02170650e-09 5.07669762e-09 5.12489262e-09 5.16630355e-09 5.20093574e-09 5.22880572e-09 5.24994942e-09 5.26438731e-09 5.27216748e-09 5.27333360e-09 5.26794519e-09 5.25607396e-09 5.23777988e-09 5.21313642e-09 5.18225535e-09 5.14520265e-09 5.10208736e-09 5.05302145e-09 4.99811476e-09 4.93749011e-09 4.87126831e-09
-2.51034885e-06 -2.40345526e-06 -2.21647088e-06 -1.95293796e-06 -1.61784510e-06 -1.21752078e-06 -7.59506293e-07 -2.52429800e-07 2.94188567e-07 8.70128360e-07 1.46465754e-06 2.06675190e-06 2.66531288e-06 3.24940288e-06 3.80843426e-06 4.33239791e-06 4.81205097e-06 5.23911012e-06 5.60639239e-06 5.90795196e-06 6.13919508e-06 6.29695444e-06 6.37954213e-06 6.38674646e-06 6.31983187e-06 6.18147965e-06 5.97569863e-06 5.70773364e-06 5.38391623e-06 5.01151101e-06 4.59852902e-06 4.15355055e-06 3.68551298e-06 3.20350523e-06 2.71657200e-06 2.23350855e-06 1.76266110e-06 1.31177467e-06 8.87822580e-07 4.96875600e-07 1.44008709e-07 -1.66797975e-07 -4.32689546e-07 -6.51964342e-07 -8.24067968e-07 -9.49543221e-07 -1.02997529e-06 -1.06789616e-06 -1.06667972e-06 -1.03040838e-06 -9.63735999e-07 -8.71737683e-07 -7.59754442e-07 -6.33238869e-07 -4.97605328e-07 -3.58089295e-07 -2.19614719e-07 -8.66786252e-08 3.67436996e-08 1.47276950e-07 2.42204848e-07 3.19501737e-07 3.77847797e-07 4.16619805e-07 4.35864539e-07 4.36250922e-07 4.19009797e-07 3.85858131e-07 3.38914038e-07 2.80604496e-07 2.13568349e-07 1.40560665e-07 6.43555893e-08 -1.23413457e-08 -8.69777779e-08 -1.57224662e-07 -2.21040722e-07 -2.76718438e-07 -3.22920499e-07 -3.58701215e-07 -3.83512173e-07 -3.97199756e-07 -3.99983719e-07 -3.92429655e-07 -3.75410735e-07 -3.50060930e-07 -3.17721572e-07 -2.79888383e-07 -2.38151841e-07 -1.94139915e-07 -1.49462551e-07 -1.05661798e-07 -6.41625775e-08 -2.62342894e-08 7.04159220e-09 3.47970399e-08 5.63949527e-08 7.14339023e-08 7.97523114e-08 8.14160614e-08 7.67085737e-08 6.61042350e-08 5.02478770e-08 2.99202441e-08 6.00809358e-09 -2.05329229e-08 -4.87098646e-08 -7.75292364e-08 -1.06028040e-07 -1.33302620e-07 -1.58535443e-07 -1.81016773e-07 -2.00159946e-07 -2.15515911e-07 -2.26778141e-07 -2.33785585e-07 -2.36520791e-07 -2.35100103e-07 -2.29766059e-07 -2.20870092e-07 -2.08856804e-07 -1.94244933e-07 -1.77606580e-07 -1.59546616e-07 -1.40680619e-07 -1.21616694e-07 -1.02936283e-07 -8.51763460e-08 -6.88161776e-08 -5.42647953e-08 -4.18525516e-08 -3.18247473e-08 -2.43383944e-08 -1.94629166e-08 -1.71819927e-08 -1.73988006e-08 -1.99438208e-08 -2.45837395e-08 -3.10319415e-08 -3.89603647e-08 -4.80118683e-08 -5.78124264e-08 -6.79841312e-08 -7.81557850e-08 -8.79752768e-08 -9.71180540e-08 -1.05296195e-07 -1.12264679e-07 -1.17826659e-07 -1.21836884e-07 -1.24203439e-07 -1.24887052e-07 -1.23899998e-07 -1.21302897e-07 -1.17199935e-07 -1.11734089e-07 -1.05080254e-07 -9.74387007e-08 -8.90278429e-08 -8.00764894e-08 -7.08170873e-08 -6.14786657e-08 -5.22800718e-08 -4.34241656e-08 -3.50933433e-08 -2.74452177e-08 -2.06086028e-08 -1.46828043e-08 -9.73508207e-09 -5.80132564e-09 -2.88675750e-09 -9.66821290e-10 9.98312544e-12 1.18767218e-10 -5.44361001e-10 -1.86675919e-09 -3.72343578e-09 -5.98090111e-09 -8.50186410e-09 -1.11489626e-08 -1.37887923e-08 -1.62955658e-08 -1.85542035e-08 -2.04628989e-08 -2.19352643e-08 -2.29016663e-08 -2.33110171e-08 -2.31303474e-08 -2.23450058e-08 -2.09584883e-08 -1.89907610e-08 -1.64770810e-08 -1.34665896e-08 -1.00195265e-08 -6.20545393e-09 -2.10104290e-09 2.21295693e-09 6.65346178e-09 1.11378036e-08 1.55854707e-08 1.99207797e-08 2.40738238e-08 2.79826295e-08 3.15939239e-08 3.48641755e-08 3.77602305e-08 4.02595255e-08 4.23500985e-08 4.40302372e-08 4.53079370e-08 4.62003378e-08 4.67324401e-08 4.69362753e-08 4.68494150e-08 4.65140264e-08 4.59751579e-08 4.52796760e-08 4.44748176e-08 4.36070158e-08 4.27208144e-08 4.18576862e-08 4.10552192e-08 4.03465610e-08 3.97594950e-08 3.93162974e-08 3.90336976e-08 3.89219212e-08 3.89859944e-08 3.92249273e-08 3.96325062e-08 4.01978664e-08 4.09057126e-08 4.17371533e-08 4.26702371e-08 4.36809060e-08 4.47433148e-08 4.58309444e-08 4.69170853e-08 4.79754387e-08 4.89810255e-08 4.99103034e-08 5.07420452e-08 5.14574037e-08 5.20404786e-08 5.24783399e-08 5.27613331e-08 5.28830704e-08 5.28403223e-08 5.26329487e-08 5.22640615e-08 5.17392227e-08 5.10665998e-08 5.02565829e-08 4.93211871e-08 4.82740532e-08 4.71298200e-08 4.59037537e-08 4.46116779e-08 4.32690932e-08 4.18913437e-08 4.04928606e-08 3.90874284e-08 3.76874745e-08 3.63041117e-08 3.49470319e-08 3.36241257e-08 3.23418021e-08 3.11047543e-08 2.99158813e-08 2.87765740e-08 2.76867258e-08 2.66447646e-08 2.56478501e-08 2.46920724e-08 2.37725679e-08 2.28837020e-08 2.20192522e-08 2.11726778e-08 2.03372270e-08 1.95059950e-08 1.86724325e-08 1.78301018e-08 1.69731109e-08 1.60959832e-08 1.51941109e-08 1.42633763e-08 1.33006033e-08 1.23034329e-08 1.12702754e-08 1.02004769e-08 9.09422937e-09 7.95243515e-09 6.77681733e-09 5.56981572e-09 4.33444569e-09 3.07425818e-09 1.79330950e-09 4.95968600e-10 -8.13058065e-10 -2.12899742e-09 -3.44687390e-09 -4.76175988e-09 -6.06880279e-09 -7.36331840e-09 -8.64079608e-09 -9.89706272e-09 -1.11282010e-08 -1.23307162e-08 -1.35014873e-08 -1.46377808e-08 -1.57373201e-08 -1.67982432e-08 -1.78191182e-08 -1.87989037e-08 -1.97369782e-08 -2.06330433e-08 -2.14871372e-08 -2.22996666e-08 -2.30712485e-08 -2.38027624e-08 -2.44952125e-08 -2.51498409e-08 -2.57679957e-08 -2.63509934e-08 -2.69003317e-08 -2.74173493e-08 -2.79035355e-08 -2.83602102e-08 -2.87885573e-08 -2.91897990e-08 -2.95649247e-08 -2.99148599e-08 -3.02403045e-08 -3.05418997e-08 -3.08200523e-08 -3.10750936e-08 -3.13071586e-08 -3.15163122e-08 -3.17024442e-08 -3.18653237e-08 -3.20046496e-08 -3.21201119e-08 -3.22112284e-08 -3.22775033e-08 -3.23185327e-08 -3.23337082e-08 -3.23225375e-08 -3.22845848e-08 -3.22193321e-08 -3.21263780e-08 -3.20054037e-08 -3.18560804e-08 -3.16782263e-08 -3.14716644e-08 -3.12363388e-08 -3.09722985e-08 -3.06796446e-08 -3.03585779e-08 -3.00094145e-08 -2.96324947e-08 -2.92283309e-08 -2.87973752e-08 -2.83402910e-08 -2.78577241e-08 -2.73503922e-08 -2.68190110e-08 -2.62644573e-08 -2.56875152e-08 -2.50890002e-08 -2.44698173e-08 -2.38308289e-08 -2.31728379e-08 -2.24967067e-08 -2.18033192e-08 -2.10933822e-08 -2.03678017e-08 -1.96272953e-08 -1.88726190e-08 -1.81044228e-08 -1.73234920e-08 -1.65304570e-08 -1.57259885e-08 -1.49107042e-08 -1.40852596e-08 -1.32502542e-08 -1.24062955e-08 -1.15540200e-08 -1.06940248e-08 -9.82693171e-09 -8.95338248e-09 -8.07402989e-09 -7.18953963e-09 -6.30061647e-09 -5.40796852e-09 -4.51236759e-09 -3.61459396e-09 -2.71548739e-09 -1.81591620e-09 -9.16797971e-10 -1.90942817e-11 8.76189343e-10 1.76799475e-09 2.65523207e-09 3.53675514e-09 4.41139408e-09 5.27792599e-09 6.13511097e-09 6.98168900e-09 7.81635157e-09 8.63782335e-09 9.44479961e-09 1.02359512e-08 1.10100316e-08 1.17657459e-08 1.25018462e-08 1.32171372e-08 1.39104364e-08 1.45806198e-08 1.52266315e-08 1.58474500e-08 1.64421707e-08 1.70099153e-08 1.75499033e-08 1.80614355e-08 1.85439282e-08 1.89968334e-08 1.94197933e-08 1.98124734e-08 2.01746739e-08 2.05063126e-08 2.08073692e-08 2.10780167e-08 2.13184213e-08 2.15289990e-08 2.17101062e-08 2.18623191e-08 2.19862661e-08 2.20826530e-08 2.21522836e-08 2.21960503e-08 2.22148993e-08 2.22098242e-08 2.21819159e-08 2.21322880e-08 2.20621015e-08 2.19725402e-08 2.18647829e-08 2.17401057e-08 2.15997158e-08 2.14448654e-08 2.12767435e-08 2.10966276e-08 2.09056346e-08 2.07049675e-08 2.04957122e-08 2.02789527e-08 2.00557455e-08 1.98270014e-08 1.95936387e-08 1.93564906e-08 1.91162908e-08 1.88737133e-08 1.86293621e-08 1.83837190e-08 1.81371984e-08 1.78901152e-08 1.76427220e-08 1.73951498e-08 1.71474439e-08 1.68995902e-08 1.66514420e-08 1.64028235e-08 1.61534470e-08 1.59029550e-08 1.56509365e-08 1.53968711e-08 1.51402397e-08 1.48803900e-08 1.46167003e-08 1.43484420e-08 1.40748899e-08 1.37952334e-08 1.35086757e-08 1.32143863e-08 1.29115401e-08 1.25992569e-08 1.22767212e-08 1.19430793e-08 1.15975100e-08 1.12392037e-08 1.08673874e-08 1.04813441e-08 1.00803500e-08 9.66377509e-09 9.23102089e-09 8.78156015e-09 8.31489971e-09 7.83067100e-09 7.32850414e-09 6.80817269e-09 6.26947472e-09 5.71230874e-09 5.13666087e-09 4.54260185e-09 3.93026678e-09 3.29989813e-09 2.65181499e-09 1.98642436e-09 1.30422584e-09 6.05808292e-10 -1.08159481e-10 -8.36921865e-10 -1.57963753e-09 -2.33538699e-09 -3.10315995e-09 -3.88188059e-09 -4.67039807e-09 -5.46749357e-09 -6.27188257e-09 -7.08222281e-09 -7.89712074e-09 -8.71511308e-09 -9.53470547e-09 -1.03543760e-08 -1.11725518e-08 -1.19876375e-08 -1.27979858e-08 -1.36019946e-08 -1.43979739e-08 -1.51842765e-08 -1.59592255e-08 -1.67211689e-08 -1.74684138e-08 -1.81993558e-08 -1.89123197e-08 -1.96056984e-08 -2.02779602e-08 -2.09274860e-08 -2.15528204e-08 -2.21524541e-08 -2.27249739e-08 -2.32689965e-08 -2.37832150e-08 -2.42664169e-08 -2.47173393e-08 -2.51349004e-08 -2.55179851e-08 -2.58656963e-08 -2.61770197e-08 -2.64511897e-08 -2.66874176e-08 -2.68850409e-08 -2.70434501e-08 -2.71621148e-08 -2.72406038e-08 -2.72785563e-08 -2.72757346e-08 -2.72319380e-08 -2.71470755e-08 -2.70210969e-08 -2.68541307e-08 -2.66462805e-08 -2.63978088e-08 -2.61090394e-08 -2.57803872e-08 -2.54122832e-08 -2.50053795e-08 -2.45602647e-08 -2.40776544e-08 -2.35583595e-08 -2.30032265e-08 -2.24131880e-08 -2.17892382e-08 -2.11323976e-08 -2.04438015e-08 -1.97246331e-08 -1.89761115e-08 -1.81994830e-08 -1.73960844e-08 -1.65672572e-08 -1.57144613e-08 -1.48390629e-08 -1.39425870e-08 -1.30265532e-08 -1.20924898e-08 -1.11419544e-08 -1.01765658e-08 -9.19791593e-09 -8.20762319e-09 -7.20733556e-09 -6.19869400e-09 -5.18334631e-09 -4.16294987e-09 -3.13914716e-09 -2.11358664e-09 -1.08789311e-09 -6.37040420e-11 9.57376289e-10 1.97375094e-09 2.98384328e-09 3.98610811e-09 4.97900809e-09 5.96103100e-09 6.93070379e-09 7.88659293e-09 8.82726514e-09 9.75135817e-09 1.06575149e-08 1.15444458e-08 1.24108808e-08 1.32555924e-08 1.40774361e-08 1.48752479e-08 1.56479780e-08 1.63945897e-08 1.71140895e-08 1.78055835e-08 1.84681597e-08 1.91010432e-08 1.97034515e-08 2.02746653e-08 2.08140150e-08 2.13209206e-08 2.17948288e-08 2.22352432e-08 2.26417554e-08 2.30139190e-08 2.33515058e-08 2.36542008e-08 2.39217974e-08 2.41540958e-08 2.43510467e-08 2.45126206e-08 2.46387863e-08 2.47296299e-08 2.47852474e-08 2.48058585e-08 2.47916061e-08 2.47428444e-08 2.46598673e-08 2.45430549e-08 2.43928393e-08 2.42096641e-08 2.39940396e-08 2.37465445e-08 2.34677349e-08 2.31582880e-08 2.28188599e-08 2.24501543e-08 2.20528980e-08 2.16279278e-08 2.11760396e-08 2.06980878e-08 2.01948905e-08 1.96674509e-08 1.91166362e-08 1.85434812e-08 1.79489018e-08 1.73339345e-08 1.66996339e-08 1.60470069e-08 1.53771432e-08 1.46911205e-08 1.39900212e-08 1.32749542e-08 1.25470251e-08 1.18073518e-08 1.10570688e-08 1.02972790e-08 9.52915874e-09 8.75380071e-09 7.97235540e-09 7.18595091e-09 6.39570723e-09 5.60275853e-09 4.80821014e-09 4.01318465e-09 3.21877355e-09 2.42607404e-09 1.63615677e-09 8.50089388e-10 6.89173718e-11 -7.06322834e-10 -1.47462814e-09 -2.23499891e-09 -2.98646857e-09 -3.72808284e-09 -4.45892234e-09 -5.17807708e-09 -5.88467797e-09 -6.57786625e-09 -7.25681992e-09 -7.92074095e-09 -8.56885851e-09 -9.20041765e-09 -9.81473880e-09 -1.04111014e-08 -1.09888626e-08 -1.15474035e-08 -1.20861359e-08 -1.26045137e-08 -1.31019913e-08 -1.35780870e-08 -1.40323470e-08 -1.44643426e-08 -1.48737012e-08 -1.52600589e-08 -1.56230880e-08 -1.59625309e-08 -1.62781340e-08 -1.65696733e-08 -1.68369800e-08 -1.70799058e-08 -1.72983582e-08 -1.74922477e-08 -1.76615108e-08 -1.78061637e-08 -1.79262146e-08 -1.80217141e-08 -1.80927628e-08 -1.81394758e-08 -1.81619874e-08 -1.81604947e-08 -1.81352160e-08 -1.80863795e-08 -1.80142582e-08 -1.79191660e-08 -1.78014200e-08 -1.76613733e-08 -1.74994352e-08 -1.73159916e-08 -1.71114763e-08 -1.68863488e-08 -1.66411024e-08 -1.63762318e-08 -1.60922469e-08 -1.57896993e-08 -1.54691516e-08 -1.51311892e-08 -1.47763864e-08 -1.44053691e-08 -1.40187836e-08 -1.36172410e-08 -1.32014130e-08 -1.27719922e-08 -1.23296189e-08 -1.18750255e-08 -1.14088987e-08 -1.09319527e-08 -1.04449058e-08 -9.94848959e-09 -9.44345430e-09 -8.93050045e-09 -8.41038977e-09 -7.88386095e-09 -7.35166636e-09 -6.81453396e-09 -6.27320251e-09 -5.72842873e-09 -5.18093322e-09 -4.63146355e-09 -4.08073458e-09 -3.52948180e-09 -2.97842015e-09 -2.42826038e-09 -1.87971259e-09 -1.33346549e-09 -7.90214977e-10 -2.50632876e-10 2.84612334e-10 8.14864287e-10 1.33948169e-09 1.85783677e-09 2.36931613e-09 2.87331475e-09 3.36925399e-09 3.85657145e-09 4.33470843e-09 4.80313245e-09 5.26134247e-09 5.70882935e-09 6.14511819e-09 6.56974669e-09 6.98228164e-09 7.38228872e-09 7.76937975e-09 8.14316259e-09 8.50329135e-09 8.84940032e-09 9.18118748e-09 9.49836365e-09 9.80062542e-09 1.00877320e-08 1.03594447e-08 1.06155745e-08 1.08559027e-08 1.10802879e-08 1.12885662e-08 1.14806419e-08 1.16563978e-08 1.18157751e-08 1.19587008e-08 1.20851446e-08 1.21951105e-08 1.22885815e-08 1.23656053e-08 1.24262272e-08 1.24705145e-08 1.24985691e-08 1.25104861e-08 1.25063790e-08 1.24864363e-08 1.24507810e-08 1.23996386e-08 1.23331940e-08 1.22516697e-08 1.21553032e-08 1.20443588e-08 1.19191129e-08 1.17798423e-08 1.16268690e-08 1.14604959e-08 1.12810590e-08 1.10889185e-08 1.08844227e-08 1.06679507e-08 1.04398725e-08 1.02005897e-08 9.95050276e-09 9.69003749e-09 9.41959150e-09 9.13961679e-09 8.85055373e-09 8.55283427e-09 8.24692470e-09 7.93328336e-09 7.61237884e-09 7.28467869e-09 6.95067670e-09 6.61083255e-09 6.26564284e-09 5.91559043e-09 5.56115679e-09 5.20284632e-09 4.84113358e-09 4.47651632e-09 4.10947397e-09 3.74049340e-09 3.37006203e-09 2.99865045e-09 2.62674206e-09 2.25480902e-09 1.88331804e-09 1.51273414e-09 1.14351494e-09 7.76114409e-10 4.10981332e-10 4.85545909e-11 -3.10731260e-10 -6.66450797e-10 -1.01818443e-09 -1.36552666e-09 -1.70807510e-09 -2.04544215e-09 -2.37724812e-09 -2.70312706e-09 -3.02271860e-09 -3.33568262e-09 -3.64168368e-09 -3.94039890e-09 -4.23151891e-09 -4.51475179e-09 -4.78981010e-09 -5.05642200e-09 -5.31433070e-09 -5.56329277e-09 -5.80306464e-09 -6.03343636e-09 -6.25420093e-09 -6.46516718e-09 -6.66616506e-09 -6.85700446e-09 -7.03756148e-09 -7.20769167e-09 -7.36727462e-09 -7.51619550e-09 -7.65438163e-09 -7.78174836e-09 -7.89823246e-09 -8.00378425e-09 -8.09837952e-09 -8.18199186e-09 -8.25461532e-09 -8.31626762e-09 -8.36696268e-09 -8.40674047e-09 -8.43563769e-09 -8.45372933e-09 -8.46107906e-09 -8.45777909e-09 -8.44393322e-09 -8.41963183e-09 -8.38502340e-09 -8.34021924e-09 -8.28538177e-09 -8.22066804e-09 -8.14623918e-09 -8.06229095e-09 -7.96899746e-09 -7.86657167e-09 -7.75521602e-09 -7.63515834e-09 -7.50662682e-09 -7.36985700e-09 -7.22509036e-09 -7.07258541e-09 -6.91260349e-09 -6.74540857e-09 -6.57126681e-09 -6.39046832e-09 -6.20329021e-09 -6.01002664e-09 -5.81096471e-09 -5.60640845e-09 -5.39666575e-09 -5.18203747e-09 -4.96284042e-09 -4.73938500e-09 -4.51199828e-09 -4.28098657e-09 -4.04668019e-09 -3.80940030e-09 -3.56946894e-09 -3.32721410e-09 -3.08295453e-09 -2.83701906e-09 -2.58972210e-09 -2.34138499e-09 -2.09233224e-09 -1.84287072e-09 -1.59332122e-09 -1.34398931e-09 -1.09518534e-09 -8.47212005e-10 -6.00371568e-10 -3.54959371e-10 -1.11270458e-10 1.30407699e-10 3.69791663e-10 6.06602088e-10 8.40566519e-10 1.07141773e-09 1.29889464e-09 1.52274444e-09 1.74272016e-09 1.95857969e-09 2.17009496e-09 2.37704059e-09 2.57919985e-09 2.77636591e-09 2.96833655e-09 3.15492305e-09 3.33594197e-09 3.51121696e-09 3.68058373e-09 3.84388535e-09 4.00097022e-09 4.15169848e-09 4.29594174e-09 4.43356837e-09 4.56447954e-09 4.68856209e-09 4.80571521e-09 4.91587149e-09 5.01894482e-09 5.11486295e-09 5.20357829e-09 5.28505428e-09 5.35923605e-09 5.42610523e-09 5.48565676e-09 5.53786217e-09 5.58273788e-09 5.62028707e-09 5.65052877e-09 5.67349739e-09 5.68921854e-09 5.69774494e-09 5.69912068e-09 5.69341196e-09 5.68069686e-09 5.66103936e-09 5.63451669e-09 5.60125141e-09 5.56131591e-09 5.51482573e-09 5.46190332e-09 5.40266717e-09 5.33724856e-09 5.26577890e-09
[truncated: 15,116,651 more chars]
