# Supplementary material for: Physics-Informed Gaussian Process Inference of Liquid Structure from Scattering Data
Source: J Phys Chem B. 2025 Oct 31;129(45):11802–15. doi: 10.1021/acs.jpcb.5c05024 (PMC12621243; doi:10.1021/acs.jpcb.5c05024)
Supplement: Supplementary file 1 [file jp5c05024_si_001.zip › data/Sullivan_PhysGP_OO_q_training.txt]

# Columns: q, skinner_sq — Training data used in PhysGP-OO
# See: https://arxiv.org/abs/2507.07948
2.50000004e-02 -9.30076003e-01
7.50000030e-02 -9.30076003e-01
1.25000000e-01 -9.30076003e-01
1.74999997e-01 -9.30076003e-01
2.24999994e-01 -9.30076003e-01
2.75000006e-01 -9.30076003e-01
3.24999988e-01 -9.30076003e-01
3.75000000e-01 -9.30076003e-01
4.25000012e-01 -9.29741025e-01
4.74999994e-01 -9.30993974e-01
5.24999976e-01 -9.29826975e-01
5.74999988e-01 -9.28261995e-01
6.25000000e-01 -9.25962985e-01
6.75000012e-01 -9.23268020e-01
7.25000024e-01 -9.20229018e-01
7.74999976e-01 -9.15587008e-01
8.24999988e-01 -9.10660028e-01
8.75000000e-01 -9.05431986e-01
9.25000012e-01 -8.99114013e-01
9.75000024e-01 -8.92629027e-01
1.02499998e+00 -8.84595990e-01
1.07500005e+00 -8.75209987e-01
1.12500000e+00 -8.65722001e-01
1.17499995e+00 -8.50086987e-01
1.22500002e+00 -8.35651994e-01
1.27499998e+00 -8.17175984e-01
1.32500005e+00 -7.93000996e-01
1.37500000e+00 -7.65707970e-01
1.42499995e+00 -7.29753017e-01
1.47500002e+00 -6.91061974e-01
1.52499998e+00 -6.39313996e-01
1.57500005e+00 -5.77198982e-01
1.62500000e+00 -5.12612998e-01
1.67499995e+00 -4.31986988e-01
1.72500002e+00 -3.39972973e-01
1.77499998e+00 -2.46855021e-01
1.82500005e+00 -1.50354981e-01
1.87500000e+00 -6.36469722e-02
1.92499995e+00 1.89130306e-02
1.97500002e+00 7.80429840e-02
2.02500010e+00 1.17306948e-01
2.07500005e+00 1.36934996e-01
2.12500000e+00 1.39431953e-01
2.17499995e+00 1.34724975e-01
2.22499990e+00 1.26248002e-01
2.27500010e+00 1.12265944e-01
2.32500005e+00 1.00214958e-01
2.37500000e+00 9.69480276e-02
2.42499995e+00 9.76229906e-02
2.47499990e+00 1.01675034e-01
2.52500010e+00 1.14797950e-01
2.57500005e+00 1.34464979e-01
2.62500000e+00 1.62075996e-01
2.67499995e+00 1.93042040e-01
2.72499990e+00 2.28160977e-01
2.77500010e+00 2.64829993e-01
2.82500005e+00 2.95979977e-01
2.87500000e+00 3.19888949e-01
2.92499995e+00 3.31707001e-01
2.97499990e+00 3.27530980e-01
3.02500010e+00 3.06553960e-01
3.07500005e+00 2.63496041e-01
3.12500000e+00 2.07981944e-01
3.17499995e+00 1.49402022e-01
3.22499990e+00 8.05749893e-02
3.27500010e+00 1.27689838e-02
3.32500005e+00 -4.35600281e-02
3.37500000e+00 -9.52190161e-02
3.42499995e+00 -1.42490983e-01
3.47499990e+00 -1.79836988e-01
3.52500010e+00 -2.06498981e-01
3.57500005e+00 -2.25220025e-01
3.62500000e+00 -2.38641024e-01
3.67499995e+00 -2.44916975e-01
3.72499990e+00 -2.44502008e-01
3.77500010e+00 -2.39968002e-01
3.82500005e+00 -2.30634987e-01
3.87500000e+00 -2.17356980e-01
3.92499995e+00 -2.01430023e-01
3.97499990e+00 -1.82074010e-01
4.02500010e+00 -1.61278009e-01
4.07499981e+00 -1.38881981e-01
4.12500000e+00 -1.15442991e-01
4.17500019e+00 -9.09150243e-02
4.22499990e+00 -6.63430095e-02
4.27500010e+00 -4.23700213e-02
4.32499981e+00 -1.86640024e-02
4.37500000e+00 3.89099121e-03
4.42500019e+00 2.60189772e-02
4.47499990e+00 4.63199615e-02
4.52500010e+00 6.52769804e-02
4.57499981e+00 8.16190243e-02
4.62500000e+00 9.57100391e-02
4.67500019e+00 1.09156966e-01
4.72499990e+00 1.19537950e-01
4.77500010e+00 1.26829028e-01
4.82499981e+00 1.32365942e-01
4.87500000e+00 1.34868026e-01
4.92500019e+00 1.36023045e-01
4.97499990e+00 1.32606983e-01
5.02500010e+00 1.27408028e-01
5.07499981e+00 1.20944023e-01
5.12500000e+00 1.11927032e-01
5.17500019e+00 9.97519493e-02
5.22499990e+00 8.79919529e-02
5.27500010e+00 7.46450424e-02
5.32499981e+00 5.81799746e-02
5.37500000e+00 4.09059525e-02
5.42500019e+00 2.39319801e-02
5.47499990e+00 8.02004337e-03
5.52500010e+00 -9.56797600e-03
5.57499981e+00 -2.60890126e-02
5.62500000e+00 -4.03079987e-02
5.67500019e+00 -5.31690121e-02
5.72499990e+00 -6.65599704e-02
5.77500010e+00 -7.77450204e-02
5.82499981e+00 -8.62309933e-02
5.87500000e+00 -9.33369994e-02
5.92500019e+00 -9.97650027e-02
5.97499990e+00 -1.02614999e-01
6.02500010e+00 -1.03519976e-01
6.07499981e+00 -1.02056026e-01
6.12500000e+00 -9.88230109e-02
6.17500019e+00 -9.37380195e-02
6.22499990e+00 -8.77979994e-02
6.27500010e+00 -7.99390078e-02
6.32499981e+00 -7.11809993e-02
6.37500000e+00 -6.05959892e-02
6.42500019e+00 -4.97419834e-02
6.47499990e+00 -3.85230184e-02
6.52500010e+00 -2.65780091e-02
6.57499981e+00 -1.46849751e-02
6.62500000e+00 -3.00002098e-03
6.67500019e+00 8.47303867e-03
6.72499990e+00 1.93860531e-02
6.77500010e+00 2.91830301e-02
6.82499981e+00 3.87469530e-02
6.87500000e+00 4.75389957e-02
6.92500019e+00 5.40809631e-02
6.97499990e+00 6.04679585e-02
7.02500010e+00 6.54970407e-02
7.07499981e+00 6.88780546e-02
7.12500000e+00 7.02919960e-02
7.17500019e+00 7.11040497e-02
7.22499990e+00 7.07659721e-02
7.27500010e+00 6.80890083e-02
7.32499981e+00 6.51279688e-02
7.37500000e+00 6.06609583e-02
7.42500019e+00 5.52239418e-02
7.47499990e+00 4.74580526e-02
7.52500010e+00 4.01159525e-02
7.57499981e+00 3.28290462e-02
7.62500000e+00 2.51350403e-02
7.67500019e+00 1.67020559e-02
7.72499990e+00 8.10503960e-03
7.77500010e+00 -9.67025757e-04
7.82499981e+00 -8.74400139e-03
7.87500000e+00 -1.71930194e-02
7.92500019e+00 -2.37920284e-02
7.97499990e+00 -2.98169851e-02
8.02499962e+00 -3.61080170e-02
8.07499981e+00 -4.16020155e-02
8.12500000e+00 -4.53439951e-02
8.17500019e+00 -4.80819941e-02
8.22500038e+00 -5.03810048e-02
8.27499962e+00 -5.14969826e-02
8.32499981e+00 -5.17489910e-02
8.37500000e+00 -5.03619909e-02
8.42500019e+00 -4.88730073e-02
8.47500038e+00 -4.60270047e-02
8.52499962e+00 -4.27089930e-02
8.57499981e+00 -3.89249921e-02
8.62500000e+00 -3.41749787e-02
8.67500019e+00 -2.83650160e-02
8.72500038e+00 -2.30600238e-02
8.77499962e+00 -1.68520212e-02
8.82499981e+00 -1.03650093e-02
8.87500000e+00 -4.44298983e-03
8.92500019e+00 1.33395195e-03
8.97500038e+00 7.48395920e-03
9.02499962e+00 1.32460594e-02
9.07499981e+00 1.88100338e-02
9.12500000e+00 2.33199596e-02
9.17500019e+00 2.80790329e-02
9.22500038e+00 3.12860012e-02
9.27499962e+00 3.41919661e-02
9.32499981e+00 3.75770330e-02
9.37500000e+00 3.89579535e-02
9.42500019e+00 3.99379730e-02
9.47500038e+00 4.00710106e-02
9.52499962e+00 3.96989584e-02
9.57499981e+00 3.86979580e-02
9.62500000e+00 3.69080305e-02
9.67500019e+00 3.51849794e-02
9.72500038e+00 3.31170559e-02
9.77499962e+00 2.95070410e-02
9.82499981e+00 2.57149935e-02
9.87500000e+00 2.23510265e-02
9.92500019e+00 1.90589428e-02
9.97500038e+00 1.53089762e-02
1.00249996e+01 1.05450153e-02
1.00749998e+01 6.50596619e-03
1.01250000e+01 1.48296356e-03
1.01750002e+01 -1.66898966e-03
1.02250004e+01 -5.76502085e-03
1.02749996e+01 -9.12201405e-03
1.03249998e+01 -1.14979744e-02
1.03750000e+01 -1.44060254e-02
1.04250002e+01 -1.64660215e-02
1.04750004e+01 -1.84869766e-02
1.05249996e+01 -1.96229815e-02
1.05749998e+01 -1.96369886e-02
1.06250000e+01 -2.00020075e-02
1.06750002e+01 -1.96400285e-02
1.07250004e+01 -1.90219879e-02
1.07749996e+01 -1.78869963e-02
1.08249998e+01 -1.71279907e-02
1.08750000e+01 -1.43679976e-02
1.09250002e+01 -1.14840269e-02
1.09750004e+01 -8.86899233e-03
1.10249996e+01 -6.67297840e-03
1.10749998e+01 -4.29302454e-03
1.11250000e+01 -1.30802393e-03
1.11750002e+01 1.71804428e-03
1.12250004e+01 4.55701351e-03
1.12749996e+01 7.20894337e-03
1.13249998e+01 9.78195667e-03
1.13750000e+01 1.27340555e-02
1.14250002e+01 1.57079697e-02
1.14750004e+01 1.72679424e-02
1.15249996e+01 1.84890032e-02
1.15749998e+01 2.05650330e-02
1.16250000e+01 2.17800140e-02
1.16750002e+01 2.22569704e-02
1.17250004e+01 2.12290287e-02
1.17749996e+01 2.09189653e-02
1.18249998e+01 2.15189457e-02
1.18750000e+01 2.00630426e-02
1.19250002e+01 1.95610523e-02
1.19750004e+01 1.85849667e-02
1.20249996e+01 1.65389776e-02
1.20749998e+01 1.50469542e-02
1.21250000e+01 1.37480497e-02
1.21750002e+01 1.19930506e-02
1.22250004e+01 9.77098942e-03
1.22749996e+01 6.91199303e-03
1.23249998e+01 4.27603722e-03
1.23750000e+01 1.82604790e-03
1.24250002e+01 -1.81019306e-04
1.24750004e+01 -2.27898359e-03
1.25249996e+01 -4.18901443e-03
1.25749998e+01 -5.43099642e-03
1.26250000e+01 -8.14098120e-03
1.26750002e+01 -9.33200121e-03
1.27250004e+01 -1.03629827e-02
1.27749996e+01 -1.23040080e-02
1.28249998e+01 -1.20480061e-02
1.28750000e+01 -1.38069987e-02
1.29250002e+01 -1.33309960e-02
1.29750004e+01 -1.41710043e-02
1.30249996e+01 -1.38189793e-02
1.30749998e+01 -1.29060149e-02
1.31250000e+01 -1.11770034e-02
1.31750002e+01 -1.08370185e-02
1.32250004e+01 -9.79101658e-03
1.32749996e+01 -8.51398706e-03
1.33249998e+01 -6.68597221e-03
1.33750000e+01 -5.49197197e-03
1.34250002e+01 -4.97502089e-03
1.34750004e+01 -3.38101387e-03
1.35249996e+01 -1.30200386e-03
1.35749998e+01 -6.93023205e-04
1.36250000e+01 1.30403042e-03
1.36750002e+01 3.18098068e-03
1.37250004e+01 4.79996204e-03
1.37749996e+01 4.88901138e-03
1.38249998e+01 5.74898720e-03
1.38750000e+01 5.82396984e-03
1.39250002e+01 7.24995136e-03
1.39750004e+01 8.36694241e-03
1.40249996e+01 7.68196583e-03
1.40749998e+01 8.10003281e-03
1.41250000e+01 8.11898708e-03
1.41750002e+01 7.76302814e-03
1.42250004e+01 7.55095482e-03
1.42749996e+01 6.66797161e-03
1.43249998e+01 5.93698025e-03
1.43750000e+01 4.77397442e-03
1.44250002e+01 5.17094135e-03
1.44750004e+01 3.86703014e-03
1.45249996e+01 3.85904312e-03
1.45749998e+01 2.77805328e-03
1.46250000e+01 2.26795673e-03
1.46750002e+01 -4.10079956e-05
1.47250004e+01 -1.53201818e-03
1.47749996e+01 -2.06500292e-03
1.48249998e+01 -2.89100409e-03
1.48750000e+01 -3.60697508e-03
1.49250002e+01 -4.51701880e-03
1.49750004e+01 -5.31697273e-03
1.50249996e+01 -6.31397963e-03
1.50749998e+01 -6.91401958e-03
1.51250000e+01 -6.25097752e-03
1.51750002e+01 -7.20000267e-03
1.52250004e+01 -6.64901733e-03
1.52749996e+01 -6.90501928e-03
1.53249998e+01 -7.88199902e-03
1.53750000e+01 -7.55000114e-03
1.54250002e+01 -6.23500347e-03
1.54750004e+01 -6.58500195e-03
1.55249996e+01 -6.42400980e-03
1.55749998e+01 -5.90598583e-03
1.56250000e+01 -5.33598661e-03
1.56750002e+01 -4.04602289e-03
1.57250004e+01 -2.82001495e-03
1.57749996e+01 -2.99698114e-03
1.58249998e+01 -3.99798155e-03
1.58750000e+01 -2.30902433e-03
1.59250002e+01 -8.60989094e-04
1.59750004e+01 9.79900360e-05
1.60249996e+01 7.18951225e-04
1.60750008e+01 7.89046288e-04
1.61250000e+01 1.19304657e-03
1.61749992e+01 2.40802765e-03
1.62250004e+01 3.20804119e-03
1.62749996e+01 2.76398659e-03
1.63250008e+01 3.23998928e-03
1.63750000e+01 1.97899342e-03
1.64249992e+01 2.62403488e-03
1.64750004e+01 2.87401676e-03
1.65249996e+01 3.29804420e-03
1.65750008e+01 3.39901447e-03
1.66250000e+01 3.20005417e-03
1.66749992e+01 1.74701214e-03
1.67250004e+01 1.41096115e-03
1.67749996e+01 2.11799145e-03
1.68250008e+01 1.57952309e-04
1.68750000e+01 -1.60992146e-04
1.69249992e+01 4.10079956e-05
1.69750004e+01 5.35011292e-04
1.70249996e+01 -2.48014927e-04
1.70750008e+01 -4.81009483e-04
1.71250000e+01 -5.18023968e-04
1.71749992e+01 -5.54978848e-04
1.72250004e+01 -5.01990318e-04
1.72749996e+01 -1.61600113e-03
1.73250008e+01 -2.14201212e-03
1.73750000e+01 -2.82502174e-03
1.74249992e+01 -2.92402506e-03
1.74750004e+01 -1.93500519e-03
1.75249996e+01 -2.17497349e-03
1.75750008e+01 -2.73102522e-03
1.76250000e+01 -2.49397755e-03
1.76749992e+01 -3.16101313e-03
1.77250004e+01 -2.18701363e-03
1.77749996e+01 -1.60497427e-03
1.78250008e+01 -1.63501501e-03
1.78750000e+01 -2.02101469e-03
1.79249992e+01 -1.16598606e-03
1.79750004e+01 4.04000282e-04
1.80249996e+01 -1.95026398e-04
1.80750008e+01 -1.87993050e-04
1.81250000e+01 6.55055046e-04
1.81749992e+01 2.02596188e-03
1.82250004e+01 1.00803375e-03
1.82749996e+01 1.04498863e-03
1.83250008e+01 7.23004341e-04
1.83750000e+01 1.75797939e-03
1.84249992e+01 2.35903263e-03
1.84750004e+01 2.84898281e-03
1.85249996e+01 3.12900543e-03
1.85750008e+01 3.55899334e-03
1.86250000e+01 3.43000889e-03
1.86749992e+01 3.56996059e-03
1.87250004e+01 3.45695019e-03
1.87749996e+01 2.38001347e-03
1.88250008e+01 2.20501423e-03
1.88750000e+01 3.88002396e-03
1.89249992e+01 4.00900841e-03
1.89750004e+01 2.52103806e-03
1.90249996e+01 2.25198269e-03
1.90750008e+01 2.21896172e-03
1.91250000e+01 3.65602970e-03
1.91749992e+01 3.10599804e-03
1.92250004e+01 2.04300880e-03
1.92749996e+01 9.60946083e-04
1.93250008e+01 8.03947449e-04
1.93750000e+01 -4.07993793e-04
1.94249992e+01 1.17897987e-03
1.94750004e+01 -9.98020172e-04
1.95249996e+01 -1.21098757e-03
1.95750008e+01 -6.78002834e-04
1.96250000e+01 1.70946121e-04
1.96749992e+01 -5.14984131e-04
1.97250004e+01 -1.35397911e-03
1.97749996e+01 -2.12800503e-03
1.98250008e+01 -2.11399794e-03
1.98750000e+01 -1.72001123e-03
1.99249992e+01 -1.32697821e-03
1.99750004e+01 -1.38700008e-03
2.00249996e+01 -1.79702044e-03
2.00750008e+01 -3.52025032e-04
2.01250000e+01 -2.31999159e-03
2.01749992e+01 -2.63702869e-03
2.02250004e+01 -8.63015652e-04
2.02749996e+01 -2.18600035e-03
2.03250008e+01 -1.96599960e-03
2.03750000e+01 -3.97026539e-04
2.04249992e+01 -1.33097172e-03
2.04750004e+01 -1.08897686e-03
2.05249996e+01 -2.21598148e-03
2.05750008e+01 -8.77976418e-04
2.06250000e+01 -1.19102001e-03
2.06749992e+01 -1.87301636e-03
2.07250004e+01 -4.47988510e-04
2.07749996e+01 -7.71999359e-04
2.08250008e+01 -1.03998184e-03
2.08750000e+01 -5.59985638e-04
2.09249992e+01 -8.50021839e-04
2.09750004e+01 -3.96013260e-04
2.10249996e+01 1.59394741e-03
2.10750008e+01 1.71196461e-03
2.11250000e+01 5.22971153e-04
2.11749992e+01 1.87897682e-03
2.12250004e+01 6.69002533e-04
2.12749996e+01 2.12800503e-03
2.13250008e+01 2.88105011e-03
2.13750000e+01 1.52194500e-03
2.14249992e+01 7.20024109e-04
2.14750004e+01 2.22599506e-03
2.15249996e+01 3.04603577e-03
2.15750008e+01 2.97200680e-03
2.16250000e+01 4.70995903e-04
2.16749992e+01 1.74903870e-03
2.17250004e+01 2.83300877e-03
2.17749996e+01 1.65200233e-03
2.18250008e+01 2.36797333e-03
2.18750000e+01 8.28027725e-04
2.19249992e+01 1.32799149e-03
2.19750004e+01 4.88996506e-03
2.20249996e+01 3.70001793e-03
2.20750008e+01 1.47104263e-03
2.21250000e+01 7.23004341e-04
2.21749992e+01 -9.93013382e-04
2.22250004e+01 -8.50021839e-04
2.22749996e+01 -9.89019871e-04
2.23250008e+01 -1.01900101e-03
2.23750000e+01 1.54805183e-03
2.24249992e+01 -3.52978706e-04
2.24750004e+01 -7.06017017e-04
2.25249996e+01 -3.03983688e-04
2.25750008e+01 7.46011734e-04
2.26250000e+01 2.06398964e-03
2.26749992e+01 1.26099586e-03
2.27250004e+01 1.24394894e-03
2.27749996e+01 2.29203701e-03
2.28250008e+01 4.58002090e-04
2.28750000e+01 -2.49981880e-04
2.29249992e+01 1.23977661e-04
2.29750004e+01 1.01697445e-03
2.30249996e+01 -1.06197596e-03
2.30750008e+01 -8.64982605e-04
2.31250000e+01 -5.09977341e-04
2.31749992e+01 -4.29749489e-05
2.32250004e+01 6.74962997e-04
2.32749996e+01 2.88903713e-03
2.33250008e+01 1.26302242e-03
2.33750000e+01 -3.74019146e-04
2.34249992e+01 -1.31797791e-03
2.34750004e+01 -4.83989716e-04
2.35249996e+01 -7.47978687e-04
2.35750008e+01 -5.72979450e-04
2.36250000e+01 1.49011612e-04
2.36749992e+01 4.22954559e-04
2.37250004e+01 -2.50798464e-03
2.37749996e+01 3.83973122e-04
2.38250008e+01 -1.90901756e-03
2.38750000e+01 -4.04000282e-04
2.39249992e+01 -5.85973263e-04
2.39750004e+01 -5.49972057e-04
2.40249996e+01 -6.35981560e-04
2.40750008e+01 6.69002533e-04
2.41250000e+01 -1.60098076e-03
2.41749992e+01 -3.71992588e-04
2.42250004e+01 -1.84500217e-03
2.42749996e+01 -1.37597322e-03
2.43250008e+01 8.87036324e-04
2.43750000e+01 6.37054443e-04
2.44249992e+01 -1.07598305e-03
2.44750004e+01 1.43504143e-03
2.45249996e+01 5.45978546e-04
2.45750008e+01 -2.36999989e-03
2.46250000e+01 -4.17101383e-03
2.46749992e+01 -2.84999609e-03
2.47250004e+01 8.08954239e-04
2.47749996e+01 -9.62018967e-04
2.48250008e+01 -7.98702240e-06
2.48750000e+01 -1.55800581e-03
2.49249992e+01 -9.63985920e-04
2.49750004e+01 -6.07013702e-04
