# Supplementary material for: Physics-Informed Gaussian Process Inference of Liquid Structure from Scattering Data
Source: J Phys Chem B. 2025 Oct 31;129(45):11802–15. doi: 10.1021/acs.jpcb.5c05024 (PMC12621243; doi:10.1021/acs.jpcb.5c05024)
Supplement: Supplementary file 1 [file jp5c05024_si_001.zip › data/Sullivan_PhysGP_Ar_cov_q.txt]

# Full covariance matrix Σ_q_post
1.03790314e-03 9.97538191e-04 9.28438716e-04 8.34316650e-04 7.20174452e-04 5.91985237e-04 4.56314185e-04 3.19907664e-04 1.89278381e-04 7.03149140e-05 -3.20582396e-05 -1.14147831e-04 -1.73669667e-04 -2.09827065e-04 -2.23287303e-04 -2.16060736e-04 -1.91294141e-04 -1.52995702e-04 -1.05713463e-04 -5.41918473e-05 -3.03162506e-06 4.36223501e-05 8.23441970e-05 1.10623819e-04 1.26985961e-04 1.31026262e-04 1.23365485e-04 1.05529225e-04 7.97658181e-05 4.88192878e-05 1.56770291e-05 -1.66870291e-05 -4.55535181e-05 -6.86648300e-05 -8.43837101e-05 -9.17930055e-05 -9.07314475e-05 -8.17656770e-05 -6.61038295e-05 -4.54604840e-05 -2.18862983e-05 2.42203574e-06 2.53149365e-05 4.48700370e-05 5.95448541e-05 6.82904888e-05 7.06185267e-05 6.66175197e-05 5.69197790e-05 4.26233431e-05 2.51775501e-05 6.24338111e-06 -1.24585630e-05 -2.92990357e-05 -4.28772431e-05 -5.21329047e-05 -5.64246462e-05 -5.55692853e-05 -4.98400986e-05 -3.99257350e-05 -2.68547453e-05 -1.18934709e-05 3.57295052e-06 1.81655950e-05 3.06317643e-05 3.99497947e-05 4.54101134e-05 4.66663317e-05 4.37529594e-05 3.70693294e-05 2.73322542e-05 1.55025717e-05 2.69283013e-06 -9.93523301e-06 -2.12741507e-05 -3.03660739e-05 -3.64819465e-05 -3.91781084e-05 -3.83260978e-05 -3.41138897e-05 -2.70193559e-05 -1.77591352e-05 -7.21815114e-06 3.63345217e-06 1.38282886e-05 2.24867604e-05 2.88917702e-05 3.25468700e-05 3.32132422e-05 3.09229013e-05 2.59676680e-05 1.88656094e-05 1.03085675e-05 1.09595316e-06 -7.93896010e-06 -1.60035341e-05 -2.24144701e-05 -2.66548382e-05 -2.84147484e-05 -2.76125585e-05 -2.43953180e-05 -1.91190153e-05 -1.23109626e-05 -4.61815674e-06 3.25341254e-06 1.06028862e-05 1.67963239e-05 2.13207658e-05 2.38260121e-05 2.41507847e-05 2.23314096e-05 1.85927621e-05 1.33227901e-05 7.03335177e-06 3.11232166e-07 -6.23603337e-06 -1.20345781e-05 -1.65940329e-05 -1.95484821e-05 -2.06851723e-05 -1.99587855e-05 -1.74904353e-05 -1.35519216e-05 -8.53707967e-06 -2.92314698e-06 2.77412097e-06 8.04741131e-06 1.24426517e-05 1.55977241e-05 1.72718289e-05 1.73631652e-05 1.59137005e-05 1.31009936e-05 9.21818820e-06 4.64431925e-06 -1.92125569e-07 -4.85293206e-06 -8.92952496e-06 -1.20784663e-05 -1.40500316e-05 -1.47075196e-05 -1.40358540e-05 -1.21390346e-05 -9.22701411e-06 -5.59350208e-06 -1.58696997e-06 2.42232932e-06 6.07624195e-06 9.06042180e-06 1.11310856e-05 1.21345640e-05 1.20181180e-05 1.08313217e-05 8.71818989e-06 5.90105241e-06 2.65789707e-06 -7.04565011e-07 -3.87953925e-06 -6.58784790e-06 -8.60221398e-06 -9.76604020e-06 -1.00051591e-05 -9.33171714e-06 -7.84009697e-06 -5.69550749e-06 -3.11652037e-06 -3.53340343e-07 2.33607076e-06 4.70976861e-06 6.56333315e-06 7.74721761e-06 8.17849086e-06 7.84608346e-06 6.80927171e-06 5.18976247e-06 3.15831687e-06 9.17323046e-07 -1.31894568e-06 -3.34449249e-06 -4.98030724e-06 -6.08994670e-06 -6.59064964e-06 -6.45910691e-06 -5.73152870e-06 -4.49819055e-06 -2.89314589e-06 -1.08021840e-06 7.63301851e-07 2.46366673e-06 3.86677602e-06 4.85190868e-06 5.34187507e-06 5.30875737e-06 4.77484338e-06 3.80882062e-06 2.51773880e-06 1.03562957e-06 -4.90042164e-07 -1.91275303e-06 -3.10074392e-06 -3.94900581e-06 -4.38835580e-06 -4.39083682e-06 -3.97104382e-06 -3.18337522e-06 -2.11559347e-06 -8.79415569e-07 4.00885756e-07 1.60072963e-06 2.60713562e-06 3.32917174e-06 3.70599081e-06 3.71176003e-06 3.35710318e-06 2.68701706e-06 1.77556018e-06 7.17910571e-07 -3.79375972e-07 -1.40892718e-06 -2.27290319e-06 -2.89214893e-06 -3.21330624e-06 -3.21325886e-06 -2.90055474e-06 -2.31374810e-06 -1.51689994e-06 -5.92741268e-07 3.65785528e-07 1.26475435e-06 2.01834683e-06 2.55693760e-06 2.83342118e-06 2.82721497e-06 2.54560956e-06 2.02239994e-06 1.31399340e-06 4.93428317e-07 -3.57072239e-07 -1.15426109e-06 -1.82193986e-06 -2.29816833e-06 -2.54093585e-06 -2.53178197e-06 -2.27706365e-06 -1.80679816e-06 -1.17124626e-06 -4.35614141e-07 3.26574830e-07 1.04077093e-06 1.63863414e-06 2.06451880e-06 2.28059682e-06 2.27015333e-06 2.03877437e-06 1.61335484e-06 1.03906672e-06 3.74621204e-07 -3.13684151e-07 -9.58533893e-07 -1.49813318e-06 -1.88208489e-06 -2.07605114e-06 -2.06477209e-06 -1.85318208e-06 -1.46555149e-06 -9.42774227e-07 -3.38097916e-07 2.88261872e-07 8.75082328e-07 1.36608259e-06 1.71528672e-06 1.89129291e-06 1.88005603e-06 1.68594128e-06 1.33097771e-06 8.52415670e-07 2.98854006e-07 -2.74663840e-07 -8.12092835e-07 -1.26183315e-06 -1.58165411e-06 -1.74262832e-06 -1.73171225e-06 -1.55274668e-06 -1.22580656e-06 -7.84990613e-07 -2.74890003e-07 2.53900773e-07 7.49781299e-07 1.16515951e-06 1.46099781e-06 1.61045909e-06 1.60131436e-06 1.43689904e-06 1.13554816e-06 7.28588946e-07 2.57107394e-07 -2.32179702e-07 -6.91534293e-07 -1.07683527e-06 -1.35179642e-06 -1.49136280e-06 -1.48396956e-06 -1.33246198e-06 -1.05360763e-06 -6.76269041e-07 -2.38432865e-07 2.16599978e-07 6.44482927e-07 1.00413174e-06 1.26165482e-06 1.39353143e-06 1.38874142e-06 1.24965550e-06 9.91617737e-07 6.41279124e-07 2.33860851e-07 -1.90373178e-07 -5.90082510e-07 -9.26865671e-07 -1.16893621e-06 -1.29410859e-06 -1.29181493e-06 -1.16397086e-06 -9.24622400e-07 -5.98424669e-07 -2.18114974e-07 1.78761762e-07 5.53549048e-07 8.70233268e-07 1.09889320e-06 1.21851506e-06 1.21890953e-06 1.10155723e-06 8.79314916e-07 5.75025621e-07 2.19181211e-07 -1.53124529e-07 -5.05648792e-07 -8.04519790e-07 -1.02148285e-06 -1.13656262e-06 -1.13989126e-06 -1.03253677e-06 -8.26263730e-07 -5.42263084e-07 -2.08986496e-07 1.40694398e-07 4.72720944e-07 7.55155544e-07 9.61244250e-07 1.07194100e-06 1.07765623e-06 9.79070333e-07 7.86944673e-07 5.20960572e-07 2.07710083e-07 -1.21957174e-07 -4.35967088e-07 -7.04136527e-07 -9.01069252e-07 -1.00855510e-06 -1.01724655e-06 -9.27459167e-07 -7.49028870e-07 -5.00250864e-07 -2.06013317e-07 1.04684479e-07 4.01582695e-07 6.56100654e-07 8.44080613e-07 9.48072877e-07 9.58946718e-07 8.76679180e-07 7.10254850e-07 4.76696392e-07 1.99329232e-07 -9.45433501e-08 -3.76323592e-07 -6.18897831e-07 -7.99240861e-07 -9.00596497e-07 -9.14028310e-07 -8.39197766e-07 -6.84303079e-07 -4.65193898e-07 -2.03756308e-07 7.42678590e-08 3.41810609e-07 5.73108272e-07 7.46177558e-07 8.44899807e-07 8.60516286e-07 7.92396406e-07 6.48012428e-07 4.42131560e-07 1.95311788e-07 -6.81459342e-08 -3.22585553e-07 -5.43489662e-07 -7.09837128e-07 -8.06098350e-07 -8.23679127e-07 -7.61679506e-07 -6.26901422e-07 -4.33112080e-07 -1.99642020e-07 5.05399268e-08 2.93083511e-07 5.04624332e-07 6.65031740e-07 7.59321520e-07 7.79051954e-07 7.23073707e-07 5.97567607e-07 4.15373857e-07 1.94684601e-07 -4.27675247e-08 -2.73844808e-07 -4.76254434e-07 -6.30694466e-07 -7.22689678e-07 -7.43942945e-07 -6.93076436e-07 -5.75697077e-07 -4.03786530e-07 -1.94481274e-07 3.16334582e-08 2.52546353e-07 4.46960869e-07 5.96346332e-07 6.86702043e-07 7.09866769e-07 6.64251504e-07 5.54930267e-07 3.93086312e-07 1.94873379e-07 -2.01924346e-08 -2.31150420e-07 -4.17634430e-07 -5.61835377e-07 -6.50198239e-07 -6.74692134e-07 -6.33534820e-07 -5.31306708e-07 -3.78449135e-07 -1.90201029e-07 1.49180695e-08 2.16927877e-07 3.96331612e-07 5.35995619e-07 6.22783418e-07 6.48788599e-07 6.12051196e-07 5.16692963e-07 3.72463912e-07 1.93749152e-07 -1.86308519e-09 -1.95309924e-07 -3.67909232e-07 -5.03161573e-07 -5.88325064e-07 -6.15613124e-07 -5.82902803e-07 -4.93889559e-07 -3.57678568e-07 -1.87856953e-07 -1.14121525e-09 1.84265742e-07 3.50446719e-07 4.81499189e-07 5.65054418e-07 5.93441915e-07 5.64389758e-07 4.81197250e-07 3.52367814e-07 1.90742235e-07 1.22203641e-08 -1.65801714e-07 -3.26125621e-07 -4.53410961e-07 -5.35641855e-07 -5.65259714e-07 -5.39855691e-07 -4.62359679e-07 -3.40711879e-07 -1.87053050e-07 -1.65157838e-08 1.54263108e-07 3.08763002e-07 4.32175022e-07 5.12818822e-07 5.43245233e-07 5.20920890e-07 4.48432166e-07 3.33192753e-07 1.86687238e-07 2.33276194e-08 -1.40963594e-07 -2.90304533e-07 -4.10388433e-07 -4.89853311e-07 -5.21355877e-07 -5.02248378e-07 -4.34796217e-07 -3.25919066e-07 -1.86484399e-07 -3.02252620e-08 1.27610036e-07 2.71743772e-07 3.88345504e-07 4.66357057e-07 4.98538994e-07 4.82139718e-07 4.19125596e-07 3.15953362e-07 1.82910435e-07 3.30903641e-08 -1.18894794e-07 -2.58338603e-07 -3.71862248e-07 -4.48697075e-07 -4.81704812e-07 -4.68038964e-07 -4.09386378e-07 -3.11768806e-07 -1.84927194e-07 -4.13513584e-08 1.04948421e-07 2.39807184e-07 3.50275447e-07 4.25861340e-07 4.59525669e-07 4.48335694e-07 3.93717073e-07 3.01282719e-07 1.80258347e-07 4.25633013e-08 -9.83619162e-08 -2.28866181e-07 -3.36408692e-07 -4.10762600e-07 -4.44985962e-07 -4.36067907e-07 -3.85190076e-07 -2.97580953e-07 -1.81980242e-07 -4.97679237e-08 8.61552798e-08 2.12626088e-07 3.17492799e-07 3.90782236e-07 4.25647492e-07 4.19006575e-07 3.71812451e-07 2.88931234e-07 1.78643079e-07 5.18168342e-08 -7.91594169e-08 -2.01586794e-07 -3.03685268e-07 -3.75725531e-07 -4.10954452e-07 -4.06226196e-07 -3.62280147e-07 -2.83641368e-07 -1.78155926e-07 -5.62086319e-08 7.02989298e-08 1.89109603e-07 2.88797894e-07 3.59868330e-07 3.95659441e-07 3.92967412e-07 3.52331137e-07 2.77953545e-07 1.77269389e-07 6.02037536e-08 -6.18048436e-08 -1.76920735e-07 -2.74057889e-07 -3.43946179e-07 -3.80014677e-07 -3.79007880e-07 -3.41277219e-07 -2.70721933e-07 -1.74387483e-07 -6.17626903e-08 5.61543857e-08 1.67929933e-07 2.62802570e-07 3.31718891e-07 3.68196753e-07 3.68934164e-07 3.34106608e-07 2.67326228e-07 1.75269178e-07 6.70093583e-08 -4.68750001e-08 -1.55334082e-07 -2.47917768e-07 -3.15781678e-07 -3.52531197e-07 -3.54823019e-07 -3.22667728e-07 -2.59406156e-07 -1.71364058e-07 -6.72206061e-08 4.28463478e-08 1.48154120e-07 2.38551176e-07 3.05394885e-07 3.42376886e-07 3.46117368e-07 3.16472349e-07 2.56526148e-07 1.72271903e-07 7.20130377e-08 -3.44545923e-08 -1.36799442e-07 -2.25156485e-07 -2.91077746e-07 -3.28339639e-07 -3.33530023e-07 -3.06359683e-07 -2.49669921e-07 -1.69137521e-07 -7.27075775e-08 3.01892606e-08 1.29558042e-07 2.15809353e-07 2.80683691e-07 3.18041339e-07 3.24442242e-07 2.99461227e-07 2.45709781e-07 1.68564169e-07 7.56280625e-08 -2.40167099e-08 -1.20697502e-07 -2.05089648e-07 -2.69115654e-07 -3.06718140e-07 -3.14432604e-07 -2.91705946e-07 -2.40931555e-07 -1.67199373e-07 -7.77868690e-08 1.85582219e-08 1.12472783e-07 1.94887323e-07 2.57900913e-07 2.95537697e-07 3.04312605e-07 2.83552777e-07 2.35445141e-07 1.64807268e-07 7.86053608e-08 -1.47324768e-08 -1.06140034e-07 -1.86793384e-07 -2.48962444e-07 -2.86751544e-07 -2.96658130e-07 -2.77896718e-07 -2.32458205e-07 -1.64900440e-07 -8.18919452e-08 8.44562577e-09 9.73314864e-08 1.76178615e-07 2.37422739e-07 2.75247436e-07 2.86135889e-07 2.69197002e-07 2.26235736e-07 1.61562396e-07 8.15608666e-08 -5.94099835e-09 -9.24368111e-08 -1.69568086e-07 -2.29931449e-07 -2.67788694e-07 -2.79611645e-07 -2.64410117e-07 -2.23812598e-07 -1.61893291e-07 -8.47637528e-08 2.99949718e-11 8.42454879e-08 1.59744789e-07 2.19280658e-07 2.57191985e-07 2.69941801e-07 2.56446798e-07 2.18167714e-07 1.58953239e-07 8.46539954e-08 2.54522551e-09 -7.93848885e-08 -1.53211682e-07 -2.11839827e-07 -2.49684540e-07 -2.63202809e-07 -2.51224167e-07 -2.15050197e-07 -1.58314462e-07 -8.66178136e-08 -6.97558623e-09 7.28687691e-08 1.45196521e-07 2.03059794e-07 2.40948921e-07 2.55316950e-07 2.44911406e-07 2.10882353e-07 1.56657559e-07 8.75981707e-08 1.04694209e-08 -6.72214168e-08 -1.37955072e-07 -1.94927372e-07 -2.32703093e-07 -2.47733803e-07 -2.38690366e-07 -2.06579031e-07 -1.54631080e-07 -8.79779771e-08 -1.31446181e-08 6.25893081e-08 1.31897379e-07 1.88115087e-07 2.25880539e-07 2.41645687e-07 2.34009346e-07 2.03840814e-07 1.54183293e-07 8.99476567e-08 1.74273472e-08 -5.63177441e-08 -1.24148113e-07 -1.79535403e-07 -2.17190302e-07 -2.33567199e-07 -2.27197508e-07 -1.98820350e-07 -1.51299068e-07 -8.93328242e-08 -1.89922622e-08 5.28749124e-08 1.19310269e-07 1.73918079e-07 2.11480703e-07 2.28456761e-07 2.23314535e-07 1.96669274e-07 1.51212183e-07 9.14390681e-08 2.32059558e-08 -4.68444237e-08 -1.11929150e-07 -1.65781740e-07 -2.03255326e-07 -2.20814380e-07 -2.16868021e-07 -1.91913528e-07 -1.48477185e-07 -9.08592655e-08 -2.47088231e-08 4.35296630e-08 1.07243655e-07 1.60292852e-07 1.97600467e-07 2.15638562e-07 2.12761069e-07 1.89353125e-07 1.47783202e-07 9.21637354e-08 2.79443638e-08 -3.86220000e-08 -1.01087996e-07 -1.53436274e-07 -1.90659128e-07 -2.09237505e-07 -2.07473588e-07 -1.85645553e-07 -1.45970467e-07 -9.23799003e-08 -3.01309051e-08 3.47091601e-08 9.58535162e-08 1.47405030e-07 1.84424482e-07 2.03403299e-07 2.02595535e-07 1.82177712e-07 1.44221963e-07 9.24860041e-08 3.20411913e-08 -3.12245587e-08 -9.11802802e-08 -1.42046067e-07 -1.78950232e-07 -1.98395816e-07 -1.98591825e-07 -1.79617821e-07 -1.43406815e-07 -9.35490169e-08 -3.49363288e-08 2.67172535e-08 8.54323268e-08 1.35543644e-07 1.72246405e-07 1.92056611e-07 1.93141407e-07 1.75488113e-07 1.40896401e-07 9.27952649e-08 3.59033321e-08 -2.42338369e-08 -8.17841299e-08 -1.31194305e-07 -1.67725644e-07 -1.87908211e-07 -1.89870172e-07 -1.73510960e-07 -1.40502307e-07 -9.41178802e-08 -3.89088563e-08 1.97424693e-08 7.61472474e-08 1.24861727e-07 1.61212517e-07 1.81744794e-07 1.84550477e-07 1.69445250e-07 1.37978018e-07 9.32727177e-08 3.97185732e-08 -1.74604958e-08 -7.27151177e-08 -1.20708714e-07 -1.56832584e-07 -1.77648113e-07 -1.81213704e-07 -1.67265372e-07 -1.37234234e-07 -9.40999964e-08 -4.20953783e-08 1.37092162e-08 6.79000615e-08 1.15245309e-07 1.51200103e-07 1.72342850e-07 1.76700792e-07 1.63933926e-07 1.35360142e-07 9.38199223e-08 4.33944309e-08 -1.09950492e-08 -6.40670323e-08 -1.10692323e-07 -1.46389361e-07 -1.67754618e-07 -1.72786702e-07 -1.61073355e-07 -1.33823892e-07 -9.37446519e-08 -4.47702768e-08 8.32256023e-09 6.03810495e-08 1.06376346e-07 1.41889359e-07 1.63535306e-07 1.69286277e-07 1.58661076e-07 1.32764594e-07 9.41736191e-08 4.66808188e-08 -5.07768613e-09 -5.60745970e-08 -1.01379461e-07 -1.36635087e-07 -1.58476333e-07 -1.64851018e-07 -1.55212394e-07 -1.30565138e-07 -9.33610907e-08 -4.72555129e-08 3.25192853e-09 5.32562101e-08 9.79231971e-08 1.32956875e-07 1.55012408e-07 1.62015334e-07 1.53356454e-07 1.29944116e-07 9.41095108e-08 4.93747683e-08 1.06936040e-10 -4.89082110e-08 -9.29309281e-08 -1.27725726e-07 -1.49968760e-07 -1.57565224e-07 -1.49846455e-07 -1.27628223e-07 -9.31251894e-08 -4.97304597e-08 -1.68213679e-09 4.63503580e-08 8.97198422e-08 1.24250757e-07 1.46640941e-07 1.54777154e-07 1.47934204e-07 1.26838952e-07 9.35935918e-08 5.14662433e-08 4.56971857e-09 -4.25400075e-08 -8.53064085e-08 -1.19613128e-07 -1.42180194e-07 -1.50877592e-07 -1.44926248e-07 -1.24967463e-07 -9.29946720e-08 -5.21547200e-08 -6.43844722e-09 3.97090026e-08 8.18201179e-08 1.15837239e-07 1.38503255e-07 1.47673178e-07 1.42516796e-07 1.23593283e-07 9.27911070e-08 5.31396204e-08 8.51112289e-09 -3.67573236e-08 -7.82854017e-08 -1.12073413e-07 -1.34887515e-07 -1.44569228e-07 -1.40239603e-07 -1.22378751e-07 -9.27735834e-08 -5.43393811e-08 -1.08329815e-08 3.35142006e-08 7.44074953e-08 1.07904658e-07 1.30795701e-07 1.40910274e-07 1.37323188e-07 1.20438627e-07 9.19454224e-08 5.46482576e-08 1.21916575e-08 -3.12960831e-08 -7.16042708e-08 -1.04847455e-07 -1.27839895e-07 -1.38400767e-07 -1.35560898e-07 -1.19651426e-07 -9.22663134e-08 -5.61028798e-08 -1.46962672e-08 2.79260119e-08 6.76357134e-08 1.00603612e-07 1.23668653e-07 1.34640945e-07 1.32509548e-07 1.17535367e-07 9.12206337e-08 5.61584445e-08 1.57774110e-08 -2.59934573e-08 -6.51068789e-08 -9.77892945e-08 -1.20904761e-07 -1.32255674e-07 -1.30791485e-07 -1.16705609e-07 -9.14116076e-08 -5.74014422e-08 -1.80000032e-08 2.29599270e-08 6.15105074e-08 9.39332098e-08 1.17117506e-07 1.28859276e-07 1.28070325e-07 1.14879106e-07 9.06133377e-08 5.76666999e-08 1.92629498e-08
9.97538191e-04 9.59733382e-04 8.94992027e-04 8.06752313e-04 6.99649728e-04 5.79222573e-04 4.51563315e-04 3.22939927e-04 1.99413269e-04 8.64764831e-05 -1.12595260e-05 -9.03141037e-05 -1.48502973e-04 -1.85013270e-04 -2.00384865e-04 -1.96402147e-04 -1.75906714e-04 -1.42546785e-04 -1.00483279e-04 -5.40749932e-05 -7.56613068e-06 3.52015204e-05 7.10320578e-05 9.75588421e-05 1.13357108e-04 1.17980792e-04 1.11924458e-04 9.65168000e-05 7.37571485e-05 4.61102341e-05 1.62770734e-05 -1.30391148e-05 -3.93534775e-05 -6.05899436e-05 -7.52279622e-05 -8.23960702e-05 -8.19074391e-05 -7.42373997e-05 -6.04475935e-05 -4.20655053e-05 -2.09313632e-05 9.73466035e-07 2.17015580e-05 3.95033096e-05 5.29664828e-05 6.11208435e-05 6.35006566e-05 6.01616097e-05 5.16526752e-05 3.89471803e-05 2.33406065e-05 6.32514273e-06 -1.05474071e-05 -2.58022283e-05 -3.81659795e-05 -4.66689929e-05 -5.07173021e-05 -5.01294722e-05 -4.51363955e-05 -3.63454490e-05 -2.46734110e-05 -1.12550571e-05 2.66380031e-06 1.58390342e-05 2.71367346e-05 3.56283029e-05 4.06643353e-05 4.19216181e-05 3.94200750e-05 3.35092096e-05 2.48262494e-05 1.42305741e-05 2.72092710e-06 -8.65681369e-06 -1.89029513e-05 -2.71501948e-05 -3.27354928e-05 -3.52516592e-05 -3.45749201e-05 -3.08667331e-05 -2.45505293e-05 -1.62661962e-05 -6.80698465e-06 2.95508933e-06 1.21484493e-05 1.99786803e-05 2.57961100e-05 2.91485908e-05 2.98152968e-05 2.78191350e-05 2.34173260e-05 1.70716328e-05 9.40146937e-06 1.12452171e-06 -7.00951555e-06 -1.42860493e-05 -2.00876056e-05 -2.39454393e-05 -2.55764913e-05 -2.49028658e-05 -2.20526201e-05 -1.73423471e-05 -1.12436184e-05 -4.33672515e-06 2.74382741e-06 9.36701466e-06 1.49609841e-05 1.90618784e-05 2.13516719e-05 2.16819940e-05 2.00822389e-05 1.67517022e-05 1.20369061e-05 6.39655329e-06 3.57576057e-07 -5.53356525e-06 -1.07598769e-05 -1.48787670e-05 -1.75590535e-05 -1.86069937e-05 -1.79793468e-05 -1.57826910e-05 -1.22594602e-05 -7.76233242e-06 -2.71959084e-06 2.40519561e-06 7.15541784e-06 1.11217817e-05 1.39772370e-05 1.55035324e-05 1.56072800e-05 1.43244137e-05 1.18129919e-05 8.33533672e-06 4.23142668e-06 -1.13818637e-07 -4.30625436e-06 -7.97794466e-06 -1.08191567e-05 -1.26041584e-05 -1.32087022e-05 -1.26178852e-05 -1.09239782e-05 -8.31472970e-06 -5.05348786e-06 -1.45317809e-06 2.15333552e-06 5.44373088e-06 8.13478491e-06 1.00064999e-05 1.09197683e-05 1.08261903e-05 9.76940856e-06 7.87811012e-06 5.35159191e-06 2.43943148e-06 -5.82712226e-07 -3.43885575e-06 -5.87762569e-06 -7.69413997e-06 -8.74695237e-06 -8.96868413e-06 -8.36958326e-06 -7.03391871e-06 -5.10977125e-06 -2.79336590e-06 -3.09550912e-07 2.10967076e-06 4.24653585e-06 5.91689013e-06 6.98582965e-06 7.37830643e-06 7.08389399e-06 6.15546889e-06 4.70213081e-06 2.87720117e-06 8.62566863e-07 -1.14907052e-06 -2.97233531e-06 -4.44602381e-06 -5.44714362e-06 -5.90094245e-06 -5.78613151e-06 -5.13497823e-06 -4.02842885e-06 -2.58687655e-06 -9.57575292e-07 7.00020964e-07 2.22956161e-06 3.49229900e-06 4.37945830e-06 4.82139199e-06 4.79276747e-06 4.31343017e-06 3.44499997e-06 2.28365627e-06 9.49909972e-07 -4.23581869e-07 -1.70495109e-06 -2.77556259e-06 -3.54081061e-06 -3.93830025e-06 -3.94272268e-06 -3.56706508e-06 -2.86015225e-06 -1.90086406e-06 -7.89676164e-07 3.61594003e-07 1.44080976e-06 2.34623701e-06 2.99595532e-06 3.33510119e-06 3.34031676e-06 3.02105997e-06 2.41774048e-06 1.59694830e-06 6.44311648e-07 -3.44268374e-07 -1.27212432e-06 -2.05114103e-06 -2.61000013e-06 -2.90059013e-06 -2.90201678e-06 -2.62189284e-06 -2.09485420e-06 -1.37851649e-06 -5.47325482e-07 3.15055264e-07 1.12405179e-06 1.80236710e-06 2.28726503e-06 2.53627260e-06 2.53079133e-06 2.27732033e-06 1.80623092e-06 1.16826810e-06 4.29169308e-07 -3.37037991e-07 -1.05538410e-06 -1.65722802e-06 -2.08675268e-06 -2.30607676e-06 -2.29852086e-06 -2.06975458e-06 -1.64676036e-06 -1.07476156e-06 -4.12455011e-07 2.73955876e-07 9.17326508e-07 1.45608894e-06 1.84009464e-06 2.03523239e-06 2.02640113e-06 1.81858466e-06 1.43596314e-06 9.19186754e-07 3.21111805e-07 -2.98558765e-07 -8.79190932e-07 -1.36510957e-06 -1.71089418e-06 -1.88558072e-06 -1.87538477e-06 -1.68471116e-06 -1.33538520e-06 -8.64213189e-07 -3.19139297e-07 2.45603911e-07 7.74864088e-07 1.21792864e-06 1.53335741e-06 1.69283113e-06 1.68366137e-06 1.50974341e-06 1.19088753e-06 7.60622054e-07 2.62707177e-07 -2.53280921e-07 -7.36852773e-07 -1.14151286e-06 -1.42919690e-06 -1.57381835e-06 -1.56359618e-06 -1.40195941e-06 -1.10696478e-06 -7.09308348e-07 -2.49146529e-07 2.27946606e-07 6.75480908e-07 1.05056796e-06 1.31801803e-06 1.45362694e-06 1.44634785e-06 1.29915574e-06 1.02854150e-06 6.62706101e-07 2.38649581e-07 -2.01546611e-07 -6.14872024e-07 -9.61566318e-07 -1.20892064e-06 -1.33433951e-06 -1.32737831e-06 -1.19057490e-06 -9.39012758e-07 -5.98676992e-07 -2.03779700e-07 2.06671403e-07 5.92718410e-07 9.17334924e-07 1.14996830e-06 1.26940491e-06 1.26569112e-06 1.14093792e-06 9.08947159e-07 5.93712278e-07 2.26954297e-07 -1.55055306e-07 -5.15067677e-07 -8.18474876e-07 -1.03662301e-06 -1.14950411e-06 -1.14757521e-06 -1.03254073e-06 -8.17036508e-07 -5.23261065e-07 -1.80700416e-07 1.76821348e-07 5.14471905e-07 7.99793804e-07 1.00581351e-06 1.11357925e-06 1.11389018e-06 1.00806019e-06 8.07655196e-07 5.33242696e-07 2.12287079e-07 -1.23594789e-07 -4.41744406e-07 -7.11633588e-07 -9.07790166e-07 -1.01219808e-06 -1.01594636e-06 -9.19977308e-07 -7.34872821e-07 -4.79711524e-07 -1.80118770e-07 1.34292149e-07 4.32832722e-07 6.86720211e-07 8.71837968e-07 9.71011142e-07 9.75583810e-07 8.86153645e-07 7.12403361e-07 4.72056087e-07 1.89066160e-07 -1.08770748e-07 -3.92550332e-07 -6.35067120e-07 -8.13424606e-07 -9.11198206e-07 -9.19947386e-07 -8.39938511e-07 -6.80017839e-07 -4.56656821e-07 -1.92271576e-07 8.70126771e-08 3.53929941e-07 5.82722496e-07 7.51613925e-07 8.44869199e-07 8.54247559e-07 7.79714749e-07 6.29354162e-07 4.18494584e-07 1.68147597e-07 -9.70866799e-08 -3.51437262e-07 -5.70466226e-07 -7.33416056e-07 -8.25175481e-07 -8.37678042e-07 -7.70604609e-07 -6.31329644e-07 -4.34124665e-07 -1.98703981e-07 5.17396805e-08 2.92814306e-07 5.01299088e-07 6.57376128e-07 7.46509442e-07 7.60793485e-07 6.99646655e-07 5.69789751e-07 3.84519129e-07 1.62352198e-07 -7.48172395e-08 -3.03870465e-07 -5.02711104e-07 -6.52390085e-07 -7.38904401e-07 -7.54499210e-07 -6.98352799e-07 -5.76584637e-07 -4.01592658e-07 -1.90790821e-07 3.51249973e-08 2.54210476e-07 4.45406130e-07 5.90563403e-07 6.76168959e-07 6.94603653e-07 6.44819363e-07 5.32374105e-07 3.68828589e-07 1.70568866e-07 -4.28254542e-08 -2.50505243e-07 -4.32379445e-07 -5.71049284e-07 -6.53463265e-07 -6.72135820e-07 -6.25816226e-07 -5.19548599e-07 -3.64123126e-07 -1.74977514e-07 2.93398783e-08 2.28992502e-07 4.04784892e-07 5.40011353e-07 6.22046277e-07 6.43525006e-07 6.03005070e-07 5.05048959e-07 3.59725965e-07 1.81586721e-07 -1.17854410e-08 -2.01502428e-07 -3.69209021e-07 -4.98851704e-07 -5.78208481e-07 -6.00034159e-07 -5.62714088e-07 -4.70367789e-07 -3.32397652e-07 -1.62531393e-07 2.25444994e-08 2.04824504e-07 3.66736169e-07 4.92834238e-07 5.71273705e-07 5.94921536e-07 5.62003041e-07 4.76224617e-07 3.46365860e-07 1.85385238e-07 9.13009948e-09 -1.65220735e-07 -3.20828990e-07 -4.42821062e-07 -5.19707697e-07 -5.44464009e-07 -5.15168551e-07 -4.35143570e-07 -3.12587442e-07 -1.59739216e-07 8.33983826e-09 1.75246606e-07 3.24833090e-07 4.42764750e-07 5.17889924e-07 5.43289794e-07 5.16910200e-07 4.41717956e-07 3.25370721e-07 1.79436473e-07 1.82419607e-08 -1.42535453e-07 -2.87394335e-07 -4.02505592e-07 -4.77034487e-07 -5.04162028e-07 -4.81709645e-07 -4.12310196e-07 -3.03112643e-07 -1.65052878e-07 -1.17648494e-08 1.41759832e-07 2.80632154e-07 3.91503788e-07 4.63844236e-07 4.90935042e-07 4.70487366e-07 4.04826420e-07 3.00628549e-07 1.68240085e-07 2.06472296e-08 -1.27800612e-07 -2.62788698e-07 -3.71419959e-07 -4.43449679e-07 -4.72253782e-07 -4.55439363e-07 -3.95041413e-07 -2.97290101e-07 -1.71974599e-07 -3.14681750e-08 1.10488501e-07 2.40126351e-07 3.44978839e-07 4.15076349e-07 4.43889713e-07 4.28933736e-07 3.71975153e-07 2.78828070e-07 1.58759938e-07 2.35685799e-08 -1.13578002e-07 -2.39425012e-07 -3.41912508e-07 -4.11331507e-07 -4.41243836e-07 -4.29078680e-07 -3.76350816e-07 -2.88482309e-07 -1.74248079e-07 -4.49017925e-08 8.69309870e-08 2.08483598e-07 3.08083195e-07 3.76270441e-07 4.06696648e-07 3.96713440e-07 3.47600312e-07 2.64410895e-07 1.55455685e-07 3.14740072e-08 -9.54224174e-08 -2.12930498e-07 -3.09746321e-07 -3.76650120e-07 -4.07381670e-07 -3.99223063e-07 -3.53234799e-07 -2.74124972e-07 -1.69766979e-07 -5.04149279e-08 7.23051067e-08 1.86528921e-07 2.81302547e-07 3.47634150e-07 3.79348487e-07 3.73662882e-07 3.31431051e-07 2.57033760e-07 1.57929433e-07 4.39106316e-08 -7.38595617e-08 -1.83936553e-07 -2.75702495e-07 -3.40386562e-07 -3.71899300e-07 -3.67401792e-07 -3.27556560e-07 -2.56438276e-07 -1.61115364e-07 -5.09453118e-08 6.33461715e-08 1.70711591e-07 2.60851701e-07 3.25205561e-07 3.57765523e-07 3.55639651e-07 3.19309022e-07 2.52557228e-07 1.62081218e-07 5.68233361e-08 -5.29089044e-08 -1.56448778e-07 -2.43803916e-07 -3.06617442e-07 -3.38964283e-07 -3.37906885e-07 -3.03758308e-07 -2.40029325e-07 -1.53066844e-07 -5.14207460e-08 5.49977898e-08 1.55883684e-07 2.41536728e-07 3.03795018e-07 3.36813228e-07 3.37611690e-07 3.06344710e-07 2.46264154e-07 1.63383931e-07 6.58798074e-08 -3.67156006e-08 -1.34443500e-07 -2.17884434e-07 -2.79065117e-07 -3.12219336e-07 -3.14330397e-07 -2.85404155e-07 -2.28448067e-07 -1.49160287e-07 -5.53607849e-08 4.37788004e-08 1.38630778e-07 2.20045105e-07 2.80230714e-07 3.13499587e-07 3.16802629e-07 2.90006933e-07 2.35889322e-07 1.59848722e-07 6.93669910e-08 -2.67279945e-08 -1.19124526e-07 -1.98930315e-07 -2.58529285e-07 -2.92309383e-07 -2.97191935e-07 -2.72912673e-07 -2.22028900e-07 -1.49653881e-07 -6.29459215e-08 2.95969152e-08 1.18967004e-07 1.96521246e-07 2.54814261e-07 2.88310460e-07 2.93906906e-07 2.71217705e-07 2.22593928e-07 1.52878864e-07 6.89239433e-08 -2.10863573e-08 -1.08434151e-07 -1.84714244e-07 -2.42644639e-07 -2.76763324e-07 -2.83944723e-07 -2.63687048e-07 -2.18144203e-07 -1.51900804e-07 -7.15136464e-08 1.51345734e-08 9.96056362e-08 1.73725058e-07 2.30370717e-07 2.64154833e-07 2.71934047e-07 2.53099363e-07 2.09619311e-07 1.45833687e-07 6.80193494e-08 -1.62285357e-08 -9.87388652e-08 -1.71558062e-07 -2.27717625e-07 -2.61901741e-07 -2.70951022e-07 -2.54154731e-07 -2.13304498e-07 -1.52505817e-07 -7.77670369e-08 3.59310219e-09 8.36609847e-08 1.54696795e-07 2.09881730e-07 2.43971643e-07 2.53794527e-07 2.38544663e-07 1.99846271e-07 1.41581854e-07 6.95032874e-08 -9.33548402e-09 -8.72682187e-08 -1.56761204e-07 -2.11140834e-07 -2.45233690e-07 -2.55857797e-07 -2.42118433e-07 -2.05481077e-07 -1.49615765e-07 -8.00292430e-08 -3.52175457e-09 7.24780298e-08 1.40634889e-07 1.94415659e-07 2.28716132e-07 2.40346125e-07 2.28326686e-07 1.93971779e-07 1.40747829e-07 7.39260088e-08 6.20660537e-11 -7.36449996e-08 -1.40052722e-07 -1.92765429e-07 -2.26748309e-07 -2.38806362e-07 -2.27882720e-07 -1.95148542e-07 -1.43876994e-07 -7.91147427e-08 -7.18387342e-09 6.49366284e-08 1.30289368e-07 1.82611063e-07 2.16934116e-07 2.30059499e-07 2.20855962e-07 1.90357628e-07 1.41651693e-07 7.95682784e-08 1.02035327e-08 -5.96769704e-08 -1.23296177e-07 -1.74520903e-07 -2.08451242e-07 -2.21887427e-07 -2.13629698e-07 -1.84583126e-07 -1.37658359e-07 -7.74790117e-08 -9.92508577e-09 5.84425421e-08 1.21020249e-07 1.71800390e-07 2.05948846e-07 2.20265918e-07 2.13486653e-07 1.86392449e-07 1.41724199e-07 8.39064669e-08 1.86104019e-08 -4.78014667e-08 -1.08894238e-07 -1.58783234e-07 -1.92700002e-07 -2.07447283e-07 -2.01699598e-07 -1.76121213e-07 -1.33291078e-07 -7.74430676e-08 -1.40476013e-08 5.07240012e-08 1.10600051e-07 1.59815465e-07 1.93666481e-07 2.08959777e-07 2.04313124e-07 1.80279303e-07 1.39282291e-07 8.53728507e-08 2.38281409e-08 -3.93650957e-08 -9.80931958e-08 -1.46707404e-07 -1.80567586e-07 -1.96485527e-07 -1.93025493e-07 -1.70633741e-07 -1.31585380e-07 -7.97546817e-08 -2.02319709e-08 4.11750192e-08 9.85065502e-08 1.46227989e-07 1.79762781e-07 1.95929992e-07 1.93244599e-07 1.72052240e-07 1.34486245e-07 8.42520305e-08 2.62606226e-08 -3.38524872e-08 -9.02760355e-08 -1.37585816e-07 -1.71267166e-07 -1.88146791e-07 -1.86692659e-07 -1.67153638e-07 -1.31526215e-07 -8.33524021e-08 -2.73692365e-08 3.09554571e-08 8.59555915e-08 1.32315771e-07 1.65583527e-07 1.82595482e-07 1.81776696e-07 1.63284876e-07 1.28986321e-07 8.22667682e-08 2.76962844e-08 -2.94186716e-08 -8.35521096e-08 -1.29493982e-07 -1.62852401e-07 -1.80474194e-07 -1.80743570e-07 -1.63730605e-07 -1.31175974e-07 -8.63142077e-08 -3.35533926e-08 2.19570084e-08 7.48278529e-08 1.19952682e-07 1.53000135e-07 1.70828961e-07 1.71785862e-07 1.55857984e-07 1.24666006e-07 8.12993062e-08 3.00099224e-08 -2.42044056e-08 -7.60872342e-08 -1.20633032e-07 -1.53570008e-07 -1.71769613e-07 -1.73543469e-07 -1.58799574e-07 -1.29043366e-07 -8.72243073e-08 -3.74435869e-08 1.54481288e-08 6.63234443e-08 1.10275437e-07 1.43091119e-07 1.61655476e-07 1.64247369e-07 1.50699199e-07 1.22405572e-07 8.21808416e-08 3.39800483e-08 -1.74890943e-08 -6.72251389e-08 -1.10418019e-07 -1.42913335e-07 -1.61610985e-07 -1.64759933e-07 -1.52121097e-07 -1.24983242e-07 -8.60310465e-08 -3.90788069e-08 1.13038225e-08 6.02373557e-08 1.03005833e-07 1.35512116e-07 1.54671168e-07 1.58703588e-07 1.47301496e-07 1.21651313e-07 8.43119322e-08 3.89607359e-08 -9.96735685e-09 -5.77123948e-08 -9.96512980e-08 -1.31744346e-07 -1.50923155e-07 -1.55382892e-07 -1.44750924e-07 -1.20116171e-07 -8.39169703e-08 -3.96989711e-08 8.23293347e-09 5.52344777e-08 9.67727576e-08 1.28864100e-07 1.48456779e-07 1.53721831e-07 1.44224265e-07 1.20958667e-07 8.62463897e-08 4.35048992e-08 -3.08781618e-09 -4.90008419e-08 -8.97901829e-08 -1.21528188e-07 -1.41181054e-07 -1.46898159e-07 -1.38185634e-07 -1.15947926e-07 -8.23939369e-08 -4.08174325e-08 4.72646878e-09 4.98169669e-08 9.00968113e-08 1.21693442e-07 1.41591333e-07 1.47919770e-07 1.40128594e-07 1.19035443e-07 8.67404875e-08 4.64175182e-08 2.00213898e-09 -4.21923131e-08 -8.18936447e-08 -1.13283827e-07 -1.33366228e-07 -1.40251763e-07 -1.33336631e-07 -1.13354965e-07 -8.23018284e-08 -4.32346166e-08 2.74078989e-11 4.32759245e-08 8.23223338e-08 1.13402808e-07 1.33540460e-07 1.40829802e-07 1.34616305e-07 1.15554192e-07 8.55373828e-08 4.75108463e-08 5.18113769e-09 -3.73454586e-08 -7.59618421e-08 -1.06957339e-07 -1.27374856e-07 -1.35293579e-07 -1.30010204e-07 -1.12101619e-07 -8.33634904e-08 -4.66312390e-08 -5.50123237e-09 3.60204037e-08 7.39070762e-08 1.04501301e-07 1.24866885e-07 1.33069813e-07 1.28360984e-07 1.11243554e-07 8.34188638e-08 4.76167090e-08 7.32687382e-09 -3.35416858e-08 -7.10407337e-08 -1.01564807e-07 -1.22198473e-07 -1.30995355e-07 -1.27162226e-07 -1.11130787e-07 -8.45106484e-08 -4.99285940e-08 -1.07701396e-08 2.91511843e-08 6.59645431e-08 9.61164649e-08 1.16713222e-07 1.25797939e-07 1.22535904e-07 1.07290565e-07 8.15832962e-08 4.79413471e-08 9.64913583e-09 -2.95726392e-08 -6.59287387e-08 -9.59168054e-08 -1.16664904e-07 -1.26206671e-07 -1.23667717e-07 -1.09345618e-07 -8.46762158e-08 -5.20899690e-08 -1.47726846e-08 2.36457972e-08 5.94445712e-08 8.91719740e-08 1.09978335e-07 1.19889125e-07 1.17992306e-07 1.04522137e-07 8.08317549e-08 4.92576331e-08 1.28894982e-08 -2.47316721e-08 -5.99580435e-08 -8.93882390e-08 -1.10195350e-07 -1.20398032e-07 -1.19048694e-07 -1.06320918e-07 -8.34880740e-08 -5.27956351e-08 -1.72399946e-08 1.97244506e-08 5.45213192e-08 8.37986872e-08 1.04752406e-07 1.15395111e-07 1.14745126e-07 1.02917321e-07 8.11075269e-08 5.14724550e-08 1.69171563e-08
9.28438716e-04 8.94992027e-04 8.37670453e-04 7.59447694e-04 6.64336450e-04 5.57136961e-04 4.43139019e-04 3.27797927e-04 2.16406467e-04 1.13784959e-04 2.40098443e-05 -4.98017184e-05 -1.05638129e-04 -1.42662396e-04 -1.61201580e-04 -1.62659854e-04 -1.49363805e-04 -1.24353110e-04 -9.11332910e-05 -5.34093806e-05 -1.48201275e-05 2.13083813e-05 5.21729017e-05 7.56535170e-05 9.04151184e-05 9.59453210e-05 9.25291792e-05 8.11658004e-05 6.34361235e-05 4.13344269e-05 1.70783698e-05 -7.08665784e-06 -2.90733584e-05 -4.71144799e-05 -5.98893680e-05 -6.66068981e-05 -6.70404142e-05 -6.15143188e-05 -5.08458608e-05 -3.62491126e-05 -1.92108786e-05 -1.35012591e-06 1.57266430e-05 3.05618673e-05 4.19642533e-05 4.90980077e-05 5.15377555e-05 4.92860388e-05 4.27535577e-05 3.27054266e-05 2.01794450e-05 6.38450179e-06 -7.41141852e-06 -1.99936472e-05 -3.03040375e-05 -3.75264932e-05 -4.11481824e-05 -4.09921183e-05 -3.72194038e-05 -3.03020965e-05 -2.09701319e-05 -1.01378520e-05 1.18276446e-06 1.19741772e-05 2.13024983e-05 2.83962107e-05 3.27079272e-05 3.39544179e-05 3.21321762e-05 2.75080076e-05 2.05863123e-05 1.20566965e-05 2.72714303e-06 -6.55094754e-06 -1.49590300e-05 -2.17822925e-05 -2.64691165e-05 -2.86742858e-05 -2.82826811e-05 -2.54120093e-05 -2.03949913e-05 -1.37432190e-05 -6.09642630e-06 1.83791806e-06 9.34909063e-06 1.57858770e-05 2.06121549e-05 2.34506310e-05 2.41112434e-05 2.26021994e-05 1.91232003e-05 1.40419878e-05 7.85677918e-06 1.14832506e-06 -5.47387563e-06 -1.14262855e-05 -1.62021109e-05 -1.94137917e-05 -2.08236945e-05 -2.03606477e-05 -1.81212748e-05 -1.43564576e-05 -9.44456047e-06 -3.85417309e-06 1.90002748e-06 7.30418972e-06 1.18907437e-05 1.52784205e-05 1.72034507e-05 1.75394384e-05 1.63044811e-05 1.36552772e-05 9.86912497e-06 5.31576249e-06 4.21843041e-07 -4.36858678e-06 -8.63398264e-06 -1.20120194e-05 -1.42299637e-05 -1.51261900e-05 -1.46611903e-05 -1.29174089e-05 -1.00882456e-05 -6.45752623e-06 -2.37154910e-06 1.79358571e-06 5.66631520e-06 8.91251333e-06 1.12640639e-05 1.25406896e-05 1.26632934e-05 1.16578768e-05 9.64996941e-06 6.85035327e-06 3.53361902e-06 1.16877770e-08 -3.39518276e-06 -6.38723871e-06 -8.71134201e-06 -1.01821007e-05 -1.06962786e-05 -1.02394011e-05 -8.88420456e-06 -6.78132301e-06 -4.14328664e-06 -1.22347833e-06 1.70790530e-06 4.38863372e-06 6.58771209e-06 8.12509414e-06 8.88617638e-06 8.82993277e-06 7.99015869e-06 6.46993121e-06 4.43000219e-06 2.07236686e-06 -3.79352414e-07 -2.70083014e-06 -4.68733360e-06 -6.17157206e-06 -7.03756075e-06 -7.22937081e-06 -6.75413724e-06 -5.67923841e-06 -4.12409417e-06 -2.24750493e-06 -2.31831268e-07 1.73443971e-06 3.47409736e-06 4.83699108e-06 5.71280494e-06 6.03975337e-06 5.80853634e-06 5.06134752e-06 3.88619032e-06 2.40717863e-06 7.71847316e-07 -8.63261322e-07 -2.34734952e-06 -3.54908334e-06 -4.36804634e-06 -4.74294405e-06 -4.65590765e-06 -4.13262611e-06 -3.23843229e-06 -2.07083868e-06 -7.49332654e-07 5.96530281e-07 1.83957117e-06 2.86679311e-06 3.58946696e-06 3.95061095e-06 3.92924917e-06 3.54115377e-06 2.83611390e-06 1.89209818e-06 8.06957414e-07 -3.11475489e-07 -1.35590650e-06 -2.22971265e-06 -2.85574267e-06 -3.18299712e-06 -3.19062271e-06 -2.88892545e-06 -2.31739741e-06 -1.54003427e-06 -6.38468519e-07 2.96365385e-07 1.17319936e-06 1.90916314e-06 2.43745571e-06 2.71325773e-06 2.71737257e-06 2.45731397e-06 1.96580875e-06 1.29693007e-06 5.20296202e-07 -2.86057770e-07 -1.04341756e-06 -1.67998040e-06 -2.13757638e-06 -2.37690043e-06 -2.38079301e-06 -2.15530649e-06 -1.72851244e-06 -1.14722246e-06 -4.71990390e-07 2.29080922e-07 8.87103624e-07 1.43907577e-06 1.83382054e-06 2.03664079e-06 2.03227242e-06 1.82589370e-06 1.44213944e-06 9.22262141e-07 3.19756633e-07 -3.05094834e-07 -8.91207081e-07 -1.38261762e-06 -1.73378378e-06 -1.91375546e-06 -1.90884606e-06 -1.72357764e-06 -1.37984703e-06 -9.14431774e-07 -3.75112518e-07 1.84184803e-07 7.08737586e-07 1.14833952e-06 1.46206636e-06 1.62204580e-06 1.61588840e-06 1.44757231e-06 1.13672784e-06 7.16423213e-07 2.29695386e-07 -2.74814343e-07 -7.47680564e-07 -1.14349585e-06 -1.42519088e-06 -1.56746497e-06 -1.55901278e-06 -1.40335482e-06 -1.11821834e-06 -7.33555387e-07 -2.88415176e-07 1.73005810e-07 6.05739230e-07 9.68415149e-07 1.22720497e-06 1.35896369e-06 1.35328222e-06 1.21327087e-06 9.55020751e-07 6.05818368e-07 2.01308028e-07 -2.18105608e-07 -6.11253803e-07 -9.40205709e-07 -1.17388910e-06 -1.29098626e-06 -1.28183737e-06 -1.14918389e-06 -9.07699519e-07 -5.82374076e-07 -2.05925434e-07 1.84494362e-07 5.50968888e-07 8.58502133e-07 1.07836182e-06 1.19076350e-06 1.18664630e-06 1.06838318e-06 8.49373553e-07 5.52575340e-07 2.08134709e-07 -1.49643298e-07 -4.85680259e-07 -7.67533254e-07 -9.68497172e-07 -1.07010520e-06 -1.06379482e-06 -9.51590693e-07 -7.45753150e-07 -4.67441644e-07 -1.44536723e-07 1.91156330e-07 5.07042960e-07 7.72905848e-07 9.63795907e-07 1.06237227e-06 1.06047297e-06 9.59775480e-07 7.71496134e-07 5.15171194e-07 2.16650165e-07 -9.44935711e-08 -3.87876342e-07 -6.35255985e-07 -8.13235955e-07 -9.05463754e-07 -9.04118217e-07 -8.10551552e-07 -6.35035539e-07 -3.95648576e-07 -1.16422679e-07 1.75060502e-07 4.50385107e-07 6.83061127e-07 8.51062063e-07 9.38897587e-07 9.39027276e-07 8.52487227e-07 6.88679368e-07 4.64354666e-07 2.01898903e-07 -7.29043292e-08 -3.33410553e-07 -5.54702315e-07 -7.15977214e-07 -8.02508091e-07 -8.06991109e-07 -7.30159393e-07 -5.80611972e-07 -3.73884519e-07 -1.30860998e-07 1.24312097e-07 3.66601197e-07 5.72517814e-07 7.22371620e-07 8.02129015e-07 8.04702397e-07 7.30552487e-07 5.87553845e-07 3.90145412e-07 1.57856781e-07 -8.66399785e-08 -3.19759067e-07 -5.19291603e-07 -6.66536183e-07 -7.48065372e-07 -7.56961796e-07 -6.93410640e-07 -5.64598839e-07 -3.83938790e-07 -1.69699419e-07 5.68162476e-08 2.73365783e-07 4.58928798e-07 5.95725552e-07 6.70899406e-07 6.77704384e-07 6.16088806e-07 4.92625356e-07 3.19801835e-07 1.14748240e-07 -1.02470536e-07 -3.10826590e-07 -4.90372079e-07 -6.24155269e-07 -6.99825988e-07 -7.10778762e-07 -6.56728304e-07 -5.43668085e-07 -3.83222662e-07 -1.91462977e-07 1.26950875e-08 2.09349655e-07 3.79547055e-07 5.07103500e-07 5.80139610e-07 5.92182574e-07 5.42734149e-07 4.37255322e-07 2.86575339e-07 1.05788273e-07 -8.72508634e-08 -2.73680946e-07 -4.35468405e-07 -5.57141761e-07 -6.27260574e-07 -6.39479586e-07 -5.93109601e-07 -4.93126116e-07 -3.49630508e-07 -1.76821565e-07 8.41829678e-09 1.88181665e-07 3.45276827e-07 4.64881599e-07 5.35951458e-07 5.52248399e-07 5.12895060e-07 4.22405294e-07 2.90193603e-07 1.29615987e-07 -4.33604286e-08 -2.11726767e-07 -3.59086856e-07 -4.71236046e-07 -5.37512710e-07 -5.51794097e-07 -5.13043850e-07 -4.25362756e-07 -2.97542639e-07 -1.42171403e-07 2.56199835e-08 1.89644048e-07 3.34231045e-07 4.45737975e-07 5.13847258e-07 5.32531648e-07 5.00595398e-07 4.21743472e-07 3.04176637e-07 1.59756043e-07 2.82212576e-09 -1.51214841e-07 -2.87374230e-07 -3.92548873e-07 -4.56754291e-07 -4.74064515e-07 -4.43147005e-07 -3.67348777e-07 -2.54329626e-07 -1.15282029e-07 3.61830321e-08 1.85373593e-07 3.17946400e-07 4.21289739e-07 4.85726296e-07 5.05421510e-07 4.78912387e-07 4.09209122e-07 3.03463655e-07 1.72241070e-07 2.84678318e-08 -1.13838592e-07 -2.40934074e-07 -3.40673526e-07 -4.03670157e-07 -4.24177867e-07 -4.00614045e-07 -3.35675380e-07 -2.36039242e-07 -1.11683048e-07 2.51091744e-08 1.60954337e-07 2.82673380e-07 3.78563268e-07 4.39515178e-07 4.59872315e-07 4.37946679e-07 3.76147919e-07 2.80715153e-07 1.61081104e-07 2.89331920e-08 -1.02935118e-07 -2.21869951e-07 -3.16578466e-07 -3.78208325e-07 -4.01182125e-07 -3.83708292e-07 -3.27921836e-07 -2.39644514e-07 -1.27790807e-07 -3.48011940e-09 1.21056594e-07 2.33668384e-07 3.23458115e-07 3.81825282e-07 4.03278207e-07 3.85939058e-07 3.31695485e-07 2.45987162e-07 1.37250884e-07 1.60806739e-08 -1.05813625e-07 -2.16746988e-07 -3.06188065e-07 -3.65767315e-07 -3.90067989e-07 -3.77125355e-07 -3.28588298e-07 -2.49530442e-07 -1.47931914e-07 -3.38844411e-08 8.14011084e-08 1.86687338e-07 2.71796672e-07 3.28586561e-07 3.51720214e-07 3.39160043e-07 2.92338369e-07 2.15991467e-07 1.17675658e-07 7.01477401e-09 -1.05246243e-07 -2.08288556e-07 -2.92265550e-07 -3.49246765e-07 -3.73969273e-07 -3.64325364e-07 -3.21541592e-07 -2.50034190e-07 -1.56957427e-07 -5.14909144e-08 5.60632835e-08 1.55284958e-07 2.36643716e-07 2.92413174e-07 3.17403758e-07 3.09444732e-07 2.69570797e-07 2.01897506e-07 1.13199915e-07 1.22374493e-08 -9.11078534e-08 -1.86795037e-07 -2.65595960e-07 -3.19981134e-07 -3.44834725e-07 -3.37930923e-07 -3.00127447e-07 -2.35259616e-07 -1.49747507e-07 -5.19562362e-08 4.86268938e-08 1.42317591e-07 2.20171873e-07 2.74844892e-07 3.01288825e-07 2.97223650e-07 2.63336925e-07 2.03195345e-07 1.22878706e-07 3.03736931e-08 -6.52121712e-08 -1.54539125e-07 -2.28939732e-07 -2.81251866e-07 -3.06500160e-07 -3.02361176e-07 -2.69368920e-07 -2.10842716e-07 -1.32546428e-07 -4.21139030e-08 5.17021815e-08 1.39884188e-07 2.14022880e-07 2.67125725e-07 2.94282521e-07 2.93125024e-07 2.64037650e-07 2.10100650e-07 1.36773169e-07 5.13486338e-08 -3.77632594e-08 -1.21857384e-07 -1.92776770e-07 -2.43697285e-07 -2.69777986e-07 -2.68615246e-07 -2.40458135e-07 -1.88165932e-07 -1.16913649e-07 -3.36758013e-08 5.34601653e-08 1.36083242e-07 2.06274043e-07 2.57366864e-07 2.84585282e-07 2.85490839e-07 2.60202658e-07 2.11368365e-07 1.43890863e-07 6.44389902e-08 -1.92091400e-08 -9.89255399e-08 -1.67020380e-07 -2.16982327e-07 -2.44099942e-07 -2.45904917e-07 -2.22395513e-07 -1.76020070e-07 -1.11423843e-07 -3.49851912e-08 4.58126465e-08 1.23112343e-07 1.89444542e-07 2.38447368e-07 2.65474059e-07 2.68030818e-07 2.46003665e-07 2.01653758e-07 1.39383182e-07 6.52953705e-08 -1.34060053e-08 -8.91205566e-08 -1.54588381e-07 -2.03589531e-07 -2.31538367e-07 -2.35916054e-07 -2.16500469e-07 -1.75372606e-07 -1.16700321e-07 -4.63217916e-08 2.88297942e-08 1.01403641e-07 1.64344743e-07 2.11574081e-07 2.38570097e-07 2.42795879e-07 2.23931770e-07 1.83892163e-07 1.26626250e-07 5.77233615e-08 -1.61377116e-08 -8.78411906e-08 -1.50524867e-07 -1.98241762e-07 -2.26529128e-07 -2.32830365e-07 -2.16730035e-07 -1.79980415e-07 -1.26318349e-07 -6.10914337e-08 9.26915453e-09 7.78772561e-08 1.38060367e-07 1.84003432e-07 2.11305739e-07 2.17397613e-07 2.01777523e-07 1.66047789e-07 1.13746704e-07 4.99945501e-08 -1.90111235e-08 -8.66012386e-08 -1.46282772e-07 -1.92365344e-07 -2.20506360e-07 -2.28122523e-07 -2.14628771e-07 -1.81482587e-07 -1.32030591e-07 -7.11734685e-08 -4.88270289e-09 6.03832511e-08 1.18306316e-07 1.63318768e-07 1.91136972e-07 1.99167760e-07 1.86748927e-07 1.55201624e-07 1.07690684e-07 4.89075687e-08 -1.53923662e-08 -7.89526930e-08 -1.35623792e-07 -1.79956794e-07 -2.07726226e-07 -2.16331297e-07 -2.05037718e-07 -1.75037674e-07 -1.29323192e-07 -7.23862737e-08 -9.77579874e-09 5.24451285e-08 1.08288334e-07 1.52419022e-07 1.80667655e-07 1.90426171e-07 1.80890933e-07 1.53129807e-07 1.09967921e-07 5.57042080e-08 -4.31287891e-09 -6.42086512e-08 -1.18153297e-07 -1.60925351e-07 -1.88413083e-07 -1.98005705e-07 -1.88837212e-07 -1.61860142e-07 -1.19743094e-07 -6.66029425e-08 -7.59856265e-09 5.15738408e-08 1.05234470e-07 1.48268916e-07 1.76619343e-07 1.87670735e-07 1.80495438e-07 1.55933199e-07 1.16499867e-07 6.61345794e-08 9.81077156e-09 -4.69506056e-08 -9.86180502e-08 -1.40184469e-07 -1.67648419e-07 -1.78395419e-07 -1.71443026e-07 -1.47526742e-07 -1.09019354e-07 -5.96924236e-08 -4.34386710e-09 5.16716159e-08 1.02963333e-07 1.44625985e-07 1.72711217e-07 1.84604051e-07 1.79268316e-07 1.57338082e-07 1.21047106e-07 7.40040074e-08 2.08357600e-08 -3.32653141e-08 -8.30467249e-08 -1.23704029e-07 -1.51342948e-07 -1.63350949e-07 -1.58642880e-07 -1.37757573e-07 -1.02796912e-07 -5.72141001e-08 -5.47242039e-09 4.73918092e-08 9.62593383e-08 1.36423438e-07 1.64042801e-07 1.76508339e-07 1.72688852e-07 1.53032482e-07 1.19514941e-07 7.54403050e-08 2.51144426e-08 -2.65766616e-08 -7.46424204e-08 -1.14470737e-07 -1.42271917e-07 -1.55440702e-07 -1.52801855e-07 -1.34716168e-07 -1.03037394e-07 -6.09250434e-08 -1.25319157e-08 3.74027525e-08 8.40147110e-08 1.22785769e-07 1.49978932e-07 1.62995727e-07 1.60621551e-07 1.43135947e-07 1.12277814e-07 7.10697008e-08 2.35188960e-08 -2.57751404e-08 -7.20685633e-08 -1.10932557e-07 -1.38679907e-07 -1.52717648e-07 -1.51792084e-07 -1.36103038e-07 -1.07276966e-07 -6.82022663e-08 -2.27434118e-08 2.46378264e-08 6.93169633e-08 1.06954885e-07 1.33916044e-07 1.47616479e-07 1.46768374e-07 1.31498025e-07 1.03326479e-07 6.50153935e-08 2.02937168e-08 -2.65077774e-08 -7.08782960e-08 -1.08564104e-07 -1.35978539e-07 -1.50545443e-07 -1.50943158e-07 -1.37225980e-07 -1.10811949e-07 -7.43388373e-08 -3.14029170e-08 1.37936547e-08 5.68522574e-08 9.36041827e-08 1.20512641e-07 1.35011657e-07 1.35749385e-07 1.22712821e-07 9.72224095e-08 6.17977372e-08 1.99079373e-08 -2.43685024e-08 -6.67411666e-08 -1.03123678e-07 -1.30027874e-07 -1.44898197e-07 -1.46354259e-07 -1.34318567e-07 -1.10017635e-07 -7.58569876e-08 -3.51827799e-08 8.04639928e-09 4.96453187e-08 8.56079383e-08 1.12493933e-07 1.27758623e-07 1.29994683e-07 1.19062690e-07 9.60984317e-08 6.33968464e-08 2.41844391e-08 -1.76972910e-08 -5.81663739e-08 -9.32963315e-08 -1.19695207e-07 -1.34831069e-07 -1.37272794e-07 -1.26823228e-07 -1.04532386e-07 -7.25899807e-08 -3.41082427e-08 7.18342276e-09 4.73020171e-08 8.23973103e-08 1.09123529e-07 1.24960491e-07 1.28453367e-07 1.19348287e-07 9.86111564e-08 6.83284187e-08 3.14999298e-08 -8.25552872e-09 -4.70531996e-08 -8.11193596e-08 -1.07155814e-07 -1.22656692e-07 -1.26147127e-07 -1.17321108e-07 -9.70656480e-08 -6.73694595e-08 -3.11255111e-08 8.15294415e-09 4.66750076e-08 8.07400280e-08 1.07095057e-07 1.23247346e-07 1.27701877e-07 1.20101299e-07 1.01255193e-07 7.30563515e-08 3.82926816e-08 3.73413786e-10 -3.70035169e-08 -7.02104728e-08 -9.60406720e-08 -1.12016426e-07 -1.16625449e-07 -1.09462721e-07 -9.12646043e-08 -6.38324224e-08 -2.98533867e-08 7.36333428e-09 4.42095042e-08 7.71281528e-08 1.02957372e-07 1.19234331e-07 1.24430318e-07 1.18094360e-07 1.00891972e-07 7.45357486e-08 4.16149996e-08 5.34137073e-09 -3.07645842e-08 -6.32152852e-08 -8.88932905e-08 -1.05351136e-07 -1.11045040e-07 -1.05480146e-07 -8.92536820e-08 -6.39922849e-08 -3.21900573e-08 3.03656188e-09 3.82530205e-08 7.00402942e-08 9.53255383e-08 1.11677792e-07 1.17540291e-07 1.12377197e-07 9.67209432e-08 7.21160421e-08 4.09652602e-08 6.29346531e-09 -2.85476596e-08 -6.02052020e-08 -8.56492974e-08 -1.02464735e-07 -1.09081833e-07 -1.04924521e-07 -9.04616738e-08 -6.71571559e-08 -3.73238424e-08 -3.89616586e-09 2.98564626e-08 6.06473824e-08 8.54906996e-08 1.01988828e-07 1.08561879e-07 1.04596971e-07 9.05033543e-08 6.76684441e-08 3.83194249e-08 5.30423372e-09 -2.81865539e-08 -5.89297813e-08 -8.39815831e-08 -1.00960905e-07 -1.08277367e-07 -1.05281679e-07 -9.23243773e-08 -7.07176178e-08 -4.26041117e-08 -1.07462937e-08 2.17435494e-08 5.17058405e-08 7.62395513e-08 9.29817387e-08 1.00333837e-07 9.76130623e-08 8.51145844e-08 6.40788543e-08 3.65676251e-08 5.26106267e-09 -2.68041025e-08 -5.65298149e-08 -8.10566173e-08 -9.80392321e-08 -1.05871252e-07 -1.03837424e-07 -9.21790860e-08 -7.20668172e-08 -4.54833156e-08 -1.50282092e-08 1.63359771e-08 4.55719013e-08 6.98615184e-08 8.68777466e-08 9.50075212e-08 9.35048483e-08 8.25593516e-08 6.32740382e-08 3.75547991e-08 7.92271259e-09 -2.27323894e-08 -5.14329985e-08 -7.54023346e-08 -9.23321389e-08 -1.00604050e-07 -9.94433321e-08 -8.89903714e-08 -7.02833597e-08 -4.51542056e-08 -1.60480988e-08 1.42155082e-08 4.27171410e-08 6.67200973e-08 8.39344066e-08 9.27364968e-08 9.23235074e-08 8.27875835e-08 6.51032939e-08 4.10297424e-08 1.29371894e-08
8.34316649e-04 8.06752313e-04 7.59447694e-04 6.94752854e-04 6.15844108e-04 5.26530140e-04 4.31021813e-04 3.33681269e-04 2.38767028e-04 1.50191976e-04 7.13098292e-05 4.74358029e-06 -4.77338779e-05 -8.52605096e-05 -1.07885067e-04 -1.16508299e-04 -1.12771560e-04 -9.89024443e-05 -7.75298014e-05 -5.14821902e-05 -2.35845558e-05 3.53256098e-06 2.75984187e-05 4.68315711e-05 6.00260165e-05 6.65900644e-05 6.65376321e-05 6.04352444e-05 4.93111717e-05 3.45356805e-05 1.76831505e-05 3.87669360e-07 -1.57963525e-05 -2.95179460e-05 -3.97288833e-05 -4.57520164e-05 -4.73149325e-05 -4.45481467e-05 -3.79499255e-05 -2.83224252e-05 -1.66859171e-05 -4.17933430e-06 8.04390320e-06 1.89158613e-05 2.75417033e-05 3.32681833e-05 3.57281621e-05 3.48585099e-05 3.08911047e-05 2.43189142e-05 1.58411615e-05 6.29317103e-06 -3.43243942e-06 -1.24661035e-05 -2.00362246e-05 -2.55324553e-05 -2.85523622e-05 -2.89281250e-05 -2.67317577e-05 -2.22592453e-05 -1.59957890e-05 -8.56589575e-06 -6.73219230e-07 6.96423984e-06 1.36777651e-05 1.89048942e-05 2.22350057e-05 2.34399566e-05 2.24876295e-05 1.95378100e-05 1.49213690e-05 9.10515104e-06 2.64612936e-06 -3.86079094e-06 -9.83653505e-06 -1.47684194e-05 -1.82531834e-05 -2.00289625e-05 -1.99937587e-05 -1.82092250e-05 -1.48899044e-05 -1.03793401e-05 -5.11557567e-06 4.10580398e-07 5.70062216e-06 1.02926719e-05 1.38011808e-05 1.59486490e-05 1.65868154e-05 1.57057720e-05 1.34305710e-05 1.00060043e-05 5.77126318e-06 1.12702109e-06 -3.50192083e-06 -7.70499064e-06 -1.11217836e-05 -1.34724756e-05 -1.45801871e-05 -1.43835595e-05 -1.29387227e-05 -1.04107944e-05 -7.05597734e-06 -3.19611649e-06 8.11803591e-07 4.60836962e-06 7.86369267e-06 1.03057927e-05 1.17430021e-05 1.20785768e-05 1.13164484e-05 9.55786784e-06 6.98950698e-06 3.86432714e-06 4.77127451e-07 -2.86289702e-06 -5.86005962e-06 -8.25805402e-06 -9.86155282e-06 -1.05517374e-05 -1.02945567e-05 -9.14119541e-06 -7.22094095e-06 -4.72731074e-06 -1.89887637e-06 1.00334765e-06 3.71983222e-06 6.01560488e-06 7.70043141e-06 8.64439282e-06 8.78760558e-06 8.14339317e-06 6.79482364e-06 4.88512320e-06 2.60300941e-06 1.64410420e-07 -2.20768318e-06 -4.30337258e-06 -5.94420548e-06 -6.99814131e-06 -7.38988957e-06 -7.10583661e-06 -6.19328602e-06 -4.75425756e-06 -2.93457078e-06 -9.09342183e-07 1.13368778e-06 3.01142907e-06 4.56174333e-06 5.65733424e-06 6.21605043e-06 6.20678570e-06 5.65058352e-06 4.61699885e-06 3.21619785e-06 1.58764611e-06 -1.13480945e-07 -1.73086154e-06 -3.12121339e-06 -4.16682731e-06 -4.78536448e-06 -4.93611590e-06 -4.62227017e-06 -3.88911310e-06 -2.81845588e-06 -1.51992297e-06 -1.19996981e-07 1.25010552e-06 2.46658136e-06 3.42409937e-06 4.04479374e-06 4.28443642e-06 4.13531513e-06 3.62566160e-06 2.81579629e-06 1.79145235e-06 6.54986793e-07 -4.84642149e-07 -1.52216569e-06 -2.36560475e-06 -2.94431494e-06 -3.21478317e-06 -3.16371329e-06 -2.80820326e-06 -2.19309298e-06 -1.38582180e-06 -4.69355044e-07 4.66098956e-07 1.33177011e-06 2.04858356e-06 2.55423496e-06 2.80846080e-06 2.79606870e-06 2.52751542e-06 2.03705655e-06 1.37871862e-06 6.20540969e-07 -1.62316919e-07 -8.94918143e-07 -1.50963538e-06 -1.95232174e-06 -2.18701107e-06 -2.19874888e-06 -1.99434286e-06 -1.60102507e-06 -1.06321527e-06 -4.37748996e-07 2.11931316e-07 8.22039828e-07 1.33455698e-06 1.70260859e-06 1.89462352e-06 1.89690867e-06 1.71444091e-06 1.36985046e-06 9.00743323e-07 3.55664391e-07 -2.10875612e-07 -7.43808429e-07 -1.19282263e-06 -1.51707787e-06 -1.68888357e-06 -1.69601663e-06 -1.54249172e-06 -1.24775011e-06 -8.44385400e-07 -3.74661753e-07 1.13810923e-07 5.72808173e-07 9.58164062e-07 1.23393836e-06 1.37568951e-06 1.37256010e-06 1.22800270e-06 9.59108383e-07 5.94635343e-07 1.71957760e-07 -2.66746421e-07 -6.78684112e-07 -1.02460022e-06 -1.27249564e-06 -1.40056202e-06 -1.39906720e-06 -1.27103318e-06 -1.03166738e-06 -7.06628875e-07 -3.29322246e-07 6.24995395e-08 4.30480801e-07 7.39388481e-07 9.60458367e-07 1.07404695e-06 1.07134727e-06 9.55022299e-07 7.38716505e-07 4.45515408e-07 1.05522828e-07 -2.47192862e-07 -5.77975867e-07 -8.54951461e-07 -1.05206017e-06 -1.15147140e-06 -1.14515497e-06 -1.03547491e-06 -8.34766487e-07 -5.63956426e-07 -2.50377526e-07 7.49963574e-08 3.80617018e-07 6.37428499e-07 8.21637141e-07 9.16922716e-07 9.15886987e-07 8.20613169e-07 6.42297939e-07 4.00007865e-07 1.18695777e-07 -1.73318443e-07 -4.47149754e-07 -6.76156894e-07 -8.38486632e-07 -9.19111880e-07 -9.11175043e-07 -8.16518412e-07 -6.45363741e-07 -4.15186081e-07 -1.48903948e-07 1.27428021e-07 3.87192776e-07 6.05797789e-07 7.63024836e-07 8.44919268e-07 8.45043328e-07 7.64982441e-07 6.14067132e-07 4.08349782e-07 1.68946648e-07 -8.00847294e-08 -3.14120392e-07 -5.10363639e-07 -6.50025764e-07 -7.20086276e-07 -7.14468701e-07 -6.34527037e-07 -4.88806054e-07 -2.92109466e-07 -6.39760511e-08 1.73280058e-07 3.96769238e-07 5.85250191e-07 7.21162395e-07 7.92273440e-07 7.92787509e-07 7.23815565e-07 5.93170735e-07 4.14518336e-07 2.05971637e-07 -1.17230973e-08 -2.17231068e-07 -3.90702226e-07 -5.15672492e-07 -5.80611475e-07 -5.79972011e-07 -5.14646824e-07 -3.91796138e-07 -2.24071488e-07 -2.83187915e-08 1.76106907e-07 3.69247153e-07 5.32478879e-07 6.50298771e-07 7.11782503e-07 7.11582338e-07 6.50372503e-07 5.34706625e-07 3.76308556e-07 1.90872467e-07 -3.50552704e-09 -1.88107955e-07 -3.45414007e-07 -4.60778739e-07 -5.23813145e-07 -5.29335315e-07 -4.77806298e-07 -3.75214920e-07 -2.32429639e-07 -6.40866383e-08 1.12872649e-07 2.80868906e-07 4.23393621e-07 5.26593453e-07 5.80578702e-07 5.80332849e-07 5.26140081e-07 4.23495352e-07 2.82511860e-07 1.16889248e-07 -5.74525559e-08 -2.23937879e-07 -3.66944714e-07 -4.73303003e-07 -5.33538322e-07 -5.42743843e-07 -5.01000684e-07 -4.13311319e-07 -2.89058140e-07 -1.41045011e-07 1.57807611e-08 1.65798909e-07 2.94234856e-07 3.88579251e-07 4.39772426e-07 4.43041988e-07 3.98316608e-07 3.10180760e-07 1.87380046e-07 4.19298779e-08 -1.12081898e-07 -2.59879372e-07 -3.87434119e-07 -4.82812637e-07 -5.37306584e-07 -5.46238940e-07 -5.09371834e-07 -4.30881005e-07 -3.18904128e-07 -1.84711210e-07 -4.15814040e-08 9.65021309e-08 2.16211330e-07 3.06154310e-07 3.57955634e-07 3.67033510e-07 3.33002117e-07 2.59664157e-07 1.54598767e-07 2.83888283e-08 -1.06433840e-07 -2.36620555e-07 -3.49494210e-07 -4.34169079e-07 -4.82584866e-07 -4.90256969e-07 -4.56673558e-07 -3.85304728e-07 -2.83226779e-07 -1.60401991e-07 -2.86869406e-08 9.93320855e-08 2.11562262e-07 2.97567288e-07 3.49558598e-07 3.63120716e-07 3.37603394e-07 2.76145988e-07 1.85335463e-07 7.45347104e-08 -4.50506382e-08 -1.61474129e-07 -2.63211064e-07 -3.40268780e-07 -3.85137946e-07 -3.93494544e-07 -3.64587173e-07 -3.01275382e-07 -2.09718715e-07 -9.87499583e-08 2.10038320e-08 1.38165136e-07 2.41712202e-07 3.22040247e-07 3.71875548e-07 3.86955551e-07 3.66411562e-07 3.12819875e-07 2.31919616e-07 1.32027683e-07 2.32102175e-08 -8.37070834e-08 -1.78192663e-07 -2.51024438e-07 -2.95169050e-07 -3.06441400e-07 -2.83882784e-07 -2.29823749e-07 -1.49628568e-07 -5.11489239e-08 5.60577031e-08 1.61667223e-07 2.55593607e-07 3.28961323e-07 3.74951923e-07 3.89444144e-07 3.71387623e-07 3.22876489e-07 2.48918518e-07 1.56924887e-07 5.59723231e-08 -4.40889489e-08 -1.33593970e-07 -2.03995296e-07 -2.48678876e-07 -2.63585803e-07 -2.47581685e-07 -2.02540070e-07 -1.33134556e-07 -4.63621395e-08 4.91537135e-08 1.44011014e-07 2.28944955e-07 2.95722386e-07 3.37928735e-07 3.51572402e-07 3.35449741e-07 2.91237534e-07 2.23306351e-07 1.38275258e-07 4.43531218e-08 -4.94679947e-08 -1.34288183e-07 -2.02158600e-07 -2.46841143e-07 -2.64396309e-07 -2.53543961e-07 -2.15764062e-07 -1.55129851e-07 -7.78918716e-08 8.14485926e-09 9.43886428e-08 1.72298427e-07 2.34209213e-07 2.74065887e-07 2.87995368e-07 2.74663134e-07 2.35381480e-07 1.73961137e-07 9.63226853e-08 9.90732546e-09 -7.70544343e-08 -1.56344339e-07 -2.20550177e-07 -2.63775193e-07 -2.82195257e-07 -2.74411228e-07 -2.41564131e-07 -1.87203962e-07 -1.16926799e-07 -3.78171403e-08 4.22490342e-08 1.15372065e-07 1.74392501e-07 2.13577311e-07 2.29162741e-07 2.19702533e-07 1.86189396e-07 1.31939844e-07 6.22553459e-08 -1.61056072e-08 -9.55921099e-08 -1.68596743e-07 -2.28191158e-07 -2.68790265e-07 -2.86681433e-07 -2.80368560e-07 -2.50699352e-07 -2.00765074e-07 -1.35584327e-07 -6.16030559e-08 1.39394982e-08 8.37165499e-08 1.41022516e-07 1.80416259e-07 1.98237168e-07 1.92945188e-07 1.65253321e-07 1.18041381e-07 5.60609847e-08 -1.45380750e-08 -8.68129875e-08 -1.53705137e-07 -2.08723357e-07 -2.46567202e-07 -2.63630452e-07 -2.58337095e-07 -2.31278609e-07 -1.85140743e-07 -1.24428499e-07 -5.50173277e-08 1.64247030e-08 8.30870767e-08 1.38675866e-07 1.78017985e-07 1.97552623e-07 1.95663242e-07 1.72819199e-07 1.31514768e-07 7.60129114e-08 1.19199953e-08 -5.43661960e-08 -1.16280893e-07 -1.67728357e-07 -2.03667919e-07 -2.20593804e-07 -2.16863128e-07 -1.92841475e-07 -1.50853327e-07 -9.49435306e-08 -3.04742152e-08 3.64026895e-08 9.93454853e-08 1.52436777e-07 1.90752145e-07 2.10828800e-07 2.10989635e-07 1.91492405e-07 1.54490855e-07 1.03812896e-07 4.45785497e-08 -1.73042637e-08 -7.57165306e-08 -1.24921276e-07 -1.60115590e-07 -1.77888507e-07 -1.76541128e-07 -1.56239041e-07 -1.18983461e-07 -6.84051557e-08 -9.40230123e-09 5.23416524e-08 1.10912673e-07 1.60739298e-07 1.97128744e-07 2.16714364e-07 2.17771917e-07 2.00374895e-07 1.66375061e-07 1.19211258e-07 6.35661367e-08 4.90503363e-09 -5.10576642e-08 -9.89125719e-08 -1.34076119e-07 -1.53227995e-07 -1.54623534e-07 -1.38251700e-07 -1.05824412e-07 -6.05994265e-08 -7.05498305e-09 4.95513502e-08 1.03696199e-07 1.50126164e-07 1.84363965e-07 2.03136177e-07 2.04681786e-07 1.88912520e-07 1.57410436e-07 1.13264085e-07 6.07601544e-08 4.96136165e-09 -4.87879126e-08 -9.53799237e-08 -1.30435607e-07 -1.50722942e-07 -1.54461716e-07 -1.41485964e-07 -1.13249310e-07 -7.26737265e-08 -2.38573487e-08 2.83295118e-08 7.87203655e-08 1.22354103e-07 1.54953457e-07 1.73334290e-07 1.75706576e-07 1.61838694e-07 1.33070039e-07 9.21716857e-08 4.30695627e-08 -9.54224248e-09 -6.06599639e-08 -1.05455654e-07 -1.39742607e-07 -1.60375845e-07 -1.65549372e-07 -1.54962131e-07 -1.29837431e-07 -9.27949166e-08 -4.75883686e-08 1.26447691e-09 4.89236204e-08 9.06968805e-08 1.22492733e-07 1.41212256e-07 1.45042682e-07 1.33624781e-07 1.08078695e-07 7.08865986e-08 2.56444218e-08 -2.32925629e-08 -7.12353777e-08 -1.13616608e-07 -1.46431132e-07 -1.66619793e-07 -1.72359264e-07 -1.63230700e-07 -1.40251581e-07 -1.05768527e-07 -6.32222886e-08 -1.68084073e-08 2.89330202e-08 6.95583811e-08 1.01149582e-07 1.20689671e-07 1.26349077e-07 1.17655321e-07 9.55305114e-08 6.21937875e-08 2.09389616e-08 -2.41904052e-08 -6.87964703e-08 -1.08554455e-07 -1.39630394e-07 -1.59048942e-07 -1.64975999e-07 -1.56889325e-07 -1.35621335e-07 -1.03270681e-07 -6.29919518e-08 -1.86845507e-08 2.53886104e-08 6.50152841e-08 9.64407362e-08 1.16727962e-07 1.24036733e-07 1.17794972e-07 9.87465313e-08 6.88714546e-08 3.11872062e-08 -1.05492423e-08 -5.22090958e-08 -8.96932193e-08 -1.19328439e-07 -1.38220364e-07 -1.44528878e-07 -1.37640122e-07 -1.18218925e-07 -8.81373271e-08 -5.02867863e-08 -8.29292199e-09 3.38390915e-08 7.21137949e-08 1.02931549e-07 1.23434171e-07 1.31776917e-07 1.27300938e-07 1.10590109e-07 8.34073863e-08 4.85175367e-08 9.41401734e-09 -3.00230508e-08 -6.59043559e-08 -9.47076296e-08 -1.13616270e-07 -1.20787836e-07 -1.15526848e-07 -9.83457207e-08 -7.09085749e-08 -3.58640033e-08 3.41641123e-09 4.31680294e-08 7.95992550e-08 1.09258222e-07 1.29364583e-07 1.38074566e-07 1.34653997e-07 1.19543101e-07 9.43073978e-08 6.14800814e-08 2.43117102e-08 -1.35480796e-08 -4.84056958e-08 -7.68810051e-08 -9.62324814e-08 -1.04618822e-07 -1.01272098e-07 -8.65661736e-08 -6.19743393e-08 -2.99208856e-08 6.45848180e-09 4.36237130e-08 7.79749297e-08 1.06200860e-07 1.25597493e-07 1.34326311e-07 1.31587447e-07 1.17691489e-07 9.40235394e-08 6.29035802e-08 2.73571838e-08 -9.18075110e-09 -4.32002605e-08 -7.14560528e-08 -9.12798307e-08 -1.00835164e-07 -9.92905665e-08 -8.68944883e-08 -6.49454787e-08 -3.56609776e-08 -1.95793656e-09 3.28330239e-08 6.52919676e-08 9.22409151e-08 1.11049986e-07 1.19888940e-07 1.17900069e-07 1.05276167e-07 8.32365016e-08 5.39036628e-08 2.00937151e-08 -1.49596158e-08 -4.79197056e-08 -7.56701056e-08 -9.56146492e-08 -1.05925699e-07 -1.05716788e-07 -9.51233750e-08 -7.52843531e-08 -4.82266406e-08 -1.66644919e-08 1.62666169e-08 4.73154657e-08 7.34301885e-08 9.20524812e-08 1.01362572e-07 1.00451526e-07 8.94045915e-08 6.92879856e-08 4.20408846e-08 1.02835518e-08 -2.29394286e-08 -5.44556426e-08 -8.12722023e-08 -1.00864193e-07 -1.11416404e-07 -1.11995232e-07 -1.02634453e-07 -8.43270337e-08 -5.89242275e-08 -2.89521956e-08 2.63572483e-09 3.27468045e-08 5.84487452e-08 7.72524848e-08 8.73507300e-08 8.77893592e-08 7.85554764e-08 6.05739959e-08 3.56135576e-08 6.11131400e-09 -2.50660666e-08 -5.49017493e-08 -8.05212332e-08 -9.94696420e-08 -1.09947075e-07 -1.10979469e-07 -1.02508760e-07 -8.53940222e-08 -6.13239228e-08 -3.26493841e-08 -2.15301756e-09 2.72220454e-08 5.26575242e-08 7.17318935e-08 8.26525869e-08 8.44262466e-08 7.69508555e-08 6.10212237e-08 3.82477156e-08 1.08965000e-08 -1.83328469e-08 -4.65705863e-08 -7.10552390e-08 -8.94002129e-08 -9.98228804e-08 -1.01314163e-07 -9.37324849e-08 -7.78133936e-08 -5.50943068e-08 -2.77620719e-08 1.56153959e-09 3.00753860e-08 5.50706265e-08 7.41921782e-08 8.56647152e-08 8.84615250e-08 8.24001733e-08 6.81560576e-08 4.71929441e-08 2.16175881e-08 -6.02714101e-09 -3.30103331e-08 -5.66781288e-08 -7.47101083e-08 -8.53422288e-08 -8.75349057e-08 -8.10702429e-08 -6.65693400e-08 -4.54283758e-08 -1.96800327e-08 8.20599098e-09 3.55638077e-08 5.97900171e-08 7.85951431e-08 9.02235397e-08 9.36206549e-08 8.85317185e-08 7.55226217e-08 5.59213415e-08 3.16859319e-08 5.21219023e-09 -2.09001216e-08 -4.40996964e-08 -6.21302635e-08 -7.32474893e-08 -7.63853724e-08 -7.12562708e-08 -5.83751877e-08 -3.90063142e-08 -1.50373602e-08 1.12058493e-08 3.71863118e-08 6.04021723e-08 7.86285390e-08 9.01314127e-08 9.38331754e-08 8.94138470e-08 7.73386162e-08 5.88093067e-08 3.56448241e-08 1.01024666e-08 -1.53423616e-08 -3.82365290e-08 -5.63863267e-08 -6.80684498e-08 -7.21945423e-08 -6.84135833e-08 -5.71425085e-08 -3.95224064e-08 -1.73048815e-08 7.32013570e-09 3.19382002e-08 5.41449350e-08 7.17785921e-08 8.31281200e-08 8.70967194e-08 8.33052629e-08 7.21258507e-08 5.46425565e-08 3.25434906e-08 7.95491878e-09 -1.67662688e-08 -3.92614724e-08 -5.73984607e-08 -6.94765498e-08 -7.43891397e-08 -7.17280803e-08 -6.18200241e-08 -4.56915490e-08 -2.49667375e-08 -1.70740931e-09 2.17882846e-08 4.32092500e-08 6.04551173e-08 7.18385537e-08 7.62467482e-08 7.32466254e-08 6.31238576e-08 4.68521893e-08 2.59963402e-08 2.55816702e-09 -2.12187938e-08 -4.30673177e-08 -6.09158373e-08 -7.30879231e-08 -7.84626855e-08 -7.65807625e-08 -6.76858638e-08 -5.26981388e-08 -3.31222317e-08 -1.08991958e-08 1.17831657e-08 3.27030197e-08 4.98195998e-08 6.14698782e-08 6.65278563e-08 6.45112376e-08 5.56253789e-08 4.07405438e-08 2.13049319e-08 -7.97824560e-10 -2.34326791e-08 -4.44207417e-08 -6.17502118e-08 -7.37702636e-08 -7.93492037e-08 -7.79817548e-08 -6.98352964e-08 -5.57308521e-08 -3.70609392e-08 -1.56524746e-08 6.41175059e-09 2.69956014e-08 4.41164472e-08 5.61362863e-08 6.19187473e-08 6.09369079e-08 5.33217122e-08 3.98465545e-08 2.18497758e-08 1.10284007e-09 -2.03628490e-08 -4.04535534e-08 -5.72160278e-08 -6.90259169e-08 -7.47435674e-08 -7.38223150e-08 -6.63589661e-08 -5.30818346e-08 -3.52777396e-08 -1.46652826e-08 6.77312143e-09 2.69840440e-08 4.40419206e-08 5.63347497e-08 6.27186978e-08 6.26267907e-08 5.61213592e-08 4.38853975e-08 2.71539196e-08 7.59219660e-09
7.20174453e-04 6.99649727e-04 6.64336449e-04 6.15844109e-04 5.56355447e-04 4.88500592e-04 4.15207037e-04 3.39535229e-04 2.64510248e-04 1.92960292e-04 1.27371882e-04 6.97705429e-05 2.16337126e-05 -1.61596264e-05 -4.33406884e-05 -6.02247384e-05 -6.76503337e-05 -6.68894283e-05 -5.95356195e-05 -4.73789936e-05 -3.22766382e-05 -1.60277510e-05 -2.61591452e-07 1.36547898e-05 2.46838250e-05 3.21565441e-05 3.57825369e-05 3.56319297e-05 3.20925346e-05 2.58069623e-05 1.75957178e-05 8.37300885e-06 -9.37852874e-07 -9.48292949e-06 -1.65443446e-05 -2.15907494e-05 -2.43086622e-05 -2.46134503e-05 -2.26404049e-05 -1.87179272e-05 -1.33261628e-05 -7.04541238e-06 -4.99234268e-07 5.70268285e-06 1.10170591e-05 1.50107971e-05 1.73927670e-05 1.80315509e-05 1.69583800e-05 1.43557905e-05 1.05336985e-05 5.89559088e-06 8.98229260e-07 -3.99133259e-06 -8.33757208e-06 -1.17735885e-05 -1.40304564e-05 -1.49566396e-05 -1.45262164e-05 -1.28356900e-05 -1.00901545e-05 -6.58048109e-06 -2.65389663e-06 1.31919281e-06 4.97907004e-06 8.00826599e-06 1.01581284e-05 1.12682596e-05 1.12773898e-05 1.02250564e-05 8.24429146e-06 5.54629689e-06 2.39875937e-06 -9.00048452e-07 -4.04893895e-06 -6.77074424e-06 -8.83615892e-06 -1.00824911e-05 -1.04258414e-05 -9.86585999e-06 -8.48291599e-06 -6.42819007e-06 -3.90780875e-06 -1.16262738e-06 1.55439876e-06 4.00116784e-06 5.96766131e-06 7.29362257e-06 7.88123000e-06 7.70180186e-06 6.79612990e-06 5.26861613e-06 3.27593346e-06 1.01139111e-06 -1.31346737e-06 -3.48830990e-06 -5.32274229e-06 -6.66267107e-06 -7.40292016e-06 -7.49509449e-06 -6.95013743e-06 -5.83551872e-06 -4.26746837e-06 -2.39910166e-06 -4.05619179e-07 1.53200893e-06 3.24337312e-06 4.58351251e-06 5.44507630e-06 5.76675670e-06 5.53735393e-06 4.79524282e-06 3.62342862e-06 2.14076668e-06 4.90246960e-07 -1.17452135e-06 -2.70336256e-06 -3.96285217e-06 -4.84773116e-06 -5.28945352e-06 -5.26118929e-06 -4.77894283e-06 -3.89880386e-06 -2.71069502e-06 -1.32928188e-06 1.17053852e-07 1.49813107e-06 2.69368050e-06 3.60380691e-06 4.15730179e-06 4.31712657e-06 4.08266066e-06 3.48861204e-06 2.60079035e-06 1.50921902e-06 3.19287698e-07 -8.58199215e-07 -1.91714837e-06 -2.76556091e-06 -3.33335197e-06 -3.57795029e-06 -3.48724289e-06 -3.07968197e-06 -2.40163354e-06 -1.52229348e-06 -5.26706630e-07 4.92420735e-07 1.44333675e-06 2.24349550e-06 2.82670912e-06 3.14858791e-06 3.18983000e-06 2.95713139e-06 2.48170956e-06 1.81565147e-06 1.02648739e-06 1.90540763e-07 -6.14301408e-07 -1.31572132e-06 -1.85335945e-06 -2.18390205e-06 -2.28444518e-06 -2.15388430e-06 -1.81226680e-06 -1.29823306e-06 -6.64842661e-07 2.57794188e-08 7.08447225e-07 1.32099699e-06 1.80988798e-06 2.13482210e-06 2.27198999e-06 2.21568954e-06 1.97822142e-06 1.58812764e-06 1.08699018e-06 5.25132747e-07 -4.33412308e-08 -5.65692908e-07 -9.95392543e-07 -1.29622448e-06 -1.44529572e-06 -1.43470464e-06 -1.27175778e-06 -9.77762127e-07 -5.85551433e-07 -1.36018309e-07 3.25992011e-07 7.56021844e-07 1.11416177e-06 1.36864774e-06 1.49857556e-06 1.49550599e-06 1.36384469e-06 1.12000013e-06 7.90436655e-07 4.08840943e-07 1.26962865e-08 -3.60393674e-07 -6.76276793e-07 -9.07385490e-07 -1.03514777e-06 -1.05146987e-06 -9.59177730e-07 -7.71406582e-07 -5.10027705e-07 -2.03290167e-07 1.17075224e-07 4.18998664e-07 6.73154347e-07 8.55691706e-07 9.50364384e-07 9.49870820e-07 8.56300328e-07 6.80667039e-07 4.41601121e-07 1.63345572e-07 -1.26731025e-07 -4.00854591e-07 -6.33531714e-07 -8.03945360e-07 -8.97837920e-07 -9.08714262e-07 -8.38266766e-07 -6.96001320e-07 -4.98120379e-07 -2.65789020e-07 -2.29658633e-08 2.05981768e-07 3.98643847e-07 5.36687691e-07 6.07533802e-07 6.05436788e-07 5.31881310e-07 3.95270883e-07 2.09955825e-07 -5.29067906e-09 -2.29189094e-07 -4.40068957e-07 -6.17974890e-07 -7.46560159e-07 -8.14590163e-07 -8.16918970e-07 -7.54856465e-07 -6.35903646e-07 -4.72895087e-07 -2.82644005e-07 -8.42311094e-08 1.02890236e-07 2.60785566e-07 3.74745281e-07 4.34643943e-07 4.35828642e-07 3.79460254e-07 2.72285446e-07 1.25872755e-07 -4.46027866e-08 -2.21900422e-07 -3.88424344e-07 -5.27936118e-07 -6.27102875e-07 -6.76735171e-07 -6.72600538e-07 -6.15742115e-07 -5.12280834e-07 -3.72729778e-07 -2.10896054e-07 -4.24837910e-08 1.16461160e-07 2.51111706e-07 3.49274115e-07 4.02522604e-07 4.06949212e-07 3.63463155e-07 2.77618625e-07 1.58995848e-07 2.02030735e-08 -1.24397675e-07 -2.60112959e-07 -3.73348466e-07 -4.52909157e-07 -4.91045536e-07 -4.84149015e-07 -4.33034996e-07 -3.42792984e-07 -2.22225401e-07 -8.29359780e-08 6.18383933e-08 1.98535285e-07 3.14585127e-07 3.99612682e-07 4.46407288e-07 4.51571616e-07 4.15791270e-07 3.43705020e-07 2.43394409e-07 1.25547938e-07 2.38562725e-09 -1.13548365e-07 -2.10606352e-07 -2.79152673e-07 -3.12467930e-07 -3.07357580e-07 -2.64410451e-07 -1.87887303e-07 -8.52557440e-08 3.35785087e-08 1.57265128e-07 2.74128180e-07 3.73300617e-07 4.45764345e-07 4.85196642e-07 4.88543812e-07 4.56270556e-07 3.92265377e-07 3.03416147e-07 1.98901356e-07 8.92695432e-08 -1.46010780e-08 -1.02560682e-07 -1.66160992e-07 -1.99450548e-07 -1.99517740e-07 -1.66732449e-07 -1.04666975e-07 -1.97082356e-08 7.95971722e-08 1.83398135e-07 2.81509243e-07 3.64400521e-07 4.24111056e-07 4.54998891e-07 4.54257115e-07 4.22149125e-07 3.61944032e-07 2.79562320e-07 1.82969714e-07 8.13810778e-08 -1.56463069e-08 -9.91410627e-08 -1.61577530e-07 -1.97585054e-07 -2.04439848e-07 -1.82294812e-07 -1.34128221e-07 -6.54198467e-08 1.64108707e-08 1.02747378e-07 1.84625240e-07 2.53604767e-07 3.02582340e-07 3.26462799e-07 3.22629617e-07 2.91169832e-07 2.34834966e-07 1.58744861e-07 6.98661094e-08 -2.36818263e-08 -1.13423736e-07 -1.91350775e-07 -2.50687857e-07 -2.86532800e-07 -2.96307014e-07 -2.79976358e-07 -2.40023524e-07 -1.81177500e-07 -1.09929059e-07 -3.38815810e-08 3.89982006e-08 1.01155976e-07 1.46176882e-07 1.69394098e-07 1.68321557e-07 1.42870948e-07 9.53344379e-08 3.01374821e-08 -4.66118702e-08 -1.27731349e-07 -2.05669991e-07 -2.73241561e-07 -3.24314696e-07 -3.54393641e-07 -3.61034575e-07 -3.44059185e-07 -3.05547051e-07 -2.49609977e-07 -1.81972454e-07 -1.09400874e-07 -3.90383263e-08 2.22898699e-08 6.87323376e-08 9.59666508e-08 1.01600597e-07 8.53826003e-08 4.92029541e-08 -3.11195425e-09 -6.61904338e-08 -1.33651557e-07 -1.98733176e-07 -2.54950276e-07 -2.96719719e-07 -3.19891437e-07 -3.22135599e-07 -3.03149974e-07 -2.64669273e-07 -2.10277531e-07 -1.45043790e-07 -7.50180152e-08 -6.63736277e-09 5.38988824e-08 1.01225037e-07 1.31318183e-07 1.41872406e-07 1.32503379e-07 1.04765174e-07 6.19796272e-08 8.89658225e-09 -4.87804795e-08 -1.04956212e-07 -1.53737511e-07 -1.90002156e-07 -2.09887379e-07 -2.11151910e-07 -1.93377760e-07 -1.57993857e-07 -1.08120946e-07 -4.82545195e-08 1.61820586e-08 7.93697700e-08 1.35659288e-07 1.80114504e-07 2.08981954e-07 2.20041492e-07 2.12805493e-07 1.88548766e-07 1.50167944e-07 1.01885492e-07 4.88284886e-08 -3.47604315e-09 -4.96396157e-08 -8.49322993e-08 -1.05734187e-07 -1.09875356e-07 -9.68324998e-08 -6.77645864e-08 -2.53856109e-08 2.63117894e-08 8.24537544e-08 1.37764117e-07 1.87077864e-07 2.25839167e-07 2.50536025e-07 2.59030110e-07 2.50750933e-07 2.26736762e-07 1.89519763e-07 1.42867863e-07 9.14095617e-08 4.01790129e-08 -5.87397546e-09 -4.23613975e-08 -6.58758801e-08 -7.43109988e-08 -6.70530402e-08 -4.50267398e-08 -1.05919928e-08 3.26972839e-08 8.04475291e-08 1.27857971e-07 1.70188607e-07 2.03218285e-07 2.23648612e-07 2.29415237e-07 2.19877169e-07 1.95866938e-07 1.59597970e-07 1.14439310e-07 6.45806569e-08 1.46209888e-08 -3.08788260e-08 -6.78358863e-08 -9.30351639e-08 -1.04432212e-07 -1.01340177e-07 -8.44840405e-08 -5.59179570e-08 -1.88148569e-08 2.28502739e-08 6.46919721e-08 1.02342236e-07 1.31873188e-07 1.50173666e-07 1.55243748e-07 1.46379437e-07 1.24230564e-07 9.07273911e-08 4.88840716e-08 2.49898410e-09 -4.42182528e-08 -8.70564587e-08 -1.22209363e-07 -1.46639643e-07 -1.58365683e-07 -1.56644008e-07 -1.42030592e-07 -1.16316111e-07 -8.23424429e-08 -4.37190561e-08 -4.46756379e-09 3.13706895e-08 6.01257642e-08 7.88512119e-08 8.56034076e-08 7.96217137e-08 6.13928742e-08 3.25943285e-08 -4.07712336e-09 -4.51738104e-08 -8.68361632e-08 -1.25168822e-07 -1.56617268e-07 -1.78308580e-07 -1.88323689e-07 -1.85875303e-07 -1.71375140e-07 -1.46384755e-07 -1.13455664e-07 -7.58750729e-08 -3.73424816e-08 -1.60898583e-09 2.78855977e-08 4.83427192e-08 5.78705488e-08 5.56597286e-08 4.20531689e-08 1.85039228e-08 -1.25739280e-08 -4.80461274e-08 -8.43669028e-08 -1.17925062e-07 -1.45393808e-07 -1.64050426e-07 -1.72035224e-07 -1.68525103e-07 -1.53805676e-07 -1.29235692e-07 -9.71080497e-08 -6.04215562e-08 -2.25862010e-08 1.29091340e-08 4.28340735e-08 6.45266835e-08 7.61461503e-08 7.68442465e-08 6.68395639e-08 4.73881264e-08 2.06539338e-08 -1.05072997e-08 -4.28296794e-08 -7.29562423e-08 -9.77645562e-08 -1.14667270e-07 -1.21858771e-07 -1.18484497e-07 -1.04717103e-07 -8.17327905e-08 -5.15908190e-08 -1.70285303e-08 1.88076957e-08 5.26690938e-08 8.15188742e-08 1.02823851e-07 1.14795331e-07 1.16556338e-07 1.08219538e-07 9.08689695e-08 6.64480428e-08 3.75652623e-08 7.23707194e-09 -2.14069205e-08 -4.54275601e-08 -6.23592106e-08 -7.04450603e-08 -6.88022479e-08 -5.75013599e-08 -3.75532023e-08 -1.08047707e-08 2.02448882e-08 5.26905829e-08 8.35044440e-08 1.09829307e-07 1.29253606e-07 1.40041279e-07 1.41294866e-07 1.33036419e-07 1.16198999e-07 9.25302068e-08 6.44176460e-08 3.46537419e-08 6.16303705e-09 -1.82814071e-08 -3.63250287e-08 -4.62565103e-08 -4.71688146e-08 -3.90413845e-08 -2.27360741e-08 9.21846210e-11 2.71607906e-08 5.57844689e-08 8.31376887e-08 1.06528883e-07 1.23659942e-07 1.32845919e-07 1.33174046e-07 1.24587065e-07 1.07883309e-07 8.46341061e-08 5.70270079e-08 2.76505203e-08 -7.58532463e-10 -2.55802851e-08 -4.45640704e-08 -5.60433014e-08 -5.90924904e-08 -5.36116029e-08 -4.03300584e-08 -2.07305235e-08 3.09960596e-09 2.86742363e-08 5.33518005e-08 7.45919516e-08 9.02008138e-08 9.85411708e-08 9.86874836e-08 9.05111271e-08 7.46880426e-08 5.26285657e-08 2.63367160e-08 -1.78701470e-09 -2.91799420e-08 -5.33656594e-08 -7.21925981e-08 -8.40396769e-08 -8.79693745e-08 -8.38137599e-08 -7.21855968e-08 -5.44139095e-08 -3.24107270e-08 -8.48230775e-09 1.48965510e-08 3.53230765e-08 5.06986111e-08 5.94298462e-08 6.05799412e-08 5.39552379e-08 4.01195710e-08 2.03352681e-08 -3.56303197e-09 -2.93491068e-08 -5.46226394e-08 -7.70421953e-08 -9.45510971e-08 -1.05574391e-07 -1.09168039e-07 -1.05106233e-07 -9.38987423e-08 -7.67370568e-08 -5.53749764e-08 -3.19555679e-08 -8.80155779e-09 1.18103578e-08 2.78693760e-08 3.78234005e-08 4.07263410e-08 3.63259154e-08 2.50838487e-08 8.12690799e-09 -1.28660760e-08 -3.58298814e-08 -5.85149603e-08 -7.87061019e-08 -9.44365043e-08 -1.04176551e-07 -1.06979216e-07 -1.02568289e-07 -9.13612322e-08 -7.44248541e-08 -5.33684677e-08 -3.01852548e-08 -7.05744436e-09 1.38556142e-08 3.06259256e-08 4.17417150e-08 4.62509715e-08 4.38500234e-08 3.49089135e-08 2.04314789e-08 1.95439204e-09 -1.86047328e-08 -3.91351874e-08 -5.75385920e-08 -7.19319450e-08 -8.08286752e-08 -8.32803212e-08 -7.89653722e-08 -6.82169835e-08 -5.19872391e-08 -3.17517806e-08 -9.36436493e-09 1.31243020e-08 3.36657376e-08 5.04115042e-08 6.18905614e-08 6.71491240e-08 6.58397172e-08 5.82511059e-08 4.52765464e-08 2.83237754e-08 9.17577135e-09 -1.01839767e-08 -2.77645912e-08 -4.17605552e-08 -5.07254466e-08 -5.37099728e-08 -5.03511633e-08 -4.09043593e-08 -2.62152462e-08 -7.63494794e-09 1.31132736e-08 3.41025716e-08 5.33898145e-08 6.92034400e-08 8.01136655e-08 8.51687441e-08 8.39842358e-08 7.67769510e-08 6.43405780e-08 4.79656779e-08 2.93120886e-08 1.02463297e-08 -7.34007548e-09 -2.17136884e-08 -3.14659522e-08 -3.56476473e-08 -3.38582044e-08 -2.62814650e-08 -1.36647265e-08 2.75657443e-09 2.13809895e-08 4.03979140e-08 5.79638361e-08 7.23808137e-08 8.22599215e-08 8.66539569e-08 8.51467186e-08 7.78904675e-08 6.55882369e-08 4.94229901e-08 3.09407434e-08 1.18992357e-08 -5.90306877e-09 -2.08009992e-08 -3.14228708e-08 -3.68214413e-08 -3.65631286e-08 -3.07670793e-08 -2.00905804e-08 -5.66250861e-09 1.10284791e-08 2.82799454e-08 4.43415925e-08 5.75849326e-08 6.66602923e-08 7.06260396e-08 6.90376728e-08 6.19883846e-08 5.00974157e-08 3.44476038e-08 1.64784375e-08 -2.15482346e-09 -1.97421604e-08 -3.46842625e-08 -4.56464306e-08 -5.16861006e-08 -5.23417831e-08 -4.76750305e-08 -3.82616097e-08 -2.51329975e-08 -9.67411376e-09 6.51259462e-09 2.17634052e-08 3.45146913e-08 4.34537861e-08 4.76448016e-08 4.66173690e-08 4.04099055e-08 2.95634572e-08 1.50669642e-08 -1.74051046e-09 -1.93009222e-08 -3.59888972e-08 -5.02691330e-08 -6.08443045e-08 -6.67792062e-08 -6.75892674e-08 -6.32850401e-08 -5.43685970e-08 -4.17824175e-08 -2.68159548e-08 -1.09791151e-08 4.14493127e-09 1.70532885e-08 2.64683327e-08 3.14602000e-08 3.15350196e-08 2.66805501e-08 1.73649961e-08 4.48936840e-09 -1.07017805e-08 -2.67424115e-08 -4.20878693e-08 -5.52646662e-08 -6.50126405e-08 -7.04057977e-08 -7.09402494e-08 -6.65809010e-08 -5.77625842e-08 -4.53457446e-08 -3.05311979e-08 -1.47423834e-08 5.13321378e-10 1.37907232e-08 2.38462090e-08 2.97569593e-08 3.10085528e-08 2.75426491e-08 1.97603264e-08 8.48097062e-09 -5.13909689e-09 -1.97201817e-08 -3.37938458e-08 -4.59454606e-08 -5.49508885e-08 -5.98940730e-08 -6.02542860e-08 -5.59547158e-08 -4.73679032e-08 -3.52776927e-08 -2.08015878e-08 -5.28121978e-09 9.84834589e-09 2.31977062e-08 3.35571445e-08 4.00126357e-08 4.20327030e-08 3.95178715e-08 3.28081004e-08 2.26476889e-08 1.01112400e-08 -3.50196716e-09 -1.67948356e-08 -2.84081714e-08 -3.71520963e-08 -4.21204690e-08 -4.27773246e-08 -3.90071070e-08 -3.11240054e-08 -1.98396797e-08 -6.19269677e-09 8.55332488e-09 2.30328659e-08 3.59109404e-08 4.60119660e-08 5.24326216e-08 5.46278556e-08 5.24618501e-08 4.62191719e-08 3.65752230e-08 2.45290296e-08 1.13050466e-08 -1.76638207e-09 -1.33782465e-08 -2.23732462e-08 -2.78550926e-08 -2.92740552e-08 -2.64785958e-08 -1.97282451e-08 -9.66665897e-09 2.74235545e-09 1.63094932e-08 2.97359924e-08 4.17397292e-08 5.11791475e-08 5.71630257e-08 5.91355465e-08 5.69285422e-08 5.07760212e-08 4.12897303e-08 2.93983024e-08 1.62560361e-08 3.13025847e-09 -8.72172165e-09 -1.81741459e-08 -2.43410544e-08 -2.66608592e-08 -2.49491532e-08 -1.94148064e-08 -1.06379400e-08 4.87904217e-10 1.28436614e-08 2.51940609e-08 3.63077047e-08 4.50762356e-08 5.06210818e-08 5.23775072e-08 5.01479347e-08 4.41195277e-08 3.48444802e-08 2.31850918e-08 1.02290958e-08 -2.81644893e-09 -1.47423301e-08 -2.44540515e-08 -3.10770914e-08 -3.40404189e-08 -3.31302926e-08 -2.85092619e-08 -2.06986914e-08 -1.05266545e-08 9.53612623e-10 1.25666774e-08 2.31292492e-08 3.15647806e-08 3.70072434e-08 3.88840935e-08 3.69704860e-08 3.14096244e-08 2.26974212e-08 1.16331069e-08 -7.59286543e-10 -1.33308509e-08 -2.49193761e-08 -3.44617331e-08 -4.10961941e-08 -4.42448320e-08 -4.36681231e-08 -3.94865814e-08 -3.21674822e-08 -2.24781028e-08 -1.14101485e-08 -8.27978554e-11 1.03661686e-08 1.88905662e-08 2.46366787e-08 2.70250752e-08 2.58055494e-08 2.10799746e-08 1.32910044e-08 3.17785134e-09 -8.29643462e-09 -2.00390332e-08 -3.09335876e-08 -3.99482665e-08 -4.62351990e-08 -4.92117025e-08 -4.86155240e-08 -4.45288560e-08 -3.73689381e-08 -2.78463003e-08 -1.68948014e-08 -5.58037762e-09 5.00260998e-09 1.38373401e-08 2.00825436e-08 2.31531306e-08 2.27756955e-08 1.90136350e-08 1.22595864e-08 3.19603823e-09 -7.27192902e-09 -1.81051663e-08 -2.82315778e-08 -3.66500228e-08 -4.25269208e-08 -4.52762596e-08 -4.46153259e-08 -4.05908712e-08 -3.35733040e-08 -2.42195995e-08 -1.34086434e-08 -2.15537834e-09 8.48786032e-09 1.75332165e-08 2.41525360e-08 2.77567451e-08 2.80517824e-08 2.50657608e-08 1.91448550e-08 1.09184368e-08 1.23695844e-09
5.91985237e-04 5.79222574e-04 5.57136960e-04 5.26530139e-04 4.88500591e-04 4.44391342e-04 3.95726822e-04 3.44142246e-04 2.91309325e-04 2.38862287e-04 1.88328049e-04 1.41064133e-04 9.82073147e-05 6.06353836e-05 2.89435397e-05 3.43609076e-06 -1.58667692e-05 -2.92081760e-05 -3.70616463e-05 -4.00883897e-05 -3.90878060e-05 -3.49443108e-05 -2.85736966e-05 -2.08721072e-05 -1.26703661e-05 -4.69592331e-06 2.45589293e-06 8.34032437e-06 1.26710114e-05 1.53175554e-05 1.62938050e-05 1.57383510e-05 1.38891140e-05 1.10541526e-05 7.58090755e-06 3.82603849e-06 1.27805379e-07 -3.21736968e-06 -5.97293132e-06 -7.97404799e-06 -9.13301599e-06 -9.43840335e-06 -8.94854849e-06 -7.78038242e-06 -6.09480159e-06 -4.07997268e-06 -1.93399297e-06 1.51732269e-07 2.00719000e-06 3.49557016e-06 4.52150615e-06 5.03538811e-06 5.03371502e-06 4.55575812e-06 3.67707264e-06 2.50059870e-06 1.14622870e-06 -2.60224059e-07 -1.59773780e-06 -2.75964596e-06 -3.66136737e-06 -4.24581059e-06 -4.48617549e-06 -4.38610012e-06 -3.97731599e-06 -3.31516504e-06 -2.47247657e-06 -1.53240815e-06 -5.80895474e-07 3.00648733e-07 1.04180752e-06 1.58832624e-06 1.90563023e-06 1.98050409e-06 1.82090532e-06 1.45403748e-06 9.22943929e-07 2.81988024e-07 -4.08342935e-07 -1.08684298e-06 -1.69674343e-06 -2.19020725e-06 -2.53182769e-06 -2.70089572e-06 -2.69231734e-06 -2.51617825e-06 -2.19606597e-06 -1.76635636e-06 -1.26874607e-06 -7.48359935e-07 -2.49779773e-07 1.86669039e-07 5.28078742e-07 7.51331868e-07 8.44529432e-07 8.07404000e-07 6.50735879e-07 3.94872576e-07 6.75219169e-08 -2.98959829e-07 -6.70530985e-07 -1.01441838e-06 -1.30181402e-06 -1.51010198e-06 -1.62445170e-06 -1.63867603e-06 -1.55531874e-06 -1.38500249e-06 -1.14512934e-06 -8.58075130e-07 -5.49054745e-07 -2.43854820e-07 3.33690742e-08 2.62048125e-07 4.26756182e-07 5.18254473e-07 5.33962218e-07 4.77841804e-07 3.59736830e-07 1.94246196e-07 -7.47949258e-10 -2.05757010e-07 -4.01415357e-07 -5.70113861e-07 -6.97403607e-07 -7.73062704e-07 -7.91752088e-07 -7.53225311e-07 -6.62096418e-07 -5.27207469e-07 -3.60669181e-07 -1.76672271e-07 9.81822890e-09 1.84368879e-07 3.34273199e-07 4.49540146e-07 5.23602150e-07 5.53696411e-07 5.40903440e-07 4.89856632e-07 4.08164470e-07 3.05608758e-07 1.93198943e-07 8.21703110e-08 -1.69854366e-08 -9.53760058e-08 -1.46383505e-07 -1.66109952e-07 -1.53567080e-07 -1.10607326e-07 -4.16152552e-08 4.70015635e-08 1.47468287e-07 2.51380894e-07 3.50459173e-07 4.37248754e-07 5.05714618e-07 5.51680635e-07 5.73085290e-07 5.70041508e-07 5.44705656e-07 5.00977463e-07 4.44065877e-07 3.79965663e-07 3.14895122e-07 2.54745656e-07 2.04590683e-07 1.68293022e-07 1.48239911e-07 1.45221461e-07 1.58455322e-07 1.85747321e-07 2.23766402e-07 2.68403288e-07 3.15176879e-07 3.59649702e-07 3.97815667e-07 4.26427112e-07 4.43236100e-07 4.47133142e-07 4.38177155e-07 4.17520217e-07 3.87239550e-07 3.50097375e-07 3.09254023e-07 2.67962527e-07 2.29273310e-07 1.95774686e-07 1.69390438e-07 1.51249472e-07 1.41634905e-07 1.40012789e-07 1.45133122e-07 1.55189805e-07 1.68021590e-07 1.81333327e-07 1.92916211e-07 2.00846839e-07 2.03648190e-07 2.00399868e-07 1.90790416e-07 1.75110262e-07 1.54189286e-07 1.29288001e-07 1.01955101e-07 7.38664729e-08 4.66617833e-08 2.17939695e-08 4.05006917e-10 -1.67619112e-08 -2.94075206e-08 -3.76771394e-08 -4.21191830e-08 -4.36077758e-08 -4.32387552e-08 -4.22103443e-08 -4.17006307e-08 -4.27537425e-08 -4.61849865e-08 -5.25131205e-08 -6.19247448e-08 -7.42725947e-08 -8.91061248e-08 -1.05729868e-07 -1.23282501e-07 -1.40828020e-07 -1.57449671e-07 -1.72337335e-07 -1.84860379e-07 -1.94619596e-07 -2.01474139e-07 -2.05542111e-07 -2.07175978e-07 -2.06916289e-07 -2.05429261e-07 -2.03435037e-07 -2.01633941e-07 -2.00638062e-07 -2.00914552e-07 -2.02745736e-07 -2.06208958e-07 -2.11177696e-07 -2.17342426e-07 -2.24248760e-07 -2.31348261e-07 -2.38056351e-07 -2.43811538e-07 -2.48129996e-07 -2.50650282e-07 -2.51164419e-07 -2.49632603e-07 -2.46180857e-07 -2.41082556e-07 -2.34726141e-07 -2.27572813e-07 -2.20108753e-07 -2.12796651e-07 -2.06031548e-07 -2.00104839e-07 -1.95180133e-07 -1.91282418e-07 -1.88301530e-07 -1.86008826e-07 -1.84085058e-07 -1.82156280e-07 -1.79833950e-07 -1.76755175e-07 -1.72619083e-07 -1.67215865e-07 -1.60445871e-07 -1.52327206e-07 -1.42991436e-07 -1.32668206e-07 -1.21660639e-07 -1.10314261e-07 -9.89826914e-08 -8.79935634e-08 -7.76181145e-08 -6.80472344e-08 -5.93762328e-08 -5.15994819e-08 -4.46152676e-08 -3.82399671e-08 -3.22299794e-08 -2.63089311e-08 -2.01973882e-08 -1.36420218e-08 -6.44138487e-09 1.53418522e-09 1.03302926e-08 1.99049019e-08 3.01335479e-08 4.08225682e-08 5.17288995e-08 6.25842395e-08 7.31211395e-08 8.30983794e-08 9.23231171e-08 1.00667744e-07 1.08079885e-07 1.14584745e-07 1.20279731e-07 1.25322091e-07 1.29910930e-07 1.34265546e-07 1.38602208e-07 1.43111872e-07 1.47940821e-07 1.53176189e-07 1.58837628e-07 1.64875832e-07 1.71177881e-07 1.77578740e-07 1.83877666e-07 1.89857747e-07 1.95306685e-07 2.00036642e-07 2.03901298e-07 2.06808515e-07 2.08727417e-07 2.09689296e-07 2.09782525e-07 2.09141938e-07 2.07933914e-07 2.06338781e-07 2.04532225e-07 2.02667645e-07 2.00861048e-07 1.99180131e-07 1.97638246e-07 1.96194083e-07 1.94756669e-07 1.93195354e-07 1.91353554e-07 1.89064884e-07 1.86170081e-07 1.82532991e-07 1.78054167e-07 1.72680665e-07 1.66411256e-07 1.59296650e-07 1.51434648e-07 1.42960992e-07 1.34036728e-07 1.24833483e-07 1.15518058e-07 1.06237882e-07 9.71087574e-08 8.82059608e-08 7.95596038e-08 7.11545437e-08 6.29347991e-08 5.48119375e-08 4.66765447e-08 3.84115881e-08 2.99063246e-08 2.10693809e-08 1.18397348e-08 2.19455565e-09 -7.84681575e-09 -1.82230815e-08 -2.88353015e-08 -3.95548243e-08 -5.02340236e-08 -6.07187370e-08 -7.08611698e-08 -8.05320181e-08 -8.96306561e-08 -9.80924140e-08 -1.05892300e-07 -1.13044898e-07 -1.19600471e-07 -1.25637771e-07 -1.31254261e-07 -1.36554822e-07 -1.41639990e-07 -1.46594945e-07 -1.51480267e-07 -1.56325383e-07 -1.61125254e-07 -1.65840567e-07 -1.70401427e-07 -1.74714049e-07 -1.78669782e-07 -1.82155575e-07 -1.85064800e-07 -1.87307395e-07 -1.88818340e-07 -1.89563699e-07 -1.89543587e-07 -1.88791954e-07 -1.87373135e-07 -1.85375617e-07 -1.82903634e-07 -1.80067483e-07 -1.76973453e-07 -1.73714407e-07 -1.70361898e-07 -1.66960540e-07 -1.63525163e-07 -1.60040971e-07 -1.56466668e-07 -1.52740114e-07 -1.48786008e-07 -1.44524800e-07 -1.39881874e-07 -1.34796189e-07 -1.29227503e-07 -1.23161460e-07 -1.16612157e-07 -1.09621903e-07 -1.02258264e-07 -9.46087129e-08 -8.67734166e-08 -7.88569403e-08 -7.09596155e-08 -6.31694530e-08 -5.55553794e-08 -4.81623932e-08 -4.10091378e-08 -3.40880170e-08 -2.73678661e-08 -2.07988397e-08 -1.43190103e-08 -7.86203663e-09 -1.36509593e-09 5.22365259e-09 1.19388281e-08 1.87933799e-08 2.57763482e-08 3.28530223e-08 3.99674394e-08 4.70469633e-08 5.40084576e-08 6.07654370e-08 6.72355015e-08 7.33473049e-08 7.90464197e-08 8.42995099e-08 8.90964710e-08 9.34503216e-08 9.73949275e-08 1.00980765e-07 1.04269193e-07 1.07325831e-07 1.10213617e-07 1.12986327e-07 1.15683108e-07 1.18324551e-07 1.20910684e-07 1.23421053e-07 1.25816828e-07 1.28044705e-07 1.30042255e-07 1.31744086e-07 1.33088307e-07 1.34022587e-07 1.34509254e-07 1.34528974e-07 1.34082644e-07 1.33191309e-07 1.31894219e-07 1.30245174e-07 1.28307518e-07 1.26148372e-07 1.23832554e-07 1.21416888e-07 1.18945385e-07 1.16445756e-07 1.13927578e-07 1.11382316e-07 1.08785077e-07 1.06098003e-07 1.03274864e-07 1.00266453e-07 9.70262252e-08 9.35156021e-08 8.97084836e-08 8.55944952e-08 8.11806794e-08 7.64915015e-08 7.15671715e-08 6.64604710e-08 6.12324112e-08 5.59471498e-08 5.06666749e-08 4.54457753e-08 4.03277505e-08 3.53413138e-08 3.04989328e-08 2.57967578e-08 2.12161337e-08 1.67265154e-08 1.22894976e-08 7.86353507e-09 3.40890589e-09 -1.10758586e-09 -5.70860578e-09 -1.04033776e-08 -1.51861271e-08 -2.00360190e-08 -2.49185752e-08 -2.97884201e-08 -3.45930756e-08 -3.92774204e-08 -4.37883747e-08 -4.80793701e-08 -5.21141384e-08 -5.58695135e-08 -5.93369350e-08 -6.25225648e-08 -6.54459941e-08 -6.81377063e-08 -7.06355400e-08 -7.29805149e-08 -7.52124267e-08 -7.73656636e-08 -7.94656027e-08 -8.15259857e-08 -8.35474641e-08 -8.55174692e-08 -8.74114104e-08 -8.91950525e-08 -9.08278169e-08 -9.22667263e-08 -9.34705418e-08 -9.44037286e-08 -9.50398613e-08 -9.53641214e-08 -9.53746920e-08 -9.50829094e-08 -9.45121485e-08 -9.36956075e-08 -9.26731854e-08 -9.14877804e-08 -9.01813579e-08 -8.87911992e-08 -8.73466519e-08 -8.58667318e-08 -8.43587701e-08 -8.28182294e-08 -8.12296942e-08 -7.95689377e-08 -7.78058297e-08 -7.59078071e-08 -7.38435569e-08 -7.15865705e-08 -6.91181841e-08 -6.64298691e-08 -6.35244981e-08 -6.04165396e-08 -5.71311160e-08 -5.37020581e-08 -5.01691372e-08 -4.65747870e-08 -4.29605804e-08 -3.93638478e-08 -3.58147491e-08 -3.23340752e-08 -2.89319776e-08 -2.56077529e-08 -2.23506702e-08 -1.91417693e-08 -1.59564290e-08 -1.27674532e-08 -9.54836828e-09 -6.27661063e-09 -2.93629286e-09 4.79715434e-10 3.96858414e-09 7.51731058e-09 1.11035018e-08 1.46970750e-08 1.82626956e-08 2.17627140e-08 2.51603049e-08 2.84225214e-08 3.15229428e-08 3.44436942e-08 3.71766242e-08 3.97235514e-08 4.20955650e-08 4.43114489e-08 4.63954019e-08 4.83742770e-08 5.02746105e-08 5.21197422e-08 5.39272852e-08 5.57072188e-08 5.74607373e-08 5.91800037e-08 6.08488119e-08 6.24440391e-08 6.39378230e-08 6.53001720e-08 6.65017786e-08 6.75167804e-08 6.83251567e-08 6.89145888e-08 6.92815522e-08 6.94315845e-08 6.93786903e-08 6.91439601e-08 6.87535361e-08 6.82361212e-08 6.76203113e-08 6.69319618e-08 6.61918744e-08 6.54140280e-08 6.46044961e-08 6.37611502e-08 6.28742120e-08 6.19275222e-08 6.09004545e-08 5.97702604e-08 5.85146007e-08 5.71140325e-08 5.55542079e-08 5.38275820e-08 5.19344363e-08 4.98831613e-08 4.76897608e-08 4.53766321e-08 4.29707527e-08 4.05014425e-08 3.79979364e-08 3.54869964e-08 3.29907819e-08 3.05252087e-08 2.80989176e-08 2.57129703e-08 2.33612797e-08 2.10317405e-08 1.87079184e-08 1.63711550e-08 1.40028613e-08 1.15867818e-08 9.11101357e-09 6.56957494e-09 3.96338604e-09 1.30056772e-09 -1.40396807e-09 -4.12958542e-09 -6.85154485e-09 -9.54301063e-09 -1.21772550e-08 -1.47298356e-08 -1.71805453e-08 -1.95149410e-08 -2.17253141e-08 -2.38110068e-08 -2.57780612e-08 -2.76382308e-08 -2.94074628e-08 -3.11039997e-08 -3.27462989e-08 -3.43509536e-08 -3.59308374e-08 -3.74936348e-08 -3.90409116e-08 -4.05677917e-08 -4.20632890e-08 -4.35112374e-08 -4.48917252e-08 -4.61829125e-08 -4.73630203e-08 -4.84123192e-08 -4.93149211e-08 -5.00601977e-08 -5.06436906e-08 -5.10674426e-08 -5.13397010e-08 -5.14740554e-08 -5.14880669e-08 -5.14015549e-08 -5.12346928e-08 -5.10060975e-08 -5.07311140e-08 -5.04204385e-08 -5.00792277e-08 -4.97067590e-08 -4.92966872e-08 -4.88378520e-08 -4.83155638e-08 -4.77132291e-08 -4.70141642e-08 -4.62034120e-08 -4.52693867e-08 -4.42051991e-08 -4.30095115e-08 -4.16868774e-08 -4.02475003e-08 -3.87064728e-08 -3.70825491e-08 -3.53965856e-08 -3.36697978e-08 -3.19220116e-08 -3.01700638e-08 -2.84265141e-08 -2.66987937e-08 -2.49888543e-08 -2.32933629e-08 -2.16044070e-08 -1.99106404e-08 -1.81987542e-08 -1.64551299e-08 -1.46675067e-08 -1.28265049e-08 -1.09268580e-08 -8.96823456e-09 -6.95557491e-09 -4.89891221e-09 -2.81269983e-09 -7.14712560e-10 1.37536661e-09 3.43753844e-09 5.45310046e-09 7.40612594e-09 9.28466952e-09 1.10815800e-08 1.27948538e-08 1.44274900e-08 1.59868735e-08 1.74837461e-08 1.89308656e-08 2.03415010e-08 2.17278856e-08 2.30998071e-08 2.44634467e-08 2.58205926e-08 2.71682935e-08 2.84989932e-08 2.98011043e-08 3.10599991e-08 3.22592875e-08 3.33822701e-08 3.44134199e-08 3.53397535e-08 3.61519598e-08 3.68451716e-08 3.74193143e-08 3.78790065e-08 3.82330102e-08 3.84933114e-08 3.86738935e-08 3.87893481e-08 3.88534562e-08 3.88778599e-08 3.88709750e-08 3.88372291e-08 3.87767150e-08 3.86852687e-08 3.85549730e-08 3.83750385e-08 3.81329643e-08 3.78158579e-08 3.74118072e-08 3.69111544e-08 3.63075401e-08 3.55986462e-08 3.47865441e-08 3.38776220e-08 3.28821077e-08 3.18132346e-08 3.06861249e-08 2.95165115e-08 2.83194174e-08 2.71079191e-08 2.58921222e-08 2.46784249e-08 2.34691670e-08 2.22626705e-08 2.10536757e-08 1.98341288e-08 1.85942295e-08 1.73236537e-08 1.60128123e-08 1.46540315e-08 1.32425469e-08 1.17772047e-08 1.02608077e-08 8.70007975e-09 7.10524997e-09 5.48929662e-09 3.86693566e-09 2.25344159e-09 6.63424465e-10 -8.90322482e-10 -2.39779376e-09 -3.85246839e-09 -5.25166741e-09 -6.59654197e-09 -7.89169301e-09 -9.14446779e-09 -1.03639986e-08 -1.15600832e-08 -1.27420144e-08 -1.39174744e-08 -1.50915996e-08 -1.62663078e-08 -1.74399469e-08 -1.86072997e-08 -1.97599467e-08 -2.08869347e-08 -2.19757070e-08 -2.30131779e-08 -2.39868700e-08 -2.48859837e-08 -2.57023159e-08 -2.64309192e-08 -2.70704590e-08 -2.76232239e-08 -2.80947969e-08 -2.84934147e-08 -2.88290962e-08 -2.91125987e-08 -2.93543352e-08 -2.95633357e-08 -2.97463587e-08 -2.99072446e-08 -3.00465596e-08 -3.01615766e-08 -3.02465773e-08 -3.02934558e-08 -3.02925591e-08 -3.02336780e-08 -3.01070952e-08 -2.99045852e-08 -2.96202791e-08 -2.92512907e-08 -2.87980699e-08 -2.82644347e-08 -2.76572811e-08 -2.69860096e-08 -2.62617191e-08 -2.54962515e-08 -2.47011727e-08 -2.38868020e-08 -2.30613692e-08 -2.22303863e-08 -2.13963008e-08 -2.05584394e-08 -1.97132745e-08 -1.88549572e-08 -1.79760846e-08 -1.70686099e-08 -1.61248166e-08 -1.51382554e-08 -1.41045511e-08 -1.30220149e-08 -1.18919820e-08 -1.07188675e-08 -9.50991657e-09 -8.27468777e-09 -7.02431726e-09 -5.77063035e-09 -4.52519985e-09 -3.29842883e-09 -2.09875538e-09 -9.32051176e-10 1.98729658e-10 1.29361685e-09 2.35540551e-09 3.38917196e-09 4.40157653e-09 5.40002031e-09 6.39173895e-09 7.38292529e-09 8.37795966e-09 9.37882730e-09 1.03847770e-08 1.13922513e-08 1.23950937e-08 1.33850123e-08 1.43522521e-08 1.52864132e-08 1.61773264e-08 1.70159129e-08 1.77949368e-08 1.85095782e-08 1.91577787e-08 1.97403267e-08 2.02606663e-08 2.07244630e-08 2.11389659e-08 2.15122223e-08 2.18522340e-08 2.21661299e-08 2.24594341e-08 2.27355020e-08 2.29951842e-08 2.32367321e-08 2.34559748e-08 2.36467279e-08 2.38014090e-08 2.39117871e-08 2.39698021e-08 2.39683644e-08 2.39020666e-08 2.37677347e-08 2.35647632e-08 2.32952123e-08 2.29636465e-08 2.25767442e-08 2.21427067e-08 2.16705369e-08 2.11692428e-08 2.06470598e-08 2.01107534e-08 1.95650766e-08 1.90124306e-08 1.84527623e-08 1.78837016e-08 1.73009286e-08 1.66987334e-08 1.60707075e-08 1.54105063e-08 1.47125991e-08 1.39729433e-08 1.31895120e-08 1.23626222e-08 1.14950432e-08 1.05918636e-08 9.66013741e-09 8.70834703e-09 7.74572836e-09 6.78153118e-09 5.82428285e-09 4.88112678e-09 3.95730064e-09 3.05580045e-09 2.17726433e-09 1.32008522e-09 4.80737922e-10 -3.45710138e-10 -1.16495788e-09 -1.98276041e-09 -2.80422065e-09 -3.63315013e-09 -4.47156257e-09 -5.31934643e-09 -6.17414974e-09 -7.03148393e-09 -7.88504061e-09 -8.72718126e-09 -9.54956322e-09 -1.03438280e-08 -1.11022947e-08 -1.18185874e-08 -1.24881353e-08 -1.31085033e-08 -1.36795141e-08 -1.42031619e-08 -1.46833152e-08 -1.51252518e-08 -1.55350604e-08 -1.59189776e-08 -1.62827161e-08 -1.66308589e-08 -1.69663684e-08 -1.72902598e-08 -1.76014781e-08 -1.78969770e-08 -1.81719962e-08 -1.84205109e-08 -1.86358070e-08 -1.88111245e-08 -1.89403063e-08 -1.90183976e-08 -1.90421182e-08 -1.90101893e-08 -1.89234639e-08 -1.87848522e-08 -1.85990644e-08 -1.83721765e-08 -1.81110749e-08 -1.78228367e-08 -1.75140908e-08 -1.71904414e-08 -1.68559914e-08 -1.65130254e-08 -1.61618685e-08 -1.58009479e-08 -1.54270357e-08 -1.50356581e-08 -1.46216270e-08 -1.41796391e-08 -1.37048888e-08 -1.31936315e-08 -1.26436426e-08 -1.20545328e-08 -1.14278841e-08 -1.07671982e-08 -1.00776597e-08 -9.36574324e-09 -8.63869632e-09 -7.90395476e-09 -7.16854428e-09 -6.43852606e-09 -5.71853968e-09
4.56314185e-04 4.51563315e-04 4.43139019e-04 4.31021813e-04 4.15207038e-04 3.95726822e-04 3.72674469e-04 3.46228455e-04 3.16673111e-04 2.84413321e-04 2.49980864e-04 2.14030882e-04 1.77327625e-04 1.40719645e-04 1.05105578e-04 7.13924715e-05 4.04494260e-05 1.30598351e-05 -1.01242507e-05 -2.86220670e-05 -4.21551711e-05 -5.06669090e-05 -5.43284823e-05 -5.35307313e-05 -4.88618536e-05 -4.10723013e-05 -3.10291286e-05 -1.96628486e-05 -7.91046692e-06 3.34132277e-06 1.33088104e-05 2.13561174e-05 2.70291235e-05 3.00761997e-05 3.04544630e-05 2.83213651e-05 2.40125159e-05 1.80076648e-05 1.08876205e-05 3.28552194e-06 -4.16376301e-06 -1.08722737e-05 -1.63420248e-05 -2.01994152e-05 -2.22186323e-05 -2.23326176e-05 -2.06311653e-05 -1.73467449e-05 -1.28295858e-05 -7.51436384e-06 -1.88142829e-06 3.58414445e-06 8.43231023e-06 1.22834665e-05 1.48567937e-05 1.59894701e-05 1.56455001e-05 1.39137887e-05 1.09959794e-05 7.18539961e-06 2.83914798e-06 -1.65413935e-06 -5.90802700e-06 -9.57066725e-06 -1.23531787e-05 -1.40517770e-05 -1.45620037e-05 -1.38841128e-05 -1.21194461e-05 -9.45838345e-06 -6.16115352e-06 -2.53334776e-06 1.10162437e-06 4.43071031e-06 7.17760803e-06 9.12519107e-06 1.01321766e-05 1.01427928e-05 9.18883208e-06 7.38414484e-06 4.91227189e-06 2.00847916e-06 -1.06209870e-06 -4.02821563e-06 -6.63607678e-06 -8.67068722e-06 -9.97321582e-06 -1.04529966e-05 -1.00932910e-05 -8.95049550e-06 -7.14705489e-06 -4.85887566e-06 -2.29848637e-06 3.04474973e-07 2.72368131e-06 4.75564986e-06 6.23672168e-06 7.05608839e-06 7.16385006e-06 6.57354674e-06 5.35910310e-06 3.64661125e-06 1.60181496e-06 -5.85493254e-07 -2.71871476e-06 -4.61177879e-06 -6.10505437e-06 -7.07849343e-06 -7.46093825e-06 -7.23489070e-06 -6.43645697e-06 -5.15061161e-06 -3.50232907e-06 -1.64447734e-06 2.56373798e-07 2.03492746e-06 3.54158339e-06 4.65506297e-06 5.29218078e-06 5.41398905e-06 5.02786109e-06 4.18544935e-06 2.97681794e-06 1.52137716e-06 -4.34894702e-08 -1.57503731e-06 -2.93786587e-06 -4.01559599e-06 -4.72052102e-06 -5.00044165e-06 -4.84216598e-06 -4.27146551e-06 -3.34959737e-06 -2.16680276e-06 -8.33447326e-07 5.30342336e-07 1.80558395e-06 2.88490518e-06 3.68165652e-06 4.13690578e-06 4.22375914e-06 3.94870811e-06 3.34997481e-06 2.49309562e-06 1.46422155e-06 3.61802170e-07 -7.12556343e-07 -1.66321951e-06 -2.40882638e-06 -2.88905113e-06 -3.06927036e-06 -2.94278608e-06 -2.53048401e-06 -1.87804009e-06 -1.05100375e-06 -1.28266950e-07 8.05444015e-07 1.66734869e-06 2.38395778e-06 2.89733812e-06 3.16976954e-06 3.18642751e-06 2.95591510e-06 2.50866727e-06 1.89344194e-06 1.17227788e-06 4.14426419e-07 -3.10160370e-07 -9.37180347e-07 -1.41360083e-06 -1.70206169e-06 -1.78370305e-06 -1.65921336e-06 -1.34806263e-06 -8.86051643e-07 -3.21457441e-07 2.89825698e-07 8.89671746e-07 1.42312467e-06 1.84332091e-06 2.11549777e-06 2.21975056e-06 2.15232741e-06 1.92539203e-06 1.56532799e-06 1.10978983e-06 6.03815551e-07 9.53910887e-08 -3.69104433e-07 -7.49146743e-07 -1.01362422e-06 -1.14339806e-06 -1.13265994e-06 -9.89000831e-07 -7.32226866e-07 -3.92074128e-07 -5.07152387e-09 3.89126994e-07 7.51580635e-07 1.04770520e-06 1.25038641e-06 1.34228789e-06 1.31716245e-06 1.18007485e-06 9.46549472e-07 6.40756764e-07 2.92939321e-07 -6.36555977e-08 -3.96032259e-07 -6.74577382e-07 -8.75773198e-07 -9.84248014e-07 -9.93989478e-07 -9.08630216e-07 -7.40805786e-07 -5.10673075e-07 -2.43754311e-07 3.16687518e-08 2.87349397e-07 4.97787480e-07 6.42601603e-07 7.08344803e-07 6.89605628e-07 5.89308709e-07 4.18207693e-07 1.93640587e-07 -6.23139512e-08 -3.25086916e-07 -5.70049938e-07 -7.74889187e-07 -9.21696019e-07 -9.98581101e-07 -1.00066901e-06 -9.30393235e-07 -7.97080473e-07 -6.15881580e-07 -4.06167534e-07 -1.89557523e-07 1.22226522e-08 1.79441800e-07 2.96223329e-07 3.51990261e-07 3.42366261e-07 2.69458003e-07 1.41505833e-07 -2.80494214e-08 -2.21980741e-07 -4.21023478e-07 -6.05782273e-07 -7.58609487e-07 -8.65274473e-07 -9.16267467e-07 -9.07620200e-07 -8.41174200e-07 -7.24282577e-07 -5.68985815e-07 -3.90751772e-07 -2.06910526e-07 -3.49409215e-08 1.09222508e-07 2.12699743e-07 2.66850202e-07 2.68024648e-07 2.17819964e-07 1.22821856e-07 -6.12972123e-09 -1.55072418e-07 -3.08333725e-07 -4.50081998e-07 -5.65863833e-07 -6.43979679e-07 -6.76567812e-07 -6.60297341e-07 -5.96610484e-07 -4.91498915e-07 -3.54844174e-07 -1.99393606e-07 -3.94773476e-08 1.10405224e-07 2.36990680e-07 3.29512810e-07 3.80700551e-07 3.87420797e-07 3.50909973e-07 2.76579096e-07 1.73418296e-07 5.30651129e-08 -7.13677757e-08 -1.86588168e-07 -2.80416020e-07 -3.42946470e-07 -3.67473896e-07 -3.51091629e-07 -2.94914538e-07 -2.03909083e-07 -8.63534823e-08 4.70139880e-08 1.84071298e-07 3.12506093e-07 4.21009061e-07 5.00351926e-07 5.44247686e-07 5.49913273e-07 5.18284833e-07 4.53870078e-07 3.64257398e-07 2.59334456e-07 1.50295954e-07 4.85396751e-08 -3.54408881e-08 -9.30602747e-08 -1.18445676e-07 -1.08967622e-07 -6.54493476e-08 7.96065372e-09 1.04235862e-07 2.14190877e-07 3.27399179e-07 4.33218036e-07 5.21819984e-07 5.85131150e-07 6.17587126e-07 6.16635812e-07 5.82942189e-07 5.20279393e-07 4.35120875e-07 3.35977162e-07 2.32544698e-07 1.34751732e-07 5.17945566e-08 -8.74236607e-09 -4.15987911e-08 -4.43167345e-08 -1.74412867e-08 3.55716692e-08 1.08728012e-07 1.94108586e-07 2.82660683e-07 3.65089013e-07 4.32758808e-07 4.78523758e-07 4.97399584e-07 4.87020359e-07 4.47836103e-07 3.83035955e-07 2.98207719e-07 2.00770026e-07 9.92348216e-08 2.37344516e-09 -8.16318581e-08 -1.45968942e-07 -1.85834669e-07 -1.98871775e-07 -1.85363980e-07 -1.48173465e-07 -9.24299314e-08 -2.50042524e-08 4.61797874e-08 1.12927255e-07 1.67570688e-07 2.03708225e-07 2.16810675e-07 2.04640442e-07 1.67444054e-07 1.07902381e-07 3.08461730e-08 -5.72328474e-08 -1.48825785e-07 -2.36141236e-07 -3.11858866e-07 -3.69828913e-07 -4.05650672e-07 -4.17075516e-07 -4.04197529e-07 -3.69415817e-07 -3.17174693e-07 -2.53509358e-07 -1.85443200e-07 -1.20296545e-07 -6.49746297e-08 -2.53037594e-08 -5.47929399e-09 -7.67743544e-09 -3.18665212e-08 -7.58338708e-08 -1.35423150e-07 -2.04957044e-07 -2.77802402e-07 -3.47021702e-07 -4.06046937e-07 -4.49310711e-07 -4.72773952e-07 -4.74300451e-07 -4.53843711e-07 -4.13430044e-07 -3.56941758e-07 -2.89723472e-07 -2.18051497e-07 -1.48518908e-07 -8.73966413e-08 -4.00325018e-08 -1.03457813e-08 -4.65163533e-10 -1.05434879e-08 -3.87653790e-08 -8.15449175e-08 -1.33892380e-07 -1.89912831e-07 -2.43387027e-07 -2.88377751e-07 -3.19802716e-07 -3.33919033e-07 -3.28673428e-07 -3.03885666e-07 -2.61249248e-07 -2.04151083e-07 -1.37329419e-07 -6.64046858e-08 2.67020858e-09 6.41861766e-08 1.13225015e-07 1.46124622e-07 1.60818329e-07 1.57016792e-07 1.36216444e-07 1.01535432e-07 5.73945493e-08 9.07552869e-09 -3.77994658e-08 -7.78161022e-08 -1.06290684e-07 -1.19717255e-07 -1.16096560e-07 -9.51162340e-08 -5.81662580e-08 -8.18975415e-09 5.06148593e-08 1.13210216e-07 1.74213464e-07 2.28418505e-07 2.71296272e-07 2.99424966e-07 3.10809342e-07 3.05059278e-07 2.83411714e-07 2.48595268e-07 2.04552131e-07 1.56045416e-07 1.08190880e-07 6.59590721e-08 3.36961351e-08 1.47094423e-08 1.09574328e-08 2.28727114e-08 4.93341805e-08 8.77896079e-08 1.34515379e-07 1.84987085e-07 2.34324207e-07 2.77765209e-07 3.11126902e-07 3.31203896e-07 3.36070059e-07 3.25253728e-07 2.99770972e-07 2.62014830e-07 2.15512640e-07 1.64575967e-07 1.13877947e-07 6.79994537e-08 3.09882863e-08 5.97371067e-09 -5.12679340e-09 -1.78116931e-09 1.51189983e-08 4.33581433e-08 7.96234225e-08 1.19835490e-07 1.59550468e-07 1.94393669e-07 2.20482926e-07 2.34800699e-07 2.35479490e-07 2.21973718e-07 1.95102436e-07 1.56959861e-07 1.10703498e-07 6.02413229e-08 9.84914444e-09 -3.62443473e-08 -7.42644845e-08 -1.01250245e-07 -1.15332265e-07 -1.15903066e-07 -1.03663984e-07 -8.05452718e-08 -4.95081788e-08 -1.42490872e-08 2.11648858e-08 5.26930573e-08 7.67124934e-08 9.03657047e-08 9.18315092e-08 8.04935240e-08 5.69908455e-08 2.31470037e-08 -1.82149885e-08 -6.35526448e-08 -1.08951320e-07 -1.50504682e-07 -1.84691350e-07 -2.08711346e-07 -2.20750184e-07 -2.20145672e-07 -2.07442096e-07 -1.84327446e-07 -1.53460723e-07 -1.18206820e-07 -8.23053957e-08 -4.95062015e-08 -2.32063574e-08 -6.12464146e-09 -4.39150105e-11 -5.64603157e-09 -2.24545034e-08 -4.88895303e-08 -8.24292672e-08 -1.19860892e-07 -1.57596493e-07 -1.92022813e-07 -2.19850759e-07 -2.38430913e-07 -2.46004859e-07 -2.41868514e-07 -2.26432381e-07 -2.01173686e-07 -1.68485857e-07 -1.31440671e-07 -9.34867173e-08 -5.81137944e-08 -2.85159004e-08 -7.28540319e-09 3.83229856e-09 4.10041275e-09 -6.14632656e-09 -2.55427535e-08 -5.18336655e-08 -8.20991519e-08 -1.13042512e-07 -1.41312407e-07 -1.63827942e-07 -1.78075182e-07 -1.82346707e-07 -1.75901459e-07 -1.59030074e-07 -1.33020017e-07 -1.00024689e-07 -6.28498312e-08 -2.46784689e-08 1.12385743e-08 4.18964363e-08 6.48239263e-08 7.83175592e-08 8.15997113e-08 7.48861656e-08 5.93571873e-08 3.70356183e-08 1.05844486e-08 -1.69559921e-08 -4.24654001e-08 -6.30464347e-08 -7.63039220e-08 -8.05735118e-08 -7.50780652e-08 -5.99971728e-08 -3.64437108e-08 -6.35035295e-09 2.77223405e-08 6.28371830e-08 9.59662490e-08 1.24283539e-07 1.45436098e-07 1.57767535e-07 1.60472694e-07 1.53669004e-07 1.38378218e-07 1.16420910e-07 9.02345534e-08 6.26332899e-08 3.65329847e-08 1.46684059e-08 -6.70093259e-10 -7.85513005e-09 -6.07519139e-09 4.59236149e-09 2.31947297e-08 4.80016622e-08 7.66779137e-08 1.06513041e-07 1.34685900e-07 1.58538077e-07 1.75829760e-07 1.84953454e-07 1.85085168e-07 1.76258881e-07 1.59357639e-07 1.36022678e-07 1.08489910e-07 7.93700862e-08 5.13942324e-08 2.71491743e-08 8.82883833e-09 -1.97483671e-09 -4.42135923e-09 1.50248764e-09 1.49872839e-08 3.44851115e-08 5.78645210e-08 8.26209040e-08 1.06121525e-07 1.25861365e-07 1.39704939e-07 1.46090828e-07 1.44179410e-07 1.33929865e-07 1.16099497e-07 9.21659316e-08 6.41802146e-08 3.45654582e-08 5.88083843e-09 -1.94260177e-08 -3.92542595e-08 -5.20499928e-08 -5.69523172e-08 -5.38714346e-08 -4.34917365e-08 -2.72000477e-08 -6.94644075e-09 1.49484859e-08 3.60209058e-08 5.39034511e-08 6.65540368e-08 7.24517858e-08 7.07413227e-08 6.13118236e-08 4.48035894e-08 2.25419711e-08 -3.59451548e-09 -3.13587189e-08 -5.83538681e-08 -8.22656872e-08 -1.01085100e-07 -1.13300056e-07 -1.18038144e-07 -1.15146492e-07 -1.05201675e-07 -8.94490417e-08 -6.96778249e-08 -4.80444653e-08 -2.68615644e-08 -8.37306730e-09 5.46250244e-09 1.31598659e-08 1.38478975e-08 7.35026423e-09 -5.80159092e-09 -2.44239869e-08 -4.67992757e-08 -7.08450159e-08 -9.43174069e-08 -1.15029101e-07 -1.31060258e-07 -1.40942489e-07 -1.43798068e-07 -1.39421235e-07 -1.28294075e-07 -1.11535843e-07 -9.07910215e-08 -6.80673097e-08 -4.55394995e-08 -2.53383925e-08 -9.34525817e-09 9.88337780e-10 4.77807851e-09 1.78876461e-09 -7.54706250e-09 -2.21751754e-08 -4.05255494e-08 -6.06675066e-08 -8.04988069e-08 -9.79502372e-08 -1.11185801e-07 -1.18779208e-07 -1.19849732e-07 -1.14144548e-07 -1.02059897e-07 -8.45994053e-08 -6.32739338e-08 -3.99529947e-08 -1.66823755e-08 4.51421564e-09 2.18302037e-08 3.38490754e-08 3.96785973e-08 3.90335709e-08 3.22594251e-08 2.02947121e-08 4.57648143e-09 -1.31019913e-08 -3.07670915e-08 -4.64571761e-08 -5.84126218e-08 -6.52452550e-08 -6.60708992e-08 -6.05924428e-08 -4.91256748e-08 -3.25657190e-08 -1.22976460e-08 9.93977842e-09 3.22237736e-08 5.26340645e-08 6.94381143e-08 8.12571758e-08 8.71972177e-08 8.69322641e-08 8.07323714e-08 6.94338312e-08 5.43548241e-08 3.71649666e-08 1.97216307e-08 3.88903679e-09 -8.64228127e-09 -1.65182224e-08 -1.88503939e-08 -1.52996494e-08 -6.10604066e-09 7.93740267e-09 2.55642275e-08 4.51594607e-08 6.49175340e-08 8.30177793e-08 9.78004451e-08 1.07926203e-07 1.12503826e-07 1.11173859e-07 1.04140441e-07 9.21484921e-08 7.64087485e-08 5.84782016e-08 4.01077141e-08 2.30717546e-08 8.99677552e-09 -7.95153825e-10 -5.41241084e-09 -4.47758666e-09 1.83893079e-09 1.28385368e-08 2.73649671e-08 4.39187242e-08 6.08041079e-08 7.62944284e-08 8.87993475e-08 9.70181575e-08 1.00064254e-07 9.75489206e-08 8.96165373e-08 7.69280790e-08 6.05947594e-08 4.20685137e-08 2.30001123e-08 5.07882401e-09 -1.01307996e-08 -2.13392122e-08 -2.76547728e-08 -2.86675314e-08 -2.44859876e-08 -1.57235341e-08 -3.43615323e-09 1.09823624e-08 2.59372993e-08 3.97886266e-08 5.10101739e-08 5.83369715e-08 6.08865682e-08 5.82427382e-08 5.04936704e-08 3.82211895e-08 2.24423015e-08 4.50895956e-09 -1.40240432e-08 -3.15501166e-08 -4.65661564e-08 -5.78170269e-08 -6.44153376e-08 -6.59250541e-08 -6.24010494e-08 -5.43809968e-08 -4.28306297e-08 -2.90479015e-08 -1.45355230e-08 -8.54356086e-10 1.05280600e-08 1.83791758e-08 2.18196568e-08 2.04068368e-08 1.41755261e-08 3.63242594e-09 -1.02950640e-08 -2.63504756e-08 -4.30712676e-08 -5.89311471e-08 -7.24878536e-08 -8.25220910e-08 -8.81542184e-08 -8.89275332e-08 -8.48502516e-08 -7.63923449e-08 -6.44377527e-08 -5.01968216e-08 -3.50876278e-08 -2.05978170e-08 -8.14041708e-09 1.08241347e-09 6.19455764e-09 6.72900103e-09 2.67091855e-09 -5.54319010e-09 -1.70700152e-08 -3.07430853e-08 -4.51872559e-08 -5.89528395e-08 -7.06562924e-08 -7.91138274e-08 -8.34550740e-08 -8.32058882e-08 -7.83324527e-08 -6.92425958e-08 -5.67444063e-08 -4.19663540e-08 -2.62468231e-08 -1.10038955e-08 2.40194679e-09 1.27988657e-08 1.93158455e-08 2.14652248e-08 1.91877635e-08 1.28560559e-08 3.23616527e-09 -8.58860540e-09 -2.13242678e-08 -3.35925588e-08 -4.40649080e-08 -5.15909575e-08 -5.53092400e-08 -5.47293966e-08 -4.97781119e-08 -4.08045104e-08 -2.85446691e-08 -1.40488814e-08 1.42112218e-09 1.65149175e-08 2.99241293e-08 4.05084955e-08 4.74050835e-08 5.01101796e-08 4.85260593e-08 4.29682833e-08 3.41329995e-08 2.30275974e-08 1.08715958e-08 -1.02251323e-09 -1.13768500e-08 -1.90717832e-08 -2.32536804e-08 -2.34164260e-08 -1.94489439e-08 -1.16442936e-08 -6.69628207e-10 1.24998920e-08 2.66766752e-08 4.05763866e-08 5.29424716e-08 6.26674224e-08 6.88990879e-08 7.11218109e-08 6.92046576e-08 6.34122349e-08 5.43772162e-08 4.30374079e-08 3.05436034e-08 1.81472773e-08 7.07905566e-09 -1.57022267e-09 -6.95438421e-09 -8.55264308e-09 -6.21848449e-09 -1.92115008e-10 8.92454647e-09 2.02277612e-08 3.26007904e-08 4.48229194e-08 5.56880626e-08 6.41214203e-08 6.92829320e-08 7.06475644e-08 6.80547889e-08 6.17225866e-08 5.22248014e-08 4.04341768e-08 2.74367574e-08 1.44260437e-08 2.58723966e-09 -7.01718009e-09 -1.35495158e-08 -1.64766895e-08 -1.56202735e-08 -1.11719883e-08 -3.67333441e-09 6.03852209e-09 1.69132254e-08 2.77899572e-08 3.75104059e-08 4.50309934e-08 4.95235143e-08 5.04545102e-08 4.76357849e-08 4.12413123e-08 3.17890422e-08 2.00895189e-08 7.16642763e-09 -5.84312756e-09 -1.77988806e-08 -2.76674854e-08 -3.46217805e-08 -3.81196815e-08 -3.79551625e-08 -3.42765158e-08 -2.75702675e-08 -1.86124523e-08 -8.39210398e-09 1.98552214e-09 1.14065435e-08 1.88564129e-08 2.35178005e-08 2.48489802e-08 2.26352118e-08 1.70082772e-08 8.43240835e-09 -2.34188340e-09 -1.43514746e-08 -2.65145545e-08 -3.77356313e-08 -4.70114260e-08 -5.35273976e-08 -5.67356154e-08 -5.64065177e-08 -5.26496697e-08 -4.59016362e-08 -3.68822924e-08 -2.65239215e-08 -1.58800754e-08 -6.02310512e-09 2.05968980e-09 7.56123957e-09 9.93204149e-09 8.93224804e-09 4.65358107e-09 -2.49092330e-09 -1.18082210e-08 -2.23934704e-08 -3.32184643e-08 -4.32316253e-08 -5.14598499e-08 -5.71023533e-08 -5.96074545e-08 -5.87249606e-08 -5.45291792e-08 -4.74104542e-08 -3.80361776e-08 -2.72851716e-08 -1.61619014e-08 -5.69889274e-09 3.14314857e-09 9.56785865e-09 1.30194490e-08 1.32353525e-08 1.02702867e-08 4.48952134e-09 -3.46786611e-09 -1.27520748e-08 -2.23857910e-08 -3.13593964e-08 -3.87289140e-08 -4.37072069e-08 -4.57396394e-08 -4.45569405e-08 -4.02002530e-08 -3.30160592e-08 -2.36215922e-08 -1.28442021e-08
3.19907663e-04 3.22939927e-04 3.27797926e-04 3.33681269e-04 3.39535228e-04 3.44142246e-04 3.46228454e-04 3.44576624e-04 3.38136359e-04 3.26122603e-04 3.08094401e-04 2.84007502e-04 2.54236375e-04 2.19563705e-04 1.81137989e-04 1.40402372e-04 9.90001317e-05 5.86640375e-05 2.10980865e-05 -1.21393600e-05 -3.97421142e-05 -6.07443343e-05 -7.45837385e-05 -8.11352699e-05 -8.07129356e-05 -7.40400116e-05 -6.21902646e-05 -4.65050136e-05 -2.84926531e-05 -9.71851935e-06 8.30643884e-06 2.42297629e-05 3.69466747e-05 4.56679859e-05 4.99621416e-05 4.97689360e-05 4.53846955e-05 3.74209638e-05 2.67407339e-05 1.43779274e-05 1.44697584e-06 -1.09500602e-05 -2.18114274e-05 -3.03118818e-05 -3.58615192e-05 -3.81431643e-05 -3.71261033e-05 -3.30559271e-05 -2.64221939e-05 -1.79073634e-05 -8.32187400e-06 1.46880212e-06 1.06188181e-05 1.83720943e-05 2.41222870e-05 2.74579595e-05 2.81897167e-05 2.63576664e-05 2.22192747e-05 1.62193133e-05 8.94504737e-06 1.07094952e-06 -6.70203339e-06 -1.37073353e-05 -1.93685820e-05 -2.32457874e-05 -2.50683213e-05 -2.47522763e-05 -2.24012604e-05 -1.82910859e-05 -1.28401843e-05 -6.56873823e-06 -5.03953181e-08 6.13905540e-06 1.14715374e-05 1.55108278e-05 1.79473618e-05 1.86209893e-05 1.75300924e-05 1.48266947e-05 1.07984134e-05 5.83921675e-06 4.11856565e-07 -4.99451681e-06 -9.90773752e-06 -1.39132112e-05 -1.66882651e-05 -1.80274624e-05 -1.78569484e-05 -1.62369042e-05 -1.33522452e-05 -9.49272134e-06 -5.02446210e-06 -3.55700275e-07 4.10016690e-06 7.96087662e-06 1.09078082e-05 1.27119695e-05 1.32513795e-05 1.25185768e-05 1.06178820e-05 7.75295083e-06 4.20598826e-06 3.10685821e-07 -3.57856474e-06 -7.11837418e-06 -1.00061674e-05 -1.20055421e-05 -1.29650764e-05 -1.28291231e-05 -1.16398727e-05 -9.53075692e-06 -6.71202223e-06 -3.44997048e-06 -4.18754729e-08 3.21108956e-06 6.03047177e-06 8.18437341e-06 9.50648137e-06 9.90875368e-06 9.38682886e-06 8.01789354e-06 5.95141786e-06 3.39378584e-06 5.88358988e-07 -2.20713036e-06 -4.74377743e-06 -6.80322553e-06 -8.21602963e-06 -8.87513706e-06 -8.74343660e-06 -7.85488430e-06 -6.30929883e-06 -4.26147836e-06 -1.90577630e-06 5.42357474e-07 2.86613754e-06 4.86671036e-06 6.38022949e-06 7.29128649e-06 7.54161371e-06 7.13342916e-06 6.12729103e-06 4.63482318e-06 2.80711999e-06 8.20000547e-07 -1.14247211e-06 -2.90467903e-06 -4.31484158e-06 -5.25778860e-06 -5.66403441e-06 -5.51447114e-06 -4.84039426e-06 -3.71900833e-06 -2.26496113e-06 -6.18794939e-07 1.06654716e-06 2.63988248e-06 3.96532009e-06 4.93396315e-06 5.47278579e-06 5.54997548e-06 5.17637359e-06 4.40301214e-06 3.31509797e-06 2.02310647e-06 6.51888284e-07 -6.71156848e-07 -1.82773339e-06 -2.71907660e-06 -3.27424415e-06 -3.45558824e-06 -3.26100314e-06 -2.72285077e-06 -1.90377316e-06 -8.89879276e-07 2.17982516e-07 1.31400169e-06 2.29730071e-06 3.08103474e-06 3.59988584e-06 3.81531558e-06 3.71816640e-06 3.32846082e-06 2.69250998e-06 1.87768883e-06 9.65438858e-07 4.32059792e-08 -8.03903553e-07 -1.50096470e-06 -1.98986034e-06 -2.23411613e-06 -2.22155177e-06 -1.96457272e-06 -1.49815194e-06 -8.75765281e-07 -1.63726881e-07 5.65493058e-07 1.24030900e-06 1.79674681e-06 2.18423436e-06 2.36994061e-06 2.34130032e-06 2.10654279e-06 1.69323670e-06 1.14504956e-06 5.17082730e-07 -1.29733300e-07 -7.34624331e-07 -1.24275982e-06 -1.61029913e-06 -1.80823957e-06 -1.82473570e-06 -1.66571383e-06 -1.35377260e-06 -9.25523263e-07 -4.27667397e-07 8.77782476e-08 5.68630539e-07 9.67560375e-07 1.24650871e-06 1.38009251e-06 1.35770229e-06 1.18412529e-06 8.78674008e-07 4.72942496e-07 7.44135153e-09 -4.72537160e-07 -9.21407707e-07 -1.29769460e-06 -1.56792815e-06 -1.70967342e-06 -1.71342174e-06 -1.58319117e-06 -1.33580953e-06 -9.98980668e-07 -6.08348684e-07 -2.03866410e-07 1.74166435e-07 4.89006331e-07 7.10936289e-07 8.19978842e-07 8.07608175e-07 6.77318584e-07 4.44020243e-07 1.32346472e-07 -2.25940674e-07 -5.95176720e-07 -9.39328323e-07 -1.22548712e-06 -1.42698761e-06 -1.52585650e-06 -1.51437146e-06 -1.39559723e-06 -1.18286873e-06 -8.98292543e-07 -5.70431203e-07 -2.31410536e-07 8.62596529e-08 3.52838542e-07 5.44177570e-07 6.43947653e-07 6.45067125e-07 5.50208013e-07 3.71349441e-07 1.28439549e-07 -1.52687991e-07 -4.42927591e-07 -7.12783168e-07 -9.35234052e-07 -1.08830889e-06 -1.15712422e-06 -1.13520056e-06 -1.02494189e-06 -8.37247279e-07 -5.90307643e-07 -3.07718321e-07 -1.61019358e-08 2.57520223e-07 4.88349920e-07 6.56173556e-07 7.47239866e-07 7.55480570e-07 6.82967075e-07 5.39572103e-07 3.41882130e-07 1.11478329e-07 -1.27237431e-07 -3.49453914e-07 -5.32362213e-07 -6.57334745e-07 -7.11664660e-07 -6.89704637e-07 -5.93304567e-07 -4.31516999e-07 -2.19610342e-07 2.25038847e-08 2.72268589e-07 5.06703775e-07 7.04636000e-07 8.48719051e-07 9.27053723e-07 9.34256216e-07 8.71880243e-07 7.48161812e-07 5.77121360e-07 3.77119805e-07 1.69015951e-07 -2.58906677e-08 -1.87929563e-07 -3.00941485e-07 -3.53793805e-07 -3.41388021e-07 -2.65069197e-07 -1.32406482e-07 4.36252802e-08 2.45975139e-07 4.55221185e-07 6.51481215e-07 8.16341365e-07 9.34616090e-07 9.95771868e-07 9.94881563e-07 9.33023756e-07 8.17096102e-07 6.59068670e-07 4.74757076e-07 2.82240386e-07 1.00081585e-07 -5.44749967e-08 -1.67154555e-07 -2.27993761e-07 -2.32247932e-07 -1.80781721e-07 -7.99121916e-08 5.92733112e-08 2.22051818e-07 3.91536416e-07 5.50338396e-07 6.82256843e-07 7.73832157e-07 8.15615007e-07 8.03031893e-07 7.36768701e-07 6.22641332e-07 4.70972304e-07 2.95539744e-07 1.12205665e-07 -6.26400799e-08 -2.13667460e-07 -3.28071879e-07 -3.96777669e-07 -4.15266386e-07 -3.83954564e-07 -3.08089854e-07 -1.97181519e-07 -6.40258701e-08 7.65742935e-08 2.09268858e-07 3.19655109e-07 3.95663132e-07 4.28699410e-07 4.14440966e-07 3.53207467e-07 2.49880302e-07 1.13381731e-07 -4.42304463e-08 -2.08960829e-07 -3.66247829e-07 -5.02374133e-07 -6.05779562e-07 -6.68150617e-07 -6.85184072e-07 -6.56954579e-07 -5.87855332e-07 -4.86122311e-07 -3.62992824e-07 -2.31583702e-07 -1.05600706e-07 1.99438757e-09 8.02297727e-08 1.21163285e-07 1.20617673e-07 7.85438276e-08 -1.01904341e-09 -1.10377980e-07 -2.38969263e-07 -3.74410435e-07 -5.03716815e-07 -6.14563134e-07 -6.96468112e-07 -7.41788244e-07 -7.46426974e-07 -7.10193771e-07 -6.36782175e-07 -5.33373030e-07 -4.09905157e-07 -2.78087477e-07 -1.50250681e-07 -3.81510613e-08 4.81575044e-08 1.01275143e-07 1.17141217e-07 9.53897043e-08 3.93438612e-08 -4.43454788e-08 -1.46379439e-07 -2.55739502e-07 -3.60772526e-07 -4.50326045e-07 -5.14823621e-07 -5.47177024e-07 -5.43448809e-07 -5.03203817e-07 -4.29518819e-07 -3.28652788e-07 -2.09413085e-07 -8.22818110e-08 4.16109240e-08 1.51566078e-07 2.38342453e-07 2.95032451e-07 3.17703797e-07 3.05747548e-07 2.61901680e-07 1.91951192e-07 1.04136841e-07 8.33250463e-09 -8.49271522e-08 -1.65473320e-07 -2.24484319e-07 -2.55327176e-07 -2.54179572e-07 -2.20374208e-07 -1.56435012e-07 -6.78046099e-08 3.77076116e-08 1.50700943e-07 2.61105215e-07 3.59158700e-07 4.36347080e-07 4.86213137e-07 5.04960216e-07 4.91793098e-07 4.48965845e-07 3.81534715e-07 2.96842788e-07 2.03788580e-07 1.11951240e-07 3.06582155e-08 -3.19140652e-08 -6.95199574e-08 -7.84305992e-08 -5.77712742e-08 -9.57992313e-09 6.14163774e-08 1.48282762e-07 2.42566921e-07 3.35129887e-07 4.17035749e-07 4.80413766e-07 5.19209969e-07 5.29756568e-07 5.11105801e-07 4.65098151e-07 3.96160617e-07 3.10857008e-07 2.17235852e-07 1.24040702e-07 3.98603027e-08 -2.76986863e-08 -7.27368416e-08 -9.16157236e-08 -8.32883585e-08 -4.93764029e-08 6.01120765e-09 7.66983534e-08 1.55057939e-07 2.32762977e-07 3.01598828e-07 3.54257624e-07 3.85038282e-07 3.90385309e-07 3.69215722e-07 3.23004322e-07 2.55621142e-07 1.72938884e-07 8.22501836e-08 -8.44735129e-09 -9.12281934e-08 -1.59002450e-07 -2.06192270e-07 -2.29256520e-07 -2.27014303e-07 -2.00737778e-07 -1.54007223e-07 -9.23443437e-08 -2.26610779e-08 4.74213190e-08 1.10316057e-07 1.59205099e-07 1.88693094e-07 1.95318453e-07 1.77873359e-07 1.37503375e-07 7.75788144e-08 3.35216477e-09 -7.85635916e-08 -1.60843943e-07 -2.36165348e-07 -2.97911942e-07 -3.40808240e-07 -3.61417295e-07 -3.58457290e-07 -3.32907421e-07 -2.87894534e-07 -2.28373247e-07 -1.60632043e-07 -9.16745092e-08 -2.85364242e-08 2.23948000e-08 5.59925832e-08 6.88769387e-08 5.97276166e-08 2.93956777e-08 -1.91956241e-08 -8.13494831e-08 -1.51063281e-07 -2.21618887e-07 -2.86237596e-07 -3.38735880e-07 -3.74118620e-07 -3.89052974e-07 -3.82178048e-07 -3.54221686e-07 -3.07914597e-07 -2.47711672e-07 -1.79348868e-07 -1.09279752e-07 -4.40470412e-08 1.03496514e-08 4.90287616e-08 6.86892690e-08 6.79169579e-08 4.73060031e-08 9.38554747e-09 -4.16401808e-08 -1.00311677e-07 -1.60452162e-07 -2.15770882e-07 -2.60472967e-07 -2.89816837e-07 -3.00565714e-07 -2.91290385e-07 -2.62495102e-07 -2.16555699e-07 -1.57477349e-07 -9.04966573e-08 -2.15677031e-08 4.32174919e-08 9.82175653e-08 1.38782580e-07 1.61695034e-07 1.65469254e-07 1.50481263e-07 1.18917821e-07 7.45508589e-08 2.23603813e-08 -3.19566373e-08 -8.25430882e-08 -1.23950021e-07 -1.51661393e-07 -1.62524891e-07 -1.55047865e-07 -1.29530742e-07 -8.80261908e-08 -3.41292145e-08 2.73803371e-08 9.10072600e-08 1.51076325e-07 2.02281261e-07 2.40194254e-07 2.61687000e-07 2.65223263e-07 2.50995564e-07 2.20893883e-07 1.78310588e-07 1.27801564e-07 7.46373111e-08 2.42881251e-08 -1.81064043e-08 -4.82322182e-08 -6.30124001e-08 -6.08963070e-08 -4.19991957e-08 -8.07984342e-09 3.76405598e-08 9.07996409e-08 1.46323221e-07 1.98920576e-07 2.43597310e-07 2.76136128e-07 2.93499295e-07 2.94114407e-07 2.78016642e-07 2.46834742e-07 2.03623109e-07 1.52557279e-07 9.85231520e-08 4.66403338e-08 1.76612468e-09 -3.19717688e-08 -5.15688891e-08 -5.54264469e-08 -4.34959800e-08 -1.72731971e-08 2.03574089e-08 6.54111744e-08 1.13196330e-07 1.58772813e-07 1.97432106e-07 2.25151538e-07 2.38979355e-07 2.37313767e-07 2.20049719e-07 1.88580053e-07 1.45651914e-07 9.50931903e-08 4.14363090e-08 -1.05236302e-08 -5.61932307e-08 -9.16226727e-08 -1.13882521e-07 -1.21339488e-07 -1.13805136e-07 -9.25439784e-08 -6.01411050e-08 -2.02430084e-08 2.28025031e-08 6.43718765e-08 1.00015317e-07 1.25886621e-07 1.39111932e-07 1.38062155e-07 1.22503326e-07 9.36111634e-08 5.38492571e-08 6.72353064e-09 -4.35625201e-08 -9.25178691e-08 -1.35799236e-07 -1.69629382e-07 -1.91158097e-07 -1.98731355e-07 -1.92043185e-07 -1.72156339e-07 -1.41390544e-07 -1.03089978e-07 -6.12932040e-08 -2.03380384e-08 1.55600221e-08 4.27149285e-08 5.83234885e-08 6.07312483e-08 4.95856517e-08 2.58624080e-08 -8.23673486e-09 -4.95041368e-08 -9.40423222e-08 -1.37644829e-07 -1.76204645e-07 -2.06110564e-07 -2.24593270e-07 -2.29987949e-07 -2.21888600e-07 -2.01179753e-07 -1.69943279e-07 -1.31250055e-07 -8.88572988e-08 -4.68414192e-08 -9.20222098e-09 2.05230771e-08 3.95987810e-08 4.63501301e-08 4.03185846e-08 2.22985893e-08 -5.74701801e-09 -4.08840672e-08 -7.94968736e-08 -1.17642231e-07 -1.51433010e-07 -1.77414087e-07 -1.92894314e-07 -1.96202712e-07 -1.86844552e-07 -1.65542834e-07 -1.34161816e-07 -9.55206848e-08 -5.31160038e-08 -1.07803177e-08 2.76897399e-08 5.88996874e-08 8.01824357e-08 8.98513215e-08 8.73568902e-08 7.33328370e-08 4.95273038e-08 1.86268339e-08 -1.60093781e-08 -5.06787365e-08 -8.16958026e-08 -1.05749126e-07 -1.20219881e-07 -1.23431713e-07 -1.14808052e-07 -9.49221924e-08 -6.54359288e-08 -2.89332907e-08 1.13339421e-08 5.17638506e-08 8.87540569e-08 1.19049485e-07 1.40054605e-07 1.50080171e-07 1.48500965e-07 1.35809826e-07 1.13563276e-07 8.42246637e-08 5.09205100e-08 1.71341346e-08 -1.36334918e-08 -3.82026871e-08 -5.40210462e-08 -5.94070462e-08 -5.37081002e-08 -3.73582282e-08 -1.18303448e-08 2.05116607e-08 5.66461880e-08 9.31895150e-08 1.26724791e-07 1.54132462e-07 1.72890152e-07 1.81313202e-07 1.78712924e-07 1.65457710e-07 1.42931660e-07 1.13395227e-07 7.97619356e-08 4.53131873e-08 1.33790722e-08 -1.29837805e-08 -3.12861514e-08 -3.98437030e-08 -3.79353391e-08 -2.58675658e-08 -4.93912342e-09 2.26901400e-08 5.42129577e-08 8.64498138e-08 1.16158646e-07 1.40348950e-07 1.56569917e-07 1.63144858e-07 1.59329559e-07 1.45379644e-07 1.22520937e-07 9.28261715e-08 5.90104994e-08 2.41659611e-08 -8.53905825e-09 -3.61661682e-08 -5.62894520e-08 -6.72268985e-08 -6.81986932e-08 -5.93974332e-08 -4.19639545e-08 -1.78715993e-08 1.02694160e-08 3.94681880e-08 6.66447873e-08 8.89290146e-08 1.03937324e-07 1.10001250e-07 1.06325517e-07 9.30608877e-08 7.12851673e-08 4.28946626e-08 1.04170543e-08 -2.32358209e-08 -5.50510662e-08 -8.22061477e-08 -1.02340422e-07 -1.13780620e-07 -1.15698729e-07 -1.08187338e-07 -9.22456028e-08 -6.96776365e-08 -4.29135880e-08 -1.47711204e-08 1.18193635e-08 3.40989873e-08 4.97466241e-08 5.71014366e-08 5.53204228e-08 4.44560812e-08 2.54470696e-08 2.32159014e-11 -2.94655208e-08 -6.02792007e-08 -8.95546346e-08 -1.14582709e-07 -1.33069447e-07 -1.43355633e-07 -1.44573993e-07 -1.36729017e-07 -1.20692116e-07 -9.81129931e-08 -7.12562045e-08 -4.27791072e-08 -1.54729307e-08 8.00778777e-09 2.54012054e-08 3.50549149e-08 3.60826720e-08 2.84462478e-08 1.29548604e-08 -8.81735232e-09 -3.46874448e-08 -6.20778862e-08 -8.82679170e-08 -1.10657537e-07 -1.27018541e-07 -1.35708393e-07 -1.35826440e-07 -1.27297639e-07 -1.10876048e-07 -8.80681454e-08 -6.09837663e-08 -3.21294281e-08 -4.16431082e-09 2.03573478e-08 3.92324444e-08 5.08200651e-08 5.41971424e-08 4.92439464e-08 3.66514707e-08 1.78503781e-08 -5.13124151e-09 -2.98672198e-08 -5.37701952e-08 -7.43429668e-08 -8.94199298e-08 -9.73752975e-08 -9.72781354e-08 -8.89794571e-08 -7.31232983e-08 -5.10810417e-08 -2.48157168e-08 3.31027628e-09 3.07651605e-08 5.50930721e-08 7.41508604e-08 8.63135344e-08 9.06286437e-08 8.69048984e-08 7.57267731e-08 5.83940293e-08 3.67923526e-08 1.32079410e-08 -9.89576417e-09 -3.01174392e-08 -4.53501080e-08 -5.39838172e-08 -5.50592910e-08 -4.83579386e-08 -3.44198040e-08 -1.44880527e-08 9.61429316e-09 3.56631378e-08 6.12500722e-08 8.40159751e-08 1.01878777e-07 1.13233408e-07 1.17104698e-07 1.13238685e-07 1.02123757e-07 8.49399313e-08 6.34414844e-08 3.97845935e-08 1.63169185e-08 -4.65037120e-09 -2.10659820e-08 -3.13357240e-08 -3.44746197e-08 -3.01993926e-08 -1.89526593e-08 -1.85679837e-09 1.93977273e-08 4.27185004e-08 6.58154111e-08 8.64231367e-08 1.02520230e-07 1.12523653e-07 1.15440045e-07 1.10959301e-07 9.94816509e-08 8.20759447e-08 6.03734548e-08 3.64077798e-08 1.24165544e-08 -9.37567451e-09 -2.69723363e-08 -3.87967111e-08 -4.38423357e-08 -4.17675861e-08 -3.29255308e-08 -1.83264616e-08 4.62982679e-10 2.14740592e-08 4.25283747e-08 6.14497782e-08 7.62751035e-08 8.54433889e-08 8.79453731e-08 8.34189736e-08 7.21817600e-08 5.51975495e-08 3.39806480e-08 1.04472683e-08 -1.32712759e-08 -3.50353661e-08 -5.29037778e-08 -6.53202946e-08 -7.12622758e-08 -7.03369759e-08 -6.28165268e-08 -4.96084662e-08 -3.21649426e-08 -1.23396430e-08 7.79349307e-09 2.61420732e-08 4.07979640e-08 5.02212980e-08 5.33880699e-08 4.98871913e-08 3.99578455e-08 2.44637768e-08 4.80727483e-09 -1.72085690e-08 -3.95557932e-08 -6.01785029e-08 -7.71916819e-08 -8.90626347e-08 -9.47575948e-08 -9.38394581e-08 -8.65074059e-08 -7.35748225e-08 -5.63879160e-08 -3.66931538e-08 -1.64665546e-08 2.27848504e-09 1.76861614e-08 2.82371590e-08 3.28942359e-08 3.12005544e-08 2.33214528e-08 1.00258537e-08 -7.39065079e-09 -2.72333291e-08 -4.75739373e-08 -6.64382435e-08 -8.19972270e-08 -9.27434504e-08 -9.76355958e-08 -9.61973262e-08 -8.85611004e-08 -7.54529249e-08 -5.81197723e-08 -3.82069155e-08 -1.75972560e-08 1.77166222e-09 1.80951560e-08 2.98752767e-08 3.60642867e-08 3.61639923e-08 3.02715041e-08 1.90672220e-08 3.74644322e-09 -1.40985591e-08 -3.26343772e-08 -4.99650011e-08 -6.43156813e-08 -7.42043128e-08 -7.85838193e-08 -7.69418778e-08 -6.93485167e-08 -5.64471924e-08 -3.93904374e-08 -1.97265300e-08
1.89278382e-04 1.99413270e-04 2.16406468e-04 2.38767030e-04 2.64510249e-04 2.91309326e-04 3.16673112e-04 3.38136361e-04 3.53447982e-04 3.60743033e-04 3.58685437e-04 3.46570842e-04 3.24382021e-04 2.92792965e-04 2.53121787e-04 2.07236400e-04 1.57420519e-04 1.06210499e-04 5.62155817e-05 9.93523153e-06 -3.04127222e-05 -6.30404585e-05 -8.67043889e-05 -1.00777330e-04 -1.05274106e-04 -1.00829698e-04 -8.86326986e-05 -7.03202061e-05 -4.78430997e-05 -2.33127018e-05 1.15901646e-06 2.36133434e-05 4.23812988e-05 5.61927988e-05 6.42510501e-05 6.62676480e-05 6.24570618e-05 5.34924280e-05 4.04275513e-05 2.45925282e-05 7.47225365e-06 -9.42187924e-06 -2.46765842e-05 -3.70877493e-05 -4.57495570e-05 -5.01153156e-05 -5.00261795e-05 -4.57066812e-05 -3.77287510e-05 -2.69484167e-05 -1.44214762e-05 -1.30594205e-06 1.12401216e-05 2.21566775e-05 3.05676605e-05 3.58480358e-05 3.76670341e-05 3.60047946e-05 3.11419778e-05 2.36242017e-05 1.42052143e-05 3.77438334e-06 -6.72477915e-06 -1.63778016e-05 -2.43769900e-05 -3.00872597e-05 -3.30948324e-05 -3.32352051e-05 -3.05986839e-05 -2.55137553e-05 -1.85104570e-05 -1.02675603e-05 -1.54864257e-06 6.86707065e-06 1.42529538e-05 1.99964481e-05 2.36486414e-05 2.49580458e-05 2.38861388e-05 2.06038924e-05 1.54701815e-05 8.99450967e-06 1.78777521e-06 -5.49427156e-06 -1.22097343e-05 -1.77862600e-05 -2.17689491e-05 -2.38565422e-05 -2.39230779e-05 -2.20235673e-05 -1.83836647e-05 -1.33747168e-05 -7.47680457e-06 -1.23336794e-06 4.79836577e-06 1.00966850e-05 1.42201165e-05 1.68437823e-05 1.77844467e-05 1.70123887e-05 1.46494419e-05 1.09537779e-05 6.29315666e-06 1.10933073e-06 -4.12301072e-06 -8.93898782e-06 -1.29241568e-05 -1.57495031e-05 -1.71978851e-05 -1.71798461e-05 -1.57377123e-05 -1.30379558e-05 -9.35283740e-06 -5.03326019e-06 -4.75486119e-07 3.91516839e-06 7.76036357e-06 1.07413198e-05 1.26251746e-05 1.32829666e-05 1.26979012e-05 1.09634516e-05 8.27176466e-06 4.89368159e-06 1.15239162e-06 -2.60675839e-06 -6.04750884e-06 -8.87218496e-06 -1.08468821e-05 -1.18202329e-05 -1.17342818e-05 -1.06267376e-05 -8.62466457e-06 -5.93042879e-06 -2.80138586e-06 4.74693961e-07 3.60614571e-06 6.32345330e-06 8.40251067e-06 9.68311188e-06 1.00811675e-05 9.59375038e-06 8.29674202e-06 6.33551937e-06 3.90973095e-06 1.25370871e-06 -1.38559493e-06 -3.77109100e-06 -5.69643113e-06 -7.00345653e-06 -7.59476170e-06 -7.44040021e-06 -6.57831654e-06 -5.10866552e-06 -3.18272640e-06 -9.87583151e-07 1.27191230e-06 3.39217990e-06 5.18920371e-06 6.51444920e-06 7.26704408e-06 7.40124296e-06 6.92865433e-06 5.91519960e-06 4.47325303e-06 2.74983434e-06 9.12056790e-07 -8.68755904e-07 -2.43279410e-06 -3.64590148e-06 -4.41089241e-06 -4.67510839e-06 -4.43364828e-06 -3.72812107e-06 -2.64118425e-06 -1.28750876e-06 1.97882008e-07 1.67274079e-06 3.00093752e-06 4.06477824e-06 4.77520147e-06 5.07898296e-06 4.96238312e-06 4.45101857e-06 3.60609513e-06 2.51747147e-06 1.29430122e-06 5.42020424e-08 -1.08799403e-06 -2.03084889e-06 -2.69531899e-06 -3.03136194e-06 -3.02161095e-06 -2.68186908e-06 -2.05848019e-06 -1.22292328e-06 -2.64225812e-07 7.20022591e-07 1.63316800e-06 2.38859272e-06 2.91757488e-06 3.17520596e-06 3.14386893e-06 2.83402441e-06 2.28231359e-06 1.54723918e-06 7.02906875e-07 -1.68521684e-07 -9.84910436e-07 -1.67198250e-06 -2.17016947e-06 -2.43985472e-06 -2.46455877e-06 -2.25182327e-06 -1.83177532e-06 -1.25357487e-06 -5.80143692e-07 1.18273155e-07 7.71066300e-07 1.31406239e-06 1.69552009e-06 1.88077015e-06 1.85509179e-06 1.62459689e-06 1.21508982e-06 6.69064828e-07 4.11770433e-08 -6.07339341e-07 -1.21474362e-06 -1.72475658e-06 -2.09185358e-06 -2.28539103e-06 -2.29219847e-06 -2.11742445e-06 -1.78359685e-06 -1.32803089e-06 -7.98873025e-07 -2.50193567e-07 2.63377699e-07 6.91945907e-07 9.95067619e-07 1.14544807e-06 1.13128648e-06 9.57073381e-07 6.42797572e-07 2.21674230e-07 -2.63354797e-07 -7.63984471e-07 -1.23133453e-06 -1.62069147e-06 -1.89574803e-06 -2.03194189e-06 -2.01859053e-06 -1.85964090e-06 -1.57299030e-06 -1.18847298e-06 -7.44733841e-07 -2.85313251e-07 1.45663400e-07 5.07767345e-07 7.68106807e-07 9.04363676e-07 9.06749036e-07 7.78709521e-07 5.36340151e-07 2.06585008e-07 -1.75577668e-07 -5.70674972e-07 -9.38648062e-07 -1.24274566e-06 -1.45302651e-06 -1.54913951e-06 -1.52212599e-06 -1.37508759e-06 -1.12267551e-06 -7.89471430e-07 -4.07435999e-07 -1.26880328e-08 3.58062868e-07 6.71079398e-07 8.98811086e-07 1.02245554e-06 1.03363001e-06 9.35006686e-07 7.39867720e-07 4.70641074e-07 1.56575548e-07 -1.69206041e-07 -4.72980501e-07 -7.23702988e-07 -8.95973740e-07 -9.72411135e-07 -9.45211133e-07 -8.16755343e-07 -5.99223986e-07 -3.13266839e-07 1.41246431e-08 3.52325859e-07 6.70097474e-07 9.38617145e-07 1.13423130e-06 1.24066527e-06 1.25048626e-06 1.16568912e-06 9.97361417e-07 7.64473785e-07 4.91925736e-07 2.08046549e-07 -5.81990490e-08 -2.80026041e-07 -4.35392722e-07 -5.09068579e-07 -4.94013794e-07 -3.91946805e-07 -2.13056785e-07 2.50991502e-08 2.99395801e-07 5.83453082e-07 8.50231865e-07 1.07465758e-06 1.23601767e-06 1.31990444e-06 1.31952170e-06 1.23623763e-06 1.07934098e-06 8.65034687e-07 6.14774787e-07 3.53123692e-07 1.05332104e-07 -1.05113433e-07 -2.58739622e-07 -3.41917748e-07 -3.48105585e-07 -2.78387787e-07 -1.41271619e-07 4.82325062e-08 2.70147529e-07 5.01526919e-07 7.18713554e-07 8.99638704e-07 1.02593860e-06 1.08468620e-06 1.06957594e-06 9.81453752e-07 8.28149474e-07 6.23636554e-07 3.86608606e-07 1.38617641e-07 -9.80408178e-08 -3.02488218e-07 -4.57259864e-07 -5.49947302e-07 -5.74331890e-07 -5.30906261e-07 -4.26740770e-07 -2.74715773e-07 -9.22015508e-08 1.00679923e-07 2.83038451e-07 4.35249755e-07 5.40843175e-07 5.88062323e-07 5.70951745e-07 4.89870206e-07 3.51387734e-07 1.67583546e-07 -4.51803545e-08 -2.67885378e-07 -4.80720645e-07 -6.65002564e-07 -8.04963693e-07 -8.89239553e-07 -9.11913303e-07 -8.73022373e-07 -7.78484304e-07 -6.39455484e-07 -4.71191170e-07 -2.91522492e-07 -1.19101894e-07 2.84109982e-08 1.36047144e-07 1.92946813e-07 1.93365338e-07 1.37173345e-07 2.98086650e-08 -1.18309364e-07 -2.92840739e-07 -4.76953149e-07 -6.52975912e-07 -8.04117169e-07 -9.16077991e-07 -9.78408437e-07 -9.85477447e-07 -9.36967018e-07 -8.37848018e-07 -6.97845472e-07 -5.30450409e-07 -3.51578520e-07 -1.78008856e-07 -2.57556988e-08 9.14684524e-08 1.63551295e-07 1.84917700e-07 1.55018465e-07 7.83283193e-08 -3.61414582e-08 -1.75763783e-07 -3.25556441e-07 -4.69657389e-07 -5.92870067e-07 -6.82128689e-07 -7.27742802e-07 -7.24303197e-07 -6.71165034e-07 -5.72465885e-07 -4.36681539e-07 -2.75767186e-07 -1.03971052e-07 6.35616819e-08 2.12257696e-07 3.29514594e-07 4.05895702e-07 4.36007310e-07 4.18976736e-07 3.58488986e-07 2.62382843e-07 1.41849685e-07 1.03163180e-08 -1.17877179e-07 -2.28874927e-07 -3.10642309e-07 -3.54114086e-07 -3.54044484e-07 -3.09480030e-07 -2.23813082e-07 -1.04414904e-07 3.81122642e-08 1.90988266e-07 3.40508610e-07 4.73375606e-07 5.77977753e-07 6.45494306e-07 6.70719961e-07 6.52532686e-07 5.93962817e-07 5.01860485e-07 3.86197251e-07 2.59072812e-07 1.33525402e-07 2.22626794e-08 -6.35636484e-08 -1.15421486e-07 -1.28199072e-07 -1.00667793e-07 -3.55655391e-08 6.07040309e-08 1.78723746e-07 3.07000501e-07 4.33095030e-07 5.44833010e-07 6.31479734e-07 6.84765299e-07 6.99662568e-07 6.74844981e-07 6.12782894e-07 5.19472294e-07 4.03825435e-07 2.76785196e-07 1.50251173e-07 3.59228613e-08 -5.58275214e-08 -1.16944091e-07 -1.42443778e-07 -1.30869326e-07 -8.43976169e-08 -8.59590125e-09 8.81474349e-08 1.95459786e-07 3.02005752e-07 3.96592802e-07 4.69253661e-07 5.12201056e-07 5.20563689e-07 4.92834218e-07 4.30988427e-07 3.40266875e-07 2.28642988e-07 1.06031603e-07 -1.66833404e-08 -1.28706561e-07 -2.20371738e-07 -2.84064006e-07 -3.14936550e-07 -3.11353775e-07 -2.75020560e-07 -2.10787720e-07 -1.26155162e-07 -3.05232488e-08 6.57332124e-08 1.52277451e-07 2.19811147e-07 2.60966245e-07 2.71002899e-07 2.48247714e-07 1.94232085e-07 1.13519697e-07 1.32423917e-08 -9.76083823e-08 -2.09064139e-07 -3.11149236e-07 -3.94843708e-07 -4.52946065e-07 -4.80753540e-07 -4.76495521e-07 -4.41480275e-07 -3.79943098e-07 -2.98612938e-07 -2.06041583e-07 -1.11762148e-07 -2.53594718e-08 4.44570638e-08 9.06887165e-08 1.08710625e-07 9.67004195e-08 5.57925591e-08 -1.00542805e-08 -9.44617616e-08 -1.89267165e-07 -2.85326203e-07 -3.73404533e-07 -4.45071136e-07 -4.93507222e-07 -5.14153198e-07 -5.05132404e-07 -4.67412433e-07 -4.04690434e-07 -3.23015616e-07 -2.30187416e-07 -1.34989205e-07 -4.63328153e-08 2.76028087e-08 8.01555417e-08 1.06811454e-07 1.05623800e-07 7.73807299e-08 2.55074283e-08 -4.42858838e-08 -1.24574124e-07 -2.06949035e-07 -2.82840406e-07 -3.44346892e-07 -3.84996016e-07 -4.00360496e-07 -3.88472376e-07 -3.49996488e-07 -2.88148216e-07 -2.08365416e-07 -1.17768000e-07 -2.44589571e-08 6.32645074e-08 1.37712815e-07 1.92541292e-07 2.23352112e-07 2.28103728e-07 2.07289639e-07 1.63870907e-07 1.02970710e-07 3.13621766e-08 -4.31994967e-08 -1.12735026e-07 -1.69815195e-07 -2.08276284e-07 -2.23808050e-07 -2.14358372e-07 -1.80316745e-07 -1.24460494e-07 -5.16705674e-08 3.15539791e-08 1.17734475e-07 1.99141322e-07 2.68541840e-07 3.19894868e-07 3.48925369e-07 3.53524392e-07 3.33936925e-07 2.92721015e-07 2.34483676e-07 1.65420671e-07 9.27060216e-08 2.37912399e-08 -3.43173235e-08 -7.57330575e-08 -9.62507702e-08 -9.37419042e-08 -6.83463114e-08 -2.24434217e-08 3.95928942e-08 1.11830576e-07 1.87363306e-07 2.58984656e-07 3.19886701e-07 3.64315425e-07 3.88119881e-07 3.89142739e-07 3.67415570e-07 3.25141318e-07 2.66467078e-07 1.97070546e-07 1.23601380e-07 5.30324100e-08 -8.01601700e-09 -5.39130296e-08 -8.05543363e-08 -8.57481478e-08 -6.94136564e-08 -3.35741431e-08 1.78532716e-08 7.94495531e-08 1.44828300e-07 2.07260264e-07 2.60326944e-07 2.98539869e-07 3.17865954e-07 3.16108774e-07 2.93109839e-07 2.50751614e-07 1.92763269e-07 1.24349209e-07 5.16774639e-08 -1.87217499e-08 -8.05885572e-08 -1.28535731e-07 -1.58562757e-07 -1.68432557e-07 -1.57875334e-07 -1.28600972e-07 -8.41200022e-08 -2.93916847e-08 2.96656845e-08 8.67540268e-08 1.35807743e-07 1.71579595e-07 1.90143755e-07 1.89267917e-07 1.68619354e-07 1.29786039e-07 7.61119558e-08 1.23637025e-08 -5.57383442e-08 -1.22078137e-07 -1.80736834e-07 -2.26562930e-07 -2.55664684e-07 -2.65777727e-07 -2.56473118e-07 -2.29186718e-07 -1.87068165e-07 -1.34665163e-07 -7.74746234e-08 -2.14048678e-08 2.77985815e-08 6.51078956e-08 8.66950036e-08 9.02946964e-08 7.54143749e-08 4.33711426e-08 -2.84630250e-09 -5.88765615e-08 -1.19415327e-07 -1.78733743e-07 -2.31234702e-07 -2.71993053e-07 -2.97227638e-07 -3.04659907e-07 -2.93725174e-07 -2.65616949e-07 -2.23161094e-07 -1.70532977e-07 -1.12845904e-07 -5.56514043e-08 -4.40016391e-09 3.60840231e-08 6.20665310e-08 7.12561038e-08 6.30173878e-08 3.84220956e-08 1.34819138e-10 -4.78544895e-08 -1.00624613e-07 -1.52804868e-07 -1.99097560e-07 -2.34790308e-07 -2.56208809e-07 -2.61066610e-07 -2.48678684e-07 -2.20018961e-07 -1.77617178e-07 -1.25305936e-07 -6.78432967e-08 -1.04481334e-08 4.17063616e-08 8.39917961e-08 1.12768130e-07 1.25729105e-07 1.22116737e-07 1.02784874e-07 7.01065815e-08 2.77351818e-08 -1.97571023e-08 -6.73272573e-08 -1.09952535e-07 -1.43116734e-07 -1.63244727e-07 -1.68043523e-07 -1.56717431e-07 -1.30037228e-07 -9.02574979e-08 -4.08909654e-08 1.36375284e-08 6.84232901e-08 1.18558005e-07 1.59603641e-07 1.88018248e-07 2.01492735e-07 1.99166592e-07 1.81702387e-07 1.51212599e-07 1.11046728e-07 6.54600106e-08 1.91964514e-08 -2.29730578e-08 -5.67126116e-08 -7.85385386e-08 -8.61518899e-08 -7.86545340e-08 -5.66285933e-08 -2.20723019e-08 2.18007229e-08 7.08786369e-08 1.20553651e-07 1.66170077e-07 2.03474582e-07 2.29025101e-07 2.40519109e-07 2.37009956e-07 2.18990952e-07 1.88339829e-07 1.48129652e-07 1.02325245e-07 5.53950598e-08 1.18764929e-08 -2.40630872e-08 -4.90271396e-08 -6.07140206e-08 -5.81334324e-08 -4.16948922e-08 -1.31603522e-08 2.45337084e-08 6.75668142e-08 1.11608971e-07 1.52242423e-07 1.85389663e-07 2.07706283e-07 2.16900878e-07 2.11951446e-07 1.93197931e-07 1.62302602e-07 1.22082812e-07 7.62329770e-08 2.89632222e-08 -1.54098944e-08 -5.28807937e-08 -8.01400072e-08 -9.48899667e-08 -9.60612922e-08 -8.39091792e-08 -5.99812084e-08 -2.69603577e-08 1.16009569e-08 5.16295172e-08 8.89284819e-08 1.19584456e-07 1.40345037e-07 1.48930489e-07 1.44249754e-07 1.26500403e-07 9.71434688e-08 5.87562382e-08 1.47778626e-08 -3.08270645e-08 -7.39540145e-08 -1.10755591e-07 -1.38011709e-07 -1.53437230e-07 -1.55897637e-07 -1.45512358e-07 -1.23636333e-07 -9.27222201e-08 -5.60771732e-08 -1.75382559e-08 1.89017259e-08 4.94815365e-08 7.10344452e-08 8.12918298e-08 7.90983742e-08 6.45185182e-08 3.88243996e-08 4.36706129e-09 -3.56560484e-08 -7.75142626e-08 -1.17306907e-07 -1.51341143e-07 -1.76487854e-07 -1.90481262e-07 -1.92133589e-07 -1.81444436e-07 -1.59594820e-07 -1.28827023e-07 -9.22224415e-08 -5.33994164e-08 -1.61606589e-08 1.58753800e-08 3.96234856e-08 5.28273454e-08 5.42735789e-08 4.39038472e-08 2.28146962e-08 -6.85429874e-09 -4.21327216e-08 -7.95108212e-08 -1.15281773e-07 -1.45901339e-07 -1.68330069e-07 -1.80325040e-07 -1.80653164e-07 -1.69205832e-07 -1.47004261e-07 -1.16095596e-07 -7.93503019e-08 -4.01809418e-08 -2.20990811e-09 3.10815310e-08 5.66888222e-08 7.23720018e-08 7.68682292e-08 7.00088054e-08 5.27298098e-08 2.69758435e-08 -4.49329600e-09 -3.83738653e-08 -7.11407241e-08 -9.93897701e-08 -1.20167033e-07 -1.31252681e-07 -1.31372678e-07 -1.20317978e-07 -9.89601616e-08 -6.91624932e-08 -3.35954996e-08 4.52465261e-09 4.17493147e-08 7.47315231e-08 1.00548765e-07 1.16983183e-07 1.22732330e-07 1.17530408e-07 1.02168702e-07 7.84136965e-08 4.88312777e-08 1.65344526e-08 -1.51206461e-08 -4.28608467e-08 -6.38124672e-08 -7.57777288e-08 -7.74445061e-08 -6.85094369e-08 -4.97028969e-08 -2.27138668e-08 9.97757192e-09 4.53434900e-08 8.01032397e-08 1.11041684e-07 1.35319636e-07 1.50746534e-07 1.55989156e-07 1.50696472e-07 1.35528955e-07 1.12089966e-07 8.27662562e-08 5.04934769e-08 1.84696791e-08 -1.01552414e-08 -3.25840051e-08 -4.66409116e-08 -5.09794459e-08 -4.52087367e-08 -2.99269972e-08 -6.65914631e-09 2.22949341e-08 5.40864220e-08 8.55956616e-08 1.13735232e-07 1.35748545e-07 1.49475124e-07 1.53557050e-07 1.47566887e-07 1.32045045e-07 1.08443396e-07 7.89809970e-08 4.64262758e-08 1.38270632e-08 -1.57851753e-08 -3.96882057e-08 -5.57306661e-08 -6.25373255e-08 -5.96383579e-08 -4.75104666e-08 -2.75262765e-08 -1.81728962e-09 2.69359582e-08 5.57659171e-08 8.17066590e-08 1.02081088e-07 1.14758957e-07 1.18360868e-07 1.12388756e-07 9.72705653e-08 7.43151726e-08 4.55823011e-08 1.36803876e-08 -1.84877428e-08 -4.80065646e-08 -7.22295448e-08 -8.90335952e-08 -9.70217952e-08 -9.56550040e-08 -8.52999426e-08 -6.71894574e-08 -4.32991900e-08 -1.61529425e-08 1.14241272e-08 3.65803871e-08 5.67139821e-08 6.97237264e-08 7.42104890e-08 6.96097953e-08 5.62431285e-08 3.52833045e-08 8.63764688e-09 -2.12393939e-08 -5.15857514e-08 -7.95999940e-08 -1.02712256e-07 -1.18831625e-07 -1.26546167e-07 -1.25256439e-07 -1.15229866e-07 -9.75710501e-08 -7.41112487e-08 -4.72280467e-08 -1.96129605e-08 5.99032070e-09 2.70516270e-08 4.14982142e-08 4.79133834e-08 4.56707965e-08 3.49917668e-08 1.69203102e-08 -6.78129804e-09 -3.38060006e-08 -6.15274322e-08 -8.72553418e-08 -1.08496139e-07 -1.23193354e-07 -1.29924818e-07 -1.28037685e-07 -1.17708499e-07 -9.99227889e-08 -7.63765165e-08 -4.93092273e-08 -2.12853236e-08 5.05517040e-09 2.72521143e-08 4.32622967e-08 5.16551610e-08 5.17484582e-08 4.36709488e-08 2.83463937e-08 7.40070286e-09 -1.69984580e-08 -4.23538146e-08 -6.60816490e-08 -8.57623405e-08 -9.93740108e-08 -1.05486752e-07 -1.03398801e-07 -9.32017373e-08 -7.57686725e-08 -5.26668998e-08 -2.60037497e-08
7.03149139e-05 8.64764830e-05 1.13784958e-04 1.50191976e-04 1.92960292e-04 2.38862287e-04 2.84413320e-04 3.26122604e-04 3.60743032e-04 3.85501619e-04 3.98293758e-04 3.97827406e-04 3.83707117e-04 3.56452506e-04 3.17450645e-04 2.68846881e-04 2.13383062e-04 1.54195999e-04 9.45917135e-05 3.78125966e-05 -1.31852136e-05 -5.59280414e-05 -8.85806022e-05 -1.10051131e-04 -1.20039298e-04 -1.19024946e-04 -1.08200281e-04 -8.93523176e-05 -6.47060289e-05 -3.67413399e-05 -7.99870665e-06 1.91115344e-05 4.24816405e-05 6.04482240e-05 7.18935693e-05 7.63002526e-05 7.37566834e-05 6.49151265e-05 5.09074525e-05 3.32270229e-05 1.35875004e-05 -6.22918451e-06 -2.45230648e-05 -3.98125394e-05 -5.09464916e-05 -5.71840289e-05 -5.82366937e-05 -5.42712505e-05 -4.58744600e-05 -3.39843218e-05 -1.97948638e-05 -4.64347994e-06 1.01090692e-05 2.31956479e-05 3.35470149e-05 4.03750825e-05 4.32289435e-05 4.20199607e-05 3.70149585e-05 2.87992849e-05 1.82140020e-05 6.27351015e-06 -5.92865048e-06 -1.73173349e-05 -2.69281895e-05 -3.39871623e-05 -3.79707469e-05 -3.86424435e-05 -3.60631175e-05 -3.05752490e-05 -2.27633198e-05 -1.33945616e-05 -3.34584506e-06 6.47649816e-06 1.52167422e-05 2.21427786e-05 2.67059629e-05 2.85830215e-05 2.76969486e-05 2.42157440e-05 1.85298032e-05 1.12106030e-05 2.95486991e-06 -5.48044419e-06 -1.33464164e-05 -1.99675758e-05 -2.47988639e-05 -2.74694094e-05 -2.78096899e-05 -2.58602069e-05 -2.18614744e-05 -1.62267613e-05 -9.50049718e-06 -2.30641803e-06 4.70968968e-06 1.09374601e-05 1.58545805e-05 1.90701037e-05 2.03549109e-05 1.96570255e-05 1.71008782e-05 1.29710609e-05 7.68245677e-06 1.73977728e-06 -4.30961867e-06 -9.92526779e-06 -1.46210711e-05 -1.80065627e-05 -1.98185203e-05 -1.99404097e-05 -1.84083040e-05 -1.54031510e-05 -1.12304717e-05 -6.28965200e-06 -1.03584859e-06 4.06190642e-06 8.56258406e-06 1.20913147e-05 1.43705539e-05 1.52417036e-05 1.46755554e-05 1.27709600e-05 9.74218998e-06 5.89645024e-06 1.60382520e-06 -2.73744631e-06 -6.73714557e-06 -1.00474422e-05 -1.23924558e-05 -1.35905279e-05 -1.35674422e-05 -1.23596896e-05 -1.01077878e-05 -7.04055102e-06 -3.45198622e-06 3.26902460e-07 3.95873051e-06 7.12996665e-06 9.57809672e-06 1.11133865e-05 1.16334659e-05 1.11296524e-05 9.68470509e-06 7.46247476e-06 4.69063150e-06 1.63823143e-06 -1.40970407e-06 -4.17822319e-06 -6.42673678e-06 -7.96944369e-06 -8.69017539e-06 -8.55050291e-06 -7.59059131e-06 -5.92295664e-06 -3.71991523e-06 -1.19605957e-06 1.41249812e-06 3.87013599e-06 5.96295735e-06 7.51735491e-06 8.41431157e-06 8.59828158e-06 8.08002417e-06 6.93333059e-06 5.28614218e-06 3.30705070e-06 1.18856115e-06 -8.71253118e-07 -2.68697786e-06 -4.10231017e-06 -5.00329209e-06 -5.32722354e-06 -5.06658252e-06 -4.26775995e-06 -3.02489698e-06 -1.46955323e-06 2.42707141e-07 1.94747582e-06 3.48695461e-06 4.72427040e-06 5.55536894e-06 5.91747034e-06 5.79341898e-06 5.21166171e-06 4.24200110e-06 2.98765686e-06 1.57449373e-06 1.38509686e-07 -1.18719505e-06 -2.28473841e-06 -3.06194140e-06 -3.46005946e-06 -3.45812763e-06 -3.07362304e-06 -2.35950149e-06 -1.39800206e-06 -2.91904136e-07 8.45861436e-07 1.90321879e-06 2.77951635e-06 3.39467772e-06 3.69611600e-06 3.66282875e-06 3.30637373e-06 2.66872909e-06 1.81733500e-06 8.37871588e-07 -1.74474560e-07 -1.12438194e-06 -1.92549539e-06 -2.50840056e-06 -2.82674633e-06 -2.86098650e-06 -2.61945290e-06 -2.13673380e-06 -1.46958857e-06 -6.90857169e-07 1.17998067e-07 8.74968462e-07 1.50540400e-06 1.94899608e-06 2.16519467e-06 2.13658316e-06 1.86994144e-06 1.39495607e-06 7.60762158e-07 3.07043054e-08 -7.24135235e-07 -1.43198898e-06 -2.02734561e-06 -2.45711620e-06 -2.68545232e-06 -2.69678551e-06 -2.49683918e-06 -2.11156407e-06 -1.58414932e-06 -9.70441738e-07 -3.33251591e-07 2.63881396e-07 7.62849034e-07 1.11647131e-06 1.29281387e-06 1.27793744e-06 1.07684862e-06 7.12600472e-07 2.23670003e-07 -3.40097232e-07 -9.22553548e-07 -1.46681627e-06 -1.92078835e-06 -2.24210070e-06 -2.40201171e-06 -2.38790952e-06 -2.20420413e-06 -1.87155641e-06 -1.42455216e-06 -9.08076972e-07 -3.72767891e-07 1.30000820e-07 5.53104298e-07 8.58145497e-07 1.01900256e-06 1.02412074e-06 8.77351625e-07 5.97286169e-07 2.15174663e-07 -2.28339044e-07 -6.87331336e-07 -1.11514754e-06 -1.46893799e-06 -1.71374350e-06 -1.82574359e-06 -1.79436875e-06 -1.62309293e-06 -1.32885324e-06 -9.40177332e-07 -4.94221852e-07 -3.30276261e-08 4.00633189e-07 7.67409424e-07 1.03512138e-06 1.18175381e-06 1.19741495e-06 1.08508962e-06 8.60133768e-07 5.48580288e-07 1.84439544e-07 -1.93727961e-07 -5.46623527e-07 -8.38032073e-07 -1.03828417e-06 -1.12702946e-06 -1.09506425e-06 -9.45051680e-07 -6.91082350e-07 -3.57135959e-07 2.53900137e-08 4.20831294e-07 7.92772327e-07 1.10758086e-06 1.33761965e-06 1.46382965e-06 1.47744456e-06 1.38068399e-06 1.18637354e-06 9.16544396e-07 6.00163194e-07 2.70224047e-07 -3.95065528e-08 -2.97772341e-07 -4.78819706e-07 -5.64814837e-07 -5.47460300e-07 -4.28666130e-07 -2.20224181e-07 5.74688003e-08 3.77502444e-07 7.09144834e-07 1.02086687e-06 1.28340188e-06 1.47254445e-06 1.57142144e-06 1.57202311e-06 1.47585642e-06 1.29366935e-06 1.04428563e-06 7.52674321e-07 4.47451240e-07 1.58061321e-07 -8.80816690e-08 -2.68220860e-07 -3.66397053e-07 -3.74903829e-07 -2.94925529e-07 -1.36307027e-07 8.35111140e-08 3.41278430e-07 6.10259407e-07 8.62865847e-07 1.07333842e-06 1.22021779e-06 1.28836905e-06 1.27036968e-06 1.16713486e-06 9.87729359e-07 7.48394288e-07 4.70892575e-07 1.80341485e-07 -9.72521405e-08 -3.37512057e-07 -5.20024134e-07 -6.30256284e-07 -6.60886342e-07 -6.12416886e-07 -4.93026224e-07 -3.17679238e-07 -1.06592900e-07 1.16787538e-07 3.28100275e-07 5.04439857e-07 6.26561247e-07 6.80704138e-07 6.59865724e-07 5.64405451e-07 4.01931136e-07 1.86485822e-07 -6.28779554e-08 -3.23991690e-07 -5.73743909e-07 -7.90319545e-07 -9.55288640e-07 -1.05534435e-06 -1.08352641e-06 -1.03981767e-06 -9.31063385e-07 -7.70228548e-07 -5.75072537e-07 -3.66375690e-07 -1.65894111e-07 5.75673303e-09 1.31084389e-07 1.97377746e-07 1.97884775e-07 1.32401219e-07 7.21981822e-09 -1.65547953e-07 -3.69205270e-07 -5.84133304e-07 -7.89719174e-07 -9.66359349e-07 -1.09734431e-06 -1.17044360e-06 -1.17904138e-06 -1.12271776e-06 -1.00722543e-06 -8.43870551e-07 -6.48363781e-07 -4.39258207e-07 -2.36129263e-07 -5.76752255e-08 8.00774856e-08 1.65291906e-07 1.91417463e-07 1.57764602e-07 6.95070474e-08 -6.28824804e-08 -2.24702850e-07 -3.98492691e-07 -5.65750270e-07 -7.08736393e-07 -8.12185324e-07 -8.64759386e-07 -8.60109376e-07 -7.97442329e-07 -6.81546805e-07 -5.22278679e-07 -3.33562525e-07 -1.32009911e-07 6.47081526e-08 2.39574940e-07 3.77861578e-07 4.68523452e-07 5.05226961e-07 4.86911103e-07 4.17834226e-07 3.07106520e-07 1.67758428e-07 1.54395050e-08 -1.33122997e-07 -2.61754600e-07 -3.56394787e-07 -4.06438757e-07 -4.05732310e-07 -3.53127058e-07 -2.52546597e-07 -1.12561885e-07 5.44784254e-08 2.33674520e-07 4.09036912e-07 5.65039550e-07 6.88113631e-07 7.67938437e-07 7.98406377e-07 7.78172145e-07 7.10736808e-07 6.04063042e-07 4.69763090e-07 3.21941817e-07 1.75809795e-07 4.62025545e-08 -5.38501620e-08 -1.14367370e-07 -1.29353760e-07 -9.73427887e-08 -2.14971883e-08 9.07388578e-08 2.28398144e-07 3.78082499e-07 5.25279983e-07 6.55777949e-07 7.57034572e-07 8.19376818e-07 8.36910633e-07 8.08058008e-07 7.35672423e-07 6.26725203e-07 4.91596953e-07 3.43045978e-07 1.94956205e-07 6.09874460e-08 -4.67406705e-08 -1.18804392e-07 -1.49360842e-07 -1.36679290e-07 -8.32703992e-08 4.39547927e-09 1.16550189e-07 2.41102598e-07 3.64829503e-07 4.74665671e-07 5.58967586e-07 6.08629017e-07 6.17941933e-07 5.85121755e-07 5.12449089e-07 4.06017501e-07 2.75115047e-07 1.31302381e-07 -1.27208954e-08 -1.44350402e-07 -2.52291566e-07 -3.27637491e-07 -3.64707118e-07 -3.61564740e-07 -3.20173345e-07 -2.46170024e-07 -1.48288309e-07 -3.74861497e-08 7.41337613e-08 1.74505314e-07 2.52766989e-07 3.00303817e-07 3.11563677e-07 2.84570909e-07 2.21090103e-07 1.26427100e-07 8.88935917e-09 -1.21039372e-07 -2.51728087e-07 -3.71530155e-07 -4.69907422e-07 -5.38438259e-07 -5.71613094e-07 -5.67342286e-07 -5.27129577e-07 -4.55897052e-07 -3.61481304e-07 -2.53852050e-07 -1.44130979e-07 -4.35071102e-08 3.78456706e-08 9.17443501e-08 1.12772390e-07 9.87818399e-08 5.10755630e-08 -2.57454737e-08 -1.24252514e-07 -2.34928988e-07 -3.47106565e-07 -4.50005333e-07 -5.33776789e-07 -5.90448855e-07 -6.14682378e-07 -6.04267474e-07 -5.60313757e-07 -4.87118440e-07 -3.91727499e-07 -2.83234657e-07 -1.71887912e-07 -6.80914048e-08 1.86001701e-08 8.03973644e-08 1.12014218e-07 1.11158946e-07 7.87315366e-08 1.87113948e-08 -6.22518151e-08 -1.55502319e-07 -2.51231331e-07 -3.39435232e-07 -4.10885484e-07 -4.58016465e-07 -4.75646042e-07 -4.61460513e-07 -4.16218803e-07 -3.43658241e-07 -2.50113235e-07 -1.43885793e-07 -3.44305396e-08 6.85656847e-08 1.56119918e-07 2.20814333e-07 2.57499963e-07 2.63776064e-07 2.40200430e-07 1.90212294e-07 1.19777339e-07 3.67911468e-08 -4.96995318e-08 -1.30381134e-07 -1.96577045e-07 -2.41083296e-07 -2.58855936e-07 -2.47484713e-07 -2.07408822e-07 -1.41855702e-07 -5.65107664e-08 4.10481103e-08 1.42095046e-07 2.37606339e-07 3.19133495e-07 3.79614584e-07 4.14045936e-07 4.19950288e-07 3.97597538e-07 3.49958530e-07 2.82398196e-07 2.02139521e-07 1.17551736e-07 3.73327213e-08 -3.03346056e-08 -7.85702352e-08 -1.02453609e-07 -9.94861655e-08 -6.98165875e-08 -1.62085844e-08 5.62439131e-08 1.40624865e-07 2.28876956e-07 3.12588128e-07 3.83807123e-07 4.35809009e-07 4.63737064e-07 4.65059798e-07 4.39800234e-07 3.90516814e-07 3.22039435e-07 2.40987795e-07 1.55120053e-07 7.25758708e-08 1.08769909e-09 -5.27632350e-08 -8.41746878e-08 -9.05749711e-08 -7.18558861e-08 -3.03659854e-08 2.93336269e-08 1.00925766e-07 1.76960397e-07 2.49583273e-07 3.11298890e-07 3.55693784e-07 3.78050543e-07 3.75793874e-07 3.48726760e-07 2.99035209e-07 2.31062680e-07 1.50877452e-07 6.56761231e-08 -1.69180821e-08 -8.95936760e-08 -1.46054365e-07 -1.81619832e-07 -1.93666456e-07 -1.81866399e-07 -1.48203258e-07 -9.67642059e-08 -3.33301368e-08 3.51952628e-08 1.01461323e-07 1.58385081e-07 1.99835540e-07 2.21221546e-07 2.19927076e-07 1.95552846e-07 1.49942091e-07 8.69893929e-08 1.22524174e-08 -6.75947081e-08 -1.45412519e-07 -2.14288275e-07 -2.68201808e-07 -3.02600964e-07 -3.14831596e-07 -3.04381445e-07 -2.72915516e-07 -2.24100803e-07 -1.63238643e-07 -9.67413905e-08 -3.15049938e-08 2.57612652e-08 6.91828071e-08 9.42830703e-08 9.84081895e-08 8.09728145e-08 4.35044416e-08 -1.05168241e-08 -7.60063241e-08 -1.46775929e-07 -2.16138788e-07 -2.77558667e-07 -3.25280827e-07 -3.54883591e-07 -3.63697753e-07 -3.51054101e-07 -3.18336161e-07 -2.68834232e-07 -2.07416030e-07 -1.40046859e-07 -7.32066228e-08 -1.32605970e-08 3.41548895e-08 6.46726095e-08 7.56086468e-08 6.62113762e-08 3.77221331e-08 -6.75717427e-09 -6.25755634e-08 -1.23992424e-07 -1.84739606e-07 -2.38631237e-07 -2.80162010e-07 -3.05036199e-07 -3.10576662e-07 -2.95974996e-07 -2.62359601e-07 -2.12676129e-07 -1.51392978e-07 -8.40613058e-08 -1.67729573e-08 4.44307212e-08 9.41417360e-08 1.28103683e-07 1.43615652e-07 1.39783408e-07 1.17594460e-07 7.98107792e-08 3.06905822e-08 -2.44329330e-08 -7.96743600e-08 -1.29169242e-07 -1.67641920e-07 -1.90913212e-07 -1.96299177e-07 -1.82863050e-07 -1.51496814e-07 -1.04825509e-07 -4.69445040e-08 1.69838887e-08 8.12346976e-08 1.40076140e-07 1.88323011e-07 2.21834144e-07 2.37906153e-07 2.35525987e-07 2.15458678e-07 1.80162718e-07 1.33542212e-07 8.05606900e-08 2.67546694e-08 -2.23054328e-08 -6.15546324e-08 -8.69208313e-08 -9.57135216e-08 -8.68767419e-08 -6.10825647e-08 -2.06569662e-08 3.06538342e-08 8.80530999e-08 1.46162864e-07 1.99546874e-07 2.43236342e-07 2.73207648e-07 2.86766097e-07 2.82799121e-07 2.61875171e-07 2.26179591e-07 1.79294534e-07 1.25845069e-07 7.10464069e-08 2.01965644e-08 -2.18362079e-08 -5.10816410e-08 -6.48462700e-08 -6.19667414e-08 -4.29137901e-08 -9.73762133e-09 3.41391559e-08 8.42601961e-08 1.35572265e-07 1.82917484e-07 2.21533085e-07 2.47510334e-07 2.58168459e-07 2.52307878e-07 2.30318897e-07 1.94136126e-07 1.47043847e-07 9.33519224e-08 3.79742766e-08 -1.40487873e-08 -5.80379615e-08 -9.01248241e-08 -1.07620946e-07 -1.09270960e-07 -9.53657306e-08 -6.77054109e-08 -2.94167638e-08 1.53568504e-08 6.18621649e-08 1.05199554e-07 1.40798323e-07 1.64857729e-07 1.74711257e-07 1.69079341e-07 1.48186664e-07 1.13733394e-07 6.87239019e-08 1.71702347e-08 -3.63003189e-08 -8.68951504e-08 -1.30119941e-07 -1.62211062e-07 -1.80495121e-07 -1.83641266e-07 -1.71782403e-07 -1.46494268e-07 -1.10635119e-07 -6.80622397e-08 -2.32533117e-08 1.91302652e-08 5.46955815e-08 7.97421485e-08 9.16167153e-08 8.89649959e-08 7.18565066e-08 4.17710652e-08 1.44896663e-09 -4.53800058e-08 -9.43619074e-08 -1.40942518e-07 -1.80808494e-07 -2.10303052e-07 -2.26776115e-07 -2.28835395e-07 -2.16474622e-07 -1.91067146e-07 -1.55226183e-07 -1.12545891e-07 -6.72489078e-08 -2.37748759e-08 1.36499414e-08 4.14202661e-08 5.68973215e-08 5.86591559e-08 4.66320425e-08 2.20908356e-08 -1.24711119e-08 -5.35892516e-08 -9.71678632e-08 -1.38879483e-07 -1.74584812e-07 -2.00732396e-07 -2.14699544e-07 -2.15041787e-07 -2.01627215e-07 -1.75643247e-07 -1.39475807e-07 -9.64732083e-08 -5.06181222e-08 -6.13981565e-09 3.28955841e-08 6.29770460e-08 8.14850230e-08 8.69399902e-08 7.91395403e-08 5.91713024e-08 2.93010395e-08 -7.25265376e-09 -4.66347368e-08 -8.47301401e-08 -1.17563547e-07 -1.41683756e-07 -1.54495529e-07 -1.54507101e-07 -1.41469781e-07 -1.16396700e-07 -8.14594299e-08 -3.97730609e-08 4.90894843e-09 4.85602246e-08 8.72716056e-08 1.17628104e-07 1.37036310e-07 1.43970818e-07 1.38116217e-07 1.20391411e-07 9.28544657e-08 5.84977534e-08 2.09536997e-08 -1.58599725e-08 -4.81209274e-08 -7.24718878e-08 -8.63435985e-08 -8.82000630e-08 -7.76826988e-08 -5.56399437e-08 -2.40399721e-08 1.42244930e-08 5.56198966e-08 9.63162580e-08 1.32558678e-07 1.61029894e-07 1.79168865e-07 1.85414784e-07 1.79353250e-07 1.61750935e-07 1.34475876e-07 1.00311644e-07 6.26838420e-08 2.53257781e-08 -8.08408104e-09 -3.42776729e-08 -5.07115802e-08 -5.58097366e-08 -4.91114587e-08 -3.13109080e-08 -4.18467234e-09 2.95850387e-08 6.66740049e-08 1.03440528e-07 1.36279232e-07 1.61969769e-07 1.77986754e-07 1.82741097e-07 1.75729731e-07 1.57579646e-07 1.29982451e-07 9.55262746e-08 5.74417373e-08 1.92869168e-08 -1.53979262e-08 -4.34323572e-08 -6.23014393e-08 -7.03956698e-08 -6.71622731e-08 -5.31536058e-08 -2.99684565e-08 -9.23838454e-11 3.33470138e-08 6.68858511e-08 9.70608980e-08 1.20744979e-07 1.35448401e-07 1.39557407e-07 1.32486868e-07 1.14732822e-07 8.78202149e-08 5.41513586e-08 1.67701924e-08 -2.09344853e-08 -5.55578471e-08 -8.40079869e-08 -1.03803177e-07 -1.13308824e-07 -1.11891456e-07 -9.99752366e-08 -7.89959253e-08 -5.12572168e-08 -1.97037536e-08 1.23668638e-08 4.16249551e-08 6.50313502e-08 8.01304810e-08 8.52857591e-08 7.98347141e-08 6.41492418e-08 3.95955313e-08 8.39798367e-09 -2.65793084e-08 -6.21120376e-08 -9.49288167e-08 -1.22027551e-07 -1.40964430e-07 -1.50087706e-07 -1.48693885e-07 -1.37091556e-07 -1.16567066e-07 -8.92557910e-08 -5.79318487e-08 -2.57369259e-08 4.12527371e-09 2.86992809e-08 4.55627763e-08 5.30587207e-08 5.04524689e-08 3.79989903e-08 1.69140708e-08 -1.07473235e-08 -4.22933470e-08 -7.46583627e-08 -1.04701094e-07 -1.29508863e-07 -1.46678475e-07 -1.54546656e-07 -1.52347983e-07 -1.40285332e-07 -1.19506377e-07 -9.19888258e-08 -6.03458481e-08 -2.75708688e-08 3.25336166e-09 2.92531146e-08 4.80405726e-08 5.79425612e-08 5.81592036e-08 4.88374377e-08 3.10526378e-08 6.70049615e-09 -2.16900084e-08 -5.12041419e-08 -7.88252533e-08 -1.01727318e-07 -1.17547854e-07 -1.24614888e-07 -1.22106216e-07 -1.10125817e-07 -8.96903734e-08 -6.26275617e-08 -3.13963151e-08
-3.20582401e-05 -1.12595266e-05 2.40098435e-05 7.13098293e-05 1.27371882e-04 1.88328049e-04 2.49980863e-04 3.08094401e-04 3.58685435e-04 3.98293758e-04 4.24212489e-04 4.34662316e-04 4.28897912e-04 4.07239906e-04 3.71031369e-04 3.22523333e-04 2.64699011e-04 2.01050724e-04 1.35326769e-04 7.12673276e-05 1.23488604e-05 -3.84445829e-05 -7.88072394e-05 -1.07242350e-04 -1.23129855e-04 -1.26728154e-04 -1.19112045e-04 -1.02053726e-04 -7.78578267e-05 -4.91645674e-05 -1.87371148e-05 1.07501449e-05 3.69063529e-05 5.77877599e-05 7.20188984e-05 7.88638093e-05 7.82439720e-05 7.07038969e-05 5.73294183e-05 3.96272716e-05 1.93772710e-05 -1.52986143e-06 -2.12553406e-05 -3.81626572e-05 -5.09437770e-05 -5.87119951e-05 -6.10553279e-05 -5.80478007e-05 -5.02195528e-05 -3.84900335e-05 -2.40714494e-05 -8.35179866e-06 7.23183513e-06 2.13186686e-05 3.27377617e-05 4.06005990e-05 4.43657031e-05 4.38709024e-05 3.93317756e-05 3.13077169e-05 2.06397652e-05 8.36658933e-06 -4.37334652e-06 -1.64445242e-05 -2.68130038e-05 -3.46326032e-05 -3.93116448e-05 -4.05552000e-05 -3.83800500e-05 -3.31020227e-05 -2.52977671e-05 -1.57451573e-05 -5.34823165e-06 4.94628924e-06 1.42333638e-05 2.17275006e-05 2.68275729e-05 2.91633589e-05 2.86203476e-05 2.53413503e-05 1.97055285e-05 1.22873952e-05 3.80001391e-06 -4.97213329e-06 -1.32444050e-05 -2.03010166e-05 -2.55558349e-05 -2.85998769e-05 -2.92317584e-05 -2.74689455e-05 -2.35394121e-05 -1.78550359e-05 -1.09696280e-05 -3.52575294e-06 3.80464189e-06 1.03803789e-05 1.56466640e-05 1.91814027e-05 2.07284158e-05 2.02150203e-05 1.77528935e-05 1.36226404e-05 8.24391336e-06 2.13414780e-06 -4.14010326e-06 -1.00147205e-05 -1.49778155e-05 -1.86134248e-05 -2.06354207e-05 -2.09089276e-05 -1.94577198e-05 -1.64573611e-05 -1.22151127e-05 -7.13878132e-06 -1.69759283e-06 3.62120725e-06 8.35605235e-06 1.21111707e-05 1.45896662e-05 1.56168392e-05 1.51519660e-05 1.32878365e-05 1.02384527e-05 6.31633638e-06 1.90177068e-06 -2.59304743e-06 -6.76160444e-06 -1.02390193e-05 -1.27331942e-05 -1.40485387e-05 -1.41003772e-05 -1.29190382e-05 -1.06435741e-05 -7.50598450e-06 -3.80764260e-06 1.09736036e-07 3.89582110e-06 7.22317499e-06 9.81573054e-06 1.14717858e-05 1.20796275e-05 1.16246142e-05 1.01873480e-05 7.93337861e-06 5.09562574e-06 1.95132500e-06 -1.20426076e-06 -4.08490243e-06 -6.43878130e-06 -8.06995306e-06 -8.85409185e-06 -8.74727922e-06 -7.78726765e-06 -6.08734603e-06 -3.82359735e-06 -1.21691176e-06 1.48845107e-06 4.04770071e-06 6.23764398e-06 7.87612181e-06 8.83708131e-06 9.06005840e-06 8.55339314e-06 7.39109077e-06 5.70382226e-06 3.66507559e-06 1.47387873e-06 -6.64218387e-07 -2.55611018e-06 -4.03832021e-06 -4.99089260e-06 -5.34682871e-06 -5.09635215e-06 -4.28578335e-06 -3.01130513e-06 -1.40836186e-06 3.62188790e-07 2.12978925e-06 3.73025163e-06 5.02068981e-06 5.89197383e-06 6.27763782e-06 6.15853506e-06 5.56294963e-06 4.56230438e-06 3.26300835e-06 1.79532789e-06 3.00413662e-07 -1.08324851e-06 -2.23268192e-06 -3.05138333e-06 -3.47744473e-06 -3.48816530e-06 -3.10083545e-06 -2.36974214e-06 -1.37979741e-06 -2.37495329e-07 9.39868172e-07 2.03564412e-06 2.94484933e-06 3.58373043e-06 3.89701618e-06 3.86224506e-06 3.49084867e-06 2.82598770e-06 1.93744360e-06 9.14138510e-07 -1.44936289e-07 -1.14047539e-06 -1.98235115e-06 -2.59794788e-06 -2.93857945e-06 -2.98343438e-06 -2.74074367e-06 -2.24613857e-06 -1.55843411e-06 -7.53312781e-07 8.44304449e-08 8.69301090e-07 1.52335383e-06 1.98349214e-06 2.20714560e-06 2.17582416e-06 1.89626463e-06 1.39912217e-06 7.35395698e-07 -2.90119115e-08 -8.20029385e-07 -1.56276918e-06 -2.18877468e-06 -2.64246866e-06 -2.88620306e-06 -2.90345835e-06 -2.69992951e-06 -2.30244448e-06 -1.75587060e-06 -1.11835375e-06 -4.55387408e-07 1.66690365e-07 6.87132694e-07 1.05653413e-06 1.24135649e-06 1.22682208e-06 1.01793105e-06 6.38546425e-07 1.28677059e-07 -4.59740678e-07 -1.06812332e-06 -1.63705091e-06 -2.11203639e-06 -2.44869760e-06 -2.61684585e-06 -2.60311849e-06 -2.41193157e-06 -2.06469478e-06 -1.59739959e-06 -1.05684597e-06 -4.95899416e-07 3.17451290e-08 4.76776535e-07 7.98955531e-07 9.70834584e-07 9.80169139e-07 8.30812332e-07 5.42035470e-07 1.46369709e-07 -3.13794970e-07 -7.90501660e-07 -1.23497826e-06 -1.60238132e-06 -1.85607388e-06 -1.97103221e-06 -1.93606792e-06 -1.75467190e-06 -1.44442288e-06 -1.03504325e-06 -5.65313487e-07 -7.91637116e-08 3.78666037e-07 7.66969559e-07 1.05200251e-06 1.21062195e-06 1.23234730e-06 1.12016149e-06 8.89995967e-07 5.68971098e-07 1.92582628e-07 -1.98876528e-07 -5.64300773e-07 -8.65770801e-07 -1.07218019e-06 -1.16214498e-06 -1.12592632e-06 -9.66195926e-07 -6.97588648e-07 -3.45104218e-07 5.84692188e-08 4.75845636e-07 8.68916583e-07 1.20245032e-06 1.44745668e-06 1.58389733e-06 1.60248944e-06 1.50544181e-06 1.30606833e-06 1.02733278e-06 6.99481464e-07 3.57005861e-07 3.52387858e-08 -2.33081574e-07 -4.20947173e-07 -5.09616342e-07 -4.90314276e-07 -3.64945189e-07 -1.45761507e-07 1.45963337e-07 4.82116073e-07 8.30555998e-07 1.15827800e-06 1.43461558e-06 1.63417375e-06 1.73921212e-06 1.74125546e-06 1.64178638e-06 1.45196609e-06 1.19142302e-06 8.86239265e-07 5.66339947e-07 2.62546128e-07 3.58022906e-09 -1.86685675e-07 -2.91476227e-07 -3.02643177e-07 -2.21341362e-07 -5.77960692e-08 1.69803969e-07 4.37169631e-07 7.16340796e-07 9.78439988e-07 1.19648007e-06 1.34795410e-06 1.41695961e-06 1.39565831e-06 1.28493811e-06 1.09422390e-06 8.40465717e-07 5.46412417e-07 2.38346501e-07 -5.64944505e-08 -3.12556709e-07 -5.08414057e-07 -6.28782482e-07 -6.65916507e-07 -6.20259822e-07 -5.00296374e-07 -3.21626028e-07 -1.05363422e-07 1.23977154e-07 3.40900336e-07 5.21414441e-07 6.45341527e-07 6.98231645e-07 6.72700975e-07 5.69071326e-07 3.95257363e-07 1.65921220e-07 -9.90153654e-08 -3.76350225e-07 -6.41874404e-07 -8.72717276e-07 -1.04953579e-06 -1.15833819e-06 -1.19177020e-06 -1.14974556e-06 -1.03936752e-06 -8.74156774e-07 -6.72668386e-07 -4.56638033e-07 -2.48842024e-07 -7.08809230e-08 5.88982451e-08 1.27142022e-07 1.26728486e-07 5.73890946e-08 -7.43388965e-08 -2.55817499e-07 -4.69595213e-07 -6.95145757e-07 -9.10885480e-07 -1.09627143e-06 -1.23377677e-06 -1.31055375e-06 -1.31962730e-06 -1.26050867e-06 -1.13917615e-06 -9.67431508e-07 -7.61700835e-07 -5.41401510e-07 -3.27037605e-07 -1.38210515e-07 8.26214495e-09 9.99388346e-08 1.29906851e-07 9.73887468e-08 7.74952372e-09 -1.28089804e-07 -2.94769589e-07 -4.74026401e-07 -6.46492798e-07 -7.93585510e-07 -8.99298692e-07 -9.51730004e-07 -9.44194842e-07 -8.75825207e-07 -7.51600638e-07 -5.81813856e-07 -3.81028434e-07 -1.66634257e-07 4.28557283e-08 2.29600351e-07 3.78142435e-07 4.76873791e-07 5.19113993e-07 5.03702526e-07 4.35051921e-07 3.22662052e-07 1.80147776e-07 2.38786063e-08 -1.28634405e-07 -2.60446313e-07 -3.56814580e-07 -4.06606677e-07 -4.03345223e-07 -3.45793195e-07 -2.38027095e-07 -8.89958871e-08 8.83867627e-08 2.78524849e-07 4.64669557e-07 6.30545894e-07 7.61918394e-07 8.47945230e-07 8.82191938e-07 8.63210029e-07 7.94628697e-07 6.84755245e-07 5.45727498e-07 3.92304156e-07 2.40413300e-07 1.05601517e-07 1.53433982e-09 -6.13076332e-08 -7.66127906e-08 -4.28105781e-08 3.68198431e-08 1.54510681e-07 2.98797140e-07 4.55659234e-07 6.09900344e-07 7.46627174e-07 8.52687255e-07 9.17925528e-07 9.36140254e-07 9.05648543e-07 8.29410445e-07 7.14703443e-07 5.72382876e-07 4.15803321e-07 2.59508171e-07 1.17815966e-07 3.44104357e-09 -7.37187014e-08 -1.07511170e-07 -9.60893685e-08 -4.20497724e-08 4.78598859e-08 1.63431456e-07 2.92015631e-07 4.19768350e-07 5.33001927e-07 6.19509538e-07 6.69735297e-07 6.77678234e-07 6.41445115e-07 5.63401685e-07 4.49911147e-07 3.10688633e-07 1.57837269e-07 4.66166311e-09 -1.35624717e-07 -2.51172514e-07 -3.32626985e-07 -3.74008044e-07 -3.73256919e-07 -3.32399415e-07 -2.57313198e-07 -1.57124893e-07 -4.32982998e-08 7.14956171e-08 1.74615996e-07 2.54676190e-07 3.02636570e-07 3.12661519e-07 2.82659757e-07 2.14458383e-07 1.13596805e-07 -1.12364528e-08 -1.49066734e-07 -2.87710268e-07 -4.14959394e-07 -5.19760667e-07 -5.93272051e-07 -6.29698065e-07 -6.26823971e-07 -5.86199809e-07 -5.12959294e-07 -4.15294007e-07 -3.03636381e-07 -1.89632782e-07 -8.50075123e-08 -4.28363955e-10 5.55166572e-08 7.71334942e-08 6.21500693e-08 1.19093707e-08 -6.87883745e-08 -1.72176496e-07 -2.88295615e-07 -4.05973339e-07 -5.13913703e-07 -6.01790223e-07 -6.61236917e-07 -6.86642361e-07 -6.75671552e-07 -6.29467267e-07 -5.52513904e-07 -4.52179561e-07 -3.37983044e-07 -2.20658715e-07 -1.11111094e-07 -1.93610201e-08 4.64147319e-08 8.06582780e-08 8.09464837e-08 4.81999252e-08 -1.34328850e-08 -9.70024148e-08 -1.93452544e-07 -2.92513445e-07 -3.83705119e-07 -4.57353839e-07 -5.05523142e-07 -5.22770084e-07 -5.06654945e-07 -4.57957004e-07 -3.80577642e-07 -2.81142491e-07 -1.68343243e-07 -5.20846548e-08 5.74794336e-08 1.50927090e-07 2.20471406e-07 2.60699028e-07 2.69073950e-07 2.46159600e-07 1.95539814e-07 1.23448498e-07 3.81458875e-08 -5.08964897e-08 -1.33922032e-07 -2.01836145e-07 -2.47082522e-07 -2.64364463e-07 -2.51142615e-07 -2.07862660e-07 -1.37892841e-07 -4.71794329e-08 5.63445356e-08 1.63538462e-07 2.64944597e-07 3.51702923e-07 4.16401884e-07 4.53783234e-07 4.61233904e-07 4.39018854e-07 3.90234229e-07 3.20487297e-07 2.37335998e-07 1.49543945e-07 6.62241436e-08 -4.04504601e-09 -5.40460751e-08 -7.86110999e-08 -7.51079178e-08 -4.36774394e-08 1.27985685e-08 8.89945059e-08 1.77672191e-07 2.70393430e-07 3.58343772e-07 4.33187112e-07 4.87868332e-07 5.17286773e-07 5.18776325e-07 4.92347042e-07 4.40666560e-07 3.68784854e-07 2.83630649e-07 1.93329719e-07 1.06412116e-07 3.09856809e-08 -2.60440210e-08 -5.96323354e-08 -6.70698218e-08 -4.82276513e-08 -5.55189976e-09 5.61910450e-08 1.30391716e-07 2.09249843e-07 2.84537452e-07 3.48398342e-07 3.94106410e-07 4.16709815e-07 4.13499465e-07 3.84257694e-07 3.31264546e-07 2.59062617e-07 1.74004758e-07 8.36297677e-08 -4.07248632e-09 -8.14347758e-08 -1.41850025e-07 -1.80401580e-07 -1.94326035e-07 -1.83264943e-07 -1.49282458e-07 -9.66487010e-08 -3.14112923e-08 3.92021739e-08 1.07491893e-07 1.66034731e-07 2.08401584e-07 2.29774079e-07 2.27401648e-07 2.00855813e-07 1.52058378e-07 8.50822287e-08 5.74543255e-09 -7.89608412e-08 -1.61554238e-07 -2.34786384e-07 -2.92340932e-07 -3.29437204e-07 -3.43281669e-07 -3.33324567e-07 -3.01298103e-07 -2.51033865e-07 -1.88078495e-07 -1.19146003e-07 -5.14606775e-08 7.94521753e-09 5.29108036e-08 7.87374779e-08 8.26347750e-08 6.39789690e-08 2.43605971e-08 -3.25824125e-08 -1.01528575e-07 -1.75997258e-07 -2.48982017e-07 -3.13630971e-07 -3.63908157e-07 -3.95172084e-07 -4.04616024e-07 -3.91528357e-07 -3.57348859e-07 -3.05516742e-07 -2.41126382e-07 -1.70425158e-07 -1.00202906e-07 -3.71326301e-08 1.28734916e-08 4.52306651e-08 5.71162886e-08 4.77317790e-08 1.83671294e-08 -2.77368664e-08 -8.57141986e-08 -1.49554464e-07 -2.12691506e-07 -2.68642368e-07 -3.11634452e-07 -3.37160378e-07 -3.42407286e-07 -3.26519856e-07 -2.90672555e-07 -2.37945282e-07 -1.73015544e-07 -1.01698007e-07 -3.03768102e-08 3.46138547e-08 8.76007275e-08 1.24115011e-07 1.41316312e-07 1.38256689e-07 1.15960222e-07 7.73114665e-08 2.67646921e-08 -3.00969732e-08 -8.71089970e-08 -1.38125966e-07 -1.77616822e-07 -2.01197294e-07 -2.06048417e-07 -1.91181326e-07 -1.57523592e-07 -1.07819788e-07 -4.63569215e-08 2.14577119e-08 8.96246157e-08 1.52134481e-07 2.03548260e-07 2.39518871e-07 2.57204425e-07 2.55533639e-07 2.35298618e-07 1.99066983e-07 1.50922880e-07 9.60628429e-08 4.02864016e-08 -1.05687330e-08 -5.11919949e-08 -7.73111559e-08 -8.61002377e-08 -7.64453110e-08 -4.90432505e-08 -6.32483438e-09 4.77894190e-08 1.08276147e-07 1.69500578e-07 2.25764425e-07 2.71856962e-07 3.03555991e-07 3.18030529e-07 3.14106842e-07 2.92372830e-07 2.55111578e-07 2.06071401e-07 1.50095519e-07 9.26479250e-08 3.92818420e-08 -4.89752840e-09 -3.57240032e-08 -5.03679196e-08 -4.76022449e-08 -2.79122604e-08 6.56094665e-09 5.22368216e-08 1.04449723e-07 1.57906372e-07 2.07201569e-07 2.47342004e-07 2.74227495e-07 2.85043331e-07 2.78526261e-07 2.55079104e-07 2.16723669e-07 1.66897423e-07 1.10114369e-07 5.15236486e-08 -3.59091674e-09 -5.03216572e-08 -8.46088074e-08 -1.03627782e-07 -1.06054977e-07 -9.21870337e-08 -6.39028031e-08 -2.44725189e-08 2.17665812e-08 6.98361148e-08 1.14602194e-07 1.51273578e-07 1.75864111e-07 1.85574903e-07 1.79059744e-07 1.56548657e-07 1.19818412e-07 7.20136087e-08 1.73364231e-08 -3.93643323e-08 -9.30645680e-08 -1.39050823e-07 -1.73373656e-07 -1.93224859e-07 -1.97202406e-07 -1.85438097e-07 -1.59576255e-07 -1.22606306e-07 -7.85661602e-08 -3.21457443e-08 1.17704758e-08 4.85774441e-08 7.43940098e-08 8.64351591e-08 8.32763343e-08 6.49848459e-08 3.31063282e-08 -9.49171720e-09 -5.89034472e-08 -1.10567214e-07 -1.59709636e-07 -2.01807954e-07 -2.33025872e-07 -2.50580874e-07 -2.53007848e-07 -2.40294034e-07 -2.13872894e-07 -1.76478204e-07 -1.31873150e-07 -8.44812692e-08 -3.89553906e-08 2.73432776e-10 2.94232830e-08 4.57238280e-08 4.76791258e-08 3.52058740e-08 9.63434437e-09 -2.64274164e-08 -6.93523138e-08 -1.14850235e-07 -1.58386489e-07 -1.95621878e-07 -2.22831742e-07 -2.37263569e-07 -2.37398875e-07 -2.23094502e-07 -1.95590256e-07 -1.57382795e-07 -1.11978604e-07 -6.35505346e-08 -1.65315792e-08 2.48145303e-08 5.68042655e-08 7.66871494e-08 8.29066537e-08 7.52443761e-08 5.48341028e-08 2.40450324e-08 -1.37539205e-08 -5.45253901e-08 -9.39578841e-08 -1.27884750e-07 -1.52687140e-07 -1.65642091e-07 -1.65182309e-07 -1.51042962e-07 -1.24281822e-07 -8.71714037e-08 -4.29741323e-08 4.37715878e-09 5.06620627e-08 9.17814479e-08 1.24152660e-07 1.45052928e-07 1.52878009e-07 1.47291459e-07 1.29250608e-07 1.00907312e-07 6.53936557e-08 2.65138741e-08 -1.16272713e-08 -4.50234368e-08 -7.01542448e-08 -8.43240177e-08 -8.59191601e-08 -7.45596767e-08 -5.11306699e-08 -1.76913161e-08 2.27293040e-08 6.64292544e-08 1.09394522e-07 1.47688341e-07 1.77831272e-07 1.97135342e-07 2.03960121e-07 1.97866348e-07 1.79652707e-07 1.51272736e-07 1.15640457e-07 7.63440225e-08 3.72955004e-08 2.35095174e-09 -2.50623191e-08 -4.22753303e-08 -4.76321221e-08 -4.06453078e-08 -2.20378703e-08 6.33230962e-09 4.16573742e-08 8.04554765e-08 1.18910732e-07 1.53243970e-07 1.80078293e-07 1.96764105e-07 2.01632370e-07 1.94151913e-07 1.74975996e-07 1.45874147e-07 1.09556358e-07 6.94071206e-08 2.91554394e-08 -7.48699256e-09 -3.71843181e-08 -5.72970790e-08 -6.61339871e-08 -6.31108633e-08 -4.88017781e-08 -2.48779346e-08 6.05930565e-09 4.07346318e-08 7.55190545e-08 1.06782985e-07 1.31247822e-07 1.46302057e-07 1.50251475e-07 1.42479539e-07 1.23502850e-07 9.49167662e-08 5.92369270e-08 1.96524574e-08 -2.02848882e-08 -5.70053032e-08 -8.72657545e-08 -1.08461707e-07 -1.18875740e-07 -1.17839293e-07 -1.05792264e-07 -8.42351524e-08 -5.55788244e-08 -2.29068965e-08 1.03259239e-08 4.06300754e-08 6.48192930e-08 8.03179542e-08 8.54080314e-08 7.93920193e-08 6.26564443e-08 3.66302354e-08 3.64243341e-09 -3.33065666e-08 -7.08377515e-08 -1.05521613e-07 -1.34209776e-07 -1.54338040e-07 -1.64171645e-07 -1.62969292e-07 -1.51050395e-07 -1.29759466e-07 -1.01331523e-07 -6.86719575e-08 -3.50724995e-08 -3.89104741e-09 2.17735387e-08 3.93801977e-08 4.71891948e-08 4.44270950e-08 3.13575591e-08 9.25150870e-09 -1.97400381e-08 -5.27977364e-08 -8.67094740e-08 -1.18182786e-07 -1.44163756e-07 -1.62131534e-07 -1.70340088e-07 -1.67984021e-07 -1.55272727e-07 -1.33406111e-07 -1.04454607e-07 -7.11555106e-08 -3.66456720e-08 -4.15665427e-09 2.32979875e-08 4.32130383e-08 5.38315703e-08 5.43115080e-08 4.48030033e-08 2.64295015e-08 1.17473075e-09 -2.83130738e-08 -5.89804282e-08 -8.76660063e-08 -1.11407272e-07 -1.27726633e-07 -1.34869535e-07 -1.31971640e-07 -1.19139227e-07 -9.74353837e-08 -6.87737025e-08 -3.57301414e-08
-1.14147831e-04 -9.03141038e-05 -4.98017187e-05 4.74358109e-06 6.97705429e-05 1.41064132e-04 2.14030882e-04 2.84007502e-04 3.46570841e-04 3.97827406e-04 4.34662316e-04 4.54930796e-04 4.57579605e-04 4.42691112e-04 4.11448399e-04 3.66025551e-04 3.09412591e-04 2.45189119e-04 1.77264083e-04 1.09601211e-04 4.59501553e-05 -1.03975271e-05 -5.68107831e-05 -9.14666485e-05 -1.13434259e-04 -1.22691488e-04 -1.20075588e-04 -1.07174084e-04 -8.61663908e-05 -5.96300442e-05 -3.03274962e-05 -9.90382134e-07 2.58823385e-05 4.81976587e-05 6.44012993e-05 7.35616853e-05 7.54009565e-05 7.02731523e-05 5.90938568e-05 4.32292225e-05 2.43551745e-05 4.29949939e-06 -1.51196596e-05 -3.22456813e-05 -4.57138532e-05 -5.45506591e-05 -5.82353155e-05 -5.67202770e-05 -5.04109468e-05 -4.01081802e-05 -2.69200951e-05 -1.21519785e-05 2.81546812e-06 1.66487526e-05 2.81746687e-05 3.64746384e-05 4.09530876e-05 4.13751103e-05 3.78714695e-05 3.09118380e-05 2.12498501e-05 9.84580657e-06 -2.22543964e-06 -1.38729003e-05 -2.40854366e-05 -3.20171081e-05 -3.70548960e-05 -3.88635901e-05 -3.74047832e-05 -3.29292647e-05 -2.59444341e-05 -1.71604604e-05 -7.42062779e-06 2.37750514e-06 1.13629377e-05 1.87669224e-05 2.39870865e-05 2.66347641e-05 2.65619641e-05 2.38662916e-05 1.88741239e-05 1.21042329e-05 4.21568415e-06 -4.05490228e-06 -1.19608763e-05 -1.88117815e-05 -2.40324983e-05 -2.72103313e-05 -2.81262794e-05 -2.67682350e-05 -2.33255170e-05 -1.81658011e-05 -1.17970302e-05 -4.81812601e-06 2.13680391e-06 8.45564118e-06 1.36017255e-05 1.71590096e-05 1.88651650e-05 1.86300813e-05 1.65385658e-05 1.28374833e-05 7.90894408e-06 2.23233184e-06 -3.66113191e-06 -9.23704039e-06 -1.40052668e-05 -1.75620728e-05 -1.96232911e-05 -2.00459061e-05 -1.88364686e-05 -1.61459902e-05 -1.22521746e-05 -7.53094189e-06 -2.42009135e-06 2.62143401e-06 7.15493281e-06 1.08002840e-05 1.32679223e-05 1.43817984e-05 1.40915524e-05 1.24731399e-05 9.71820274e-06 6.11346783e-06 2.01230913e-06 -2.19875833e-06 -6.13551324e-06 -9.45017490e-06 -1.18612557e-05 -1.31765862e-05 -1.33076656e-05 -1.22743194e-05 -1.01995445e-05 -7.29530211e-06 -3.84080388e-06 -1.55465929e-07 3.43088777e-06 6.60781980e-06 9.11140370e-06 1.07463309e-05 1.14011745e-05 1.10556532e-05 9.77949452e-06 7.72325989e-06 5.10220972e-06 2.17487564e-06 -7.81565912e-07 -3.49680236e-06 -5.73145142e-06 -7.29756345e-06 -8.07382493e-06 -8.01426105e-06 -7.14985982e-06 -5.58319780e-06 -3.47677803e-06 -1.03633713e-06 1.50920534e-06 3.92923111e-06 6.01234737e-06 7.58487160e-06 8.52527851e-06 8.77342888e-06 8.33391154e-06 7.27338735e-06 5.71237361e-06 3.81240007e-06 1.75986036e-06 -2.51858396e-07 -2.04027817e-06 -3.45012666e-06 -4.36658948e-06 -4.72440431e-06 -4.51210086e-06 -3.77115803e-06 -2.59032405e-06 -1.09578224e-06 5.61795041e-07 2.22200795e-06 3.72988492e-06 4.95002011e-06 5.77841963e-06 6.15103643e-06 6.04831233e-06 5.49543802e-06 4.55844744e-06 3.33664625e-06 1.95219848e-06 5.37933702e-07 -7.75431130e-07 -1.87144418e-06 -2.65833105e-06 -3.07674990e-06 -3.10424929e-06 -2.75611692e-06 -2.08265526e-06 -1.16325326e-06 -9.79127202e-08 1.00289343e-06 2.02902414e-06 2.88109562e-06 3.47955802e-06 3.77160772e-06 3.73534894e-06 3.38089480e-06 2.74839648e-06 1.90327975e-06 9.29224102e-07 -8.03822000e-08 -1.03165464e-06 -1.83919737e-06 -2.43401250e-06 -2.76961203e-06 -2.82580161e-06 -2.60984166e-06 -2.15494914e-06 -1.51635707e-06 -7.65376251e-07 1.79187506e-08 7.52642184e-07 1.36491033e-06 1.79477114e-06 2.00161001e-06 1.96755408e-06 1.69860077e-06 1.22342131e-06 5.90013720e-07 -1.39418864e-07 -8.94827949e-07 -1.60527580e-06 -2.20580474e-06 -2.64356147e-06 -2.88260579e-06 -2.90697298e-06 -2.72173698e-06 -2.35201954e-06 -1.84008901e-06 -1.24087264e-06 -6.16351137e-07 -2.94011639e-08 4.62308639e-07 8.11781207e-07 9.87001743e-07 9.73706033e-07 7.76373169e-07 4.17385875e-07 -6.55207720e-08 -6.23239539e-07 -1.20028561e-06 -1.74030212e-06 -2.19153503e-06 -2.51174929e-06 -2.67212380e-06 -2.65976994e-06 -2.47865890e-06 -2.14890031e-06 -1.70447521e-06 -1.18967293e-06 -6.54601730e-07 -1.50224964e-07 2.76588507e-07 5.87522020e-07 7.56355659e-07 7.71272852e-07 6.35729715e-07 3.67830269e-07 -1.70398479e-09 -4.32747814e-07 -8.79836794e-07 -1.29667424e-06 -1.64063687e-06 -1.87684370e-06 -1.98140292e-06 -1.94353742e-06 -1.76640363e-06 -1.46654755e-06 -1.07207450e-06 -6.19731851e-07 -1.51205822e-07 2.90996344e-07 6.67673496e-07 9.46667901e-07 1.10585799e-06 1.13512981e-06 1.03715352e-06 8.26909841e-07 5.30032838e-07 1.80148685e-07 -1.84515825e-07 -5.24915304e-07 -8.04986318e-07 -9.95098686e-07 -1.07482943e-06 -1.03480185e-06 -8.77426691e-07 -6.16490994e-07 -2.75652263e-07 1.13999372e-07 5.17060932e-07 8.97306218e-07 1.22120220e-06 1.46111178e-06 1.59787808e-06 1.62254954e-06 1.53709197e-06 1.35403392e-06 1.09509505e-06 7.88945623e-07 4.68325939e-07 1.66813928e-07 -8.44417242e-08 -2.59706516e-07 -3.41078598e-07 -3.20115164e-07 -1.98520691e-07 1.21560776e-08 2.91773250e-07 6.13660695e-07 9.47287771e-07 1.26126769e-06 1.52640337e-06 1.71847988e-06 1.82053712e-06 1.82441001e-06 1.73139749e-06 1.55200753e-06 1.30481512e-06 1.01455577e-06 7.09648866e-07 4.19398080e-07 1.71143479e-07 -1.23585285e-08 -1.15077390e-07 -1.29171801e-07 -5.56418388e-08 9.58827053e-08 3.08186119e-07 5.58231101e-07 8.19463875e-07 1.06443037e-06 1.26744671e-06 1.40706533e-06 1.46810082e-06 1.44302553e-06 1.33260775e-06 1.14574054e-06 8.98487540e-07 6.12447940e-07 3.12606873e-07 2.48852596e-08 -2.26370404e-07 -4.20715143e-07 -5.43526877e-07 -5.87341407e-07 -5.52479162e-07 -4.46911763e-07 -2.85390493e-07 -8.79297511e-08 1.22200217e-07 3.20771504e-07 4.84962113e-07 5.95555754e-07 6.38767251e-07 6.07521552e-07 5.02069181e-07 3.29886366e-07 1.04877814e-07 -1.54032793e-07 -4.24781362e-07 -6.84324141e-07 -9.10868698e-07 -1.08595885e-06 -1.19621379e-06 -1.23455738e-06 -1.20082468e-06 -1.10169416e-06 -9.49959787e-07 -7.63220749e-07 -5.62121893e-07 -3.68319940e-07 -2.02374949e-07 -8.17715723e-08 -1.92598156e-08 -2.16720493e-08 -8.93252708e-08 -2.16059982e-07 -3.89904915e-07 -5.94296560e-07 -8.09729663e-07 -1.01567460e-06 -1.19257343e-06 -1.32372110e-06 -1.39685116e-06 -1.40527610e-06 -1.34847681e-06 -1.23209019e-06 -1.06730234e-06 -8.69712400e-07 -6.57782230e-07 -4.51026130e-07 -2.68118084e-07 -1.25100281e-07 -3.38648534e-08 -1.05256808e-09 -2.74705688e-08 -1.08080003e-07 -2.32548742e-07 -3.86310053e-07 -5.52019699e-07 -7.11266600e-07 -8.46369259e-07 -9.42083508e-07 -9.87057492e-07 -9.74895950e-07 -9.04734856e-07 -7.81275931e-07 -6.14283025e-07 -4.17594455e-07 -2.07751518e-07 -2.37945572e-09 1.81520257e-07 3.29200530e-07 4.29565407e-07 4.76200385e-07 4.67940405e-07 4.08925181e-07 3.08141595e-07 1.78502366e-07 3.55545154e-08 -1.04053991e-07 -2.24198972e-07 -3.10838305e-07 -3.53353842e-07 -3.45549452e-07 -2.86212066e-07 -1.79185723e-07 -3.29561026e-08 1.40209634e-07 3.25480424e-07 5.06915259e-07 6.69010885e-07 7.98192831e-07 8.84106305e-07 9.20584125e-07 9.06201229e-07 8.44366085e-07 7.42944437e-07 6.13456160e-07 4.69926703e-07 3.27507290e-07 2.00999289e-07 1.03426187e-07 4.47906441e-08 3.11350019e-08 6.39932377e-08 1.40283690e-07 2.52648937e-07 3.90205900e-07 5.39630005e-07 6.86465663e-07 8.16534425e-07 9.17303862e-07 9.79085372e-07 9.95946673e-07 9.66253380e-07 8.92790703e-07 7.82457170e-07 6.45563838e-07 4.94810084e-07 3.44037856e-07 2.06886574e-07 9.54795953e-08 1.92687311e-08 -1.58528438e-08 -8.08605647e-09 4.01389656e-08 1.22437689e-07 2.29125731e-07 3.48186695e-07 4.66457037e-07 5.70911647e-07 6.49925075e-07 6.94386754e-07 6.98563751e-07 6.60629830e-07 5.82812566e-07 4.71147541e-07 3.34866694e-07 1.85482993e-07 3.56624450e-08 -1.02005838e-07 -2.16221820e-07 -2.98052039e-07 -3.41769447e-07 -3.45376471e-07 -3.10763400e-07 -2.43489846e-07 -1.52213527e-07 -4.78244833e-08 5.76291823e-08 1.52118538e-07 2.24799444e-07 2.67054037e-07 2.73308491e-07 2.41549848e-07 1.73494482e-07 7.43947187e-08 -4.74947503e-08 -1.81736335e-07 -3.16733457e-07 -4.40858277e-07 -5.43573513e-07 -6.16439953e-07 -6.53913315e-07 -6.53855106e-07 -6.17710434e-07 -5.50338257e-07 -4.59513254e-07 -3.55150010e-07 -2.48326745e-07 -1.50204428e-07 -7.09465683e-08 -1.87440539e-08 9.61602270e-10 -1.40168741e-08 -6.24262426e-08 -1.39720493e-07 -2.38525777e-07 -3.49375116e-07 -4.61639789e-07 -5.64565902e-07 -6.48315172e-07 -7.04909303e-07 -7.28987495e-07 -7.18305294e-07 -6.73928596e-07 -6.00106390e-07 -5.03836985e-07 -3.94171980e-07 -2.81327221e-07 -1.75688115e-07 -8.68061972e-08 -2.24839722e-08 1.19642092e-08 1.42051796e-08 -1.49119142e-08 -7.14635792e-08 -1.48856330e-07 -2.38486072e-07 -3.30586957e-07 -4.15186196e-07 -4.83071861e-07 -5.26679993e-07 -5.40815919e-07 -5.23141308e-07 -4.74381641e-07 -3.98236080e-07 -3.01000656e-07 -1.90943283e-07 -7.74928089e-08 2.96781889e-08 1.21587448e-07 1.90803554e-07 2.32150331e-07 2.43188177e-07 2.24427464e-07 1.79255311e-07 1.13584903e-07 3.52632405e-08 -4.67037078e-08 -1.23032248e-07 -1.85062686e-07 -2.25594248e-07 -2.39572984e-07 -2.24567234e-07 -1.80986233e-07 -1.12022528e-07 -2.33257619e-08 7.75587753e-08 1.81930896e-07 2.80782730e-07 3.65669777e-07 4.29521477e-07 4.67313370e-07 4.76536895e-07 4.57422829e-07 4.12898495e-07 3.48284763e-07 2.70763894e-07 1.88671297e-07 1.10680821e-07 4.49630763e-08 -1.60168800e-09 -2.40804917e-08 -1.99516825e-08 1.06673209e-08 6.50490230e-08 1.38137007e-07 2.23050347e-07 3.11761028e-07 3.95877695e-07 4.67459299e-07 5.19779776e-07 5.47970217e-07 5.49477275e-07 5.24294765e-07 4.74947608e-07 4.06231320e-07 3.24733884e-07 2.38187668e-07 1.54715151e-07 8.20420613e-08 2.67542097e-08 -6.33049518e-09 -1.46148927e-08 2.04231072e-09 4.13304020e-08 9.87275728e-08 1.67954004e-07 2.41591956e-07 3.11811790e-07 3.71133100e-07 4.13147123e-07 4.33130886e-07 4.28494432e-07 3.99018982e-07 3.46864385e-07 2.76346651e-07 1.93508525e-07 1.05525982e-07 2.00090474e-08 -5.57347996e-08 -1.15403212e-07 -1.54299859e-07 -1.69776204e-07 -1.61472507e-07 -1.31336033e-07 -8.34161697e-08 -2.34576589e-08 4.16674313e-08 1.04633066e-07 1.58372183e-07 1.96760039e-07 2.15202120e-07 2.11070370e-07 1.83946562e-07 1.35650478e-07 7.00515452e-08 -7.31650064e-09 -8.97994585e-08 -1.70271440e-07 -2.41825228e-07 -2.98437227e-07 -3.35542896e-07 -3.50467614e-07 -3.42672217e-07 -3.13790660e-07 -2.67457422e-07 -2.08942670e-07 -1.44631621e-07 -8.13994050e-08 -2.59424799e-08 1.58684888e-08 3.95518777e-08 4.24405619e-08 2.39292754e-08 -1.44789084e-08 -6.93302730e-08 -1.35565822e-07 -2.07019791e-07 -2.77022181e-07 -3.39046454e-07 -3.87339499e-07 -4.17473089e-07 -4.26763988e-07 -4.14522918e-07 -3.82109322e-07 -3.32787827e-07 -2.71401449e-07 -2.03894253e-07 -1.36730488e-07 -7.62669782e-08 -2.81397100e-08 3.27617896e-09 1.52812436e-08 7.10206105e-09 -2.00461778e-08 -6.30897435e-08 -1.17405396e-07 -1.77277437e-07 -2.36457710e-07 -2.88773839e-07 -3.28726585e-07 -3.52018673e-07 -3.55964346e-07 -3.39740765e-07 -3.04457879e-07 -2.53041058e-07 -1.89938941e-07 -1.20685742e-07 -5.13611877e-08 1.19991400e-08 6.39857365e-08 1.00333207e-07 1.18324675e-07 1.17044141e-07 9.74532685e-08 6.22862008e-08 1.57736183e-08 -3.67763046e-08 -8.94987040e-08 -1.36543668e-07 -1.72643154e-07 -1.93618408e-07 -1.96779165e-07 -1.81176657e-07 -1.47686800e-07 -9.89164800e-08 -3.89429939e-08 2.70872123e-08 9.34609315e-08 1.54452570e-07 2.04876626e-07 2.40584870e-07 2.58860486e-07 2.58671632e-07 2.40760730e-07 2.07561738e-07 1.62954391e-07 1.11880077e-07 5.98572475e-08 1.24437813e-08 -2.53014221e-08 -4.93055890e-08 -5.68711067e-08 -4.69294146e-08 -2.01359310e-08 2.12022705e-08 7.33581276e-08 1.31552330e-07 1.90420820e-07 2.44536312e-07 2.88933131e-07 3.19584588e-07 3.33787020e-07 3.30413861e-07 3.10015899e-07 2.74758868e-07 2.28205281e-07 1.74962450e-07 1.20231449e-07 6.93011666e-08 2.70366424e-08 -2.58879478e-09 -1.68725983e-08 -1.46371195e-08 3.66512677e-09 3.60044319e-08 7.89791207e-08 1.28152363e-07 1.78487331e-07 2.24838070e-07 2.62448351e-07 2.87410207e-07 2.97038061e-07 2.90122691e-07 2.67041141e-07 2.29712699e-07 1.81406011e-07 1.26416785e-07 6.96478964e-08 1.61330355e-08 -2.94497669e-08 -6.32276479e-08 -8.25021852e-08 -8.60031636e-08 -7.40028932e-08 -4.82807731e-08 -1.19423043e-08 3.08891879e-08 7.54776463e-08 1.16936515e-07 1.50703126e-07 1.72979306e-07 1.81095768e-07 1.73765467e-07 1.51201969e-07 1.15092114e-07 6.84263421e-08 1.52038352e-08 -3.99583793e-08 -9.22740748e-08 -1.37250546e-07 -1.71120596e-07 -1.91202173e-07 -1.96151267e-07 -1.86084153e-07 -1.62557824e-07 -1.28411247e-07 -8.74834815e-08 -4.42365582e-08 -3.32005990e-09 3.08801994e-08 5.46656660e-08 6.53799162e-08 6.16609183e-08 4.35668306e-08 1.25637923e-08 -2.86224061e-08 -7.62757576e-08 -1.26053907e-07 -1.73410807e-07 -2.14036996e-07 -2.44274832e-07 -2.61468666e-07 -2.64216421e-07 -2.52498726e-07 -2.27673753e-07 -1.92338901e-07 -1.50073375e-07 -1.05087141e-07 -6.18106589e-08 -2.44653668e-08 3.34346928e-09 1.89722692e-08 2.09899127e-08 9.31000102e-09 -1.48076137e-08 -4.88855242e-08 -8.94746172e-08 -1.32492712e-07 -1.73622809e-07 -2.08732126e-07 -2.34271316e-07 -2.47615341e-07 -2.47313349e-07 -2.33223804e-07 -2.06522376e-07 -1.69582444e-07 -1.25740373e-07 -7.89688278e-08 -3.34901561e-08 6.63249092e-09 3.78866458e-08 5.76468616e-08 6.44236276e-08 5.80012258e-08 3.94517251e-08 1.10243577e-08 -2.40784226e-08 -6.20160138e-08 -9.86849470e-08 -1.30117816e-07 -1.52867147e-07 -1.64337173e-07 -1.63031664e-07 -1.48694244e-07 -1.22328146e-07 -8.60940553e-08 -4.30964940e-08 2.92006685e-09 4.79355547e-08 8.80435886e-08 1.19827954e-07 1.40689913e-07 1.49094937e-07 1.44715367e-07 1.28455713e-07 1.02358680e-07 6.94015841e-08 3.32033369e-08 -2.32921944e-09 -3.33811644e-08 -5.65986694e-08 -6.94118398e-08 -7.02802166e-08 -5.88375589e-08 -3.59223720e-08 -3.49175074e-09 3.55725836e-08 7.77468017e-08 1.19208311e-07 1.56206445e-07 1.85424512e-07 2.04298253e-07 2.11260082e-07 2.05885862e-07 1.88930439e-07 1.62249032e-07 1.28612585e-07 9.14354289e-08 5.44420005e-08 2.13051062e-08 -4.70913357e-09 -2.10553714e-08 -2.61519475e-08 -1.95294749e-08 -1.87114348e-09 2.50586575e-08 5.85899946e-08 9.54098637e-08 1.31885702e-07 1.64418382e-07 1.89790408e-07 2.05475673e-07 2.09880974e-07 2.02496253e-07 1.83939425e-07 1.55891941e-07 1.20931798e-07 8.22806074e-08 4.34895578e-08 8.09493245e-09 -2.07233903e-08 -4.04474244e-08 -4.94611727e-08 -4.72024058e-08 -3.42118301e-08 -1.20753547e-08 1.67344960e-08 4.91022329e-08 8.15741745e-08 1.10694602e-07 1.33340637e-07 1.47023464e-07 1.50126916e-07 1.42060607e-07 1.23313193e-07 9.54010341e-08 6.07176858e-08 2.22992000e-08 -1.64716887e-08 -5.21936222e-08 -8.17750556e-08 -1.02731303e-07 -1.13421602e-07 -1.13203535e-07 -1.02490217e-07 -8.27051626e-08 -5.61396229e-08 -2.57266215e-08 5.24609645e-09 3.34561743e-08 5.58687113e-08 7.00291251e-08 7.42986120e-08 6.80096740e-08 5.15270167e-08 2.62083277e-08 -5.73083817e-09 -4.14345923e-08 -7.76852727e-08 -1.11215827e-07 -1.39025667e-07 -1.58669421e-07 -1.68490780e-07 -1.67779056e-07 -1.56833626e-07 -1.36930433e-07 -1.10194194e-07 -7.93890718e-08 -4.76484075e-08 -1.81699085e-08 6.09407950e-09 2.27212383e-08 3.00514546e-08 2.73442675e-08 1.48466802e-08 -6.23485246e-09 -3.38551531e-08 -6.53316862e-08 -9.76067646e-08 -1.27544968e-07 -1.52236857e-07 -1.69279599e-07 -1.77007430e-07 -1.74649895e-07 -1.62402851e-07 -1.41405722e-07 -1.13627606e-07 -8.16736170e-08 -4.85305299e-08 -1.72765790e-08 9.21637270e-09 2.85594569e-08 3.90755451e-08 3.99581880e-08 3.13456676e-08 1.43033452e-08 -9.28360773e-09 -3.68963513e-08 -6.56290646e-08 -9.24720650e-08 -1.14603831e-07 -1.29663634e-07 -1.35978503e-07 -1.32722735e-07 -1.19994814e-07 -9.88046187e-08 -7.09725339e-08 -3.89505695e-08
-1.73669667e-04 -1.48502973e-04 -1.05638129e-04 -4.77338777e-05 2.16337125e-05 9.82073145e-05 1.77327625e-04 2.54236375e-04 3.24382020e-04 3.83707118e-04 4.28897912e-04 4.57579605e-04 4.68444846e-04 4.61307941e-04 4.37082666e-04 3.97687037e-04 3.45883518e-04 2.85067552e-04 2.19020652e-04 1.51646448e-04 8.67087273e-05 2.75898806e-05 -2.29139382e-05 -6.27477707e-05 -9.06938672e-05 -1.06404281e-04 -1.10370410e-04 -1.03834457e-04 -8.86519013e-05 -6.71173504e-05 -4.17683566e-05 -1.51828476e-05 1.02143738e-05 3.23219718e-05 4.94975501e-05 6.06497489e-05 6.52821885e-05 6.34884290e-05 5.59009746e-05 4.36008024e-05 2.79967001e-05 1.06856450e-05 -6.69357170e-06 -2.26013137e-05 -3.57215176e-05 -4.50602881e-05 -5.00119390e-05 -5.03887271e-05 -4.64136827e-05 -3.86790105e-05 -2.80752684e-05 -1.56987219e-05 -2.74575151e-06 9.59612402e-06 2.02511949e-05 2.83439839e-05 3.32662588e-05 3.47178563e-05 3.27189732e-05 2.75941115e-05 1.99302787e-05 1.05141413e-05 2.54443851e-07 -9.90298192e-06 -1.90599469e-05 -2.64430272e-05 -3.14666774e-05 -3.37773892e-05 -3.32757842e-05 -3.01155578e-05 -2.46802450e-05 -1.75406698e-05 -9.39751857e-06 -1.01461118e-06 6.85094430e-06 1.35154754e-05 1.84266039e-05 2.12074727e-05 2.16839311e-05 1.98928833e-05 1.60717145e-05 1.06303742e-05 4.10916474e-06 -2.87356071e-06 -9.67884350e-06 -1.57044674e-05 -2.04371528e-05 -2.34951576e-05 -2.46578363e-05 -2.38799700e-05 -2.12900922e-05 -1.71734746e-05 -1.19417689e-05 -6.09241698e-06 -1.61746585e-07 5.32389308e-06 9.89456668e-06 1.31767199e-05 1.49233384e-05 1.50319302e-05 1.35491144e-05 1.06618252e-05 6.67632423e-06 1.98726094e-06 -2.96016616e-06 -7.71137436e-06 -1.18431290e-05 -1.50002361e-05 -1.69250572e-05 -1.74774414e-05 -1.66435920e-05 -1.45334183e-05 -1.13669556e-05 -7.45139642e-06 -3.15106236e-06 1.14679496e-06 5.06718942e-06 8.28042636e-06 1.05300807e-05 1.16535855e-05 1.15938192e-05 1.04009308e-05 8.22453750e-06 5.29728398e-06 1.91149442e-06 -1.60878578e-06 -4.93771971e-06 -7.77684413e-06 -9.88088517e-06 -1.10780178e-05 -1.12829260e-05 -1.05017161e-05 -8.82849351e-06 -6.43416625e-06 -3.54871945e-06 -4.38751827e-07 2.61756389e-06 5.35576927e-06 7.54837898e-06 9.02408405e-06 9.68130054e-06 9.49502243e-06 8.51657236e-06 6.86649603e-06 4.72145604e-06 2.29649582e-06 -1.75581314e-07 -2.46576615e-06 -4.36935595e-06 -5.72360602e-06 -6.42101696e-06 -6.41719586e-06 -5.73275448e-06 -4.44926414e-06 -2.69982517e-06 -6.55279835e-07 1.49254008e-06 3.54891388e-06 5.33399310e-06 6.69861942e-06 7.53682374e-06 7.79397696e-06 7.46999171e-06 6.61744546e-06 5.33496257e-06 3.75661556e-06 2.03844521e-06 3.43427539e-07 -1.17368453e-06 -2.38025165e-06 -3.17713830e-06 -3.50663948e-06 -3.35633000e-06 -2.75861689e-06 -1.78617804e-06 -5.43843499e-07 8.42214471e-07 2.23689540e-06 3.50898869e-06 4.54319638e-06 5.25027366e-06 5.57440902e-06 5.49724978e-06 5.03830930e-06 4.25183633e-06 3.22055339e-06 2.04694969e-06 8.43019934e-07 -2.80542641e-07 -1.22467153e-06 -1.91082032e-06 -2.28763732e-06 -2.33486703e-06 -2.06420070e-06 -1.51709301e-06 -7.59846157e-07 1.23490413e-07 1.03966724e-06 1.89537828e-06 2.60611934e-06 3.10393356e-06 3.34334587e-06 3.30498015e-06 2.99658652e-06 2.45145958e-06 1.72447520e-06 8.86193124e-07 1.56424171e-08 -8.07485567e-07 -1.51047677e-06 -2.03434386e-06 -2.33906791e-06 -2.40687519e-06 -2.24329199e-06 -1.87593857e-06 -1.35124033e-06 -7.29427792e-07 -7.83501602e-08 5.33273218e-07 1.04250241e-06 1.39809295e-06 1.56513078e-06 1.52797495e-06 1.29126961e-06 8.78977778e-07 3.31579781e-07 -2.98248192e-07 -9.51022214e-07 -1.56636125e-06 -2.08883911e-06 -2.47321638e-06 -2.68856396e-06 -2.72090798e-06 -2.57417653e-06 -2.26939699e-06 -1.84226218e-06 -1.33933730e-06 -8.13304434e-07 -3.17724600e-07 9.81667645e-08 3.94130193e-07 5.42619677e-07 5.31172556e-07 3.63289539e-07 5.77528586e-08 -3.53518006e-07 -8.28835084e-07 -1.32098407e-06 -1.78191200e-06 -2.16739901e-06 -2.44126320e-06 -2.57870248e-06 -2.56846839e-06 -2.41368545e-06 -2.13126436e-06 -1.74999371e-06 -1.30752075e-06 -8.46534707e-07 -4.10536856e-07 -3.96141917e-08 2.33375294e-07 3.85844843e-07 4.07469499e-07 3.00952553e-07 8.15166865e-08 -2.24807108e-07 -5.83905306e-07 -9.57040110e-07 -1.30469257e-06 -1.59041201e-06 -1.78429967e-06 -1.86579606e-06 -1.82551529e-06 -1.66596549e-06 -1.40110560e-06 -1.05480134e-06 -6.58349044e-07 -2.47322551e-07 1.41940111e-07 4.75864622e-07 7.26841366e-07 8.75795535e-07 9.13888389e-07 8.43199594e-07 6.76341512e-07 4.35060298e-07 1.47975610e-07 -1.52308462e-07 -4.32431749e-07 -6.61527967e-07 -8.14181675e-07 -8.72810940e-07 -8.29254316e-07 -6.85421236e-07 -4.52957474e-07 -1.51973355e-07 1.91027821e-07 5.45808551e-07 8.81377001e-07 1.16899495e-06 1.38492251e-06 1.51263817e-06 1.54432737e-06 1.48150649e-06 1.33473480e-06 1.12245558e-06 8.69091341e-07 6.02588090e-07 3.51654164e-07 1.42964975e-07 -1.39555989e-09 -6.60129362e-08 -4.35452640e-08 6.46743523e-08 2.48883151e-07 4.91946218e-07 7.71112498e-07 1.06028987e-06 1.33261220e-06 1.56304613e-06 1.73078513e-06 1.82120234e-06 1.82717945e-06 1.74969158e-06 1.59760192e-06 1.38669636e-06 1.13806194e-06 8.75974342e-07 6.25505493e-07 4.10085925e-07 2.49258411e-07 1.56837274e-07 1.39646173e-07 1.96948732e-07 3.20618093e-07 4.96019492e-07 7.03511369e-07 9.20412029e-07 1.12323581e-06 1.28997926e-06 1.40223574e-06 1.44693626e-06 1.41755299e-06 1.31465587e-06 1.14577672e-06 9.24602338e-07 6.69583101e-07 4.02098613e-07 1.44363066e-07 -8.27240608e-08 -2.61573667e-07 -3.79558144e-07 -4.30162600e-07 -4.13531050e-07 -3.36362112e-07 -2.11172198e-07 -5.50049444e-08 1.12281720e-07 2.69980320e-07 3.98557527e-07 4.81540522e-07 5.07085369e-07 4.69079533e-07 3.67677444e-07 2.09223930e-07 5.58000857e-09 -2.27076963e-07 -4.69856807e-07 -7.03004171e-07 -9.07809037e-07 -1.06839484e-06 -1.17321280e-06 -1.21610162e-06 -1.19681484e-06 -1.12097131e-06 -9.99439722e-07 -8.47223268e-07 -6.81957654e-07 -5.22171979e-07 -3.85483079e-07 -2.86898521e-07 -2.37391038e-07 -2.42879070e-07 -3.03707453e-07 -4.14672957e-07 -5.65586229e-07 -7.42309996e-07 -9.28168072e-07 -1.10558504e-06 -1.25779565e-06 -1.37045813e-06 -1.43301647e-06 -1.43968288e-06 -1.38994943e-06 -1.28858451e-06 -1.14511994e-06 -9.72883511e-07 -7.87675347e-07 -6.06219596e-07 -4.44543347e-07 -3.16440159e-07 -2.32165695e-07 -1.97488989e-07 -2.13187331e-07 -2.75028951e-07 -3.74240060e-07 -4.98406179e-07 -6.32716208e-07 -7.61425469e-07 -8.69394233e-07 -9.43552244e-07 -9.74148539e-07 -9.55667987e-07 -8.87329338e-07 -7.73120913e-07 -6.21375070e-07 -4.43927173e-07 -2.54944465e-07 -6.95412025e-08 9.76840126e-08 2.34046709e-07 3.29976340e-07 3.79903520e-07 3.82752050e-07 3.41992118e-07 2.65253839e-07 1.63542767e-07 5.01370545e-08 -6.07241101e-08 -1.55232059e-07 -2.21344988e-07 -2.49940525e-07 -2.35674952e-07 -1.77468869e-07 -7.85759903e-08 5.37676429e-08 2.09076120e-07 3.74653435e-07 5.36837222e-07 6.82324375e-07 7.99449753e-07 8.79294869e-07 9.16521070e-07 9.09849305e-07 8.62143450e-07 7.80092798e-07 6.73528157e-07 5.54440993e-07 4.35803099e-07 3.30302688e-07 2.49119752e-07 2.00858617e-07 1.90739370e-07 2.20123934e-07 2.86419453e-07 3.83364949e-07 5.01670035e-07 6.29940796e-07 7.55800825e-07 8.67097334e-07 9.53075027e-07 1.00540469e-06 1.01896837e-06 9.92327475e-07 9.27831386e-07 8.31359302e-07 7.11723484e-07 5.79794517e-07 4.47435587e-07 3.26350337e-07 2.26956432e-07 1.57393354e-07 1.22759133e-07 1.24647717e-07 1.61029083e-07 2.26480650e-07 3.12744606e-07 4.09554462e-07 5.05648672e-07 5.89871750e-07 6.52255772e-07 6.84977924e-07 6.83102648e-07 6.45038521e-07 5.72668140e-07 4.71141249e-07 3.48353933e-07 2.14166830e-07 7.94401192e-08 -4.50199880e-08 -1.49500723e-07 -2.26307896e-07 -2.70488291e-07 -2.80281224e-07 -2.57257913e-07 -2.06137780e-07 -1.34302151e-07 -5.10548133e-08 3.32969975e-08 1.08450929e-07 1.65108993e-07 1.95871694e-07 1.95941302e-07 1.63567841e-07 1.00196837e-07 1.03069531e-08 -9.90442867e-08 -2.18920410e-07 -3.39381976e-07 -4.50452532e-07 -5.43080531e-07 -6.10004281e-07 -6.46437167e-07 -6.50508371e-07 -6.23418453e-07 -5.69297061e-07 -4.94778893e-07 -4.08341079e-07 -3.19467966e-07 -2.37725301e-07 -1.71834016e-07 -1.28833113e-07 -1.13411813e-07 -1.27474153e-07 -1.69976331e-07 -2.37050316e-07 -3.22399594e-07 -4.17926665e-07 -5.14529870e-07 -6.02991233e-07 -6.74868847e-07 -7.23307510e-07 -7.43689942e-07 -7.34066871e-07 -6.95326130e-07 -6.31086426e-07 -5.47328139e-07 -4.51798848e-07 -3.53252709e-07 -2.60598478e-07 -1.82039143e-07 -1.24286395e-07 -9.19252580e-08 -8.69891158e-08 -1.08784639e-07 -1.53981611e-07 -2.16957019e-07 -2.90358200e-07 -3.65829044e-07 -4.34827802e-07 -4.89456838e-07 -5.23224016e-07 -5.31662678e-07 -5.12751321e-07 -4.67093935e-07 -3.97845284e-07 -3.10390274e-07 -2.11810147e-07 -1.10188687e-07 -1.38265970e-08 6.95593273e-08 1.33574774e-07 1.73753306e-07 1.87971052e-07 1.76632015e-07 1.42607755e-07 9.09390526e-08 2.83301150e-08 -3.75143064e-08 -9.86436953e-08 -1.47634846e-07 -1.78308389e-07 -1.86319928e-07 -1.69569564e-07 -1.28391500e-07 -6.55069939e-08 1.42531513e-08 1.04428081e-07 1.97560631e-07 2.85922967e-07 3.62263377e-07 4.20501880e-07 4.56307814e-07 4.67504395e-07 4.54262381e-07 4.19065599e-07 3.66453247e-07 3.02565453e-07 2.34537355e-07 1.69801319e-07 1.15365369e-07 7.71377290e-08 5.93624124e-08 6.42196789e-08 9.16288048e-08 1.39270843e-07 2.02827691e-07 2.76412837e-07 3.53150901e-07 4.25848898e-07 4.87693758e-07 5.32908494e-07 5.57303903e-07 5.58673162e-07 5.36992268e-07 4.94408244e-07 4.35017692e-07 3.64458477e-07 2.89355297e-07 2.16673661e-07 1.53045328e-07 1.04130619e-07 7.40789321e-08 6.51389889e-08 7.74554596e-08 1.09070379e-07 1.56127868e-07 2.13261024e-07 2.74122384e-07 3.32005727e-07 3.80498535e-07 4.14101834e-07 4.28757730e-07 4.22234240e-07 3.94331166e-07 3.46888268e-07 2.83596244e-07 2.09630043e-07 1.31141131e-07 5.46586577e-08 -1.35419819e-08 -6.80419718e-08 -1.04795201e-07 -1.21508382e-07 -1.17849284e-07 -9.54640782e-08 -5.78033379e-08 -9.77473563e-09 4.27428670e-08 9.34761030e-08 1.36368224e-07 1.66165377e-07 1.78921526e-07 1.72373720e-07 1.46152257e-07 1.01806475e-07 4.26448283e-08 -2.65941239e-08 -1.00206950e-07 -1.72080986e-07 -2.36286111e-07 -2.87645233e-07 -3.22228487e-07 -3.37723836e-07 -3.33649057e-07 -3.11385584e-07 -2.74032053e-07 -2.26092833e-07 -1.73032661e-07 -1.20741265e-07 -7.49602821e-08 -4.07280982e-08 -2.18961592e-08 -2.07630660e-08 -3.78611185e-08 -7.19149838e-08 -1.19975445e-07 -1.77714240e-07 -2.39850488e-07 -3.00666707e-07 -3.54563987e-07 -3.96602407e-07 -4.22974575e-07 -4.31366887e-07 -4.21174288e-07 -3.93548653e-07 -3.51277095e-07 -2.98503011e-07 -2.40317758e-07 -1.82263209e-07 -1.29793796e-07 -8.77503034e-08 -5.98961836e-08 -4.85608584e-08 -5.44238376e-08 -7.64596920e-08 -1.12048238e-07 -1.57238306e-07 -2.07138681e-07 -2.56397673e-07 -2.99724433e-07 -3.32401367e-07 -3.50738172e-07 -3.52423938e-07 -3.36743873e-07 -3.04640494e-07 -2.58614277e-07 -2.02474292e-07 -1.40963811e-07 -7.92978167e-08 -2.26575982e-08 2.43084304e-08 5.79294892e-08 7.58600893e-08 7.72975398e-08 6.30490346e-08 3.54427055e-08 -1.90786378e-09 -4.44620483e-08 -8.71981636e-08 -1.25103398e-07 -1.53660081e-07 -1.69281290e-07 -1.69653980e-07 -1.53956981e-07 -1.22933496e-07 -7.88119312e-08 -2.50835382e-08 3.38407913e-08 9.30607437e-08 1.47661725e-07 1.93188738e-07 2.26073199e-07 2.43971693e-07 2.45984413e-07 2.32732854e-07 2.06290024e-07 1.69970755e-07 1.28003175e-07 8.51137509e-08 4.60665138e-08 1.52012724e-08 -3.98455623e-09 -9.17027529e-09 5.69427130e-10 2.46820021e-08 6.11979621e-08 1.06928529e-07 1.57780146e-07 2.09154799e-07 2.56396977e-07 2.95243808e-07 3.22234824e-07 3.35041977e-07 3.32688406e-07 3.15635450e-07 2.85730179e-07 2.46019289e-07 2.00448081e-07 1.53474240e-07 1.09634232e-07 7.31044797e-08 4.72997689e-08 3.45475430e-08 3.58691190e-08 5.08884314e-08 7.78764378e-08 1.13926155e-07 1.55240695e-07 1.97505873e-07 2.36310873e-07 2.67576069e-07 2.87946581e-07 2.95113705e-07 2.88033519e-07 2.67022069e-07 2.33718587e-07 1.90921002e-07 1.42310308e-07 9.20910300e-08 4.45829921e-08 3.80411476e-09 -2.69153860e-08 -4.52502501e-08 -5.00985744e-08 -4.16807582e-08 -2.15100594e-08 7.76171708e-09 4.26078320e-08 7.89734564e-08 1.12671779e-07 1.39790823e-07 1.57071572e-07 1.62221002e-07 1.54130069e-07 1.32976090e-07 1.00200188e-07 5.83626453e-08 1.08907593e-08 -3.82558491e-08 -8.49697051e-08 -1.25392293e-07 -1.56284782e-07 -1.75336962e-07 -1.81384819e-07 -1.74516207e-07 -1.56054941e-07 -1.28425496e-07 -9.49119898e-08 -5.93352986e-08 -2.56799378e-08 2.29295349e-09 2.14090276e-08 2.93855316e-08 2.50483101e-08 8.44047448e-09 -1.91872284e-08 -5.55028224e-08 -9.73234729e-08 -1.40927023e-07 -1.82414173e-07 -2.18086020e-07 -2.44800381e-07 -2.60272546e-07 -2.63291665e-07 -2.53832254e-07 -2.33050572e-07 -2.03166785e-07 -1.67244874e-07 -1.28892087e-07 -9.19073874e-08 -5.99131464e-08 -3.60057756e-08 -2.24589900e-08 -2.05081389e-08 -3.02360499e-08 -5.05709362e-08 -7.93960099e-08 -1.13759662e-07 -1.50165381e-07 -1.84912993e-07 -2.14457974e-07 -2.35753985e-07 -2.46545614e-07 -2.45583232e-07 -2.32739580e-07 -2.09017276e-07 -1.76447069e-07 -1.37887163e-07 -9.67435431e-08 -5.66386923e-08 -2.10609968e-08 6.97116162e-09 2.51982311e-08 3.23335134e-08 2.81820640e-08 1.36534209e-08 -9.33255554e-09 -3.80371081e-08 -6.91723095e-08 -9.92226112e-08 -1.24786889e-07 -1.42907797e-07 -1.51356645e-07 -1.48846459e-07 -1.35152955e-07 -1.11132175e-07 -7.86335470e-08 -4.03172968e-08 6.05709708e-10 4.06861492e-08 7.65700270e-08 1.05321683e-07 1.24704833e-07 1.33394672e-07 1.31100842e-07 1.18589802e-07 9.76049051e-08 7.06923911e-08 4.09505620e-08 1.17267615e-08 -1.37082980e-08 -3.24772576e-08 -4.23732937e-08 -4.20711373e-08 -3.12518274e-08 -1.06295376e-08 1.81216737e-08 5.25336373e-08 8.95859160e-08 1.25999978e-07 1.58557013e-07 1.84408543e-07 2.01349824e-07 2.08029775e-07 2.04077412e-07 1.90132955e-07 1.67781032e-07 1.39392878e-07 1.07893222e-07 7.64747365e-08 4.82879104e-08 2.61364515e-08 1.22076422e-08 7.86357938e-09 1.35132008e-08 2.85771168e-08 5.15482198e-08 8.01417847e-08 1.11520136e-07 1.42569813e-07 1.70204199e-07 1.91662220e-07 2.04774259e-07 2.08169691e-07 2.01406252e-07 1.85009067e-07 1.60415963e-07 1.29834785e-07 9.60268990e-08 6.20381454e-08 3.09035067e-08 5.35415744e-09 -1.24447776e-08 -2.11005297e-08 -2.01233606e-08 -9.96929400e-09 8.00882758e-09 3.16968309e-08 5.84277514e-08 8.52429309e-08 1.09180194e-07 1.27561107e-07 1.38249534e-07 1.39856627e-07 1.31872633e-07 1.14713109e-07 8.96754348e-08 5.88102366e-08 2.47205067e-08 -9.69182131e-09 -4.15071110e-08 -6.80697538e-08 -8.72431417e-08 -9.76133408e-08 -9.86219888e-08 -9.06158719e-08 -7.48087497e-08 -5.31594975e-08 -2.81787189e-08 -2.68284052e-09 2.04802998e-08 3.87077055e-08 4.98925860e-08 5.26266318e-08 4.63338380e-08 3.13232340e-08 8.75576014e-09 -1.94711357e-08 -5.09096695e-08 -8.28003531e-08 -1.12339781e-07 -1.36951549e-07 -1.54534091e-07 -1.63661556e-07 -1.63718500e-07 -1.54955647e-07 -1.38461662e-07 -1.16054015e-07 -9.00998452e-08 -6.32844396e-08 -3.83499449e-08 -1.78297107e-08 -3.80397460e-09 2.29956723e-09 -1.58798613e-10 -1.09721760e-08 -2.91105960e-08 -5.28241054e-08 -7.98150827e-08 -1.07462849e-07 -1.33078609e-07 -1.54165947e-07 -1.68661663e-07 -1.75133711e-07 -1.72917310e-07 -1.62176285e-07 -1.43884030e-07 -1.19726272e-07 -9.19353542e-08 -6.30723498e-08 -3.57783095e-08 -1.25188178e-08 4.65340418e-09 1.42949587e-08 1.57084640e-08 9.00650375e-09 -4.90305132e-09 -2.44086073e-08 -4.73541226e-08 -7.12504103e-08 -9.35178145e-08 -1.11736659e-07 -1.23881208e-07 -1.28514577e-07 -1.24925898e-07 -1.13196703e-07 -9.41904023e-08 -6.94661660e-08 -4.11258690e-08
-2.09827066e-04 -1.85013270e-04 -1.42662396e-04 -8.52605095e-05 -1.61596263e-05 6.06353836e-05 1.40719646e-04 2.19563705e-04 2.92792964e-04 3.56452506e-04 4.07239906e-04 4.42691112e-04 4.61307941e-04 4.62619979e-04 4.47178336e-04 4.16483500e-04 3.72854005e-04 3.19246606e-04 2.59041705e-04 1.95809812e-04 1.33075650e-04 7.40961628e-05 2.16671070e-05 -2.20295865e-05 -5.55289019e-05 -7.81313354e-05 -8.98961801e-05 -9.15826992e-05 -8.45460112e-05 -7.05975161e-05 -5.18418281e-05 -3.05033566e-05 -8.75581284e-06 1.14329469e-05 2.84300936e-05 4.10328627e-05 4.85243124e-05 5.06879226e-05 4.77824145e-05 4.04811728e-05 2.97831693e-05 1.69041505e-05 3.15793188e-06 -1.01621062e-05 -2.18917866e-05 -3.10869316e-05 -3.70898436e-05 -3.95674442e-05 -3.85195727e-05 -3.42584727e-05 -2.73628225e-05 -1.86115954e-05 -8.90444736e-06 8.23886936e-07 9.68758427e-06 1.69250140e-05 2.19593062e-05 2.44397389e-05 2.42613274e-05 2.15619813e-05 1.66985482e-05 1.02048135e-05 2.73594157e-06 -4.99518937e-06 -1.22838446e-05 -1.84956359e-05 -2.31197935e-05 -2.58092259e-05 -2.64044214e-05 -2.49397680e-05 -2.16324673e-05 -1.68557261e-05 -1.10992215e-05 -4.92082835e-06 1.10578988e-06 6.44294257e-06 1.06354805e-05 1.33482558e-05 1.43915057e-05 1.37323674e-05 1.14920185e-05 7.92922530e-06 3.41225110e-06 -1.61796451e-06 -6.68977655e-06 -1.13440488e-05 -1.51747312e-05 -1.78632881e-05 -1.92041340e-05 -1.91191242e-05 -1.76601889e-05 -1.50002799e-05 -1.14138303e-05 -7.24882104e-06 -2.89322056e-06 1.26102486e-06 4.85316204e-06 7.58485601e-06 9.24481587e-06 9.72484136e-06 9.02613830e-06 7.25565490e-06 4.61308855e-06 1.37002261e-06 -2.15669113e-06 -5.63474375e-06 -8.74660940e-06 -1.12174990e-05 -1.28386020e-05 -1.34836877e-05 -1.31177920e-05 -1.17974618e-05 -9.66280156e-06 -6.92229086e-06 -3.83195925e-06 -6.70959029e-07 2.28416353e-06 4.78415342e-06 6.62850967e-06 7.68190312e-06 7.88423489e-06 7.25363265e-06 5.88233619e-06 3.92606373e-06 1.58801686e-06 -9.00872577e-07 -3.30356229e-06 -5.39838567e-06 -6.99847769e-06 -7.96745895e-06 -8.23008484e-06 -7.77705970e-06 -6.66376601e-06 -5.00321404e-06 -2.95402875e-06 -7.04712357e-07 1.54428185e-06 3.59897895e-06 5.28913708e-06 6.48280754e-06 7.09697127e-06 7.10341573e-06 6.52947252e-06 5.45371275e-06 3.99715053e-06 2.31089406e-06 5.61476411e-07 -1.08473099e-06 -2.47657949e-06 -3.49133030e-06 -4.04483095e-06 -4.09785450e-06 -3.65814941e-06 -2.77815291e-06 -1.54871632e-06 -8.95431811e-08 1.46268184e-06 2.96731597e-06 4.29270779e-06 5.32789351e-06 5.99201252e-06 6.24065644e-06 6.06867116e-06 5.50927182e-06 4.62967310e-06 3.52374977e-06 2.30249916e-06 1.08325355e-06 -2.13244102e-08 -9.13443889e-07 -1.51867249e-06 -1.79198184e-06 -1.72087489e-06 -1.32540227e-06 -6.55168875e-07 2.16293639e-07 1.19918065e-06 2.19631879e-06 3.11245385e-06 3.86304725e-06 4.38177991e-06 4.62610779e-06 4.58041526e-06 4.25655080e-06 3.69178000e-06 2.94443068e-06 2.08771179e-06 1.20234315e-06 3.68724390e-07 -3.40608043e-07 -8.67537444e-07 -1.17335247e-06 -1.24174297e-06 -1.07958690e-06 -7.15523556e-07 -1.96516703e-07 4.17205511e-07 1.05830590e-06 1.65897328e-06 2.15739487e-06 2.50345815e-06 2.66316512e-06 2.62137896e-06 2.38269224e-06 1.97038969e-06 1.42366050e-06 7.93376287e-07 1.36878484e-07 -4.87699614e-07 -1.02702173e-06 -1.43751746e-06 -1.68927441e-06 -1.76851177e-06 -1.67843838e-06 -1.43845749e-06 -1.08183952e-06 -6.52127112e-07 -1.98650855e-07 2.28390839e-07 5.82804410e-07 8.26760075e-07 9.34231994e-07 8.93212942e-07 7.06521906e-07 3.91162589e-07 -2.36692888e-08 -4.99704779e-07 -9.93518808e-07 -1.46084928e-06 -1.86089279e-06 -2.16016381e-06 -2.33555621e-06 -2.37633102e-06 -2.28486386e-06 -2.07610889e-06 -1.77586047e-06 -1.41800736e-06 -1.04106713e-06 -6.84351104e-07 -3.84138043e-07 -1.70225264e-07 -6.31821595e-08 -7.25553918e-08 -1.96178878e-07 -4.20631368e-07 -7.22773081e-07 -1.07219040e-06 -1.43429355e-06 -1.77375450e-06 -2.05794618e-06 -2.26005069e-06 -2.36154294e-06 -2.35382256e-06 -2.23885314e-06 -2.02876701e-06 -1.74449402e-06 -1.41356598e-06 -1.06732490e-06 -7.37816484e-07 -4.54675077e-07 -2.42301333e-07 -1.17599953e-07 -8.84855814e-08 -1.53287013e-07 -3.01090636e-07 -5.12972528e-07 -7.63983927e-07 -1.02568424e-06 -1.26896684e-06 -1.46689909e-06 -1.59730162e-06 -1.64482218e-06 -1.60231216e-06 -1.47138500e-06 -1.26211663e-06 -9.91931771e-07 -6.83797571e-07 -3.63911433e-07 -5.91149487e-08 2.05711186e-07 4.10019011e-07 5.39506400e-07 5.87393929e-07 5.54952552e-07 4.51243258e-07 2.92106769e-07 9.85131224e-08 -1.05558924e-07 -2.95499965e-07 -4.48471438e-07 -5.45597802e-07 -5.73740711e-07 -5.26690048e-07 -4.05665749e-07 -2.19092517e-07 1.83195772e-08 2.87089048e-07 5.64915996e-07 8.28878600e-07 1.05765699e-06 1.23356896e-06 1.34422349e-06 1.38363774e-06 1.35271750e-06 1.25906391e-06 1.11613501e-06 9.41852691e-07 7.56797637e-07 5.82172880e-07 4.37736221e-07 3.39901844e-07 3.00192376e-07 3.24186037e-07 4.11053833e-07 5.53723149e-07 7.39643320e-07 9.52070697e-07 1.17174183e-06 1.37876769e-06 1.55456267e-06 1.68362155e-06 1.75497461e-06 1.76318465e-06 1.70879570e-06 1.59819751e-06 1.44292670e-06 1.25847970e-06 1.06275878e-06 8.74306251e-07 7.10500349e-07 5.85887801e-07 5.10812397e-07 4.90468456e-07 5.24465065e-07 6.06936719e-07 7.27182635e-07 8.70766180e-07 1.02096230e-06 1.16040857e-06 1.27279779e-06 1.34444792e-06 1.36559920e-06 1.33131646e-06 1.24191437e-06 1.10287040e-06 9.24240247e-07 7.19638329e-07 5.04887268e-07 2.96470800e-07 1.09942090e-07 -4.15582552e-08 -1.48532637e-07 -2.05989528e-07 -2.13860221e-07 -1.76934392e-07 -1.04326529e-07 -8.53040227e-09 9.58420774e-08 1.93511974e-07 2.70031884e-07 3.13186520e-07 3.14161088e-07 2.68367221e-07 1.75850593e-07 4.12456538e-08 -1.26712943e-07 -3.16069945e-07 -5.12830675e-07 -7.02326233e-07 -8.70628725e-07 -1.00587927e-06 -1.09940144e-06 -1.14649511e-06 -1.14683743e-06 -1.10445698e-06 -1.02728799e-06 -9.26352802e-07 -8.14655418e-07 -7.05896496e-07 -6.13135781e-07 -5.47531858e-07 -5.17280151e-07 -5.26849571e-07 -5.76588286e-07 -6.62732694e-07 -7.77814331e-07 -9.11421039e-07 -1.05123504e-06 -1.18424463e-06 -1.29801050e-06 -1.38186376e-06 -1.42792068e-06 -1.43181797e-06 -1.39310057e-06 -1.31522815e-06 -1.20520368e-06 -1.07286393e-06 -9.29904058e-07 -7.88733086e-07 -6.61272851e-07 -5.57816819e-07 -4.86058489e-07 -4.50381375e-07 -4.51476500e-07 -4.86320951e-07 -5.48515751e-07 -6.28946770e-07 -7.16701471e-07 -8.00150247e-07 -8.68086249e-07 -9.10812928e-07 -9.21074732e-07 -8.94742621e-07 -8.31190610e-07 -7.33330063e-07 -6.07301822e-07 -4.61859296e-07 -3.07505227e-07 -1.55467876e-07 -1.66172114e-08 9.95737242e-08 1.85922296e-07 2.38199810e-07 2.55503218e-07 2.40301984e-07 1.98158763e-07 1.37154064e-07 6.70733788e-08 -1.56238128e-09 -5.85279603e-08 -9.48861054e-08 -1.03845705e-07 -8.14040783e-08 -2.67134245e-08 5.78613274e-08 1.66995961e-07 2.92944221e-07 4.26304332e-07 5.56938531e-07 6.74955366e-07 7.71659262e-07 8.40375943e-07 8.77075105e-07 8.80732112e-07 8.53396185e-07 7.99961222e-07 7.27664176e-07 6.45361937e-07 5.62658636e-07 4.88969076e-07 4.32609324e-07 4.00002102e-07 3.95072649e-07 4.18891752e-07 4.69598086e-07 5.42604917e-07 6.31068551e-07 7.26570927e-07 8.19948488e-07 9.02185912e-07 9.65287738e-07 1.00304395e-06 1.01161644e-06 9.89891212e-07 9.39564597e-07 8.64957193e-07 7.72576180e-07 6.70470345e-07 5.67442026e-07 4.72193296e-07 3.92489539e-07 3.34420950e-07 3.01832560e-07 2.95976270e-07 3.15416650e-07 3.56197370e-07 4.12249890e-07 4.76002871e-07 5.39131650e-07 5.93374163e-07 6.31333928e-07 6.47192572e-07 6.37263849e-07 6.00336951e-07 5.37777728e-07 4.53380079e-07 3.52983981e-07 2.43899009e-07 1.34190701e-07 3.18998319e-08 -5.57293934e-08 -1.22937764e-07 -1.65990270e-07 -1.83515277e-07 -1.76612540e-07 -1.48721579e-07 -1.05265103e-07 -5.31038211e-08 1.43135351e-10 4.68453892e-08 8.01033474e-08 9.44134228e-08 8.61927918e-08 5.41141258e-08 -7.80499054e-10 -7.51957292e-08 -1.63916035e-07 -2.60321812e-07 -3.57037188e-07 -4.46645840e-07 -5.22405155e-07 -5.78889704e-07 -6.12502473e-07 -6.21805473e-07 -6.07639246e-07 -5.73021409e-07 -5.22835796e-07 -4.63343870e-07 -4.01567083e-07 -3.44600825e-07 -2.98926806e-07 -2.69790362e-07 -2.60702305e-07 -2.73112468e-07 -3.06285196e-07 -3.57387176e-07 -4.21777505e-07 -4.93470376e-07 -5.65724325e-07 -6.31700148e-07 -6.85123342e-07 -7.20887050e-07 -7.35537691e-07 -7.27597251e-07 -6.97692341e-07 -6.48479018e-07 -5.84372212e-07 -5.11107357e-07 -4.35177889e-07 -3.63203895e-07 -3.01293420e-07 -2.54458221e-07 -2.26140011e-07 -2.17892109e-07 -2.29246110e-07 -2.57775045e-07 -2.99345472e-07 -3.48532676e-07 -3.99157692e-07 -4.44893272e-07 -4.79879791e-07 -4.99291434e-07 -4.99798354e-07 -4.79880863e-07 -4.39966447e-07 -3.82377572e-07 -3.11096792e-07 -2.31373140e-07 -1.49209026e-07 -7.07780719e-08 -1.83065815e-09 5.28553098e-08 8.99256519e-08 1.07760308e-07 1.06613895e-07 8.85740984e-08 5.73432091e-08 1.78652306e-08 -2.41643093e-08 -6.28576183e-08 -9.27084239e-08 -1.09124719e-07 -1.08869276e-07 -9.03660115e-08 -5.38435363e-08 -1.30318172e-09 6.36841807e-08 1.36331671e-07 2.11105070e-07 2.82260517e-07 3.44398794e-07 3.92982515e-07 4.24766500e-07 4.38100351e-07 4.33074894e-07 4.11499409e-07 3.76713046e-07 3.33249799e-07 2.86390440e-07 2.41645495e-07 2.04219710e-07 1.78509914e-07 1.67684519e-07 1.73384823e-07 1.95576070e-07 2.32561674e-07 2.81158110e-07 3.37012457e-07 3.95030960e-07 4.49876391e-07 4.96485712e-07 5.30557843e-07 5.48964615e-07 5.50045684e-07 5.33759706e-07 5.01678119e-07 4.56823190e-07 4.03367024e-07 3.46221563e-07 2.90559918e-07 2.41315746e-07 2.02709243e-07 1.77845323e-07 1.68422386e-07 1.74579071e-07 1.94892869e-07 2.26529744e-07 2.65529291e-07 3.07196980e-07 3.46564835e-07 3.78875610e-07 4.00043473e-07 4.07046839e-07 3.98215817e-07 3.73387163e-07 3.33912635e-07 2.82520888e-07 2.23047198e-07 1.60057994e-07 9.84071767e-08 4.27675246e-08 -2.81734773e-09 -3.53173121e-08 -5.29996090e-08 -5.55854873e-08 -4.42652879e-08 -2.15714267e-08 8.87754027e-09 4.27361938e-08 7.53594883e-08 1.02256213e-07 1.19524671e-07 1.24228586e-07 1.14677253e-07 9.05834791e-08 5.30848046e-08 4.62680520e-09 -5.12793678e-08 -1.10400995e-07 -1.68195458e-07 -2.20249349e-07 -2.62702421e-07 -2.92615485e-07 -3.08247051e-07 -3.09212534e-07 -2.96511390e-07 -2.72420344e-07 -2.40263909e-07 -2.04085091e-07 -1.68248768e-07 -1.37016482e-07 -1.14133916e-07 -1.02470883e-07 -1.03748259e-07 -1.18377793e-07 -1.45429510e-07 -1.82729143e-07 -2.27075354e-07 -2.74555013e-07 -3.20925476e-07 -3.62026498e-07 -3.94181771e-07 -4.14551360e-07 -4.21401228e-07 -4.14264329e-07 -3.93978330e-07 -3.62597065e-07 -3.23185031e-07 -2.79515500e-07 -2.35702000e-07 -1.95799188e-07 -1.63411880e-07 -1.41349982e-07 -1.31362405e-07 -1.33975209e-07 -1.48449014e-07 -1.72859064e-07 -2.04289504e-07 -2.39122392e-07 -2.73392938e-07 -3.03176265e-07 -3.24968081e-07 -3.36022521e-07 -3.34614731e-07 -3.20203250e-07 -2.93477085e-07 -2.56283583e-07 -2.11444780e-07 -1.62480610e-07 -1.13266293e-07 -6.76573768e-08 -2.91188901e-08 -3.94410518e-10 1.67531827e-08 2.17046281e-08 1.50356824e-08 -1.54731710e-09 -2.53808370e-08 -5.31090815e-08 -8.10143384e-08 -1.05380420e-07 -1.22853872e-07 -1.30768042e-07 -1.27398874e-07 -1.12128106e-07 -8.54985928e-08 -4.91570353e-08 -5.69026971e-09 4.16284413e-08 8.91580897e-08 1.33242402e-07 1.70561848e-07 1.98451161e-07 2.15151855e-07 2.19975702e-07 2.13363872e-07 1.96836585e-07 1.72838776e-07 1.44497262e-07 1.15313399e-07 8.88212809e-08 6.82447505e-08 5.61863537e-08 5.43781716e-08 6.35182511e-08 8.32079878e-08 1.11995961e-07 1.47523385e-07 1.86756578e-07 2.26283469e-07 2.62645138e-07 2.92670149e-07 3.13779319e-07 3.24231640e-07 3.23287875e-07 3.11276483e-07 2.89556010e-07 2.60378160e-07 2.26665314e-07 1.91724473e-07 1.58925633e-07 1.31375869e-07 1.11620666e-07 1.01401230e-07 1.01490938e-07 1.11626305e-07 1.30538650e-07 1.56082847e-07 1.85450181e-07 2.15444305e-07 2.42793248e-07 2.64467128e-07 2.77970816e-07 2.81583383e-07 2.74521463e-07 2.57011129e-07 2.30261831e-07 1.96345410e-07 1.57992413e-07 1.18325807e-07 8.05581916e-08 4.76819641e-08 2.21824298e-08 5.80148054e-09 -6.25587319e-10 2.75528991e-09 1.48375913e-08 3.36676504e-08 5.66394352e-08 8.07514009e-08 1.02900259e-07 1.20183061e-07 1.30178344e-07 1.31179260e-07 1.22356384e-07 1.03834835e-07 7.66786774e-08 4.27846017e-08 4.69561363e-09 -3.46468302e-08 -7.21879673e-08 -1.05054392e-07 -1.30829694e-07 -1.47784529e-07 -1.55039096e-07 -1.52642668e-07 -1.41562915e-07 -1.23586490e-07 -1.01140978e-07 -7.70557978e-08 -5.42854988e-08 -3.56224025e-08 -2.34264291e-08 -1.93981442e-08 -2.44167646e-08 -3.84584466e-08 -6.06023712e-08 -8.91235831e-08 -1.21663183e-07 -1.55459017e-07 -1.87614269e-07 -2.15377775e-07 -2.36408917e-07 -2.49001539e-07 -2.52245454e-07 -2.46110220e-07 -2.31443488e-07 -2.09884488e-07 -1.83701456e-07 -1.55569085e-07 -1.28307829e-07 -1.04610453e-07 -8.67823251e-08 -7.65205182e-08 -7.47528660e-08 -8.15522591e-08 -9.61340868e-08 -1.16936671e-07 -1.41776504e-07 -1.68062907e-07 -1.93051068e-07 -2.14108794e-07 -2.28971117e-07 -2.35958187e-07 -2.34135572e-07 -2.23401716e-07 -2.04494477e-07 -1.78916488e-07 -1.48786949e-07 -1.16634545e-07 -8.51517980e-08 -5.69347745e-08 -3.42334198e-08 -1.87365779e-08 -1.14123412e-08 -1.24188868e-08 -2.10940917e-08 -3.60245458e-08 -5.51869054e-08 -7.61475812e-08 -9.63011525e-08 -1.13124279e-07 -1.24420473e-07 -1.28532100e-07 -1.24499274e-07 -1.12150502e-07 -9.21166723e-08 -6.57673566e-08 -3.50759793e-08 -2.42721140e-09 2.96145073e-08 5.85527537e-08 8.21991755e-08 9.88826366e-08 1.07607377e-07 1.08145131e-07 1.01052603e-07 8.76129711e-08 6.97074238e-08 4.96294803e-08 2.98603303e-08 1.28270922e-08 6.67455188e-10 -4.97656488e-09 -3.11594053e-09 6.49196780e-09 2.33226642e-08 4.61380977e-08 7.31090408e-08 1.01994119e-07 1.30357914e-07 1.55806871e-07 1.76220110e-07 1.89952849e-07 1.95992885e-07 1.94055221e-07 1.84605964e-07 1.68813522e-07 1.48432125e-07 1.25629275e-07 1.02774045e-07 8.22068911e-08 6.60133201e-08 5.58232858e-08 5.26555976e-08 5.68221841e-08 6.79012018e-08 8.47812723e-08 1.05772256e-07 1.28771544e-07 1.51469528e-07 1.71574216e-07 1.87033160e-07 1.96231271e-07 1.98145469e-07 1.92441420e-07 1.79503265e-07 1.60393749e-07 1.36748931e-07 1.10617940e-07 8.42635235e-08 5.99428514e-08 3.96898565e-08 2.51201630e-08 1.72773633e-08 1.65353250e-08 2.25657316e-08 3.43736997e-08 5.03977334e-08 6.86640570e-08 8.69801580e-08 1.03148654e-07 1.15180697e-07 1.21488287e-07 1.21036974e-07 1.13444360e-07 9.90151084e-08 7.87093440e-08 5.40478022e-08 2.69631628e-08 -3.87812000e-10 -2.58329977e-08 -4.73942098e-08 -6.34768437e-08 -7.30215962e-08 -7.56037614e-08 -7.14707242e-08 -6.15142961e-08 -4.71808492e-08 -3.03282135e-08 -1.30434084e-08 2.56099324e-09 1.45520779e-08 2.13635239e-08 2.19462536e-08 1.58683844e-08 3.35503015e-09 -1.47356401e-08 -3.69975012e-08 -6.16142330e-08 -8.65362007e-08 -1.09679174e-07 -1.29125576e-07 -1.43308786e-07 -1.51162743e-07 -1.52222521e-07 -1.46666370e-07 -1.35295393e-07 -1.19453094e-07 -1.00892834e-07 -8.16062317e-08 -6.36292801e-08 -4.88450167e-08 -3.88018543e-08 -3.45650761e-08 -3.66157240e-08 -4.48064555e-08 -5.83784004e-08 -7.60371411e-08 -9.60801987e-08 -1.16563504e-07 -1.35490565e-07 -1.51005954e-07 -1.61574373e-07 -1.66128037e-07 -1.64168253e-07 -1.55811561e-07 -1.41776197e-07 -1.23310438e-07 -1.02070000e-07 -7.99565634e-08 -5.89331883e-08 -4.08345913e-08 -2.71906345e-08 -1.90800612e-08 -1.70284886e-08 -2.09603491e-08 -3.02092025e-08 -4.35851809e-08 -5.94928087e-08 -7.60875924e-08 -9.14560717e-08 -1.03801824e-07 -1.11619398e-07 -1.13839406e-07 -1.09930849e-07 -9.99509629e-08 -8.45379584e-08 -6.48476043e-08 -4.24400053e-08
-2.23287303e-04 -2.00384864e-04 -1.61201580e-04 -1.07885067e-04 -4.33406880e-05 2.89435404e-05 1.05105579e-04 1.81137990e-04 2.53121787e-04 3.17450645e-04 3.71031369e-04 4.11448399e-04 4.37082666e-04 4.47178336e-04 4.41854604e-04 4.22063358e-04 3.89497143e-04 3.46455024e-04 2.95676512e-04 2.40155546e-04 1.82947431e-04 1.26981659e-04 7.48926219e-05 2.88785722e-05 -9.40321542e-06 -3.88999149e-05 -5.91831929e-05 -7.04268526e-05 -7.33460067e-05 -6.91042082e-05 -5.91968876e-05 -4.53206793e-05 -2.92387115e-05 -1.26516596e-05 2.91660883e-06 1.62115364e-05 2.63132995e-05 3.26722306e-05 3.51137260e-05 3.38144416e-05 2.92536312e-05 2.21451305e-05 1.33566227e-05 3.82338395e-06 -5.53632594e-06 -1.38976447e-05 -2.05917505e-05 -2.51506960e-05 -2.73320491e-05 -2.71227305e-05 -2.47231631e-05 -2.05143861e-05 -1.50120174e-05 -8.81179430e-06 -2.53183588e-06 3.24326804e-06 8.01189229e-06 1.13945041e-05 1.31597464e-05 1.32360003e-05 1.17082745e-05 8.80152699e-06 4.85263266e-06 2.74060962e-07 -4.48711397e-06 -8.99104187e-06 -1.28440537e-05 -1.57314829e-05 -1.74417804e-05 -1.78802410e-05 -1.70716507e-05 -1.51521648e-05 -1.23516586e-05 -8.96856713e-06 -5.33979890e-06 -1.80862135e-06 1.30653722e-06 3.73963907e-06 5.29865500e-06 5.87958865e-06 5.47199216e-06 4.15585146e-06 2.09049134e-06 -5.03169234e-07 -3.36514435e-06 -6.22147807e-06 -8.80955823e-06 -1.09013728e-05 -1.23227094e-05 -1.29667406e-05 -1.28010014e-05 -1.18673958e-05 -1.02755035e-05 -8.19005242e-06 -5.81390507e-06 -3.36826168e-06 -1.07196570e-06 8.78193484e-07 2.32444624e-06 3.16085190e-06 3.34095332e-06 2.87977769e-06 1.85021162e-06 3.74282663e-07 -1.38968146e-06 -3.26270862e-06 -5.06213972e-06 -6.61831083e-06 -7.78946441e-06 -8.47360616e-06 -8.61634483e-06 -8.21414865e-06 -7.31288490e-06 -6.00193990e-06 -4.40460533e-06 -2.66573006e-06 -9.37849665e-07 6.32898741e-07 1.91979378e-06 2.82633738e-06 3.29394957e-06 3.30595992e-06 2.88766059e-06 2.10255049e-06 1.04524099e-06 -1.68219747e-07 -1.41163792e-06 -2.56050113e-06 -3.50324889e-06 -4.15098159e-06 -4.44477840e-06 -4.36003932e-06 -3.90755716e-06 -3.13133167e-06 -2.10343490e-06 -9.16494151e-07 3.25442151e-07 1.51676939e-06 2.55999816e-06 3.37435679e-06 3.90257562e-06 4.11529514e-06 4.01277468e-06 3.62383655e-06 3.00223477e-06 2.22086721e-06 1.36443302e-06 5.21260253e-07 -2.24919878e-07 -8.02496152e-07 -1.15813131e-06 -1.26102816e-06 -1.10497906e-06 -7.08085217e-07 -1.10249494e-07 6.31251662e-07 1.44764521e-06 2.26539720e-06 3.01315757e-06 3.62826610e-06 4.06223385e-06 4.28472777e-06 4.28574033e-06 4.07580414e-06 3.68429697e-06 3.15605817e-06 2.54668644e-06 1.91699943e-06 1.32719764e-06 8.31284870e-07 4.72255755e-07 2.78472982e-07 2.61532424e-07 4.15765901e-07 7.19374175e-07 1.13703041e-06 1.62366267e-06 2.12902262e-06 2.60258707e-06 2.99832194e-06 3.27886631e-06 3.41876255e-06 3.40645954e-06 3.24494037e-06 2.95095930e-06 2.55300439e-06 2.08821840e-06 1.59860149e-06 1.12687701e-06 7.12421901e-07 3.87644342e-07 1.75138066e-07 8.58587090e-08 1.18463858e-07 2.59843692e-07 4.86755678e-07 7.68374548e-07 1.06948743e-06 1.35401072e-06 1.58848407e-06 1.74520908e-06 1.80474363e-06 1.75753239e-06 1.60454270e-06 1.35687348e-06 1.03440363e-06 6.63636583e-07 2.74969527e-07 -1.00334732e-07 -4.33175069e-07 -6.99348066e-07 -8.81738107e-07 -9.71765957e-07 -9.69976496e-07 -8.85731805e-07 -7.36062619e-07 -5.43810460e-07 -3.35257475e-07 -1.37485236e-07 2.42763941e-08 1.29054601e-07 1.62067630e-07 1.16012617e-07 -8.40110737e-09 -2.02706389e-07 -4.51676844e-07 -7.34955659e-07 -1.02914244e-06 -1.31012608e-06 -1.55543271e-06 -1.74636157e-06 -1.86970758e-06 -1.91891343e-06 -1.89455278e-06 -1.80411280e-06 -1.66111256e-06 -1.48365704e-06 -1.29257873e-06 -1.10935549e-06 -9.54010698e-07 -8.43198996e-07 -7.88659072e-07 -7.96175054e-07 -8.65136703e-07 -9.88728468e-07 -1.15471616e-06 -1.34674317e-06 -1.54600041e-06 -1.73310099e-06 -1.88997417e-06 -2.00159499e-06 -2.05738531e-06 -2.05215731e-06 -1.98651674e-06 -1.86669742e-06 -1.70385389e-06 -1.51289078e-06 -1.31095108e-06 -1.11571581e-06 -9.43683402e-07 -8.08595499e-07 -7.20158935e-07 -6.83182210e-07 -6.97202508e-07 -7.56630562e-07 -8.51390013e-07 -9.67980668e-07 -1.09085512e-06 -1.20397008e-06 -1.29235899e-06 -1.34357356e-06 -1.34885660e-06 -1.30393745e-06 -1.20937922e-06 -1.07045190e-06 -8.96551522e-07 -7.00229150e-07 -4.95930235e-07 -2.98571072e-07 -1.22092869e-07 2.18662591e-08 1.25054749e-07 1.83345568e-07 1.97062848e-07 1.70872123e-07 1.13251754e-07 3.56033300e-08 -4.89071695e-08 -1.26661055e-07 -1.84922101e-07 -2.13065603e-07 -2.03584012e-07 -1.52775183e-07 -6.10515020e-08 6.71543156e-08 2.23871529e-07 3.98409295e-07 5.78426012e-07 7.51142870e-07 9.04582012e-07 1.02870911e-06 1.11637117e-06 1.16394184e-06 1.17161587e-06 1.14332949e-06 1.08631956e-06 1.01036945e-06 9.26819090e-07 8.47438162e-07 7.83273554e-07 7.43582873e-07 7.34956038e-07 7.60707262e-07 8.20592641e-07 9.10876032e-07 1.02473224e-06 1.15294378e-06 1.28481994e-06 1.40924621e-06 1.51576075e-06 1.59555365e-06 1.64229312e-06 1.65270131e-06 1.62682718e-06 1.56799430e-06 1.48243279e-06 1.37863530e-06 1.26650284e-06 1.15636607e-06 1.05797802e-06 9.79576451e-07 9.27105338e-07 9.03668944e-07 9.09268263e-07 9.40841751e-07 9.92602569e-07 1.05663598e-06 1.12369588e-06 1.18412095e-06 1.22878030e-06 1.24995688e-06 1.24208392e-06 1.20226506e-06 1.13053054e-06 1.02980779e-06 9.05612947e-07 7.65496266e-07 6.18298201e-07 4.73290215e-07 3.39284804e-07 2.23801091e-07 1.32365909e-07 6.80163393e-08 3.10492775e-08 1.90393076e-08 2.71198717e-08 4.84974284e-08 7.51460843e-08 9.86133682e-08 1.10857914e-07 1.05037631e-07 7.61727065e-08 2.16207389e-08 -5.86798177e-08 -1.62218806e-07 -2.84172383e-07 -4.17882171e-07 -5.55506762e-07 -6.88780649e-07 -8.09806103e-07 -9.11801076e-07 -9.89731399e-07 -1.04076749e-06 -1.06452344e-06 -1.06305773e-06 -1.04063843e-06 -1.00329783e-06 -9.58222267e-07 -9.13037705e-07 -8.75061407e-07 -8.50592310e-07 -8.44308347e-07 -8.58827769e-07 -8.94475049e-07 -9.49271826e-07 -1.01915131e-06 -1.09837297e-06 -1.18009531e-06 -1.25704969e-06 -1.32224888e-06 -1.36966156e-06 -1.39478796e-06 -1.39508191e-06 -1.37018025e-06 -1.32191929e-06 -1.25413911e-06 -1.17229666e-06 -1.08292713e-06 -9.93007128e-07 -9.09282218e-07 -8.37624192e-07 -7.82479797e-07 -7.46463237e-07 -7.30130318e-07 -7.31954232e-07 -7.48503110e-07 -7.74800224e-07 -8.04830067e-07 -8.32139907e-07 -8.50477727e-07 -8.54404473e-07 -8.39821675e-07 -8.04364304e-07 -7.47622195e-07 -6.71170359e-07 -5.78407095e-07 -4.74217464e-07 -3.64496343e-07 -2.55578498e-07 -1.53631685e-07 -6.40717232e-08 8.94412869e-09 6.28973502e-08 9.71263939e-08 1.12863470e-07 1.13088127e-07 1.02213552e-07 8.56375318e-08 6.92028044e-08 5.86198148e-08 5.89080320e-08 7.39096618e-08 1.05922050e-07 1.55483188e-07 2.21329598e-07 3.00529060e-07 3.88773672e-07 4.80803467e-07 5.70918392e-07 6.53528366e-07 7.23687920e-07 7.77563884e-07 8.12791558e-07 8.28685999e-07 8.26289352e-07 8.08251126e-07 7.78554602e-07 7.42117160e-07 7.04304322e-07 6.70405278e-07 6.45120914e-07 6.32113697e-07 6.33662329e-07 6.50453644e-07 6.81530541e-07 7.24399625e-07 7.75286677e-07 8.29513942e-07 8.81961679e-07 9.27568625e-07 9.61822600e-07 9.81194004e-07 9.83470757e-07 9.67963193e-07 9.35560271e-07 8.88632941e-07 8.30795374e-07 7.66548347e-07 7.00840269e-07 6.38588981e-07 5.84210897e-07 5.41202860e-07 5.11816715e-07 4.96857167e-07 4.95621436e-07 5.05985276e-07 5.24625772e-07 5.47358214e-07 5.69553490e-07 5.86594961e-07 5.94330334e-07 5.89474874e-07 5.69927418e-07 5.34969352e-07 4.85328324e-07 4.23101655e-07 3.51548038e-07 2.74768707e-07 1.97309872e-07 1.23725426e-07 5.81425344e-08 3.87204807e-09 -3.68989916e-08 -6.33037420e-08 -7.58627848e-08 -7.64167721e-08 -6.79321275e-08 -5.41996227e-08 -3.94558594e-08 -2.79648705e-08 -2.36006117e-08 -2.94706939e-08 -4.76173802e-08 -7.88241456e-08 -1.22545614e-07 -1.76966670e-07 -2.39184001e-07 -3.05491513e-07 -3.71741248e-07 -4.33744286e-07 -4.87672599e-07 -5.30422987e-07 -5.59908281e-07 -5.75248190e-07 -5.76842204e-07 -5.66318412e-07 -5.46364194e-07 -5.20456044e-07 -4.92515491e-07 -4.66524896e-07 -4.46140596e-07 -4.34340825e-07 -4.33142126e-07 -4.43411143e-07 -4.64789257e-07 -4.95736435e-07 -5.33689154e-07 -5.75316240e-07 -6.16847138e-07 -6.54440323e-07 -6.84555956e-07 -7.04296688e-07 -7.11683963e-07 -7.05843582e-07 -6.87083280e-07 -6.56855652e-07 -6.17610873e-07 -5.72554270e-07 -5.25332908e-07 -4.79682003e-07 -4.39065632e-07 -4.06346498e-07 -3.83516467e-07 -3.71513410e-07 -3.70141455e-07 -3.78101520e-07 -3.93128390e-07 -4.12220259e-07 -4.31937874e-07 -4.48743824e-07 -4.59348912e-07 -4.61032030e-07 -4.51902841e-07 -4.31082275e-07 -3.98784012e-07 -3.56289767e-07 -3.05821566e-07 -2.50324075e-07 -1.93178704e-07 -1.37877572e-07 -8.76891589e-08 -4.53479920e-08 -1.27981900e-08 8.98474978e-09 2.00772668e-08 2.15888013e-08 1.55431677e-08 4.67243774e-09 -7.85611476e-09 -1.87531288e-08 -2.49297787e-08 -2.37986369e-08 -1.35238574e-08 6.80315627e-09 3.70790489e-08 7.62023264e-08 1.22183663e-07 1.72341355e-07 2.23562441e-07 2.72603794e-07 3.16403797e-07 3.52374418e-07 3.78645588e-07 3.94238596e-07 3.99152242e-07 3.94354037e-07 3.81677944e-07 3.63639217e-07 3.43184805e-07 3.23403873e-07 3.07226730e-07 2.97141337e-07 2.94954645e-07 3.01621583e-07 3.17157711e-07 3.40643441e-07 3.70318769e-07 4.03758775e-07 4.38112339e-07 4.70380605e-07 4.97707967e-07 5.17657410e-07 5.28443650e-07 5.29101850e-07 5.19576019e-07 5.00719099e-07 4.74205313e-07 4.42363830e-07 4.07950367e-07 3.73879190e-07 3.42941688e-07 3.17538846e-07 2.99453309e-07 2.89682873e-07 2.88351055e-07 2.94702868e-07 3.07185654e-07 3.23606598e-07 3.41351187e-07 3.57641072e-07 3.69806175e-07 3.75544612e-07 3.73145397e-07 3.61652635e-07 3.40955686e-07 3.11797102e-07 2.75698061e-07 2.34809046e-07 1.91700696e-07 1.49115408e-07 1.09703961e-07 7.57727108e-08 4.90657250e-08 3.06026758e-08 2.05878154e-08 1.83983603e-08 2.26528997e-08 3.13527037e-08 4.20817876e-08 5.22460308e-08 5.93279684e-08 6.11325259e-08 5.59999948e-08 4.29658577e-08 2.18523506e-08 -6.71667133e-09 -4.13785181e-08 -8.01655490e-08 -1.20696771e-07 -1.60408275e-07 -1.96799987e-07 -2.27674788e-07 -2.51346942e-07 -2.66799857e-07 -2.73778271e-07 -2.72806344e-07 -2.65130366e-07 -2.52592113e-07 -2.37445481e-07 -2.22134526e-07 -2.09054569e-07 -2.00319584e-07 -1.97558326e-07 -2.01758706e-07 -2.13175206e-07 -2.31307863e-07 -2.54954433e-07 -2.82330258e-07 -3.11243819e-07 -3.39310662e-07 -3.64184816e-07 -3.83785178e-07 -3.96495044e-07 -4.01315638e-07 -3.97959083e-07 -3.86872184e-07 -3.69189133e-07 -3.46618145e-07 -3.21273371e-07 -2.95468663e-07 -2.71493361e-07 -2.51391878e-07 -2.36768371e-07 -2.28635235e-07 -2.27319791e-07 -2.32437862e-07 -2.42936377e-07 -2.57200475e-07 -2.73214384e-07 -2.88760185e-07 -3.01635025e-07 -3.09865667e-07 -3.11899646e-07 -3.06754684e-07 -2.94112149e-07 -2.74345865e-07 -2.48483838e-07 -2.18107004e-07 -1.85195135e-07 -1.51935120e-07 -1.20510352e-07 -9.28917118e-08 -7.06503223e-08 -5.48100619e-08 -4.57538564e-08 -4.31925006e-08 -4.61986544e-08 -5.33023553e-08 -6.26384515e-08 -7.21314020e-08 -7.96993577e-08 -8.34576783e-08 -8.19022077e-08 -7.40546966e-08 -5.95565273e-08 -3.87019641e-08 -1.24080564e-08 1.78755426e-08 5.03077837e-08 8.28345217e-08 1.13386460e-07 1.40077495e-07 1.61384280e-07 1.76289765e-07 1.84377018e-07 1.85864570e-07 1.81580154e-07 1.72875767e-07 1.61492553e-07 1.49388892e-07 1.38548499e-07 1.30787211e-07 1.27577138e-07 1.29905117e-07 1.38178936e-07 1.52190144e-07 1.71136739e-07 1.93703204e-07 2.18189843e-07 2.42678631e-07 2.65219357e-07 2.84017942e-07 2.97608708e-07 3.04994044e-07 3.05738119e-07 3.00005848e-07 2.88543645e-07 2.72604110e-07 2.53822272e-07 2.34055595e-07 2.15203412e-07 1.99023369e-07 1.86962624e-07 1.80020072e-07 1.78652709e-07 1.82734991e-07 1.91574801e-07 2.03984202e-07 2.18397804e-07 2.33027089e-07 2.46035534e-07 2.55717514e-07 2.60663648e-07 2.59896681e-07 2.52964905e-07 2.39984314e-07 2.21625685e-07 1.99048125e-07 1.73785786e-07 1.47598938e-07 1.22304013e-07 9.95991258e-08 8.09019942e-08 6.72158475e-08 5.90361420e-08 5.63068949e-08 5.84305882e-08 6.43304048e-08 7.25585078e-08 8.14396435e-08 8.92359964e-08 9.43172448e-08 9.53193396e-08 9.12767076e-08 8.17152313e-08 6.66972125e-08 4.68142158e-08 2.31287516e-08 -2.92930447e-09 -2.97013070e-08 -5.54598735e-08 -7.85747720e-08 -9.76685918e-08 -1.11747203e-07 -1.20292514e-07 -1.23308761e-07 -1.21318080e-07 -1.15306060e-07 -1.06622792e-07 -9.68492175e-08 -8.76418702e-08 -8.05711405e-08 -7.69687407e-08 -7.77990687e-08 -8.35668027e-08 -9.42694668e-08 -1.09399345e-07 -1.27994300e-07 -1.48732349e-07 -1.70060615e-07 -1.90346041e-07 -2.08033148e-07 -2.21793582e-07 -2.30652996e-07 -2.34083146e-07 -2.32050425e-07 -2.25016402e-07 -2.13890523e-07 -1.99939788e-07 -1.84664370e-07 -1.69651343e-07 -1.56420806e-07 -1.46279292e-07 -1.40194614e-07 -1.38704154e-07 -1.41865276e-07 -1.49252480e-07 -1.60001310e-07 -1.72894577e-07 -1.86482308e-07 -1.99223695e-07 -2.09637182e-07 -2.16444141e-07 -2.18692271e-07 -2.15846896e-07 -2.07841459e-07 -1.95082554e-07 -1.78409206e-07 -1.59010572e-07 -1.38310206e-07 -1.17828256e-07 -9.90350122e-08 -8.32100118e-08 -7.13203021e-08 -6.39295377e-08 -6.11465520e-08 -6.26181885e-08 -6.75668692e-08 -7.48690482e-08 -8.31667744e-08 -9.10014011e-08 -9.69564144e-08 -9.97955146e-08 -9.85826196e-08 -9.27722681e-08 -8.22618122e-08 -6.74005402e-08 -4.89550377e-08 -2.80343486e-08 -5.98235880e-09 1.57520366e-08 3.57543256e-08 5.27798033e-08 6.58719547e-08 7.44524274e-08 7.83740261e-08 7.79317822e-08 7.38312225e-08 6.71171093e-08 5.90697281e-08 5.10789104e-08 4.45080753e-08 4.05614926e-08 4.01675873e-08 4.38895020e-08 5.18714426e-08 6.38258281e-08 7.90623070e-08 9.65556360e-08 1.15045679e-07 1.33159712e-07 1.49545098e-07 1.62999456e-07 1.72585745e-07 1.77721205e-07 1.78231671e-07 1.74366160e-07 1.66770520e-07 1.56422854e-07 1.44537151e-07 1.32444595e-07 1.21464120e-07 1.12774786e-07 1.07302317e-07 1.05630701e-07 1.07947290e-07 1.14026565e-07 1.23253955e-07 1.34687224e-07 1.47149321e-07 1.59343575e-07 1.69979981e-07 1.77900321e-07 1.82190019e-07 1.82265968e-07 1.77931947e-07 1.69396405e-07 1.57251059e-07 1.42412556e-07 1.26033002e-07 1.09388139e-07 9.37541043e-08 8.02847239e-08 6.99012076e-08 6.32048668e-08 6.04211841e-08 6.13805106e-08 6.55370875e-08 7.20243895e-08 7.97412693e-08 8.74604332e-08 9.39486620e-08 9.80870879e-08 9.89798945e-08 9.60409787e-08 8.90502801e-08 7.81744657e-08 6.39501203e-08 4.72312321e-08 2.91062058e-08 1.07925606e-08 -6.48040460e-09 -2.15895809e-08 -3.36252405e-08 -4.19771314e-08 -4.63912401e-08 -4.69918606e-08 -4.42669887e-08 -3.90186099e-08 -3.22828482e-08 -2.52278272e-08 -1.90392209e-08 -1.48046203e-08 -1.34079069e-08 -1.54438065e-08 -2.11608062e-08 -3.04378335e-08 -4.27968108e-08 -5.74497189e-08 -7.33754700e-08 -8.94190307e-08 -1.04403109e-07 -1.17241556e-07 -1.27043497e-07 -1.33198170e-07 -1.35432341e-07 -1.33834865e-07 -1.28846146e-07 -1.21213681e-07 -1.11918114e-07 -1.02077092e-07 -9.28363079e-08 -8.52583318e-08 -8.02199819e-08 -7.83281377e-08 -7.98620584e-08 -8.47476705e-08 -9.25661806e-08 -1.02596042e-07 -1.13884060e-07 -1.25338659e-07 -1.35836175e-07 -1.44329844e-07 -1.49950946e-07 -1.52092326e-07 -1.50466312e-07 -1.45131513e-07 -1.36486044e-07 -1.25227975e-07 -1.12286948e-07 -9.87337140e-08 -8.56764215e-08 -7.41537418e-08 -6.50351837e-08 -5.89382116e-08 -5.61701098e-08 -5.67001162e-08 -6.01643964e-08 -6.59032377e-08 -7.30267358e-08 -8.05024993e-08 -8.72567967e-08 -9.22793086e-08 -9.47213299e-08 -9.39779547e-08 -8.97463513e-08 -8.20545913e-08 -7.12583583e-08 -5.80059860e-08 -4.31753331e-08
-2.16060734e-04 -1.96402147e-04 -1.62659854e-04 -1.16508298e-04 -6.02247379e-05 3.43609048e-06 7.13924711e-05 1.40402374e-04 2.07236400e-04 2.68846881e-04 3.22523334e-04 3.66025551e-04 3.97687037e-04 4.16483500e-04 4.22063358e-04 4.14739565e-04 3.95444486e-04 3.65651727e-04 3.27270732e-04 2.82521447e-04 2.33797313e-04 1.83525260e-04 1.34031222e-04 8.74190199e-05 4.54692339e-05 9.56320102e-06 -1.93646051e-05 -4.08444717e-05 -5.48602626e-05 -6.18116040e-05 -6.24534844e-05 -5.78185328e-05 -4.91280807e-05 -3.76984778e-05 -2.48490576e-05 -1.18176440e-05 3.11382831e-07 1.06626148e-05 1.86062513e-05 2.37748131e-05 2.60603423e-05 2.55938226e-05 2.27096717e-05 1.78990079e-05 1.17559264e-05 4.92121260e-06 -1.97221093e-06 -8.34824968e-06 -1.37278485e-05 -1.77581603e-05 -2.02293700e-05 -2.10788936e-05 -2.03836379e-05 -1.83418692e-05 -1.52469111e-05 -1.14553670e-05 -7.35278411e-06 -3.31967073e-06 2.99459430e-07 3.22176768e-06 5.24482100e-06 6.25736864e-06 6.24185994e-06 5.26908285e-06 3.48590899e-06 1.09761928e-06 -1.65337338e-06 -4.51041751e-06 -7.22514205e-06 -9.57777148e-06 -1.13937043e-05 -1.25552258e-05 -1.30076990e-05 -1.27600705e-05 -1.18800119e-05 -1.04844359e-05 -8.72646917e-06 -6.78018999e-06 -4.82454534e-06 -3.02784682e-06 -1.53411242e-06 -4.52291383e-07 1.50892092e-07 2.54088365e-07 -1.19565186e-07 -9.07056891e-07 -2.01323177e-06 -3.32080508e-06 -4.70167866e-06 -6.02852516e-06 -7.18564078e-06 -8.07818651e-06 -8.63912204e-06 -8.83337254e-06 -8.65902843e-06 -8.14564154e-06 -7.34992508e-06 -6.34936878e-06 -5.23443017e-06 -4.10004894e-06 -3.03724744e-06 -2.12553264e-06 -1.42670633e-06 -9.80537893e-07 -8.02569199e-07 -8.84123930e-07 -1.19440077e-06 -1.68435696e-06 -2.29195114e-06 -2.94822006e-06 -3.58362048e-06 -4.13407522e-06 -4.54621759e-06 -4.78142490e-06 -4.81835819e-06 -4.65386939e-06 -4.30228578e-06 -3.79322157e-06 -3.16818577e-06 -2.47634563e-06 -1.76985862e-06 -1.09920154e-06 -5.08902255e-07 -3.40230568e-08 3.02339679e-07 4.90377595e-07 5.33663579e-07 4.48075309e-07 2.59707436e-07 2.01008676e-09 -2.87553642e-07 -5.71012490e-07 -8.13238695e-07 -9.84861547e-07 -1.06451207e-06 -1.04023951e-06 -9.10021673e-07 -6.81375361e-07 -3.70151923e-07 1.32989708e-09 4.06611671e-07 8.17652151e-07 1.20737425e-06 1.55197796e-06 1.83282787e-06 2.03777289e-06 2.16181424e-06 2.20710037e-06 2.18228876e-06 2.10136888e-06 1.98208282e-06 1.84410858e-06 1.70718279e-06 1.58933411e-06 1.50537955e-06 1.46580247e-06 1.47609030e-06 1.53656363e-06 1.64268188e-06 1.78576881e-06 1.95406614e-06 2.13399933e-06 2.31152708e-06 2.47344638e-06 2.60853666e-06 2.70844820e-06 2.76826965e-06 2.78674258e-06 2.76612576e-06 2.71174408e-06 2.63128398e-06 2.53391731e-06 2.42934617e-06 2.32686317e-06 2.23451433e-06 2.15843648e-06 2.10242075e-06 2.06772847e-06 2.05316086e-06 2.05535934e-06 2.06929281e-06 2.08887318e-06 2.10763142e-06 2.11938499e-06 2.11883251e-06 2.10202225e-06 2.06665674e-06 2.01221402e-06 1.93988495e-06 1.85234433e-06 1.75338877e-06 1.64748548e-06 1.53928260e-06 1.43313237e-06 1.33267448e-06 1.24051813e-06 1.15804946e-06 1.08537665e-06 1.02141078e-06 9.64066656e-07 9.10556428e-07 8.57740946e-07 8.02499456e-07 7.42078349e-07 6.74383798e-07 5.98190347e-07 5.13247611e-07 4.20278453e-07 3.20873570e-07 2.17297880e-07 1.12232608e-07 8.48275161e-09 -9.13180291e-08 -1.84973988e-07 -2.70938274e-07 -3.48448064e-07 -4.17572152e-07 -4.79168793e-07 -5.34761031e-07 -5.86345064e-07 -6.36153716e-07 -6.86401113e-07 -7.39035789e-07 -7.95527935e-07 -8.56712197e-07 -9.22701087e-07 -9.92876489e-07 -1.06595834e-06 -1.14014169e-06 -1.21328653e-06 -1.28313950e-06 -1.34756399e-06 -1.40475462e-06 -1.45341434e-06 -1.49287633e-06 -1.52315954e-06 -1.54495293e-06 -1.55953150e-06 -1.56861384e-06 -1.57417666e-06 -1.57824604e-06 -1.58268717e-06 -1.58901387e-06 -1.59823711e-06 -1.61076740e-06 -1.62638000e-06 -1.64424573e-06 -1.66302322e-06 -1.68100225e-06 -1.69628322e-06 -1.70697383e-06 -1.71138297e-06 -1.70819240e-06 -1.69658893e-06 -1.67634463e-06 -1.64783744e-06 -1.61201102e-06 -1.57027864e-06 -1.52438135e-06 -1.47621546e-06 -1.42764671e-06 -1.38033012e-06 -1.33555331e-06 -1.29411876e-06 -1.25627612e-06 -1.22171083e-06 -1.18958950e-06 -1.15865659e-06 -1.12737252e-06 -1.09407852e-06 -1.05717186e-06 -1.01527364e-06 -9.67372739e-07 -9.12931758e-07 -8.51944933e-07 -7.84942858e-07 -7.12944057e-07 -6.37358892e-07 -5.59855782e-07 -4.82203408e-07 -4.06104742e-07 -3.33039385e-07 -2.64129649e-07 -2.00043317e-07 -1.40942225e-07 -8.64812015e-08 -3.58568645e-08 1.20990938e-08 5.87918835e-08 1.05713802e-07 1.54287685e-07 2.05719046e-07 2.60871383e-07 3.20176625e-07 3.83589102e-07 4.50587076e-07 5.20221116e-07 5.91204034e-07 6.62033059e-07 7.31131903e-07 7.96998539e-07 8.58344110e-07 9.14209467e-07 9.64048143e-07 1.00776802e-06 1.04572802e-06 1.07869073e-06 1.10773602e-06 1.13414460e-06 1.15926318e-06 1.18436476e-06 1.21051764e-06 1.23847598e-06 1.26860236e-06 1.30082947e-06 1.33466447e-06 1.36923491e-06 1.40337144e-06 1.43571876e-06 1.46486381e-06 1.48946833e-06 1.50839304e-06 1.52080138e-06 1.52623285e-06 1.52463933e-06 1.51638120e-06 1.50218419e-06 1.48306153e-06 1.46020960e-06 1.43488742e-06 1.40829207e-06 1.38144220e-06 1.35508097e-06 1.32960769e-06 1.30504454e-06 1.28104122e-06 1.25691670e-06 1.23173370e-06 1.20439808e-06 1.17377338e-06 1.13879917e-06 1.09860146e-06 1.05258476e-06 1.00049668e-06 9.42459459e-07 8.78965213e-07 8.10836137e-07 7.39153641e-07 6.65163660e-07 5.90167607e-07 5.15409655e-07 4.41971306e-07 3.70683380e-07 3.02063756e-07 2.36286574e-07 1.73185505e-07 1.12290349e-07 5.28929772e-08 -5.86416227e-09 -6.48858956e-08 -1.25018681e-07 -1.86951824e-07 -2.51135186e-07 -3.17721248e-07 -3.86536990e-07 -4.57088044e-07 -5.28594469e-07 -6.00054367e-07 -6.70328923e-07 -7.38240434e-07 -8.02673701e-07 -8.62670927e-07 -9.17511017e-07 -9.66765733e-07 -1.01032756e-06 -1.04840685e-06 -1.08149884e-06 -1.11032419e-06 -1.13574891e-06 -1.15869188e-06 -1.18002893e-06 -1.20050294e-06 -1.22064859e-06 -1.24073892e-06 -1.26075866e-06 -1.28040675e-06 -1.29912732e-06 -1.31616596e-06 -1.33064558e-06 -1.34165406e-06 -1.34833533e-06 -1.34997477e-06 -1.34607074e-06 -1.33638541e-06 -1.32097014e-06 -1.30016306e-06 -1.27455954e-06 -1.24495843e-06 -1.21228965e-06 -1.17753021e-06 -1.14161700e-06 -1.10536470e-06 -1.06939680e-06 -1.03409622e-06 -9.99580099e-07 -9.65700936e-07 -9.32073756e-07 -8.98126267e-07 -8.63166967e-07 -8.26464386e-07 -7.87329594e-07 -7.45193935e-07 -6.99674454e-07 -6.50620733e-07 -5.98138772e-07 -5.42589753e-07 -4.84564032e-07 -4.24833089e-07 -3.64284269e-07 -3.03844810e-07 -2.44402567e-07 -1.86731182e-07 -1.31426855e-07 -7.88627499e-08 -2.91652775e-08 1.77856766e-08 6.23328299e-08 1.04996439e-07 1.46412688e-07 1.87261651e-07 2.28191961e-07 2.69749500e-07 3.12317029e-07 3.56070521e-07 4.00956286e-07 4.46690946e-07 4.92784039e-07 5.38580895e-07 5.83321420e-07 6.26208967e-07 6.66482528e-07 7.03485212e-07 7.36722399e-07 7.65904035e-07 7.90967109e-07 8.12076279e-07 8.29602826e-07 8.44084133e-07 8.56167787e-07 8.66545886e-07 8.75885982e-07 8.84765401e-07 8.93615245e-07 9.02679463e-07 9.11992794e-07 9.21379558e-07 9.30473232e-07 9.38754720e-07 9.45605441e-07 9.50369968e-07 9.52422002e-07 9.51227314e-07 9.46397538e-07 9.37729631e-07 9.25227360e-07 9.09102808e-07 8.89757946e-07 8.67748218e-07 8.43731780e-07 8.18409445e-07 7.92461245e-07 7.66485713e-07 7.40947819e-07 7.16140440e-07 6.92163036e-07 6.68919422e-07 6.46134673e-07 6.23389361e-07 6.00167647e-07 5.75914436e-07 5.50095967e-07 5.22257928e-07 4.92075461e-07 4.59390267e-07 4.24231302e-07 3.86817195e-07 3.47540260e-07 3.06933812e-07 2.65626075e-07 2.24285238e-07 1.83561039e-07 1.44028574e-07 1.06139732e-07 7.01868975e-08 3.62823204e-08 4.35503091e-09 -2.58345680e-08 -5.46639822e-08 -8.26049091e-08 -1.10170866e-07 -1.37861316e-07 -1.66107751e-07 -1.95226940e-07 -2.25385838e-07 -2.56581466e-07 -2.88637590e-07 -3.21218437e-07 -3.53857927e-07 -3.86001547e-07 -4.17056658e-07 -4.46446329e-07 -4.73661449e-07 -4.98306097e-07 -5.20131807e-07 -5.39057518e-07 -5.55173375e-07 -5.68728156e-07 -5.80101642e-07 -5.89764766e-07 -5.98231458e-07 -6.06006926e-07 -6.13537443e-07 -6.21166448e-07 -6.29101192e-07 -6.37393084e-07 -6.45933521e-07 -6.54465492e-07 -6.62609726e-07 -6.69902710e-07 -6.75842826e-07 -6.79940067e-07 -6.81764468e-07 -6.80988596e-07 -6.77419983e-07 -6.71020468e-07 -6.61910637e-07 -6.50359052e-07 -6.36757411e-07 -6.21584149e-07 -6.05360079e-07 -5.88600431e-07 -5.71767941e-07 -5.55231541e-07 -5.39234579e-07 -5.23875595e-07 -5.09103396e-07 -4.94726809e-07 -4.80438042e-07 -4.65847295e-07 -4.50525159e-07 -4.34048659e-07 -4.16046415e-07 -3.96238569e-07 -3.74467613e-07 -3.50717226e-07 -3.25117328e-07 -2.97934985e-07 -2.69552116e-07 -2.40432270e-07 -2.11079737e-07 -1.81995009e-07 -1.53630930e-07 -1.26353759e-07 -1.00412876e-07 -7.59220043e-08 -5.28536665e-08 -3.10473218e-08 -1.02302861e-08 9.95069016e-09 2.98903218e-08 4.99820170e-08 7.05756089e-08 9.19396896e-08 1.14232168e-07 1.37481852e-07 1.61582770e-07 1.86301705e-07 2.11298115e-07 2.36154438e-07 2.60413782e-07 2.83621294e-07 3.05365197e-07 3.25313498e-07 3.43242891e-07 3.59057056e-07 3.72792708e-07 3.84612861e-07 3.94788075e-07 4.03667564e-07 4.11643044e-07 4.19108879e-07 4.26422410e-07 4.33868282e-07 4.41630250e-07 4.49773099e-07 4.58236377e-07 4.66840480e-07 4.75304397e-07 4.83273339e-07 4.90353488e-07 4.96150471e-07 5.00307787e-07 5.02541495e-07 5.02667782e-07 5.00620825e-07 4.96459262e-07 4.90360714e-07 4.82604964e-07 4.73547516e-07 4.63586115e-07 4.53123530e-07 4.42530259e-07 4.32110688e-07 4.22076029e-07 4.12526572e-07 4.03444904e-07 3.94700681e-07 3.86066422e-07 3.77242708e-07 3.67890271e-07 3.57665830e-07 3.46258176e-07 3.33420988e-07 3.18999232e-07 3.02946610e-07 2.85332434e-07 2.66337306e-07 2.46238097e-07 2.25383740e-07 2.04164225e-07 1.82975850e-07 1.62186095e-07 1.42101533e-07 1.22941835e-07 1.04822377e-07 8.77470384e-08 7.16118379e-08 5.62189851e-08 4.12998953e-08 2.65449006e-08 1.16367166e-08 -3.71559807e-09 -1.97454862e-08 -3.66035507e-08 -5.43404427e-08 -7.28995961e-08 -9.21204554e-08 -1.11751822e-07 -1.31473968e-07 -1.50927338e-07 -1.69745000e-07 -1.87585712e-07 -2.04164383e-07 -2.19277007e-07 -2.32817688e-07 -2.44786165e-07 -2.55285166e-07 -2.64507910e-07 -2.72717031e-07 -2.80217024e-07 -2.87322915e-07 -2.94328215e-07 -3.01475277e-07 -3.08930887e-07 -3.16769462e-07 -3.24965404e-07 -3.33395300e-07 -3.41849722e-07 -3.50053396e-07 -3.57691755e-07 -3.64441264e-07 -3.70000554e-07 -3.74119349e-07 -3.76622401e-07 -3.77426128e-07 -3.76546415e-07 -3.74096835e-07 -3.70277556e-07 -3.65356036e-07 -3.59641432e-07 -3.53455222e-07 -3.47100933e-07 -3.40835876e-07 -3.34847628e-07 -3.29237511e-07 -3.24012606e-07 -3.19087041e-07 -3.14292358e-07 -3.09395913e-07 -3.04125454e-07 -2.98197487e-07 -2.91346631e-07 -2.83353133e-07 -2.74065864e-07 -2.63418614e-07 -2.51438116e-07 -2.38243096e-07 -2.24034462e-07 -2.09077640e-07 -1.93678812e-07 -1.78157368e-07 -1.62817286e-07 -1.47920183e-07 -1.33662648e-07 -1.20160020e-07 -1.07438143e-07 -9.54338327e-08 -8.40039793e-08 -7.29423280e-08 -6.20022812e-08 -5.09234683e-08 -3.94594877e-08 -2.74041246e-08 -1.46135075e-08 -1.02208186e-09 1.33491206e-08 2.83926739e-08 4.39233529e-08 5.96942541e-08 7.54188444e-08 9.07967733e-08 1.05540933e-07 1.19403143e-07 1.32195981e-07 1.43808677e-07 1.54215560e-07 1.63476290e-07 1.71727897e-07 1.79169445e-07 1.86040855e-07 1.92597959e-07 1.99086243e-07 2.05715797e-07 2.12639939e-07 2.19939514e-07 2.27614402e-07 2.35582984e-07 2.43689601e-07 2.51719233e-07 2.59417931e-07 2.66516999e-07 2.72758579e-07 2.77920125e-07 2.81835432e-07 2.84410182e-07 2.85630542e-07 2.85564026e-07 2.84352543e-07 2.82198401e-07 2.79344605e-07 2.76051417e-07 2.72571465e-07 2.69125794e-07 2.65883200e-07 2.62944815e-07 2.60335391e-07 2.58002126e-07 2.55821069e-07 2.53610452e-07 2.51149634e-07 2.48201772e-07 2.44538008e-07 2.39960826e-07 2.34324310e-07 2.27549370e-07 2.19632460e-07 2.10647002e-07 2.00737401e-07 1.90106265e-07 1.78996097e-07 1.67667265e-07 1.56374398e-07 1.45343488e-07 1.34751918e-07 1.24713323e-07 1.15268732e-07 1.06384799e-07 9.79592636e-08 8.98330702e-08 8.18079323e-08 7.36676105e-08 6.52008259e-08 5.62235733e-08 4.65986781e-08 3.62507112e-08 2.51748415e-08 1.34387928e-08 1.17775207e-09 -1.14172498e-08 -2.41163262e-08 -3.66714267e-08 -4.88387107e-08 -6.04004326e-08 -7.11842280e-08 -8.10779428e-08 -9.00386035e-08 -9.80946861e-08 -1.05341502e-07 -1.11930185e-07 -1.18051382e-07 -1.23915249e-07 -1.29729717e-07 -1.35679134e-07 -1.41905357e-07 -1.48493119e-07 -1.55461046e-07 -1.62759195e-07 -1.70273303e-07 -1.77835305e-07 -1.85239077e-07 -1.92259859e-07 -1.98675445e-07 -2.04287100e-07 -2.08938165e-07 -2.12528577e-07 -2.15023896e-07 -2.16458019e-07 -2.16929327e-07 -2.16590686e-07 -2.15634291e-07 -2.14272840e-07 -2.12718901e-07 -2.11164444e-07 -2.09762548e-07 -2.08613026e-07 -2.07753340e-07 -2.07155670e-07 -2.06730374e-07 -2.06335484e-07 -2.05791282e-07 -2.04898525e-07 -2.03458525e-07 -2.01293142e-07 -1.98262741e-07 -1.94280396e-07 -1.89320972e-07 -1.83424227e-07 -1.76691675e-07 -1.69277519e-07 -1.61374579e-07 -1.53196589e-07 -1.44958585e-07 -1.36857306e-07 -1.29053486e-07 -1.21657752e-07 -1.14721465e-07 -1.08233370e-07 -1.02122343e-07 -9.62659485e-08 -9.05039358e-08 -8.46553509e-08 -7.85375841e-08 -7.19854985e-08 -6.48687845e-08 -5.71058672e-08 -4.86730294e-08 -3.96078957e-08 -3.00069539e-08 -2.00173857e-08 -9.82402109e-09 3.67304794e-10 1.03483621e-08 1.99272990e-08 2.89457596e-08 3.72927007e-08 4.49135881e-08 5.18141038e-08 5.80580365e-08 6.37595852e-08 6.90708489e-08 7.41657425e-08 7.92219073e-08 8.44023830e-08 8.98388163e-08 9.56178271e-08 1.01771839e-07 1.08275241e-07 1.15046232e-07 1.21954143e-07 1.28831503e-07 1.35489666e-07 1.41736461e-07 1.47394161e-07 1.52316016e-07 1.56399776e-07 1.59596888e-07 1.61916514e-07 1.63423994e-07 1.64233938e-07 1.64498627e-07 1.64392882e-07 1.64096873e-07 1.63778535e-07 1.63577318e-07 1.63590804e-07 1.63865507e-07 1.64392705e-07 1.65109685e-07 1.65906276e-07 1.66635987e-07 1.67130669e-07 1.67217255e-07 1.66734952e-07 1.65551217e-07 1.63574977e-07 1.60765815e-07 1.57138263e-07 1.52760798e-07 1.47749656e-07 1.42258102e-07 1.36462190e-07 1.30544424e-07 1.24676897e-07 1.19005549e-07 1.13637057e-07 1.08629610e-07 1.03988450e-07 9.96665833e-08 9.55705649e-08 9.15707857e-08 8.75152241e-08 8.32453356e-08 7.86125141e-08 7.34935349e-08 6.78034876e-08 6.15049504e-08 5.46125370e-08 4.71923919e-08 3.93567022e-08 3.12537786e-08 2.30546800e-08 1.49376923e-08 7.07216846e-09 -3.96703087e-10 -7.36073482e-09 -1.37579501e-08 -1.95772937e-08 -2.48584066e-08 -2.96865113e-08 -3.41829249e-08 -3.84921388e-08 -4.27667327e-08 -4.71515917e-08 -5.17689632e-08 -5.67057930e-08 -6.20045634e-08 -6.76585016e-08 -7.36116094e-08 -7.97634892e-08 -8.59784814e-08 -9.20982126e-08 -9.79563228e-08 -1.03393944e-07 -1.08274424e-07 -1.12495877e-07 -1.16000351e-07 -1.18778759e-07 -1.20871079e-07 -1.22361862e-07 -1.23371479e-07 -1.24043979e-07 -1.24532755e-07 -1.24985398e-07 -1.25529230e-07 -1.26258895e-07 -1.27227214e-07 -1.28440166e-07 -1.29856465e-07 -1.31391771e-07 -1.32927075e-07 -1.34320459e-07 -1.35421070e-07 -1.36083927e-07 -1.36184161e-07 -1.35629270e-07 -1.34368241e-07 -1.32396653e-07 -1.29757289e-07 -1.26536208e-07 -1.22854685e-07 -1.18857809e-07 -1.14700854e-07 -1.10534755e-07 -1.06492092e-07 -1.02674941e-07 -9.91457588e-08 -9.59221576e-08 -9.29760808e-08 -9.02374193e-08 -8.76017104e-08 -8.49411522e-08 -8.21178520e-08 -7.89980192e-08 -7.54657164e-08 -7.14348472e-08 -6.68582166e-08 -6.17328039e-08 -5.61007484e-08 -5.00459681e-08 -4.36867550e-08
-1.91294140e-04 -1.75906714e-04 -1.49363804e-04 -1.12771559e-04 -6.76503331e-05 -1.58667684e-05 4.04494268e-05 9.90001323e-05 1.57420519e-04 2.13383062e-04 2.64699012e-04 3.09412591e-04 3.45883519e-04 3.72854005e-04 3.89497144e-04 3.95444486e-04 3.90791659e-04 3.76081943e-04 3.52268836e-04 3.20659737e-04 2.82843759e-04 2.40607577e-04 1.95843760e-04 1.50456420e-04 1.06269136e-04 6.49399147e-05 2.78875423e-05 -3.76701601e-06 -2.92413660e-05 -4.81128502e-05 -6.03195098e-05 -6.61413985e-05 -6.61639225e-05 -6.12258969e-05 -5.23558476e-05 -4.07007036e-05 -2.74513796e-05 -1.37698183e-05 -7.21843630e-07 1.07803082e-05 2.00226402e-05 2.65189956e-05 3.00244142e-05 3.05321363e-05 2.82552206e-05 2.35947173e-05 1.70971666e-05 9.40480169e-06 1.20220576e-06 -6.83673178e-06 -1.40978841e-05 -2.00687293e-05 -2.43703527e-05 -2.67777985e-05 -2.72278688e-05 -2.58144107e-05 -2.27720405e-05 -1.84500645e-05 -1.32790074e-05 -7.73261445e-06 -2.28841512e-06 2.61007719e-06 6.58670104e-06 9.35914303e-06 1.07568347e-05 1.07292226e-05 9.34417032e-06 6.77702588e-06 3.29160223e-06 -7.85098642e-07 -5.09215741e-06 -9.26551305e-06 -1.29677232e-05 -1.59143590e-05 -1.78950400e-05 -1.87876138e-05 -1.85645915e-05 -1.72916016e-05 -1.51182840e-05 -1.22626410e-05 -8.99035989e-06 -5.59098147e-06 -2.35298068e-06 4.60151494e-07 2.63089089e-06 4.00409641e-06 4.49766036e-06 4.10670760e-06 2.90121428e-06 1.01746657e-06 -1.35572281e-06 -3.99471676e-06 -6.66106613e-06 -9.12208349e-06 -1.11702374e-05 -1.26397804e-05 -1.34193050e-05 -1.34593052e-05 -1.27742684e-05 -1.14392980e-05 -9.58172669e-06 -7.36858887e-06 -4.99114271e-06 -2.64784540e-06 -5.27271768e-07 1.20757373e-06 2.43226475e-06 3.07026060e-06 3.09783877e-06 2.54437046e-06 1.48806215e-06 4.76681139e-08 -1.62899251e-06 -3.37863376e-06 -5.03698795e-06 -6.45291113e-06 -7.50091384e-06 -8.09109308e-06 -8.17569560e-06 -7.75185504e-06 -6.86038775e-06 -5.58087465e-06 -4.02356815e-06 -2.31892064e-06 -6.05710708e-07 9.81165563e-07 2.32217493e-06 3.32293134e-06 3.92149321e-06 4.09262177e-06 3.84872888e-06 3.23753776e-06 2.33676395e-06 1.24637289e-06 7.91632937e-08 -1.04945270e-06 -2.03155902e-06 -2.77585953e-06 -3.21505475e-06 -3.31088580e-06 -3.05648214e-06 -2.47589649e-06 -1.62095941e-06 -5.65816313e-07 6.00299447e-07 1.78136727e-06 2.88319159e-06 3.82156107e-06 4.52925465e-06 4.96131816e-06 5.09820629e-06 4.94658561e-06 4.53780693e-06 3.92426037e-06 3.17400642e-06 2.36421507e-06 1.57403304e-06 8.77529020e-07 3.37338031e-07 -4.56269245e-10 -1.09790928e-07 1.38061438e-08 3.53618394e-07 8.74010786e-07 1.52430057e-06 2.24382775e-06 2.96773108e-06 3.63288903e-06 4.18348911e-06 4.57574050e-06 4.78133812e-06 4.78941206e-06 4.60684122e-06 4.25696110e-06 3.77683954e-06 3.21341679e-06 2.61889880e-06 2.04584637e-06 1.54241520e-06 1.14817218e-06 8.90846595e-07 7.84277590e-07 8.27701248e-07 1.00639438e-06 1.29356759e-06 1.65328998e-06 2.04414169e-06 2.42323381e-06 2.75021450e-06 2.99089440e-06 3.12017173e-06 3.12401321e-06 3.00034160e-06 2.75878672e-06 2.41936303e-06 2.01023352e-06 1.56479900e-06 1.11840596e-06 7.04991763e-07 3.53981108e-07 8.77136712e-08 -8.03754656e-08 -1.46678722e-07 -1.17386427e-07 -7.53958918e-09 1.60715446e-07 3.60480408e-07 5.62825588e-07 7.39609838e-07 8.66131667e-07 9.23367343e-07 8.99598469e-07 7.91294893e-07 6.03193272e-07 3.47589092e-07 4.29335771e-08 -2.88110173e-07 -6.20951115e-07 -9.31467359e-07 -1.19828555e-06 -1.40472962e-06 -1.54026342e-06 -1.60130499e-06 -1.59135314e-06 -1.52043414e-06 -1.40394070e-06 -1.26099109e-06 -1.11247839e-06 -9.79004740e-07 -8.78901051e-07 -8.26519056e-07 -8.30951700e-07 -8.95292773e-07 -1.01649240e-06 -1.18580652e-06 -1.38978203e-06 -1.61166925e-06 -1.83311557e-06 -2.03597079e-06 -2.20402820e-06 -2.32453602e-06 -2.38933990e-06 -2.39555565e-06 -2.34571919e-06 -2.24741174e-06 -2.11240878e-06 -1.95544572e-06 -1.79272795e-06 -1.64033420e-06 -1.51266946e-06 -1.42111474e-06 -1.37299931e-06 -1.37098683e-06 -1.41292542e-06 -1.49216558e-06 -1.59830529e-06 -1.71828116e-06 -1.83769317e-06 -1.94223031e-06 -2.01905791e-06 -2.05803351e-06 -2.05263810e-06 -2.00053858e-06 -1.90373518e-06 -1.76828777e-06 -1.60365630e-06 -1.42172655e-06 -1.23562136e-06 -1.05841640e-06 -9.01885877e-07 -7.75398824e-07 -6.85069205e-07 -6.33237043e-07 -6.18324183e-07 -6.35071445e-07 -6.75127071e-07 -7.27923037e-07 -7.81749337e-07 -8.24918838e-07 -8.46908641e-07 -8.39368185e-07 -7.96899207e-07 -7.17536363e-07 -6.02887443e-07 -4.57925686e-07 -2.90460371e-07 -1.10342375e-07 7.15139462e-08 2.44195020e-07 3.97834206e-07 5.24539151e-07 6.19112851e-07 6.79502262e-07 7.06935714e-07 7.05741039e-07 6.82867238e-07 6.47160773e-07 6.08470304e-07 5.76669160e-07 5.60691189e-07 5.67672896e-07 6.02282985e-07 6.66301032e-07 7.58482067e-07 8.74715627e-07 1.00845928e-06 1.15140058e-06 1.29427992e-06 1.42779237e-06 1.54348029e-06 1.63453054e-06 1.69640092e-06 1.72721774e-06 1.72790978e-06 1.70206946e-06 1.65555879e-06 1.59590193e-06 1.53152612e-06 1.47092653e-06 1.42183691e-06 1.39048588e-06 1.38100967e-06 1.39507578e-06 1.43175077e-06 1.48762188e-06 1.55715684e-06 1.63326414e-06 1.70799671e-06 1.77332923e-06 1.82193306e-06 1.84787399e-06 1.84716654e-06 1.81813340e-06 1.76153781e-06 1.68047943e-06 1.58006668e-06 1.46690047e-06 1.34842156e-06 1.23218634e-06 1.12514197e-06 1.03297094e-06 9.59567128e-07 9.06692540e-07 8.73845254e-07 8.58348668e-07 8.55650495e-07 8.59799925e-07 8.64054588e-07 8.61556968e-07 8.46014118e-07 8.12314887e-07 7.57025879e-07 6.78719677e-07 5.78105722e-07 4.57953604e-07 3.22818657e-07 1.78598751e-07 3.19670593e-08 -1.10262996e-07 -2.41778560e-07 -3.57352079e-07 -4.53314251e-07 -5.27870988e-07 -5.81235730e-07 -6.15566647e-07 -6.34717171e-07 -6.43826250e-07 -6.48789826e-07 -6.55666021e-07 -6.70072272e-07 -6.96632755e-07 -7.38528865e-07 -7.97195012e-07 -8.72187374e-07 -9.61236370e-07 -1.06047563e-06 -1.16482339e-06 -1.26847769e-06 -1.36547645e-06 -1.45026747e-06 -1.51823330e-06 -1.56612089e-06 -1.59233560e-06 -1.59707264e-06 -1.58227521e-06 -1.55142533e-06 -1.50918915e-06 -1.46095299e-06 -1.41229573e-06 -1.36844931e-06 -1.33379956e-06 -1.31147495e-06 -1.30306207e-06 -1.30847383e-06 -1.32598134e-06 -1.35240477e-06 -1.38344280e-06 -1.41410746e-06 -1.43922121e-06 -1.45392749e-06 -1.45416544e-06 -1.43706315e-06 -1.40121251e-06 -1.34680008e-06 -1.27558320e-06 -1.19071493e-06 -1.09643638e-06 -9.97667644e-07 -8.99537490e-07 -8.06898193e-07 -7.23872183e-07 -6.53474017e-07 -5.97343330e-07 -5.55613334e-07 -5.26926183e-07 -5.08592119e-07 -4.96875575e-07 -4.87379289e-07 -4.75488319e-07 -4.56830488e-07 -4.27708591e-07 -3.85462950e-07 -3.28729973e-07 -2.57572792e-07 -1.73472636e-07 -7.91831387e-08 2.15370077e-08 1.24286064e-07 2.24440043e-07 3.17591138e-07 3.99961276e-07 4.68751170e-07 5.22391798e-07 5.60675020e-07 5.84751911e-07 5.97000272e-07 6.00775380e-07 6.00069192e-07 5.99111763e-07 6.01953943e-07 6.12071799e-07 6.32030758e-07 6.63241293e-07 7.05828902e-07 7.58629829e-07 8.19311717e-07 8.84606429e-07 9.50631450e-07 1.01326802e-06 1.06855896e-06 1.11308768e-06 1.14430178e-06 1.16075071e-06 1.16221519e-06 1.14971709e-06 1.12540962e-06 1.09235983e-06 1.05424522e-06 1.01499461e-06 9.78408370e-07 9.47794910e-07 9.25658365e-07 9.13467099e-07 9.11524659e-07 9.18954712e-07 9.33800347e-07 9.53227134e-07 9.73809379e-07 9.91871195e-07 1.00384892e-06 1.00663979e-06 9.97903145e-07 9.76285690e-07 9.41549592e-07 8.94591929e-07 8.37354586e-07 7.72634204e-07 7.03811421e-07 6.34526243e-07 5.68331307e-07 5.08356729e-07 4.57018757e-07 4.15799965e-07 3.85121567e-07 3.64319390e-07 3.51724881e-07 3.44842448e-07 3.40605125e-07 3.35683241e-07 3.26815789e-07 3.11132303e-07 2.86434243e-07 2.51409039e-07 2.05756695e-07 1.50217451e-07 8.64986579e-08 1.71087597e-08 -5.48848134e-08 -1.26149848e-07 -1.93406804e-07 -2.53738698e-07 -3.04863568e-07 -3.45343518e-07 -3.74710721e-07 -3.93498883e-07 -4.03177927e-07 -4.05999037e-07 -4.04765708e-07 -4.02553596e-07 -4.02406592e-07 -4.07038681e-07 -4.18570343e-07 -4.38324659e-07 -4.66702346e-07 -5.03147124e-07 -5.46204064e-07 -5.93664516e-07 -6.42782928e-07 -6.90544061e-07 -7.33954368e-07 -7.70329222e-07 -7.97548309e-07 -8.14254737e-07 -8.19979114e-07 -8.15177199e-07 -8.01178173e-07 -7.80049219e-07 -7.54390173e-07 -7.27078587e-07 -7.00990238e-07 -6.78722263e-07 -6.62345589e-07 -6.53210398e-07 -6.51822935e-07 -6.57805032e-07 -6.69939588e-07 -6.86296965e-07 -7.04429422e-07 -7.21614324e-07 -7.35122229e-07 -7.42483757e-07 -7.41729496e-07 -7.31579965e-07 -7.11567638e-07 -6.82079799e-07 -6.44318639e-07 -6.00183105e-07 -5.52084462e-07 -5.02713903e-07 -4.54784974e-07 -4.10775910e-07 -3.72696706e-07 -3.41903273e-07 -3.18976220e-07 -3.03675529e-07 -2.94974865e-07 -2.91171649e-07 -2.90061668e-07 -2.89160878e-07 -2.85952615e-07 -2.78136138e-07 -2.63852484e-07 -2.41865981e-07 -2.11684190e-07 -1.73605158e-07 -1.28687920e-07 -7.86496558e-08 -2.56999745e-08 2.76712365e-08 7.89315676e-08 1.25746308e-07 1.66197921e-07 1.98963732e-07 2.23434979e-07 2.39766148e-07 2.48850340e-07 2.52223603e-07 2.51907945e-07 2.50208687e-07 2.49486012e-07 2.51923006e-07 2.59312600e-07 2.72883876e-07 2.93184237e-07 3.20028429e-07 3.52518878e-07 3.89134867e-07 4.27881472e-07 4.66483445e-07 5.02604999e-07 5.34074094e-07 5.59089539e-07 5.76390984e-07 5.85375706e-07 5.86151210e-07 5.79519060e-07 5.66891951e-07 5.50152502e-07 5.31467816e-07 5.13078014e-07 4.97079351e-07 4.85222906e-07 4.78748185e-07 4.78267459e-07 4.83711663e-07 4.94342676e-07 5.08830326e-07 5.25386228e-07 5.41941173e-07 5.56348591e-07 5.66594273e-07 5.70992055e-07 5.68346618e-07 5.58067929e-07 5.40226562e-07 5.15544949e-07 4.85325838e-07 4.51325269e-07 4.15582728e-07 3.80225128e-07 3.47263755e-07 3.18403822e-07 2.94884944e-07 2.77367724e-07 2.65877113e-07 2.59807624e-07 2.57989481e-07 2.58808916e-07 2.60370622e-07 2.60686381e-07 2.57871478e-07 2.50329851e-07 2.36910174e-07 2.17017956e-07 1.90673116e-07 1.58507816e-07 1.21705139e-07 8.18849101e-08 4.09480335e-08 8.94634589e-10 -3.63662513e-08 -6.91970122e-08 -9.63844609e-08 -1.17250906e-07 -1.31712828e-07 -1.40281834e-07 -1.44008177e-07 -1.44372660e-07 -1.43137698e-07 -1.42172205e-07 -1.43267390e-07 -1.47961309e-07 -1.57389100e-07 -1.72173187e-07 -1.92363834e-07 -2.17435475e-07 -2.46338821e-07 -2.77603381e-07 -3.09480152e-07 -3.40110484e-07 -3.67704593e-07 -3.90712467e-07 -4.07970654e-07 -4.18810936e-07 -4.23120599e-07 -4.21348799e-07 -4.14458714e-07 -4.03830474e-07 -3.91124517e-07 -3.78118837e-07 -3.66536017e-07 -3.57876796e-07 -3.53276240e-07 -3.53396260e-07 -3.58364643e-07 -3.67766207e-07 -3.80686618e-07 -3.95804300e-07 -4.11521291e-07 -4.26120134e-07 -4.37931497e-07 -4.45496259e-07 -4.47706425e-07 -4.43911380e-07 -4.33979412e-07 -4.18308835e-07 -3.97787923e-07 -3.73707837e-07 -3.47637236e-07 -3.21270895e-07 -2.96267144e-07 -2.74089860e-07 -2.55870276e-07 -2.42301834e-07 -2.33578035e-07 -2.29379043e-07 -2.28908038e-07 -2.30973521e-07 -2.34109318e-07 -2.36720491e-07 -2.37240869e-07 -2.34286926e-07 -2.26793135e-07 -2.14115832e-07 -1.96095719e-07 -1.73073216e-07 -1.45855429e-07 -1.15638218e-07 -8.38911384e-08 -5.22165932e-08 -2.21969463e-08 4.75556022e-09 2.75316037e-08 4.54275638e-08 5.82085302e-08 6.61256856e-08 6.98866410e-08 7.05818713e-08 6.95746103e-08 6.83650587e-08 6.84421836e-08 7.11375002e-08 7.74949653e-08 8.81694653e-08 1.03363553e-07 1.22808340e-07 1.45790129e-07 1.71219983e-07 1.97739248e-07 2.23850636e-07 2.48062072e-07 2.69029314e-07 2.85683580e-07 2.97331941e-07 3.03720914e-07 3.05057328e-07 3.01984678e-07 2.95517505e-07 2.86940379e-07 2.77681440e-07 2.69172862e-07 2.62711806e-07 2.59335284e-07 2.59720977e-07 2.64123418e-07 2.72351541e-07 2.83789528e-07 2.97458696e-07 3.12114228e-07 3.26367202e-07 3.38819982e-07 3.48201816e-07 3.53491526e-07 3.54015505e-07 3.49511684e-07 3.40153451e-07 3.26531449e-07 3.09595225e-07 2.90560574e-07 2.70791737e-07 2.51669963e-07 2.34461199e-07 2.20195715e-07 2.09571224e-07 2.02888739e-07 2.00027169e-07 2.00458934e-07 2.03304830e-07 2.07422660e-07 2.11520858e-07 2.14285997e-07 2.14511785e-07 2.11217052e-07 2.03741389e-07 1.91809311e-07 1.75556893e-07 1.55518507e-07 1.32575145e-07 1.07869520e-07 8.26963245e-08 5.83783770e-08 3.61407034e-08 1.69947265e-08 1.64370593e-09 -9.58154661e-09 -1.67506252e-08 -2.03226497e-08 -2.10978034e-08 -2.01361755e-08 -1.86519207e-08 -1.78931031e-08 -1.90189144e-08 -2.29861521e-08 -3.04558879e-08 -4.17292464e-08 -5.67183587e-08 -7.49551157e-08 -9.56366909e-08 -1.17703240e-07 -1.39940111e-07 -1.61094556e-07 -1.79995591e-07 -1.95665411e-07 -2.07411621e-07 -2.14891481e-07 -2.18142091e-07 -2.17573764e-07 -2.13927436e-07 -2.08200395e-07 -2.01547673e-07 -1.95168769e-07 -1.90190714e-07 -1.87558806e-07 -1.87945549e-07 -1.91686495e-07 -1.98749061e-07 -2.08737182e-07 -2.20931148e-07 -2.34358629e-07 -2.47889832e-07 -2.60347500e-07 -2.70621029e-07 -2.77773647e-07 -2.81132340e-07 -2.80351909e-07 -2.75447086e-07 -2.66789772e-07 -2.55071827e-07 -2.41237184e-07 -2.26389987e-07 -2.11687772e-07 -1.98230064e-07 -1.86953200e-07 -1.78541503e-07 -1.73363324e-07 -1.71437989e-07 -1.72436724e-07 -1.75717278e-07 -1.80388734e-07 -1.85400102e-07 -1.89644002e-07 -1.92065337e-07 -1.91764433e-07 -1.88084684e-07 -1.80676310e-07 -1.69530176e-07 -1.54978537e-07 -1.37662803e-07 -1.18471584e-07 -9.84551648e-08 -7.87247588e-08 -6.03463807e-08 -4.42396016e-08 -3.10909588e-08 -2.12903149e-08 -1.48962053e-08 -1.16333903e-08 -1.09226836e-08 -1.19400227e-08 -1.36989263e-08 -1.51482530e-08 -1.52757336e-08 -1.32072384e-08 -8.29219783e-09 -1.66980447e-10 1.12097967e-08 2.55533117e-08 4.22801723e-08 6.05648226e-08 7.94191357e-08 9.77873926e-08 1.14647391e-07 1.29107883e-07 1.40492941e-07 1.48405157e-07 1.52761660e-07 1.53799612e-07 1.52050770e-07 1.48287748e-07 1.43447282e-07 1.38538043e-07 1.34541973e-07 1.32318717e-07 1.32522389e-07 1.35538644e-07 1.41448062e-07 1.50019265e-07 1.60732288e-07 1.72829805e-07 1.85391143e-07 1.97421809e-07 2.07949806e-07 2.16119401e-07 2.21273284e-07 2.23015220e-07 2.21247243e-07 2.16177891e-07 2.08300830e-07 1.98346060e-07 1.87208549e-07 1.75861297e-07 1.65261299e-07 1.56257542e-07 1.49509910e-07 1.45426795e-07 1.44127361e-07 1.45431994e-07 1.48881734e-07 1.53784682e-07 1.59284769e-07 1.64446133e-07 1.68344879e-07 1.70159312e-07 1.69249919e-07 1.65221417e-07 1.57960940e-07 1.47648773e-07 1.34740727e-07 1.19923970e-07 1.04050707e-07 8.80562163e-08 7.28692370e-08 5.93234005e-08 4.80782649e-08 3.95575472e-08 3.39104416e-08 3.09996654e-08 3.04172662e-08 3.15265393e-08 3.35258837e-08 3.55283225e-08 3.66489311e-08 3.60916773e-08 3.32272799e-08 2.76545911e-08 1.92396386e-08 8.12864608e-09 -5.26611679e-09 -2.03061682e-08 -3.61883731e-08 -5.20221808e-08 -6.69150067e-08 -8.00574674e-08 -9.08002311e-08 -9.87150874e-08 -1.03634403e-07 -1.05665238e-07 -1.05176879e-07 -1.02763090e-07 -9.91828702e-08 -9.52855098e-08 -9.19272863e-08 -8.98878781e-08 -8.97945840e-08 -9.20616505e-08 -9.68505020e-08 -1.04054640e-07 -1.13310557e-07 -1.24033516e-07 -1.35474609e-07 -1.46793505e-07 -1.57139779e-07 -1.65734921e-07 -1.71947090e-07 -1.75351418e-07 -1.75770095e-07 -1.73288434e-07 -1.68245475e-07 -1.61200137e-07 -1.52876297e-07 -1.44092188e-07 -1.35681026e-07 -1.28410550e-07 -1.22909297e-07 -1.19606673e-07 -1.18692595e-07 -1.20100489e-07 -1.23515225e-07 -1.28405084e-07 -1.34074586e-07 -1.39732979e-07 -1.44571690e-07 -1.47843217e-07 -1.48933822e-07 -1.47423026e-07 -1.43124192e-07 -1.36102362e-07 -1.26667702e-07 -1.15345303e-07 -1.02824337e-07 -8.98915858e-08 -7.73558177e-08 -6.59703766e-08 -5.63614606e-08 -4.89690151e-08 -4.40058925e-08 -4.14391590e-08 -4.09952607e-08 -4.21884497e-08 -4.43696266e-08
-1.52995702e-04 -1.42546785e-04 -1.24353110e-04 -9.89024442e-05 -6.68894286e-05 -2.92081760e-05 1.30598356e-05 5.86640378e-05 1.06210499e-04 1.54195999e-04 2.01050724e-04 2.45189119e-04 2.85067552e-04 3.19246606e-04 3.46455024e-04 3.65651726e-04 3.76081943e-04 3.77323426e-04 3.69318975e-04 3.52392072e-04 3.27243345e-04 2.94926712e-04 2.56805389e-04 2.14489350e-04 1.69757183e-04 1.24466534e-04 8.04582804e-05 3.94602292e-05 2.99638606e-06 -2.76923759e-05 -5.17110212e-05 -6.85522352e-05 -7.81146406e-05 -8.06960839e-05 -7.69624340e-05 -6.78940270e-05 -5.47134547e-05 -3.87996849e-05 -2.15944556e-05 -4.50739230e-06 1.11736619e-05 2.43610468e-05 3.42292400e-05 4.02564424e-05 4.22434086e-05 4.03088261e-05 3.48622766e-05 2.65574350e-05 1.62295623e-05 4.82241365e-06 -6.68964965e-06 -1.73783561e-05 -2.64312868e-05 -3.32096609e-05 -3.72901590e-05 -3.84881488e-05 -3.68611986e-05 -3.26933307e-05 -2.64619615e-05 -1.87907755e-05 -1.03927902e-05 -2.00851087e-06 5.65568984e-06 1.19840140e-05 1.64981255e-05 1.88910168e-05 1.90455548e-05 1.70367267e-05 1.31179662e-05 7.69323058e-06 1.27761840e-06 -5.54983106e-06 -1.21969833e-05 -1.81087545e-05 -2.28124099e-05 -2.59543960e-05 -2.73259081e-05 -2.68754192e-05 -2.47075446e-05 -2.10687767e-05 -1.63217136e-05 -1.09103211e-05 -5.31944709e-06 -3.21921352e-08 4.51118390e-06 7.94938511e-06 1.00283182e-05 1.06192922e-05 9.72593887e-06 7.47961383e-06 4.12402211e-06 -9.28736021e-09 -4.53218533e-06 -9.03510251e-06 -1.31229186e-05 -1.64485001e-05 -1.87410788e-05 -1.98271896e-05 -1.96425900e-05 -1.82344059e-05 -1.57536127e-05 -1.24387874e-05 -8.59279371e-06 -4.55462399e-06 -6.68973935e-07 2.74375253e-06 5.41442619e-06 7.14691746e-06 7.83283751e-06 7.45822574e-06 6.10184266e-06 3.92546574e-06 1.15726872e-06 -1.93006591e-06 -5.04444146e-06 -7.90037012e-06 -1.02436316e-05 -1.18724603e-05 -1.26535180e-05 -1.25314155e-05 -1.15311449e-05 -9.75342341e-06 -7.36356713e-06 -4.57506307e-06 -1.62943441e-06 1.22572669e-06 3.75858036e-06 5.77280750e-06 7.12365502e-06 7.72896432e-06 7.57436824e-06 6.71237872e-06 5.25563267e-06 3.36506939e-06 1.23423561e-06 -9.28780916e-07 -2.92012479e-06 -4.55797721e-06 -5.69785165e-06 -6.24410988e-06 -6.15680034e-06 -5.45336202e-06 -4.20520518e-06 -2.52963350e-06 -5.77970609e-07 1.47893661e-06 3.46646914e-06 5.22180438e-06 6.60792603e-06 7.52488138e-06 7.91737437e-06 7.77813798e-06 7.14692335e-06 6.10533852e-06 4.76813334e-06 3.27182475e-06 1.76176600e-06 3.78867143e-07 -7.52833933e-07 -1.53666511e-06 -1.91100268e-06 -1.85354766e-06 -1.38192619e-06 -5.50683437e-07 5.54937184e-07 1.82776085e-06 3.14911818e-06 4.39995400e-06 5.47158206e-06 6.27512588e-06 6.74883599e-06 6.86269357e-06 6.61997562e-06 6.05574363e-06 5.23249858e-06 4.23349434e-06 3.15439914e-06 2.09412168e-06 1.14566799e-06 3.87863413e-07 -1.21332820e-07 -3.49362757e-07 -2.91112798e-07 3.16375085e-08 5.73221304e-07 1.26918415e-06 2.04293634e-06 2.81329118e-06 3.50216278e-06 4.04170643e-06 4.38025932e-06 4.48657175e-06 4.35199388e-06 3.99048365e-06 3.43650814e-06 2.74110422e-06 1.96652687e-06 1.18003148e-06 4.47399598e-07 -1.73177866e-07 -6.36298949e-07 -9.13172922e-07 -9.93752499e-07 -8.87029947e-07 -6.19528033e-07 -2.32185228e-07 2.24020531e-07 6.93257191e-07 1.12031812e-06 1.45586888e-06 1.66097208e-06 1.71048372e-06 1.59503350e-06 1.32144357e-06 9.11592600e-07 3.99878808e-07 -1.70435644e-07 -7.51618823e-07 -1.29616206e-06 -1.76131625e-06 -2.11304344e-06 -2.32902316e-06 -2.40045282e-06 -2.33250355e-06 -2.14342458e-06 -1.86241841e-06 -1.52652303e-06 -1.17682592e-06 -8.54389977e-07 -5.96289095e-07 -4.32130492e-07 -3.81384726e-07 -4.51758884e-07 -6.38742818e-07 -9.26342655e-07 -1.28890191e-06 -1.69380855e-06 -2.10480658e-06 -2.48557936e-06 -2.80325377e-06 -3.03149033e-06 -3.15287180e-06 -3.16037688e-06 -3.05781838e-06 -2.85922746e-06 -2.58726699e-06 -2.27084875e-06 -1.94220158e-06 -1.63368490e-06 -1.37466016e-06 -1.18872018e-06 -1.09153554e-06 -1.08951235e-06 -1.17937326e-06 -1.34868268e-06 -1.57724569e-06 -1.83922753e-06 -2.10577454e-06 -2.34787328e-06 -2.53916761e-06 -2.65846245e-06 -2.69167934e-06 -2.63308592e-06 -2.48569514e-06 -2.26081194e-06 -1.97678781e-06 -1.65711879e-06 -1.32808300e-06 -1.01615465e-06 -7.45448159e-07 -5.35438816e-07 -3.99174527e-07 -3.42142351e-07 -3.61887078e-07 -4.48404853e-07 -5.85259723e-07 -7.51302105e-07 -9.22812458e-07 -1.07585542e-06 -1.18861332e-06 -1.24347396e-06 -1.22867538e-06 -1.13935625e-06 -9.77920783e-07 -7.53694682e-07 -4.81917307e-07 -1.82178796e-07 1.23537607e-07 4.13012267e-07 6.65933232e-07 8.65820753e-07 1.00154990e-06 1.06833074e-06 1.06806020e-06 1.00902171e-06 9.04972194e-07 7.73714246e-07 6.35299822e-07 5.10044599e-07 4.16547943e-07 3.69909636e-07 3.80312636e-07 4.52103091e-07 5.83448891e-07 7.66600883e-07 9.88722324e-07 1.23319790e-06 1.48128857e-06 1.71396716e-06 1.91375474e-06 2.06638032e-06 2.16210606e-06 2.19659504e-06 2.17124422e-06 2.09295845e-06 1.97339520e-06 1.82776088e-06 1.67328127e-06 1.52749864e-06 1.40656250e-06 1.32367930e-06 1.28786860e-06 1.30314170e-06 1.36817622e-06 1.47651125e-06 1.61723717e-06 1.77610662e-06 1.93695376e-06 2.08328053e-06 2.19985438e-06 2.27416321e-06 2.29758874e-06 2.26618897e-06 2.18101924e-06 2.04796713e-06 1.87712350e-06 1.68175666e-06 1.47699390e-06 1.27834152e-06 1.10018842e-06 9.54438167e-07 8.49399643e-07 7.89040432e-07 7.72670174e-07 7.95079066e-07 8.47112274e-07 9.16619252e-07 9.89681518e-07 1.05199674e-06 1.09028350e-06 1.09357072e-06 1.05424855e-06 9.68782251e-07 8.38023994e-07 6.67097562e-07 4.64872036e-07 2.43080337e-07 1.51719444e-08 -2.04986294e-07 -4.04434033e-07 -5.72337926e-07 -7.00992219e-07 -7.86505490e-07 -8.29111071e-07 -8.33075671e-07 -8.06219861e-07 -7.59101364e-07 -7.03944024e-07 -6.53418918e-07 -6.19397092e-07 -6.11794739e-07 -6.37621307e-07 -7.00320168e-07 -7.99462161e-07 -9.30817644e-07 -1.08679574e-06 -1.25720426e-06 -1.43025327e-06 -1.59370271e-06 -1.73604158e-06 -1.84758456e-06 -1.92138102e-06 -1.95385084e-06 -1.94508866e-06 -1.89881082e-06 -1.82195409e-06 -1.72396886e-06 -1.61587814e-06 -1.50919610e-06 -1.41481182e-06 -1.34194654e-06 -1.29728415e-06 -1.28435713e-06 -1.30324426e-06 -1.35060598e-06 -1.42005035e-06 -1.50279063e-06 -1.58852785e-06 -1.66647079e-06 -1.72639323e-06 -1.75962614e-06 -1.75988957e-06 -1.72388548e-06 -1.65159694e-06 -1.54626764e-06 -1.41406716e-06 -1.26347744e-06 -1.10446259e-06 -9.47504376e-07 -8.02597935e-07 -6.78304943e-07 -5.80955121e-07 -5.14071586e-07 -4.78073194e-07 -4.70279796e-07 -4.85216755e-07 -5.15186257e-07 -5.51047550e-07 -5.83128598e-07 -6.02179822e-07 -6.00277332e-07 -5.71588977e-07 -5.12930526e-07 -4.24060391e-07 -3.07686976e-07 -1.69190773e-07 -1.60908223e-08 1.42690432e-07 2.97690968e-07 4.39817032e-07 5.61206933e-07 6.55967831e-07 7.20715622e-07 7.54867710e-07 7.60662798e-07 7.42908441e-07 7.08483353e-07 6.65644891e-07 6.23210471e-07 5.89693139e-07 5.72475247e-07 5.77099643e-07 6.06745699e-07 6.61939069e-07 7.40520959e-07 8.37877451e-07 9.47404315e-07 1.06116021e-06 1.17064339e-06 1.26761591e-06 1.34489504e-06 1.39703613e-06 1.42084156e-06 1.41564861e-06 1.38337025e-06 1.32828725e-06 1.25661390e-06 1.17588147e-06 1.09420041e-06 1.01947383e-06 9.58638401e-07 9.17005994e-07 8.97768516e-07 9.01712334e-07 9.27167998e-07 9.70197956e-07 1.02500202e-06 1.08449944e-06 1.14102984e-06 1.18710421e-06 1.21613296e-06 1.22306098e-06 1.20484915e-06 1.16075707e-06 1.09240161e-06 1.00358732e-06 8.99927320e-07 7.88292880e-07 6.76146475e-07 5.70823605e-07 4.78833229e-07 4.05244183e-07 3.53216068e-07 3.23718659e-07 3.15465306e-07 3.25064896e-07 3.47375831e-07 3.76026078e-07 4.04047657e-07 4.24563293e-07 4.31458456e-07 4.19974001e-07 3.87162824e-07 3.32167559e-07 2.56293981e-07 1.62874743e-07 5.69383126e-08 -5.52832649e-08 -1.66958944e-07 -2.71316257e-07 -3.62287975e-07 -4.35085487e-07 -4.86644134e-07 -5.15898563e-07 -5.23862906e-07 -5.13509636e-07 -4.89460500e-07 -4.57520864e-07 -4.24103789e-07 -3.95600320e-07 -3.77757284e-07 -3.75122618e-07 -3.90611275e-07 -4.25232667e-07 -4.78004647e-07 -5.46060900e-07 -6.24939760e-07 -7.09025149e-07 -7.92095833e-07 -8.67929062e-07 -9.30899861e-07 -9.76518154e-07 -1.00185229e-06 -1.00579896e-06 -9.89174707e-07 -9.54621507e-07 -9.06337040e-07 -8.49657096e-07 -7.90531565e-07 -7.34945479e-07 -6.88341452e-07 -6.55099276e-07 -6.38122514e-07 -6.38571168e-07 -6.55765121e-07 -6.87266356e-07 -7.29130627e-07 -7.76302946e-07 -8.23117601e-07 -8.63853579e-07 -8.93291299e-07 -9.07216887e-07 -9.02825647e-07 -8.78986513e-07 -8.36343000e-07 -7.77242091e-07 -7.05499266e-07 -6.26023553e-07 -5.44339894e-07 -4.66055706e-07 -3.96323596e-07 -3.39352129e-07 -2.98011554e-07 -2.73571851e-07 -2.65597424e-07 -2.72007410e-07 -2.89294574e-07 -3.12880433e-07 -3.37571304e-07 -3.58070455e-07 -3.69496470e-07 -3.67857671e-07 -3.50437113e-07 -3.16051566e-07 -2.65160399e-07 -1.99814911e-07 -1.23454178e-07 -4.05682115e-08 4.37380459e-08 1.24237087e-07 1.96079582e-07 2.55255080e-07 2.98968459e-07 3.25896357e-07 3.36299693e-07 3.31982435e-07 3.16101706e-07 2.92848634e-07 2.67031727e-07 2.43603688e-07 2.27177829e-07 2.21580858e-07 2.29485008e-07 2.52154490e-07 2.89329969e-07 3.39261259e-07 3.98884034e-07 4.64122500e-07 5.30287884e-07 5.92533583e-07 6.46322608e-07 6.87862086e-07 7.14463036e-07 7.24791220e-07 7.18985558e-07 6.98633579e-07 6.66607290e-07 6.26776243e-07 5.83626404e-07 5.41822262e-07 5.05754893e-07 4.79119730e-07 4.64564632e-07 4.63441788e-07 4.75686681e-07 4.99835004e-07 5.33174888e-07 5.72018866e-07 6.12068456e-07 6.48835525e-07 6.78079298e-07 6.96216742e-07 7.00666764e-07 6.90095468e-07 6.64539395e-07 6.25395647e-07 5.75280742e-07 5.17772686e-07 4.57061983e-07 3.97545849e-07 3.43405272e-07 2.98205839e-07 2.64560767e-07 2.43888275e-07 2.36286107e-07 2.40534568e-07 2.54226923e-07 2.74013716e-07 2.95936661e-07 3.15819234e-07 3.29675861e-07 3.34100018e-07 3.26593893e-07 3.05808089e-07 2.71668815e-07 2.25380967e-07 1.69307599e-07 1.06738230e-07 4.15690607e-08 -2.20734171e-08 -8.02287144e-08 -1.29480107e-07 -1.67277498e-07 -1.92174529e-07 -2.03957588e-07 -2.03654926e-07 -1.93425782e-07 -1.76340981e-07 -1.56076913e-07 -1.36553008e-07 -1.21548101e-07 -1.14332913e-07 -1.17354043e-07 -1.31999719e-07 -1.58469413e-07 -1.95759305e-07 -2.41764247e-07 -2.93485684e-07 -3.47324759e-07 -3.99431770e-07 -4.46077846e-07 -4.84012790e-07 -5.10774604e-07 -5.24921070e-07 -5.26161498e-07 -5.15376519e-07 -4.94524691e-07 -4.66445665e-07 -4.34579527e-07 -4.02629989e-07 -3.74204304e-07 -3.52464846e-07 -3.39825966e-07 -3.37725135e-07 -3.46490051e-07 -3.65313958e-07 -3.92340919e-07 -4.24852129e-07 -4.59534654e-07 -4.92806117e-07 -5.21163621e-07 -5.41523037e-07 -5.51515909e-07 -5.49715552e-07 -5.35770882e-07 -5.10435620e-07 -4.75490641e-07 -4.33567620e-07 -3.87891599e-07 -3.41967820e-07 -2.99243437e-07 -2.62776928e-07 -2.34947122e-07 -2.17229715e-07 -2.10062481e-07 -2.12811668e-07 -2.23842250e-07 -2.40684598e-07 -2.60280925e-07 -2.79287191e-07 -2.94400961e-07 -3.02683388e-07 -3.01844206e-07 -2.90462407e-07 -2.68121641e-07 -2.35447736e-07 -1.94045277e-07 -1.46339937e-07 -9.53423622e-08 -4.43568509e-08 3.33668121e-09 4.47965748e-08 7.76988251e-08 1.00555205e-07 1.12849378e-07 1.15078333e-07 1.08695658e-07 9.59627240e-08 7.97226712e-08 6.31195015e-08 4.92897353e-08 4.10566022e-08 4.06563128e-08 4.95226946e-08 6.81506810e-08 9.60514167e-08 1.31802796e-07 1.73190031e-07 2.17422142e-07 2.61403049e-07 3.02030726e-07 3.36495378e-07 3.62547796e-07 3.78712147e-07 3.84422922e-07 3.80073229e-07 3.66970265e-07 3.47202770e-07 3.23433789e-07 2.98639153e-07 2.75817293e-07 2.57698570e-07 2.46482237e-07 2.43626304e-07 2.49710325e-07 2.64383978e-07 2.86405936e-07 3.13768774e-07 3.43897376e-07 3.73901257e-07 4.00856114e-07 4.22087227e-07 4.35427304e-07 4.39423989e-07 4.33477230e-07 4.17893607e-07 3.93852825e-07 3.63290072e-07 3.28706055e-07 2.92923491e-07 2.58813843e-07 2.29020901e-07 2.05707929e-07 1.90352700e-07 1.83609962e-07 1.85254287e-07 1.94208376e-07 2.08653642e-07 2.26211936e-07 2.44180455e-07 2.59796854e-07 2.70508765e-07 2.74221630e-07 2.69501013e-07 2.55710057e-07 2.33069143e-07 2.02632376e-07 1.66183621e-07 1.26062534e-07 8.49377901e-08 4.55496849e-08 1.04471634e-08 -1.82552859e-08 -3.90774719e-08 -5.13109864e-08 -5.50813722e-08 -5.13293565e-08 -4.17133862e-08 -2.84433008e-08 -1.40615806e-08 -1.19359288e-09 7.70885322e-09 1.06058148e-08 6.06643302e-09 -6.59379362e-09 -2.72486558e-08 -5.49756431e-08 -8.81473309e-08 -1.24590518e-07 -1.61797382e-07 -1.97167989e-07 -2.28260534e-07 -2.53025102e-07 -2.69998427e-07 -2.78441014e-07 -2.78403670e-07 -2.70717363e-07 -2.56907783e-07 -2.39043240e-07 -2.19530952e-07 -2.00881662e-07 -1.85465523e-07 -1.75282883e-07 -1.71772053e-07 -1.75672484e-07 -1.86956269e-07 -2.04834288e-07 -2.27836005e-07 -2.53954844e-07 -2.80844768e-07 -3.06048785e-07 -3.27237150e-07 -3.42432156e-07 -3.50197879e-07 -3.49776669e-07 -3.41159482e-07 -3.25083551e-07 -3.02958001e-07 -2.76724935e-07 -2.48669747e-07 -2.21199242e-07 -1.96609185e-07 -1.76863787e-07 -1.63408397e-07 -1.57033350e-07 -1.57801877e-07 -1.65048737e-07 -1.77449348e-07 -1.93152407e-07 -2.09962837e-07 -2.25557161e-07 -2.37710277e-07 -2.44511689e-07 -2.44550307e-07 -2.37050105e-07 -2.21943757e-07 -1.99877423e-07 -1.72146545e-07 -1.40569198e-07 -1.07309531e-07 -7.46686071e-08 -4.48630225e-08 -1.98127568e-08 -9.58732177e-10 1.08724314e-08 1.55436150e-08 1.36153645e-08 6.28656035e-09 -4.72635260e-09 -1.73596019e-08 -2.94050910e-08 -3.87263847e-08 -4.34667251e-08 -4.22290017e-08 -3.42103986e-08 -1.92789130e-08 2.01538624e-09 2.84951444e-08 5.84709464e-08 8.99055592e-08 1.20611085e-07 1.48459810e-07 1.71588291e-07 1.88574995e-07 1.98574421e-07 2.01394955e-07 1.97513183e-07 1.88023579e-07 1.74528731e-07 1.58981002e-07 1.43491155e-07 1.30122613e-07 1.20691298e-07 1.16590405e-07 1.18656915e-07 1.27092586e-07 1.41446792e-07 1.60662615e-07 1.83181404e-07 2.07095466e-07 2.30333869e-07 2.50863261e-07 2.66884202e-07 2.77004058e-07 2.80369831e-07 2.76748272e-07 2.66545762e-07 2.50766309e-07 2.30912021e-07 2.08835904e-07 1.86561471e-07 1.66086731e-07 1.49191587e-07 1.37267264e-07 1.31184135e-07 1.31210588e-07 1.36990512e-07 1.47581340e-07 1.61548696e-07 1.77108218e-07 1.92300652e-07 2.05183123e-07 2.14018015e-07 2.17441194e-07 2.14593419e-07 2.05202359e-07 1.89607540e-07 1.68726026e-07 1.43962434e-07 1.17072228e-07 8.99917016e-08 6.46512494e-08 4.27900554e-08 2.57901001e-08 1.45454641e-08 9.37939942e-09 1.00169833e-08 1.56157476e-08 2.48510681e-08 3.60478129e-08 4.73453118e-08 5.68795477e-08 6.29648700e-08 6.42576589e-08 5.98861860e-08 4.95342608e-08 3.34707673e-08 1.25224710e-08 -1.20070320e-08 -3.84641555e-08 -6.50054893e-08 -8.97756596e-08 -1.11085609e-07 -1.27574054e-07 -1.38336582e-07 -1.43010038e-07 -1.41804245e-07 -1.35478202e-07 -1.25263318e-07 -1.12741326e-07 -9.96888759e-08 -8.79039885e-08 -7.90312313e-08 -7.44025237e-08 -7.49089113e-08 -8.09155723e-08 -9.22280994e-08 -1.08113094e-07 -1.27370860e-07 -1.48452935e-07 -1.69612916e-07 -1.89075841e-07 -2.05209674e-07 -2.16682294e-07 -2.22588872e-07 -2.22537440e-07 -2.16684547e-07 -2.05717769e-07 -1.90786991e-07 -1.73391302e-07 -1.55232662e-07 -1.38050597e-07 -1.23454004e-07 -1.12766357e-07 -1.06899199e-07 -1.06266064e-07 -1.10744968e-07 -1.19692901e-07 -1.32010699e-07 -1.46251809e-07 -1.60764255e-07 -1.73851912e-07 -1.83939441e-07 -1.89724887e-07 -1.90305246e-07 -1.85262964e-07 -1.74705160e-07 -1.59251973e-07 -1.39975366e-07 -1.18294508e-07 -9.58380327e-08 -7.42866290e-08 -5.52112586e-08 -3.99226742e-08 -2.93467418e-08 -2.39375138e-08 -2.36363107e-08 -2.78805749e-08 -3.56614376e-08 -4.56242292e-08
-1.05713463e-04 -1.00483280e-04 -9.11332915e-05 -7.75298010e-05 -5.95356196e-05 -3.70616466e-05 -1.01242508e-05 2.10980866e-05 5.62155815e-05 9.45917132e-05 1.35326770e-04 1.77264083e-04 2.19020652e-04 2.59041705e-04 2.95676512e-04 3.27270731e-04 3.52268836e-04 3.69318975e-04 3.77372028e-04 3.75766705e-04 3.64293316e-04 3.43230252e-04 3.13349158e-04 2.75887114e-04 2.32486644e-04 1.85106873e-04 1.35911477e-04 8.71409095e-05 4.09777595e-05 -5.85278983e-07 -3.58654138e-05 -6.35891361e-05 -8.29638599e-05 -9.37167406e-05 -9.60980237e-05 -9.08489206e-05 -7.91366419e-05 -6.24616480e-05 -4.25441953e-05 -2.11987335e-05 -2.05499852e-07 1.88112697e-05 3.44897481e-05 4.58141012e-05 5.21696817e-05 5.33665457e-05 4.96304916e-05 4.15633310e-05 3.00764201e-05 1.63034385e-05 1.49984551e-06 -1.30627296e-05 -2.61987543e-05 -3.68998227e-05 -4.44076832e-05 -4.82641405e-05 -4.83347099e-05 -4.48051032e-05 -3.81518380e-05 -2.90903064e-05 -1.85053549e-05 -7.37068405e-06 3.33592232e-06 1.27144156e-05 2.00147056e-05 2.46936539e-05 2.64526465e-05 2.52533039e-05 2.13107797e-05 1.50659875e-05 7.13980939e-06 -1.72625026e-06 -1.07375096e-05 -1.91156900e-05 -2.61646817e-05 -3.13270547e-05 -3.42268289e-05 -3.46953248e-05 -3.27784470e-05 -2.87253866e-05 -2.29603053e-05 -1.60399673e-05 -8.60139148e-06 -1.30432447e-06 5.22637171e-06 1.04534700e-05 1.39708876e-05 1.55345025e-05 1.50780183e-05 1.27129748e-05 8.71339298e-06 3.48685211e-06 -2.46508641e-06 -8.59336104e-06 -1.43505657e-05 -1.92384417e-05 -2.28496407e-05 -2.49003105e-05 -2.52509537e-05 -2.39140996e-05 -2.10485210e-05 -1.69409002e-05 -1.19769180e-05 -6.60459594e-06 -1.29331952e-06 3.50775997e-06 7.40829706e-06 1.01090226e-05 1.14250833e-05 1.12986780e-05 9.80020440e-06 7.11815915e-06 3.53900850e-06 -5.80908189e-07 -4.84874511e-06 -8.87070540e-06 -1.22866033e-05 -1.48004311e-05 -1.62043675e-05 -1.63943172e-05 -1.53758680e-05 -1.32604313e-05 -1.02521997e-05 -6.62734386e-06 -2.70751528e-06 1.16984137e-06 4.68165394e-06 7.54719326e-06 9.55144830e-06 1.05619836e-05 1.05379894e-05 9.53096337e-06 7.67722092e-06 5.18314600e-06 2.30471144e-06 -6.76742113e-07 -3.48020772e-06 -5.84987091e-06 -7.57694785e-06 -8.51665988e-06 -8.59898968e-06 -7.83245892e-06 -6.30081098e-06 -4.15311755e-06 -1.58839731e-06 1.16370968e-06 3.86436455e-06 6.28707265e-06 8.23742108e-06 9.56930675e-06 1.01963182e-05 1.00974102e-05 9.31654812e-06 7.95654970e-06 6.16786525e-06 4.13346709e-06 2.05133188e-06 1.16168117e-07 -1.49794426e-06 -2.65247028e-06 -3.25563059e-06 -3.26901874e-06 -2.70918127e-06 -1.64418541e-06 -1.85652153e-07 1.52287347e-06 3.32003944e-06 5.04192846e-06 6.53700459e-06 7.67941764e-06 8.37951209e-06 8.59067876e-06 8.31204938e-06 7.58692885e-06 6.49725269e-06 5.15471054e-06 3.68946032e-06 2.23754762e-06 9.28227068e-07 -1.27648190e-07 -8.47138940e-07 -1.18183076e-06 -1.12103341e-06 -6.91389209e-07 4.69520854e-08 1.00712273e-06 2.08456329e-06 3.16737509e-06 4.14699509e-06 4.92819205e-06 5.43747847e-06 5.62920869e-06 5.48887257e-06 5.03337043e-06 4.30834320e-06 3.38290377e-06 2.34234707e-06 1.27958702e-06 2.86163997e-07 -5.56320039e-07 -1.18354820e-06 -1.55396546e-06 -1.65192977e-06 -1.48831410e-06 -1.09858253e-06 -5.38601008e-07 1.21351698e-07 8.03750882e-07 1.43145664e-06 1.93507148e-06 2.25933564e-06 2.36798203e-06 2.24663546e-06 1.90353831e-06 1.36809683e-06 6.87449702e-07 -7.85576890e-08 -8.63468923e-07 -1.60077068e-06 -2.23026709e-06 -2.70367070e-06 -2.98889747e-06 -3.07269062e-06 -2.96136746e-06 -2.67966818e-06 -2.26786707e-06 -1.77746858e-06 -1.26593767e-06 -7.90994378e-07 -4.05031123e-07 -1.50185067e-07 -5.45220981e-08 -1.29671056e-07 -3.70099551e-07 -7.54060779e-07 -1.24607982e-06 -1.80070335e-06 -2.36712210e-06 -2.89420094e-06 -3.33542319e-06 -3.65327524e-06 -3.82266281e-06 -3.83305177e-06 -3.68915657e-06 -3.41014267e-06 -3.02745289e-06 -2.58149745e-06 -2.11755182e-06 -1.68127444e-06 -1.31428506e-06 -1.05022805e-06 -9.11690135e-07 -9.08251602e-07 -1.03583495e-06 -1.27738701e-06 -1.60480092e-06 -1.98186732e-06 -2.36794900e-06 -2.72200982e-06 -3.00660207e-06 -3.19142829e-06 -3.25614222e-06 -3.19213351e-06 -3.00314361e-06 -2.70467620e-06 -2.32228205e-06 -1.88890559e-06 -1.44156697e-06 -1.01771274e-06 -6.51593495e-07 -3.71018009e-07 -1.94790268e-07 -1.31064411e-07 -1.76759782e-07 -3.18073348e-07 -5.32020270e-07 -7.88835343e-07 -1.05498808e-06 -1.29650920e-06 -1.48230174e-06 -1.58711692e-06 -1.59391321e-06 -1.49538098e-06 -1.29449978e-06 -1.00409071e-06 -6.45424028e-07 -2.46032440e-07 1.63045491e-07 5.50315926e-07 8.86874711e-07 1.14915254e-06 1.32109991e-06 1.39560968e-06 1.37505212e-06 1.27088480e-06 1.10238974e-06 8.94673675e-07 6.76136207e-07 4.75658876e-07 3.19791106e-07 2.30205020e-07 2.21660982e-07 3.00672620e-07 4.64989739e-07 7.03936715e-07 9.99560700e-07 1.32846671e-06 1.66415184e-06 1.97960579e-06 2.24992229e-06 2.45466915e-06 2.57979116e-06 2.61886898e-06 2.57362159e-06 2.45361460e-06 2.27521422e-06 2.05989846e-06 1.83209815e-06 1.61678295e-06 1.43702930e-06 1.31180556e-06 1.25418544e-06 1.27015647e-06 1.35813038e-06 1.50919330e-06 1.70806135e-06 1.93463990e-06 2.16602765e-06 2.37876593e-06 2.55111278e-06 2.66512164e-06 2.70832664e-06 2.67487692e-06 2.56601754e-06 2.38987946e-06 2.16060768e-06 1.89692064e-06 1.62024735e-06 1.35262779e-06 1.11458235e-06 9.23156636e-07 7.90328220e-07 7.21924570e-07 7.17150222e-07 7.68761115e-07 8.63861010e-07 9.85235241e-07 1.11308619e-06 1.22699771e-06 1.30793601e-06 1.34009294e-06 1.31239579e-06 1.21954164e-06 1.06246202e-06 8.48180148e-07 5.89081466e-07 3.01675284e-07 4.97297786e-09 -2.81355987e-07 -5.38869566e-07 -7.52097665e-07 -9.09978949e-07 -1.00685491e-06 -1.04293049e-06 -1.02416322e-06 -9.61598195e-07 -8.70219929e-07 -7.67437465e-07 -6.71353509e-07 -5.98987285e-07 -5.64623330e-07 -5.78444311e-07 -6.45576693e-07 -7.65636733e-07 -9.32814995e-07 -1.13648512e-06 -1.36227214e-06 -1.59347204e-06 -1.81268146e-06 -2.00347791e-06 -2.15198758e-06 -2.24819067e-06 -2.28684109e-06 -2.26791593e-06 -2.19655663e-06 -2.08251293e-06 -1.93914898e-06 -1.78211210e-06 -1.62779674e-06 -1.49175383e-06 -1.38720004e-06 -1.32376950e-06 -1.30662609e-06 -1.33601799e-06 -1.40731274e-06 -1.51150434e-06 -1.63613814e-06 -1.76655993e-06 -1.88736501e-06 -1.98390512e-06 -2.04370717e-06 -2.05766752e-06 -2.02090889e-06 -1.93322057e-06 -1.79904380e-06 -1.62700829e-06 -1.42906939e-06 -1.21933329e-06 -1.01268677e-06 -8.23365918e-07 -6.63602581e-07 -5.42478373e-07 -4.65094805e-07 -4.32136382e-07 -4.39864859e-07 -4.80540779e-07 -5.43227245e-07 -6.14894435e-07 -6.81715108e-07 -7.30424098e-07 -7.49609790e-07 -7.30813546e-07 -6.69332767e-07 -5.64652959e-07 -4.20470718e-07 -2.44309432e-07 -4.67687655e-08 1.59515987e-07 3.61101400e-07 5.45029910e-07 7.00064708e-07 8.17746883e-07 8.93174460e-07 9.25430793e-07 9.17624345e-07 8.76539770e-07 8.11937706e-07 7.35574298e-07 6.60037797e-07 5.97516351e-07 5.58616642e-07 5.51346981e-07 5.80361509e-07 6.46536051e-07 7.46913471e-07 8.75020315e-07 1.02152073e-06 1.17514133e-06 1.32377520e-06 1.45565666e-06 1.56049286e-06 1.63044311e-06 1.66085289e-06 1.65067388e-06 1.60253231e-06 1.52244222e-06 1.41919459e-06 1.30348426e-06 1.18686133e-06 1.08060993e-06 9.94663197e-07 9.36659050e-07 9.11226545e-07 9.19569711e-07 9.59386391e-07 1.02512687e-06 1.10856432e-06 1.19961913e-06 1.28735528e-06 1.36105096e-06 1.41123935e-06 1.43061933e-06 1.41474927e-06 1.36245876e-06 1.27594095e-06 1.16051944e-06 1.02411496e-06 8.76466009e-07 7.28180765e-07 5.89713392e-07 4.70364138e-07 3.77399651e-07 3.15377399e-07 2.85737665e-07 2.86700236e-07 3.13473135e-07 3.58750552e-07 4.13449401e-07 4.67611336e-07 5.11381664e-07 5.35969941e-07 5.34499616e-07 5.02665562e-07 4.39137593e-07 3.45673087e-07 2.26930273e-07 9.00026794e-08 -5.62779639e-08 -2.02201145e-07 -3.38114953e-07 -4.55350256e-07 -5.47042527e-07 -6.08772792e-07 -6.38967288e-07 -6.39019208e-07 -6.13123070e-07 -5.67840063e-07 -5.11438545e-07 -4.53075259e-07 -4.01897626e-07 -3.66154505e-07 -3.52401233e-07 -3.64875001e-07 -4.05099522e-07 -4.71755337e-07 -5.60826189e-07 -6.66005089e-07 -7.79318805e-07 -8.91908692e-07 -9.94891217e-07 -1.08021438e-06 -1.14142743e-06 -1.17429002e-06 -1.17716349e-06 -1.15114794e-06 -1.09995398e-06 -1.02952362e-06 -9.47438823e-07 -8.62176557e-07 -7.82283495e-07 -7.15550695e-07 -6.68267988e-07 -6.44629488e-07 -6.46346466e-07 -6.72503392e-07 -7.19669163e-07 -7.82250815e-07 -8.53053659e-07 -9.23992169e-07 -9.86881770e-07 -1.03423440e-06 -1.05998095e-06 -1.06005142e-06 -1.03275759e-06 -9.78943039e-07 -9.01887476e-07 -8.06976618e-07 -7.01171239e-07 -5.92328152e-07 -4.88439839e-07 -3.96866789e-07 -3.23636738e-07 -2.72878009e-07 -2.46440685e-07 -2.43740817e-07 -2.61841037e-07 -2.95758043e-07 -3.38965553e-07 -3.84042691e-07 -4.23404081e-07 -4.50040488e-07 -4.58198381e-07 -4.43933182e-07 -4.05483660e-07 -3.43432602e-07 -2.60639763e-07 -1.61955229e-07 -5.37424569e-08 5.67415553e-08 1.62048068e-07 2.55251975e-07 3.30611550e-07 3.84109242e-07 4.13822114e-07 4.20087370e-07 4.05448446e-07 3.74388453e-07 3.32878231e-07 2.87784026e-07 2.46192998e-07 2.14722341e-07 1.98878879e-07 2.02530659e-07 2.27540835e-07 2.73598051e-07 3.38258376e-07 4.17193231e-07 5.04617933e-07 5.93858198e-07 6.77998885e-07 7.50551750e-07 8.06077562e-07 8.40702747e-07 8.52481433e-07 8.41568918e-07 8.10191146e-07 7.62414516e-07 7.03739641e-07 6.40559536e-07 5.79535482e-07 5.26951460e-07 4.88109674e-07 4.66825280e-07 4.65068485e-07 4.82787570e-07 5.17928743e-07 5.66649548e-07 6.23703889e-07 6.82960338e-07 7.38002701e-07 7.82754279e-07 8.12065324e-07 8.22207168e-07 8.11225889e-07 7.79122278e-07 7.27841851e-07 6.61077137e-07 5.83902582e-07 5.02278465e-07 4.22472587e-07 3.50456194e-07 2.91332641e-07 2.48853804e-07 2.25070374e-07 2.20148942e-07 2.32372464e-07 2.58322831e-07 2.93226733e-07 3.31430293e-07 3.66955773e-07 3.94086020e-07 4.07919956e-07 4.04845644e-07 3.82885705e-07 3.41882549e-07 2.83506515e-07 2.11087289e-07 1.29286000e-07 4.36407017e-08 -3.99700314e-08 -1.15893044e-07 -1.79241199e-07 -2.26356561e-07 -2.55151906e-07 -2.65298321e-07 -2.58241762e-07 -2.37048047e-07 -2.06092351e-07 -1.70624221e-07 -1.36250909e-07 -1.08389498e-07 -9.17409635e-08 -8.98368653e-08 -1.04702034e-07 -1.36665126e-07 -1.84334455e-07 -2.44740384e-07 -3.13629509e-07 -3.85881251e-07 -4.56005842e-07 -5.18675077e-07 -5.69234332e-07 -6.04146490e-07 -6.21325275e-07 -6.20326485e-07 -6.02379488e-07 -5.70256935e-07 -5.27996279e-07 -4.80500894e-07 -4.33060112e-07 -3.90835043e-07 -3.58360079e-07 -3.39108184e-07 -3.35161574e-07 -3.47018995e-07 -3.73557387e-07 -4.12150711e-07 -4.58933502e-07 -5.09182801e-07 -5.57780842e-07 -5.99713271e-07 -6.30554555e-07 -6.46893697e-07 -6.46659511e-07 -6.29314565e-07 -5.95899861e-07 -5.48926801e-07 -4.92127778e-07 -4.30090353e-07 -3.67811034e-07 -3.10212284e-07 -2.61669627e-07 -2.25594522e-07 -2.04112973e-07 -1.97870366e-07 -2.05980671e-07 -2.26124045e-07 -2.54782549e-07 -2.87590351e-07 -3.19763934e-07 -3.46570207e-07 -3.63787079e-07 -3.68112002e-07 -3.57479287e-07 -3.31256041e-07 -2.90298499e-07 -2.36864080e-07 -1.74388510e-07 -1.07150327e-07 -3.98558310e-08 2.28149523e-08 7.66571756e-08 1.18341601e-07 1.45728123e-07 1.58062588e-07 1.56038547e-07 1.41718756e-07 1.18324814e-07 8.99160116e-08 6.09890965e-08 3.60380674e-08 1.91167973e-08 1.34467498e-08 2.11074559e-08 4.28392128e-08 7.79764522e-08 1.24517484e-07 1.79323121e-07 2.38424253e-07 2.97408055e-07 3.51845033e-07 3.97715427e-07 4.31793730e-07 4.51954425e-07 4.57369786e-07 4.48581248e-07 4.27438134e-07 3.96910409e-07 3.60794251e-07 3.23339491e-07 2.88835374e-07 2.61194913e-07 2.43578025e-07 2.38089667e-07 2.45581745e-07 2.65577370e-07 2.96324133e-07 3.34970521e-07 3.77847768e-07 4.20829303e-07 4.59732645e-07 4.90724633e-07 5.10690816e-07 5.17533488e-07 5.10369922e-07 4.89612181e-07 4.56921435e-07 4.15041869e-07 3.67530865e-07 3.18412123e-07 2.71785648e-07 2.31432537e-07 2.00452800e-07 1.80971050e-07 1.73938144e-07 1.79047444e-07 1.94773170e-07 2.18526498e-07 2.46913676e-07 2.76070652e-07 3.02041475e-07 3.21163627e-07 3.30423006e-07 3.27744402e-07 3.12189687e-07 2.84045084e-07 2.44789613e-07 1.96948406e-07 1.43845666e-07 8.92816661e-08 3.71654116e-08 -8.86128598e-09 -4.57719541e-08 -7.14423019e-08 -8.48483558e-08 -8.61571964e-08 -7.67020839e-08 -5.88449794e-08 -3.57403406e-08 -1.10235410e-08 1.15455706e-08 2.84492722e-08 3.67532340e-08 3.43895781e-08 2.03546586e-08 -5.19712608e-09 -4.09720305e-08 -8.46657916e-08 -1.33189576e-07 -1.82970710e-07 -2.30298733e-07 -2.71683095e-07 -3.04187864e-07 -3.25711177e-07 -3.35182729e-07 -3.32660602e-07 -3.19318586e-07 -2.97325769e-07 -2.69630602e-07 -2.39670759e-07 -2.11037267e-07 -1.87125568e-07 -1.70807344e-07 -1.64154725e-07 -1.68243281e-07 -1.83052454e-07 -2.07472580e-07 -2.39417277e-07 -2.76029827e-07 -3.13963111e-07 -3.49705675e-07 -3.79922177e-07 -4.01775207e-07 -4.13197474e-07 -4.13088275e-07 -4.01415625e-07 -3.79214629e-07 -3.48482777e-07 -3.11982777e-07 -2.72972444e-07 -2.34888125e-07 -2.01012489e-07 -1.74158876e-07 -1.56402650e-07 -1.48885297e-07 -1.51709846e-07 -1.63937293e-07 -1.83683865e-07 -2.08309240e-07 -2.34677063e-07 -2.59462241e-07 -2.79475038e-07 -2.91970587e-07 -2.94913922e-07 -2.87175144e-07 -2.68636156e-07 -2.40199090e-07 -2.03696066e-07 -1.61709476e-07 -1.17320615e-07 -7.38112730e-08 -3.43473975e-08 -1.67546929e-09 2.21390961e-08 3.59064372e-08 3.94211426e-08 3.34754277e-08 1.97757841e-08 7.71617849e-10 -2.05871343e-08 -4.11396288e-08 -5.78227515e-08 -6.79688255e-08 -6.95636527e-08 -6.14401191e-08 -4.33889428e-08 -1.61762410e-08 1.85333495e-08 5.83401238e-08 1.00343124e-07 1.41421385e-07 1.78535194e-07 2.09018139e-07 2.30831754e-07 2.42758315e-07 2.44513421e-07 2.36767869e-07 2.21077100e-07 1.99725506e-07 1.75501009e-07 1.51422067e-07 1.30443711e-07 1.15171136e-07 1.07608518e-07 1.08967181e-07 1.19551393e-07 1.38732476e-07 1.65013343e-07 1.96176789e-07 2.29502826e-07 2.62033731e-07 2.90860942e-07 3.13405982e-07 3.27668253e-07 3.32415897e-07 3.27301518e-07 3.12891921e-07 2.90609380e-07 2.62590506e-07 2.31476749e-07 2.00157083e-07 1.71487994e-07 1.48017932e-07 1.31742859e-07 1.23916393e-07 1.24932668e-07 1.34292889e-07 1.50658467e-07 1.71985182e-07 1.95725054e-07 2.19076079e-07 2.39255475e-07 2.53769900e-07 2.60656519e-07 2.58671746e-07 2.47409614e-07 2.27338668e-07 1.99754138e-07 1.66650413e-07 1.30526492e-07 9.41435133e-08 6.02580292e-08 3.13569208e-08 9.41957750e-09 -4.26977724e-09 -9.24169218e-09 -5.88175727e-09 4.61200571e-09 2.03501472e-08 3.89391375e-08 5.77166475e-08 7.40117984e-08 8.54050953e-08 8.99629091e-08 8.64239344e-08 7.43197982e-08 5.40184373e-08 2.66863828e-08 -5.82605339e-09 -4.11652537e-08 -7.67026977e-08 -1.09788997e-07 -1.38008884e-07 -1.59412500e-07 -1.72700703e-07 -1.77346690e-07 -1.73642435e-07 -1.62665780e-07 -1.46171704e-07 -1.26418616e-07 -1.05946739e-07 -8.73302391e-08 -7.29271811e-08 -6.46514982e-08 -6.37889471e-08 -7.08746542e-08 -8.56438423e-08 -1.07060186e-07 -1.33418735e-07 -1.62513121e-07 -1.91850622e-07 -2.18894072e-07 -2.41307103e-07 -2.57178997e-07 -2.65207480e-07 -2.64821957e-07 -2.56235518e-07 -2.40420993e-07 -2.19013674e-07 -1.94150437e-07 -1.68261075e-07 -1.43832240e-07 -1.23166917e-07 -1.08162733e-07 -1.00130448e-07 -9.96700210e-08 -1.06616000e-07 -1.20057218e-07 -1.38428594e-07 -1.59665847e-07 -1.81407902e-07 -2.01227214e-07 -2.16865619e-07 -2.26452857e-07 -2.28686731e-07 -2.22957609e-07 -2.09405464e-07 -1.88904214e-07 -1.62975164e-07 -1.33638223e-07 -1.03215530e-07 -7.41066806e-08 -4.85574090e-08 -2.84441185e-08 -1.50950425e-08 -9.16517356e-09 -1.05768415e-08 -1.85314160e-08 -3.15907095e-08 -4.78199231e-08
-5.41918475e-05 -5.40749934e-05 -5.34093810e-05 -5.14821900e-05 -4.73789940e-05 -4.00883891e-05 -2.86220673e-05 -1.21393597e-05 9.93523065e-06 3.78125963e-05 7.12673273e-05 1.09601212e-04 1.51646448e-04 1.95809812e-04 2.40155545e-04 2.82521447e-04 3.20659737e-04 3.52392072e-04 3.75766705e-04 3.89205371e-04 3.91628130e-04 3.82545916e-04 3.62112985e-04 3.31134514e-04 2.91028021e-04 2.43740892e-04 1.91629700e-04 1.37309970e-04 8.34873282e-05 3.27824467e-05 -1.24373848e-05 -5.02077421e-05 -7.90867933e-05 -9.82367838e-05 -1.07461771e-04 -1.07199468e-04 -9.84685620e-05 -8.27762291e-05 -6.19935088e-05 -3.82085110e-05 -1.35689198e-05 9.87416759e-06 3.03093997e-05 4.62849418e-05 5.67965320e-05 6.13381706e-05 5.99128399e-05 5.30038375e-05 4.15103650e-05 2.66537042e-05 9.86242917e-06 -7.35350949e-06 -2.35294340e-05 -3.73632118e-05 -4.78141352e-05 -5.41761765e-05 -5.61207043e-05 -5.37063885e-05 -4.73567741e-05 -3.78086179e-05 -2.60363784e-05 -1.31600096e-05 -3.44344901e-07 1.13012438e-05 2.08145498e-05 2.74562481e-05 3.07638623e-05 3.05802425e-05 2.70550762e-05 2.06202796e-05 1.19422820e-05 1.85607106e-06 -8.71275622e-06 -1.88308851e-05 -2.76378766e-05 -3.44176633e-05 -3.86551409e-05 -4.00735160e-05 -3.86498548e-05 -3.46082265e-05 -2.83917740e-05 -2.06168130e-05 -1.20135027e-05 -3.35864453e-06 4.59333471e-06 1.11751907e-05 1.58619900e-05 1.83120949e-05 1.83909027e-05 1.61758264e-05 1.19426754e-05 6.13520275e-06 -6.79006866e-07 -7.86204649e-06 -1.47636436e-05 -2.07783784e-05 -2.53971981e-05 -2.82489111e-05 -2.91283461e-05 -2.80091242e-05 -2.50404003e-05 -2.05283440e-05 -1.49044454e-05 -8.68381855e-06 -2.41745756e-06 3.35719042e-06 8.16295087e-06 1.16229310e-05 1.34905039e-05 1.36669387e-05 1.22055000e-05 9.30206345e-06 5.27347909e-06 5.25953541e-07 -4.48346693e-06 -9.28871413e-06 -1.34560347e-05 -1.66212183e-05 -1.85195606e-05 -1.90061365e-05 -1.80648899e-05 -1.58060734e-05 -1.24526179e-05 -8.31697129e-06 -3.77074151e-06 7.89952848e-07 4.98022917e-06 8.46008773e-06 1.09630440e-05 1.23173635e-05 1.24582440e-05 1.14301427e-05 9.37934583e-06 6.53773951e-06 3.19949681e-06 -3.07030098e-07 -3.64956464e-06 -6.52154996e-06 -8.66856378e-06 -9.90925319e-06 -1.01490963e-05 -9.38598967e-06 -7.70742029e-06 -5.27974132e-06 -2.33075818e-06 8.72606135e-07 4.04941323e-06 6.93024534e-06 9.28087529e-06 1.09220103e-05 1.17434666e-05 1.17116824e-05 1.08701119e-05 9.33269438e-06 7.27121218e-06 4.89787251e-06 2.44483869e-06 1.42653916e-07 -1.80046034e-06 -3.21659221e-06 -3.99187862e-06 -4.07489465e-06 -3.47911117e-06 -2.27939559e-06 -6.03070546e-07 1.38347670e-06 3.49127045e-06 5.52670780e-06 7.30932174e-06 8.68773578e-06 9.55241680e-06 9.84417069e-06 9.55774810e-06 8.74039545e-06 7.48565383e-06 5.92313380e-06 4.20533907e-06 2.49284751e-06 9.39266330e-07 -3.22647494e-07 -1.19246309e-06 -1.61017093e-06 -1.56026435e-06 -1.07156500e-06 -2.12951140e-07 9.14478775e-07 2.18796193e-06 3.47527648e-06 4.64740802e-06 5.59048421e-06 6.21589100e-06 6.46768779e-06 6.32671851e-06 5.81114323e-06 4.97345697e-06 3.89438929e-06 2.67435663e-06 1.42334818e-06 2.50244649e-07 -7.47408157e-07 -1.49222342e-06 -1.93360856e-06 -2.05165495e-06 -1.85800082e-06 -1.39367968e-06 -7.24250710e-07 6.72452329e-08 8.88770665e-07 1.64837005e-06 2.26296288e-06 2.66602511e-06 2.81346186e-06 2.68716608e-06 2.29599166e-06 1.67412305e-06 8.77070839e-07 -2.42572424e-08 -9.50790439e-07 -1.82310703e-06 -2.56906217e-06 -3.13050755e-06 -3.46848484e-06 -3.56643725e-06 -3.43118447e-06 -3.09162700e-06 -2.59536336e-06 -2.00359888e-06 -1.38487817e-06 -8.08272819e-07 -3.36691764e-07 -2.09536245e-08 1.04828571e-07 2.61392288e-08 -2.51007286e-07 -7.01135637e-07 -1.28222929e-06 -1.94017615e-06 -2.61427635e-06 -3.24325750e-06 -3.77120645e-06 -4.15284858e-06 -4.35768117e-06 -4.37258848e-06 -4.20272098e-06 -3.87059251e-06 -3.41352161e-06 -2.87970018e-06 -2.32329791e-06 -1.79909537e-06 -1.35717338e-06 -1.03816937e-06 -8.69546387e-07 -8.63213393e-07 -1.01469829e-06 -1.30392152e-06 -1.69746278e-06 -2.15207177e-06 -2.61905914e-06 -3.04912606e-06 -3.39715768e-06 -3.62651827e-06 -3.71244322e-06 -3.64421799e-06 -3.42595688e-06 -3.07593353e-06 -2.62455505e-06 -2.11120147e-06 -1.58025675e-06 -1.07673003e-06 -6.41897624e-07 -3.09386223e-07 -1.02067865e-07 -3.00516493e-08 -8.99465317e-08 -2.65443568e-07 -5.29137808e-07 -8.45391767e-07 -1.17394547e-06 -1.47391106e-06 -1.70775920e-06 -1.84491213e-06 -1.86460286e-06 -1.75773651e-06 -1.52759088e-06 -1.18930802e-06 -7.68246031e-07 -2.97369529e-07 1.86053325e-07 6.44116441e-07 1.04194390e-06 1.35100591e-06 1.55176780e-06 1.63542670e-06 1.60458248e-06 1.47279521e-06 1.26308923e-06 1.00556512e-06 7.34364198e-07 4.84289085e-07 2.87412187e-07 1.70000173e-07 1.50046845e-07 2.35643619e-07 4.24332462e-07 7.03489049e-07 1.05168365e-06 1.44087372e-06 1.83920390e-06 2.21413385e-06 2.53558683e-06 2.77881435e-06 2.92670427e-06 2.97131721e-06 2.91451395e-06 2.76762617e-06 2.55021617e-06 2.28805812e-06 2.01054718e-06 1.74779495e-06 1.52769620e-06 1.37325106e-06 1.30039776e-06 1.31655857e-06 1.42002952e-06 1.60026154e-06 1.83899379e-06 2.11211813e-06 2.39208474e-06 2.65060931e-06 2.86141615e-06 3.00275185e-06 3.05942959e-06 3.02421289e-06 2.89841384e-06 2.69165836e-06 2.42085198e-06 2.10845666e-06 1.78025397e-06 1.46281737e-06 1.18094159e-06 9.55278125e-07 8.00402360e-07 7.23493879e-07 7.23749452e-07 7.92576237e-07 9.14536642e-07 1.06894413e-06 1.23194762e-06 1.37889703e-06 1.48675777e-06 1.53634042e-06 1.51413226e-06 1.41355862e-06 1.23555898e-06 9.88430460e-07 6.86962598e-07 3.50955476e-07 3.27160421e-09 -3.32384717e-07 -6.33742904e-07 -8.82076125e-07 -1.06394409e-06 -1.17240473e-06 -1.20758398e-06 -1.17655649e-06 -1.09255658e-06 -9.73604015e-07 -8.40683748e-07 -7.15661102e-07 -6.19136617e-07 -5.68448659e-07 -5.76015009e-07 -6.48169842e-07 -7.84602757e-07 -9.78447312e-07 -1.21700312e-06 -1.48301469e-06 -1.75637716e-06 -2.01609959e-06 -2.24233306e-06 -2.41826724e-06 -2.53171357e-06 -2.57622568e-06 -2.55165395e-06 -2.46408689e-06 -2.32519170e-06 -2.15102436e-06 -1.96042983e-06 -1.77319144e-06 -1.60811072e-06 -1.48120414e-06 -1.40418926e-06 -1.38340364e-06 -1.41925609e-06 -1.50625749e-06 -1.63362214e-06 -1.78637521e-06 -1.94685407e-06 -2.09645436e-06 -2.21744923e-06 -2.29470561e-06 -2.31713257e-06 -2.27872460e-06 -2.17910347e-06 -2.02351123e-06 -1.82226092e-06 -1.58970342e-06 -1.34281528e-06 -1.09954769e-06 -8.77098540e-07 -6.90275085e-07 -5.50104461e-07 -4.62823611e-07 -4.29342313e-07 -4.45226318e-07 -5.01196936e-07 -5.84093563e-07 -6.78201523e-07 -7.66813257e-07 -8.33869747e-07 -8.65522782e-07 -8.51467970e-07 -7.85921969e-07 -6.68153074e-07 -5.02518277e-07 -2.98008048e-07 -6.73476244e-08 1.74254104e-07 4.10583845e-07 6.25986235e-07 8.06857584e-07 9.42927439e-07 1.02820628e-06 1.06151103e-06 1.04652176e-06 9.91368543e-07 9.07792914e-07 8.09969024e-07 7.13101515e-07 6.31937724e-07 5.79338703e-07 5.65046527e-07 5.94765081e-07 6.69640185e-07 7.86185513e-07 9.36657272e-07 1.10983731e-06 1.29214515e-06 1.46896858e-06 1.62608215e-06 1.75101583e-06 1.83424214e-06 1.87006858e-06 1.85715208e-06 1.79858910e-06 1.70157662e-06 1.57668055e-06 1.43678597e-06 1.29583326e-06 1.16746425e-06 1.06370995e-06 9.93846112e-07 9.63525749e-07 9.74269870e-07 1.02336236e-06 1.10415559e-06 1.20675352e-06 1.31900297e-06 1.42769460e-06 1.51985561e-06 1.58400866e-06 1.61127547e-06 1.59622007e-06 1.53735232e-06 1.43724616e-06 1.30226444e-06 1.14192031e-06 9.67940047e-07 7.93120292e-07 6.30091991e-07 4.90111087e-07 3.81992580e-07 3.11289659e-07 2.79795063e-07 2.85410075e-07 3.22390636e-07 3.81943587e-07 4.53112433e-07 5.23864623e-07 5.82273582e-07 6.17680497e-07 6.21723793e-07 5.89137951e-07 5.18246418e-07 4.11103536e-07 2.73274698e-07 1.13278962e-07 -5.82492481e-08 -2.29596059e-07 -3.89100000e-07 -5.26269674e-07 -6.32779410e-07 -7.03247751e-07 -7.35725347e-07 -7.31847544e-07 -6.96639645e-07 -6.37996544e-07 -5.65889610e-07 -4.91379703e-07 -4.25533220e-07 -3.78346692e-07 -3.57783733e-07 -3.69016506e-07 -4.13943319e-07 -4.91026756e-07 -5.95465410e-07 -7.19679989e-07 -8.54064288e-07 -9.87926442e-07 -1.11052795e-06 -1.21211939e-06 -1.28487272e-06 -1.32362100e-06 -1.32633553e-06 -1.29429641e-06 -1.23194239e-06 -1.14641707e-06 -1.04685771e-06 -9.43497211e-07 -8.46667619e-07 -7.65802099e-07 -7.08531829e-07 -6.79964329e-07 -6.82211507e-07 -7.14211121e-07 -7.71856619e-07 -8.48420452e-07 -9.35227683e-07 -1.02251293e-06 -1.10037640e-06 -1.15974594e-06 -1.19325201e-06 -1.19593183e-06 -1.16569583e-06 -1.10351317e-06 -1.01330054e-06 -9.01527169e-07 -7.76576308e-07 -6.47926757e-07 -5.25234773e-07 -4.17405846e-07 -3.31746048e-07 -2.73274370e-07 -2.44261257e-07 -2.44036256e-07 -2.69081339e-07 -3.13398766e-07 -3.69115916e-07 -4.27266883e-07 -4.78674019e-07 -5.14843488e-07 -5.28788205e-07 -5.15699164e-07 -4.73401365e-07 -4.02551871e-07 -3.06562696e-07 -1.91257971e-07 -6.43004153e-08 6.55558093e-08 1.89312444e-07 2.98592077e-07 3.86437021e-07 4.47965394e-07 4.80822062e-07 4.85382346e-07 4.64690565e-07 4.24141278e-07 3.70935831e-07 3.13368354e-07 2.60011381e-07 2.18880529e-07 1.96659083e-07 1.98057007e-07 2.25365382e-07 2.78247942e-07 3.53788218e-07 4.46785933e-07 5.50272287e-07 6.56192811e-07 7.56190644e-07 8.42413860e-07 9.08268669e-07 9.49046061e-07 9.62362269e-07 9.48371717e-07 9.09733477e-07 8.51336161e-07 7.79809475e-07 7.02871127e-07 6.28573275e-07 5.64522058e-07 5.17145785e-07 4.91082178e-07 4.88743059e-07 5.10097341e-07 5.52691837e-07 6.11906225e-07 6.81415981e-07 7.53817124e-07 8.21351316e-07 8.76660553e-07 9.13498340e-07 9.27328875e-07 9.15757106e-07 8.78749220e-07 8.18623619e-07 7.39814794e-07 6.48434414e-07 5.51673361e-07 4.57103554e-07 3.71947682e-07 3.02387613e-07 2.52978065e-07 2.26221489e-07 2.22344184e-07 2.39293960e-07 2.72958117e-07 3.17579224e-07 3.66327223e-07 4.11971549e-07 4.47587644e-07 4.67229356e-07 4.66502461e-07 4.42984501e-07 3.96451339e-07 3.28889790e-07 2.44296456e-07 1.48283568e-07 4.75311673e-08 -5.08604685e-08 -1.40054939e-07 -2.14134030e-07 -2.68659187e-07 -3.01086482e-07 -3.10995905e-07 -3.00114010e-07 -2.72129033e-07 -2.32317675e-07 -1.87020806e-07 -1.43019725e-07 -1.06873890e-07 -8.42843709e-08 -7.95443887e-08 -9.51295147e-08 -1.31466262e-07 -1.86900336e-07 -2.57866363e-07 -3.39241459e-07 -4.24847321e-07 -5.08051401e-07 -5.82408446e-07 -6.42280157e-07 -6.83373214e-07 -7.03144159e-07 -7.01032848e-07 -6.78502935e-07 -6.38886678e-07 -5.87050261e-07 -5.28913062e-07 -4.70868250e-07 -4.19161284e-07 -3.79286657e-07 -3.55461084e-07 -3.50223563e-07 -3.64200239e-07 -3.96055748e-07 -4.42634666e-07 -4.99278203e-07 -5.60284509e-07 -6.19467207e-07 -6.70757591e-07 -7.08792014e-07 -7.29427771e-07 -7.30138045e-07 -7.10248444e-07 -6.70993225e-07 -6.15386810e-07 -5.47924131e-07 -4.74139759e-07 -4.00069270e-07 -3.31665481e-07 -2.74226242e-07 -2.31889023e-07 -2.07240743e-07 -2.01079884e-07 -2.12352967e-07 -2.38270526e-07 -2.74590288e-07 -3.16039220e-07 -3.56832833e-07 -3.91240953e-07 -4.14145018e-07 -4.21533057e-07 -4.10884862e-07 -3.81410758e-07 -3.34121712e-07 -2.71724997e-07 -1.98356465e-07 -1.19176267e-07 -3.98678594e-08 3.39107150e-08 9.70699669e-08 1.45574060e-07 1.76821310e-07 1.89883913e-07 1.85584526e-07 1.66403247e-07 1.36224941e-07 9.99522574e-08 6.30225155e-08 3.08756998e-08 8.42528381e-09 -4.16978736e-10 6.88334474e-09 3.12431223e-08 7.18792472e-08 1.26391138e-07 1.90999260e-07 2.60915739e-07 3.30810509e-07 3.95327395e-07 4.49599978e-07 4.89717361e-07 5.13095113e-07 5.18716034e-07 5.07218213e-07 4.80822694e-07 4.43108649e-07 3.98658617e-07 3.52608833e-07 3.10148635e-07 2.76017631e-07 2.54049240e-07 2.46804485e-07 2.55330944e-07 2.79069487e-07 3.15916993e-07 3.62438145e-07 4.14205015e-07 4.66230900e-07 5.13455980e-07 5.51237539e-07 5.75797342e-07 5.84583149e-07 5.76509872e-07 5.52057702e-07 5.13218505e-07 4.63296456e-07 4.06582986e-07 3.47938126e-07 2.92319226e-07 2.44302882e-07 2.07646330e-07 1.84930490e-07 1.77318741e-07 1.84454107e-07 2.04504081e-07 2.34347949e-07 2.69887745e-07 3.06452118e-07 3.39253576e-07 3.63854594e-07 3.76597497e-07 3.74956720e-07 3.57779800e-07 3.25394384e-07 2.79571595e-07 2.23350049e-07 1.60738259e-07 9.63248352e-08 3.48346316e-08 -1.93259645e-08 -6.24905863e-08 -9.20807061e-08 -1.06846480e-07 -1.06977888e-07 -9.40761066e-08 -7.09886016e-08 -4.15245990e-08 -1.00790625e-08 1.87979907e-08 4.08449093e-08 5.25016207e-08 5.12528363e-08 3.58684207e-08 6.51820398e-09 -3.52492199e-08 -8.66609774e-08 -1.43992062e-07 -2.02928243e-07 -2.58984179e-07 -3.07936044e-07 -3.46226766e-07 -3.71304818e-07 -3.81864179e-07 -3.77962726e-07 -3.61008259e-07 -3.33614155e-07 -2.99339280e-07 -2.62337879e-07 -2.26953767e-07 -1.97298311e-07 -1.76853121e-07 -1.68135718e-07 -1.72460206e-07 -1.89815612e-07 -2.18873070e-07 -2.57120511e-07 -3.01111208e-07 -3.46801578e-07 -3.89945124e-07 -4.26504168e-07 -4.53039453e-07 -4.67040067e-07 -4.67162075e-07 -4.53353232e-07 -4.26852278e-07 -3.90063501e-07 -3.46319303e-07 -2.99554282e-07 -2.53922757e-07 -2.13397022e-07 -1.81385233e-07 -1.60405813e-07 -1.51849547e-07 -1.55851966e-07 -1.71287807e-07 -1.95887493e-07 -2.26463775e-07 -2.59226085e-07 -2.90151769e-07 -3.15378036e-07 -3.31576608e-07 -3.36274928e-07 -3.28093128e-07 -3.06874224e-07 -2.73695485e-07 -2.30760411e-07 -1.81182366e-07 -1.28681277e-07 -7.72231527e-08 -3.06375441e-08 7.74995894e-09 3.54347369e-08 5.09692415e-08 5.40957530e-08 4.57634408e-08 2.80286412e-08 3.84854539e-09 -2.32112428e-08 -4.93265868e-08 -7.07880290e-08 -8.43611307e-08 -8.75991511e-08 -7.90780499e-08 -5.85314517e-08 -2.68729838e-08 1.38956461e-08 6.08814112e-08 1.10582054e-07 1.59225827e-07 2.03135764e-07 2.39083149e-07 2.64596048e-07 2.78193292e-07 2.79521612e-07 2.69383140e-07 2.49651108e-07 2.23082430e-07 1.93045753e-07 1.63191690e-07 1.37097376e-07 1.17919837e-07 1.08091672e-07 1.09088270e-07 1.21288738e-07 1.43943582e-07 1.75251765e-07 2.12539184e-07 2.52520855e-07 2.91621071e-07 3.26320290e-07 3.53495109e-07 3.70718453e-07 3.76491153e-07 3.70382812e-07 3.53068752e-07 3.26259939e-07 2.92533149e-07 2.55078244e-07 2.17387371e-07 1.82916407e-07 1.54751510e-07 1.35312994e-07 1.26125012e-07 1.27673003e-07 1.39362306e-07 1.59581491e-07 1.85863796e-07 2.15130641e-07 2.43993269e-07 2.69083115e-07 2.87378794e-07 2.96498113e-07 2.94927015e-07 2.82163591e-07 2.58763607e-07 2.26283577e-07 1.87127331e-07 1.44311352e-07 1.01171923e-07 6.10426632e-08 2.69337668e-08 1.24394987e-09 -1.44671730e-08 -1.96245474e-08 -1.46872632e-08 -1.09789405e-09 1.88630668e-08 4.23031784e-08 6.60022219e-08 8.67268304e-08 1.01545012e-07 1.08110144e-07 1.04887111e-07 9.12989419e-08 6.77801408e-08 3.57319190e-08 -2.61589355e-09 -4.44225144e-08 -8.65120563e-08 -1.25680629e-07 -1.59004860e-07 -1.84122002e-07 -1.99454639e-07 -2.04358527e-07 -1.99179581e-07 -1.85214901e-07 -1.64582009e-07 -1.40009351e-07 -1.14568654e-07 -9.13752833e-08 -7.32857046e-08 -6.26213397e-08 -6.09454057e-08 -6.89140958e-08 -8.62161854e-08 -1.11606524e-07 -1.43029785e-07 -1.77822112e-07 -2.12970839e-07 -2.45406919e-07 -2.72301634e-07 -2.91338876e-07 -3.00936769e-07 -3.00397403e-07 -2.89970513e-07 -2.70825284e-07 -2.44933426e-07 -2.14875158e-07 -1.83587235e-07 -1.54077587e-07 -1.29134337e-07 -1.11057362e-07 -1.01438246e-07 -1.01009730e-07 -1.09578911e-07 -1.26050318e-07 -1.48536241e-07 -1.74543291e-07 -2.01216828e-07 -2.25619363e-07 -2.45015884e-07 -2.57138458e-07 -2.60404612e-07 -2.54068558e-07 -2.38290905e-07 -2.14120453e-07 -1.83390191e-07 -1.48537896e-07 -1.12369015e-07 -7.77849722e-08 -4.75033440e-08 -2.37969794e-08 -8.27723298e-09 -1.74208363e-09 -4.10357077e-09 -1.44012366e-08 -3.08999223e-08 -5.12621136e-08
-3.03162520e-06 -7.56613099e-06 -1.48201280e-05 -2.35845554e-05 -3.22766387e-05 -3.90878059e-05 -4.21551711e-05 -3.97421141e-05 -3.04127228e-05 -1.31852138e-05 1.23488603e-05 4.59501556e-05 8.67087272e-05 1.33075650e-04 1.82947431e-04 2.33797314e-04 2.82843758e-04 3.27243346e-04 3.64293316e-04 3.91628131e-04 4.07394806e-04 4.10393409e-04 4.00171750e-04 3.77066869e-04 3.42190017e-04 2.97356179e-04 2.44963460e-04 1.87831443e-04 1.29010727e-04 7.15779281e-05 1.84314318e-05 -2.78970798e-05 -6.54016618e-05 -9.27204823e-05 -1.09205583e-04 -1.14939900e-04 -1.10701504e-04 -9.78790396e-05 -7.83459738e-05 -5.43042186e-05 -2.81097860e-05 -2.09416576e-06 2.16049321e-05 4.11909404e-05 5.53234500e-05 6.31932592e-05 6.45531995e-05 5.97040814e-05 4.94386532e-05 3.49496756e-05 1.77108457e-05 -6.58851471e-07 -1.85358460e-05 -3.44262368e-05 -4.70830424e-05 -5.55976609e-05 -5.94591755e-05 -5.85780068e-05 -5.32734571e-05 -4.42276806e-05 -3.24112829e-05 -1.89879043e-05 -5.20661048e-06 7.70840243e-06 1.86614105e-05 2.67736041e-05 3.14494862e-05 3.24164525e-05 2.97352170e-05 2.37812983e-05 1.52002280e-05 4.84127911e-06 -6.32382611e-06 -1.72897178e-05 -2.71057981e-05 -3.49566950e-05 -4.02281078e-05 -4.25528864e-05 -4.18340586e-05 -3.82436154e-05 -3.21979929e-05 -2.43131704e-05 -1.53439668e-05 -6.11333321e-06 2.56188452e-06 9.94214342e-06 1.54272704e-05 1.86042963e-05 1.92773543e-05 1.74776209e-05 1.34530775e-05 7.63963711e-06 6.16754456e-07 -6.94810203e-06 -1.43609075e-05 -2.09628987e-05 -2.61873294e-05 -2.96063464e-05 -3.09641891e-05 -3.01942253e-05 -2.74188326e-05 -2.29326684e-05 -1.71713139e-05 -1.06684985e-05 -4.00602100e-06 2.23900388e-06 7.54484665e-06 1.14894114e-05 1.37843307e-05 1.42962124e-05 1.30535599e-05 1.02391908e-05 6.16926802e-06 1.26120239e-06 -4.00639922e-06 -9.13795791e-06 -1.36652833e-05 -1.71881429e-05 -1.94075684e-05 -2.01491712e-05 -1.93747091e-05 -1.71812386e-05 -1.37883072e-05 -9.51468668e-06 -4.74703231e-06 9.65051461e-08 4.60432904e-06 8.40767870e-06 1.12119747e-05 1.28205939e-05 1.31491946e-05 1.22296090e-05 1.02032806e-05 7.30515513e-06 3.83975763e-06 1.51830104e-07 -3.40568072e-06 -6.50334747e-06 -8.86387513e-06 -1.02851454e-05 -1.06558089e-05 -9.96226593e-06 -8.28668493e-06 -5.79651918e-06 -2.72673167e-06 6.43447069e-07 4.01696925e-06 7.10615279e-06 9.65813287e-06 1.14763517e-05 1.24362825e-05 1.24941596e-05 1.16881566e-05 1.01321500e-05 8.00287409e-06 5.52183962e-06 2.93382119e-06 4.83968268e-07 -1.60434502e-06 -3.14895176e-06 -4.02393585e-06 -4.16906901e-06 -3.59297090e-06 -2.36991373e-06 -6.30772748e-07 1.45085968e-06 3.67597147e-06 5.83915013e-06 7.74753236e-06 9.23795679e-06 1.01908132e-05 1.05394325e-05 1.02743073e-05 9.44193056e-06 8.13853765e-06 6.49949933e-06 4.68548456e-06 2.86677495e-06 1.20723699e-06 -1.50559297e-07 -1.09774049e-06 -1.56798644e-06 -1.54214296e-06 -1.04830522e-06 -1.57514943e-07 1.02438355e-06 2.36784473e-06 3.73255088e-06 4.98090514e-06 5.99081314e-06 6.66658440e-06 6.94699758e-06 6.80986809e-06 6.27280453e-06 5.39020629e-06 4.24690504e-06 2.94915437e-06 1.61389862e-06 3.57384714e-07 -7.15790442e-07 -1.52217877e-06 -2.00667571e-06 -2.14680334e-06 -1.95376719e-06 -1.47028589e-06 -7.65497636e-07 7.24855309e-08 9.45598696e-07 1.75551722e-06 2.41308154e-06 2.84656567e-06 3.00803662e-06 2.87725473e-06 2.46281415e-06 1.80049323e-06 9.49051289e-07 -1.60555710e-08 -1.01038151e-06 -1.94884514e-06 -2.75391439e-06 -3.36284365e-06 -3.73329587e-06 -3.84685432e-06 -3.71014331e-06 -3.35351290e-06 -2.82747710e-06 -2.19730498e-06 -1.53633081e-06 -9.18658053e-07 -4.11973059e-07 -7.11561571e-08 6.67153508e-08 -1.44741511e-08 -3.08817569e-07 -7.89473561e-07 -1.41174873e-06 -2.11782987e-06 -2.84267235e-06 -3.52045072e-06 -4.09093772e-06 -4.50519845e-06 -4.73006715e-06 -4.75100200e-06 -4.57307912e-06 -4.22007100e-06 -3.73174002e-06 -3.15964675e-06 -2.56190930e-06 -1.99744150e-06 -1.52023675e-06 -1.17424800e-06 -9.89345341e-07 -9.78718994e-07 -1.13794842e-06 -1.44579344e-06 -1.86659605e-06 -2.35402847e-06 -2.85579896e-06 -3.31884168e-06 -3.69448017e-06 -3.94306617e-06 -4.03765612e-06 -3.96638870e-06 -3.73335865e-06 -3.35793119e-06 -2.87259257e-06 -2.31957205e-06 -1.74658440e-06 -1.20212065e-06 -7.30750419e-07 -3.68889427e-07 -1.41432829e-07 -5.95639946e-08 -1.19929436e-07 -3.05235254e-07 -5.86182288e-07 -9.24529305e-07 -1.27696849e-06 -1.59942441e-06 -1.85135365e-06 -1.99962928e-06 -2.02164195e-06 -1.90733073e-06 -1.65996563e-06 -1.29562680e-06 -8.41452458e-07 -3.32845280e-07 1.90075664e-07 6.86422055e-07 1.11849451e-06 1.45536898e-06 1.67577050e-06 1.76996805e-06 1.74052261e-06 1.60183426e-06 1.37855109e-06 1.10301114e-06 8.11980066e-07 5.43010430e-07 3.30780569e-07 2.03767204e-07 1.81568385e-07 2.73125722e-07 4.76004223e-07 7.76783563e-07 1.15250633e-06 1.57302770e-06 2.00402602e-06 2.41037364e-06 2.75953690e-06 3.02467616e-06 3.18715061e-06 3.23819430e-06 3.17961322e-06 3.02345016e-06 2.79066421e-06 2.50896672e-06 2.21003452e-06 1.92637881e-06 1.68817689e-06 1.52037378e-06 1.44033007e-06 1.45623587e-06 1.56643390e-06 1.75970462e-06 2.01647304e-06 2.31080813e-06 2.61301108e-06 2.89253435e-06 3.12094524e-06 3.27464698e-06 3.33709755e-06 3.30031875e-06 3.16555876e-06 2.94305548e-06 2.65093514e-06 2.31336393e-06 1.95814081e-06 1.61397144e-06 1.30769054e-06 1.06170196e-06 8.91880768e-07 8.06134435e-07 8.03753566e-07 8.75605133e-07 1.00513882e-06 1.17009909e-06 1.34476880e-06 1.50252075e-06 1.61842703e-06 1.67167305e-06 1.64754551e-06 1.53880725e-06 1.34633351e-06 1.07895716e-06 7.52547015e-07 3.88417721e-07 1.12324714e-08 -3.53392698e-07 -6.81348242e-07 -9.52315821e-07 -1.15165985e-06 -1.27174790e-06 -1.31257926e-06 -1.28166904e-06 -1.19320797e-06 -1.06658743e-06 -9.24439670e-07 -7.90388367e-07 -6.86729990e-07 -6.32271016e-07 -6.40528074e-07 -7.18460856e-07 -8.65854122e-07 -1.07540124e-06 -1.33347325e-06 -1.62149148e-06 -1.91776440e-06 -2.19960609e-06 -2.44552858e-06 -2.63729546e-06 -2.76164003e-06 -2.81148565e-06 -2.78655599e-06 -2.69332289e-06 -2.54430416e-06 -2.35678624e-06 -2.15110130e-06 -1.94863007e-06 -1.76972623e-06 -1.63176363e-06 -1.54749362e-06 -1.52386777e-06 -1.56143466e-06 -1.65436281e-06 -1.79108086e-06 -1.95546649e-06 -2.12846344e-06 -2.28996586e-06 -2.42078510e-06 -2.50450812e-06 -2.52906903e-06 -2.48788492e-06 -2.38045085e-06 -2.21234203e-06 -1.99462907e-06 -1.74276874e-06 -1.47508295e-06 -1.21097665e-06 -9.69069848e-07 -7.65424562e-07 -6.12037287e-07 -5.15739607e-07 -4.77609042e-07 -4.92941825e-07 -5.51784496e-07 -6.39967325e-07 -7.40534676e-07 -8.35430126e-07 -9.07271038e-07 -9.41040217e-07 -9.25532091e-07 -8.54416097e-07 -7.26818334e-07 -5.47370008e-07 -3.25723197e-07 -7.55858995e-08 1.86625773e-07 4.43384358e-07 6.77740156e-07 8.74938666e-07 1.02381085e-06 1.11780415e-06 1.15555815e-06 1.14097368e-06 1.08277355e-06 9.93602203e-07 8.88755705e-07 7.84668150e-07 6.97303130e-07 6.40606445e-07 6.25168973e-07 6.57226851e-07 7.38092404e-07 8.64066728e-07 1.02683789e-06 1.21432175e-06 1.41186008e-06 1.60365693e-06 1.77431228e-06 1.91030405e-06 2.00127557e-06 2.04100620e-06 2.02797403e-06 1.96546017e-06 1.86118864e-06 1.72654093e-06 1.57542485e-06 1.42291023e-06 1.28376506e-06 1.17103466e-06 1.09480049e-06 1.06123698e-06 1.07205473e-06 1.12438047e-06 1.21108139e-06 1.32149858e-06 1.44251512e-06 1.55985256e-06 1.65946866e-06 1.72892038e-06 1.75856074e-06 1.74245545e-06 1.67893311e-06 1.57071908e-06 1.42464364e-06 1.25095639e-06 1.06231639e-06 8.72558485e-07 6.95356839e-07 5.42915627e-07 4.24813150e-07 3.47109661e-07 3.11802803e-07 3.16680286e-07 3.55580622e-07 4.19033247e-07 4.95212931e-07 5.71113639e-07 6.33826540e-07 6.71797824e-07 6.75944971e-07 6.40524806e-07 5.63671551e-07 4.47555612e-07 2.98150943e-07 1.24636666e-07 -6.15062180e-08 -2.47613252e-07 -4.21060285e-07 -5.70473500e-07 -6.86808933e-07 -7.64198300e-07 -8.00481341e-07 -7.97375834e-07 -7.60271821e-07 -6.97673018e-07 -6.20342210e-07 -5.40235653e-07 -4.69331104e-07 -4.18463584e-07 -3.96281289e-07 -4.08421564e-07 -4.56984777e-07 -5.40354536e-07 -6.53378873e-07 -7.87891996e-07 -9.33523503e-07 -1.07871460e-06 -1.21184151e-06 -1.32233669e-06 -1.40169953e-06 -1.44429982e-06 -1.44789797e-06 -1.41383383e-06 -1.34686872e-06 -1.25469836e-06 -1.14718648e-06 -1.03539534e-06 -9.30508281e-07 -8.42749319e-07 -7.80404194e-07 -7.49036596e-07 -7.50973818e-07 -7.85109458e-07 -8.47039753e-07 -9.29517841e-07 -1.02317960e-06 -1.11746883e-06 -1.20167096e-06 -1.26595440e-06 -1.30231903e-06 -1.30536077e-06 -1.27277978e-06 -1.20558510e-06 -1.10797823e-06 -9.86929317e-07 -8.51489182e-07 -7.11905585e-07 -5.78630636e-07 -4.61315999e-07 -3.67893066e-07 -3.03826329e-07 -2.71610779e-07 -2.70560097e-07 -2.96903908e-07 -3.44182427e-07 -4.03898148e-07 -4.66359715e-07 -5.21635003e-07 -5.60520519e-07 -5.75433304e-07 -5.61139726e-07 -5.15251911e-07 -4.38445522e-07 -3.34379848e-07 -2.09330075e-07 -7.15693294e-08 6.94380016e-08 2.03952369e-07 3.22895306e-07 4.18715197e-07 4.86099457e-07 5.22465386e-07 5.28183885e-07 5.06516316e-07 4.63272660e-07 4.06225990e-07 3.44341587e-07 2.86896486e-07 2.42575333e-07 2.18630080e-07 2.20184284e-07 2.49748221e-07 3.06990199e-07 3.88784383e-07 4.89528584e-07 6.01699420e-07 7.16589574e-07 8.25154601e-07 9.18886754e-07 9.90631171e-07 1.03526594e-06 1.05018132e-06 1.03551310e-06 9.94109375e-07 9.31235629e-07 8.54048510e-07 7.70890725e-07 6.90476367e-07 6.21046190e-07 5.69574641e-07 5.41104935e-07 5.38275548e-07 5.61082588e-07 6.06899422e-07 6.70749902e-07 7.45807083e-07 8.24067718e-07 8.97136159e-07 9.57041157e-07 9.97006429e-07 1.01210079e-06 9.99705845e-07 9.59757242e-07 8.94737653e-07 8.09423823e-07 7.10413740e-07 6.05481067e-07 5.02820353e-07 4.10256688e-07 3.34496389e-07 2.80490879e-07 2.50974457e-07 2.46219493e-07 2.64031285e-07 2.99981485e-07 3.47855973e-07 4.00272510e-07 4.49407327e-07 4.87759749e-07 5.08880676e-07 5.07994753e-07 4.82456771e-07 4.31999234e-07 3.58748525e-07 2.67009559e-07 1.62841220e-07 5.34649426e-08 -5.34353423e-08 -1.50453568e-07 -2.31170381e-07 -2.90762193e-07 -3.26452205e-07 -3.37760825e-07 -3.26532559e-07 -2.96738188e-07 -2.54072789e-07 -2.05389724e-07 -1.58026366e-07 -1.19087399e-07 -9.47552438e-08 -8.96940892e-08 -1.06604557e-07 -1.45971103e-07 -2.06025387e-07 -2.82927787e-07 -3.71148201e-07 -4.64008066e-07 -5.54330235e-07 -6.35133225e-07 -7.00302466e-07 -7.45173822e-07 -7.66973514e-07 -7.65072823e-07 -7.41034084e-07 -6.98444797e-07 -6.42557213e-07 -5.79769379e-07 -5.16998805e-07 -4.61009927e-07 -4.17760650e-07 -3.91831029e-07 -3.85988795e-07 -4.00932910e-07 -4.35238841e-07 -4.85509639e-07 -5.46716978e-07 -6.12698035e-07 -6.76759251e-07 -7.32327966e-07 -7.73588661e-07 -7.96042379e-07 -7.96935719e-07 -7.75518698e-07 -7.33107585e-07 -6.72947762e-07 -5.99891073e-07 -5.19919924e-07 -4.39565051e-07 -3.65273836e-07 -3.02790547e-07 -2.56608292e-07 -2.29545285e-07 -2.22485591e-07 -2.34308490e-07 -2.62012141e-07 -3.01018467e-07 -3.45628720e-07 -3.89584805e-07 -4.26681474e-07 -4.51369917e-07 -4.59294445e-07 -4.47710754e-07 -4.15746038e-07 -3.64476689e-07 -2.96817133e-07 -2.17231626e-07 -1.31297870e-07 -4.51654942e-08 3.50376742e-08 1.03793852e-07 1.56721231e-07 1.90987127e-07 2.05569046e-07 2.01339318e-07 1.80966117e-07 1.48641488e-07 1.09663660e-07 6.99148510e-08 3.52856523e-08 1.11019296e-08 1.60964649e-09 9.56708739e-09 3.59832997e-08 8.00272321e-08 1.39115390e-07 2.09168547e-07 2.85011757e-07 3.60878184e-07 4.30967499e-07 4.90004530e-07 5.33744177e-07 5.59374081e-07 5.65776691e-07 5.53626161e-07 5.25311642e-07 4.84695340e-07 4.36729631e-07 3.86971046e-07 3.41038659e-07 3.04069561e-07 2.80224066e-07 2.72288225e-07 2.81411523e-07 3.07004403e-07 3.46804638e-07 3.97105205e-07 4.53120776e-07 5.09456618e-07 5.60634022e-07 6.01621161e-07 6.28318001e-07 6.37948665e-07 6.29323784e-07 6.02948177e-07 5.60964285e-07 5.06937707e-07 4.45506398e-07 3.81928199e-07 3.21570958e-07 2.69394861e-07 2.29477037e-07 2.04624192e-07 1.96110232e-07 2.03563573e-07 2.25014252e-07 2.57095404e-07 2.95378833e-07 3.34811485e-07 3.70210122e-07 3.96766032e-07 4.10510925e-07 4.08699180e-07 3.90069908e-07 3.54964126e-07 3.05286457e-07 2.44315880e-07 1.76384606e-07 1.06456795e-07 3.96483912e-08 -1.92652275e-08 -6.63061062e-08 -9.86711027e-08 -1.14993738e-07 -1.15465793e-07 -1.01807632e-07 -7.70908979e-08 -4.54314990e-08 -1.15832417e-08 1.95280854e-08 4.32848159e-08 5.58251999e-08 5.44157553e-08 3.77125522e-08 5.88673560e-09 -3.93971668e-08 -9.51473024e-08 -1.57338134e-07 -2.21302623e-07 -2.82184542e-07 -3.35406875e-07 -3.77110948e-07 -4.04523967e-07 -4.16219811e-07 -4.12248383e-07 -3.94121697e-07 -3.64658755e-07 -3.27704935e-07 -2.87753656e-07 -2.49507377e-07 -2.17420709e-07 -1.95269886e-07 -1.85790101e-07 -1.90415441e-07 -2.09146048e-07 -2.40554717e-07 -2.81931608e-07 -3.29552389e-07 -3.79043260e-07 -4.25807101e-07 -4.65469224e-07 -4.94299516e-07 -5.09570305e-07 -5.09815628e-07 -4.94967326e-07 -4.66355421e-07 -4.26573385e-07 -3.79222006e-07 -3.28557199e-07 -2.79076290e-07 -2.35083083e-07 -2.00273844e-07 -1.77384162e-07 -1.67930506e-07 -1.72071026e-07 -1.88598459e-07 -2.15065198e-07 -2.48027762e-07 -2.83386475e-07 -3.16787018e-07 -3.44044739e-07 -3.61550564e-07 -3.66619355e-07 -3.57747296e-07 -3.34753849e-07 -2.98795107e-07 -2.52247868e-07 -1.98476243e-07 -1.41503938e-07 -8.56243440e-08 -3.49864173e-08 6.80347083e-09 3.70253130e-08 5.41018829e-08 5.77434204e-08 4.89671214e-08 2.99901527e-08 4.00713624e-09 -2.51258291e-08 -5.32696040e-08 -7.64060119e-08 -9.10282159e-08 -9.44797773e-08 -8.52098486e-08 -6.29202097e-08 -2.85904344e-08 1.56206804e-08 6.65873154e-08 1.20521410e-07 1.73340123e-07 2.21060150e-07 2.60180639e-07 2.88017739e-07 3.02958643e-07 3.04610955e-07 2.93833403e-07 2.72645494e-07 2.44025408e-07 2.11616185e-07 1.79369055e-07 1.51158691e-07 1.30407720e-07 1.19756759e-07 1.20811696e-07 1.33992277e-07 1.58496200e-07 1.92381643e-07 2.32759718e-07 2.76077726e-07 3.18465421e-07 3.56110486e-07 3.85626802e-07 4.04379911e-07 4.10738402e-07 4.04227234e-07 3.85568628e-07 3.56607057e-07 3.20126144e-07 2.79575626e-07 2.38735233e-07 2.01348226e-07 1.70760215e-07 1.49598127e-07 1.39520203e-07 1.41060882e-07 1.53585141e-07 1.75356215e-07 2.03709644e-07 2.35316327e-07 2.66508754e-07 2.93638575e-07 3.13430779e-07 3.23300254e-07 3.21600268e-07 3.07779137e-07 2.82430343e-07 2.47231710e-07 2.04780018e-07 1.58337512e-07 1.11515182e-07 6.79237617e-08 3.08262997e-08 2.82591199e-09 -1.43812435e-08 -2.01641769e-08 -1.50115461e-08 -4.77599946e-10 2.09747122e-08 4.62178361e-08 7.17669212e-08 9.41203444e-08 1.10100363e-07 1.17160953e-07 1.13633191e-07 9.88847211e-08 7.33782586e-08 3.86238895e-08 -2.96974377e-09 -4.83305585e-08 -9.40213323e-08 -1.36572072e-07 -1.72814157e-07 -2.00183943e-07 -2.16966584e-07 -2.22456762e-07 -2.17021133e-07 -2.02056875e-07 -1.79850789e-07 -1.53353014e-07 -1.25887613e-07 -1.00828278e-07 -8.12706849e-08 -6.97331925e-08 -6.79147253e-08 -7.65330031e-08 -9.52584353e-08 -1.22749658e-07 -1.56786858e-07 -1.94489566e-07 -2.32597502e-07 -2.67787045e-07 -2.96992563e-07 -3.17701514e-07 -3.28194871e-07 -3.27709864e-07 -3.16509614e-07 -2.95853315e-07 -2.67870275e-07 -2.35350386e-07 -2.01471649e-07 -1.69491374e-07 -1.42431053e-07 -1.22785444e-07 -1.12283863e-07 -1.11726591e-07 -1.20911877e-07 -1.38660236e-07 -1.62933278e-07 -1.91035185e-07 -2.19877004e-07 -2.46277926e-07 -2.67274266e-07 -2.80406211e-07 -2.83954704e-07 -2.77105748e-07 -2.60026527e-07 -2.33846368e-07 -2.00544734e-07 -1.62757502e-07 -1.23520572e-07 -8.59758581e-08 -5.30682739e-08 -2.72630283e-08 -1.03105097e-08 -3.08129353e-09 -5.48694842e-09 -1.64939455e-08 -3.42289458e-08 -5.61649065e-08
4.36223501e-05 3.52015204e-05 2.13083809e-05 3.53256135e-06 -1.60277512e-05 -3.49443110e-05 -5.06669097e-05 -6.07443340e-05 -6.30404590e-05 -5.59280420e-05 -3.84445827e-05 -1.03975277e-05 2.75898803e-05 7.40961623e-05 1.26981659e-04 1.83525260e-04 2.40607577e-04 2.94926712e-04 3.43230252e-04 3.82545915e-04 4.10393409e-04 4.24961558e-04 4.25237513e-04 4.11078575e-04 3.83221583e-04 3.43229636e-04 2.93380641e-04 2.36506529e-04 1.75795605e-04 1.14573108e-04 5.60764299e-05 3.24161074e-06 -4.14834790e-05 -7.62861560e-05 -1.00086331e-04 -1.12578461e-04 -1.14216555e-04 -1.06145083e-04 -9.00826859e-05 -6.81689601e-05 -4.27871173e-05 -1.63767572e-05 8.74870834e-06 3.05662894e-05 4.74775117e-05 5.84033306e-05 6.28342123e-05 6.08334487e-05 5.29955212e-05 4.03648118e-05 2.43228927e-05 6.45480444e-06 -1.15940051e-05 -2.82581312e-05 -4.21787984e-05 -5.23069167e-05 -5.79752532e-05 -5.89351929e-05 -5.53566579e-05 -4.77928480e-05 -3.71143097e-05 -2.44192030e-05 -1.09283415e-05 2.12549475e-06 1.36043718e-05 2.25592494e-05 2.83038012e-05 3.04625477e-05 2.89902372e-05 2.41619678e-05 1.65360591e-05 6.89393201e-06 -3.83693985e-06 -1.46697164e-05 -2.46466689e-05 -3.29217346e-05 -3.88302265e-05 -4.19401324e-05 -4.20812268e-05 -3.93502736e-05 -3.40927280e-05 -2.68633677e-05 -1.83700301e-05 -9.40595524e-06 -7.77035583e-07 6.76949577e-06 1.26087543e-05 1.62889597e-05 1.75652519e-05 1.64141787e-05 1.30282293e-05 7.79156249e-06 1.23967966e-06 -5.99288282e-06 -1.32318536e-05 -1.98240752e-05 -2.51944982e-05 -2.88944292e-05 -3.06370640e-05 -3.03175859e-05 -2.80165497e-05 -2.39867864e-05 -1.86255097e-05 -1.24345534e-05 -5.97262890e-06 1.95929633e-07 5.55129014e-06 9.66272218e-06 1.22238985e-05 1.30760664e-05 1.22174156e-05 9.79824456e-06 6.10279601e-06 1.51978521e-06 -3.49541271e-06 -8.46330442e-06 -1.29236272e-05 -1.64756316e-05 -1.88118174e-05 -1.97423268e-05 -1.92081201e-05 -1.72821074e-05 -1.41585122e-05 -1.01317768e-05 -5.56721253e-06 -8.66264543e-07 3.57034707e-06 7.37825979e-06 1.02607361e-05 1.20129136e-05 1.25370938e-05 1.18479844e-05 1.00677423e-05 7.41158066e-06 4.16552113e-06 6.58529990e-07 -2.76829337e-06 -5.79262400e-06 -8.13914432e-06 -9.60265738e-06 -1.00641712e-05 -9.49873500e-06 -7.97458692e-06 -5.64396738e-06 -2.72668993e-06 5.11821452e-07 3.78587528e-06 6.81584635e-06 9.35309684e-06 1.12012851e-05 1.22322579e-05 1.23952677e-05 1.17189007e-05 1.03057787e-05 8.32074974e-06 5.97384906e-06 3.49974495e-06 1.13564652e-06 -9.00272306e-07 -2.42799205e-06 -3.32065499e-06 -3.51423263e-06 -3.01115091e-06 -1.87774350e-06 -2.35970318e-07 1.74965295e-06 3.88856199e-06 5.98246525e-06 7.84374405e-06 9.31224506e-06 1.02689806e-05 1.06455841e-05 1.04287954e-05 9.65972910e-06 8.42816866e-06 6.86257702e-06 5.11688739e-06 3.35539958e-06 1.73723950e-06 4.01832050e-07 -5.43302724e-07 -1.03137745e-06 -1.04108351e-06 -5.96950406e-07 2.34569843e-07 1.35278766e-06 2.63339100e-06 3.94090514e-06 5.14177465e-06 6.11682608e-06 6.77196657e-06 7.04617514e-06 6.91612567e-06 6.39711680e-06 5.54034009e-06 4.42685983e-06 3.15897519e-06 1.84986041e-06 6.12513003e-07 -4.50926096e-07 -1.25848431e-06 -1.75546372e-06 -1.91873805e-06 -1.75791942e-06 -1.31337982e-06 -6.51409622e-07 1.42941568e-07 9.74592838e-07 1.74785294e-06 2.37561792e-06 2.78747651e-06 2.93598285e-06 2.80055127e-06 2.38866903e-06 1.73438722e-06 8.94309802e-07 -5.84664457e-08 -1.04182534e-06 -1.97276469e-06 -2.77539325e-06 -3.38802919e-06 -3.76874386e-06 -3.89886032e-06 -3.78412478e-06 -3.45349853e-06 -2.95574759e-06 -2.35421350e-06 -1.72031332e-06 -1.12642525e-06 -6.38858869e-07 -3.11583799e-07 -1.81301609e-07 -2.64302559e-07 -5.55367041e-07 -1.02876895e-06 -1.64123506e-06 -2.33652968e-06 -3.05118564e-06 -3.72080300e-06 -4.28629583e-06 -4.69948608e-06 -4.92752007e-06 -4.95570772e-06 -4.78854570e-06 -4.44886539e-06 -3.97522839e-06 -3.41785863e-06 -2.83353462e-06 -2.27995674e-06 -1.81014420e-06 -1.46740175e-06 -1.28133007e-06 -1.26524374e-06 -1.41521706e-06 -1.71081705e-06 -2.11741891e-06 -2.58984855e-06 -3.07697443e-06 -3.52678606e-06 -3.89145956e-06 -4.13192075e-06 -4.22147498e-06 -4.14817056e-06 -3.91569168e-06 -3.54272220e-06 -3.06087044e-06 -2.51138237e-06 -1.94098308e-06 -1.39726462e-06 -9.24074142e-07 -5.57348014e-07 -3.21786685e-07 -2.28676476e-07 -2.75048521e-07 -4.44232442e-07 -7.07726780e-07 -1.02818221e-06 -1.36318992e-06 -1.66949490e-06 -1.90721947e-06 -2.04368844e-06 -2.05649284e-06 -1.93550864e-06 -1.68369280e-06 -1.31659977e-06 -8.60686539e-07 -3.50589742e-07 1.74345005e-07 6.73933882e-07 1.11104501e-06 1.45513151e-06 1.68507157e-06 1.79105179e-06 1.77532694e-06 1.65180008e-06 1.44448216e-06 1.18499737e-06 9.09390119e-07 6.54553115e-07 4.54627682e-07 3.37724723e-07 3.23278565e-07 4.20279945e-07 6.26545883e-07 9.29081550e-07 1.30548297e-06 1.72622963e-06 2.15763228e-06 2.56514135e-06 2.91669094e-06 3.18575456e-06 3.35382140e-06 3.41206199e-06 3.36203386e-06 3.21537257e-06 2.99251243e-06 2.72057409e-06 2.43063505e-06 2.15465558e-06 1.92236191e-06 1.75838876e-06 1.67995390e-06 1.69528223e-06 1.80292175e-06 1.99200528e-06 2.24342018e-06 2.53176074e-06 2.82786416e-06 3.10167740e-06 3.32517329e-06 3.47503379e-06 3.53484390e-06 3.49659090e-06 3.36133302e-06 3.13898383e-06 2.84724473e-06 2.50979962e-06 2.15395587e-06 1.80796660e-06 1.49829703e-06 1.24709996e-06 1.07014148e-06 9.75371759e-07 9.62270861e-07 1.02202299e-06 1.13849200e-06 1.28989389e-06 1.45099591e-06 1.59562326e-06 1.69922733e-06 1.74126643e-06 1.70717125e-06 1.58970997e-06 1.38962849e-06 1.11551244e-06 7.82893555e-07 4.12695820e-07 2.91791896e-08 -3.42414526e-07 -6.78282766e-07 -9.58315723e-07 -1.16796663e-06 -1.29956274e-06 -1.35293709e-06 -1.33532792e-06 -1.26056429e-06 -1.14762474e-06 -1.01871582e-06 -8.97061554e-07 -8.04620916e-07 -7.59954661e-07 -7.76445994e-07 -8.61042989e-07 -1.01363836e-06 -1.22713937e-06 -1.48821339e-06 -1.77862945e-06 -2.07705966e-06 -2.36116125e-06 -2.60973509e-06 -2.80475129e-06 -2.93304766e-06 -2.98754070e-06 -2.96783739e-06 -2.88019526e-06 -2.73684182e-06 -2.55472596e-06 -2.35382810e-06 -2.15519718e-06 -1.97890692e-06 -1.84212964e-06 -1.75751246e-06 -1.73200930e-06 -1.76627677e-06 -1.85468610e-06 -1.98594337e-06 -2.14425171e-06 -2.31089736e-06 -2.46610188e-06 -2.59095870e-06 -2.66926609e-06 -2.68908049e-06 -2.64384297e-06 -2.53297445e-06 -2.36188763e-06 -2.14142042e-06 -1.88675152e-06 -1.61590821e-06 -1.34801448e-06 -1.10145154e-06 -8.92108933e-07 -7.31894511e-07 -6.27644284e-07 -5.80533455e-07 -5.86040409e-07 -6.34461489e-07 -7.11921287e-07 -8.01775839e-07 -8.86269220e-07 -9.48280970e-07 -9.72994598e-07 -9.49326762e-07 -8.70981386e-07 -7.37030569e-07 -5.51970785e-07 -3.25254056e-07 -7.03444910e-08 1.96604082e-07 4.58317996e-07 6.98067129e-07 9.01260235e-07 1.05681881e-06 1.15819896e-06 1.20396588e-06 1.19786995e-06 1.14842165e-06 1.06801130e-06 9.71662984e-07 8.75546435e-07 7.95392987e-07 7.44969502e-07 7.34757142e-07 7.70960676e-07 8.54940951e-07 9.83121376e-07 1.14737302e-06 1.33583672e-06 1.53409866e-06 1.72660264e-06 1.89816042e-06 2.03541332e-06 2.12810437e-06 2.17003976e-06 2.15964975e-06 2.10009821e-06 1.99893467e-06 1.86732628e-06 1.71894795e-06 1.56864078e-06 1.43097055e-06 1.31882629e-06 1.24219415e-06 1.20722309e-06 1.21567035e-06 1.26477664e-06 1.34757938e-06 1.45362972e-06 1.57004063e-06 1.68276169e-06 1.77795556e-06 1.84334215e-06 1.86938101e-06 1.85017897e-06 1.78403785e-06 1.67359239e-06 1.52552869e-06 1.34991379e-06 1.15920478e-06 9.67035614e-07 7.86900977e-07 6.30864989e-07 5.08419417e-07 4.25600295e-07 3.84446093e-07 3.82846843e-07 4.14795424e-07 4.71013328e-07 5.39887213e-07 6.08623168e-07 6.64505285e-07 6.96136062e-07 6.94538951e-07 6.54017649e-07 5.72691156e-07 4.52655574e-07 2.99760116e-07 1.23022148e-07 -6.62592529e-08 -2.55603115e-07 -4.32551753e-07 -5.85864053e-07 -7.06581679e-07 -7.88866257e-07 -8.30528555e-07 -8.33201055e-07 -8.02140173e-07 -7.45680267e-07 -6.74394992e-07 -6.00049461e-07 -5.34446076e-07 -4.88276481e-07 -4.70090434e-07 -4.85480353e-07 -5.36558555e-07 -6.21775367e-07 -7.36092976e-07 -8.71495384e-07 -1.01778252e-06 -1.16356956e-06 -1.29739325e-06 -1.40881754e-06 -1.48943165e-06 -1.53364510e-06 -1.53920435e-06 -1.50738340e-06 -1.44283249e-06 -1.35310213e-06 -1.24789103e-06 -1.13809268e-06 -1.03473433e-06 -9.47911618e-07 -8.85821909e-07 -8.53988862e-07 -8.54751763e-07 -8.87066867e-07 -9.46637544e-07 -1.02635815e-06 -1.11702628e-06 -1.20825259e-06 -1.28947874e-06 -1.35100418e-06 -1.38492268e-06 -1.38587863e-06 -1.35157139e-06 -1.28296095e-06 -1.18415716e-06 -1.06200564e-06 -9.25412658e-07 -7.84476061e-07 -6.49507793e-07 -5.30043135e-07 -4.33932533e-07 -3.66603122e-07 -3.30560025e-07 -3.25173840e-07 -3.46772695e-07 -3.89027738e-07 -4.43592619e-07 -5.00933312e-07 -5.51266666e-07 -5.85516189e-07 -5.96192578e-07 -5.78114424e-07 -5.28900628e-07 -4.49188558e-07 -3.42558865e-07 -2.15176317e-07 -7.51834024e-08 6.80929425e-08 2.05043489e-07 3.26699811e-07 4.25588993e-07 4.96437842e-07 5.36659666e-07 5.46578127e-07 5.29368423e-07 4.90723505e-07 4.38279549e-07 3.80857901e-07 3.27598067e-07 2.87066306e-07 2.66426142e-07 2.70750524e-07 3.02541127e-07 3.61499784e-07 4.44572392e-07 5.46259157e-07 6.59159326e-07 7.74696173e-07 8.83950888e-07 9.78524077e-07 1.05134140e-06 1.09732590e-06 1.11387297e-06 1.10108336e-06 1.06173353e-06 1.00098780e-06 9.25882040e-07 8.44630298e-07 7.65822587e-07 6.97592084e-07 6.46832455e-07 6.18540568e-07 6.15347288e-07 6.37280399e-07 6.81781010e-07 7.43970140e-07 8.17138014e-07 8.93407311e-07 9.64505062e-07 1.02256788e-06 1.06090250e-06 1.07462830e-06 1.06114072e-06 1.02035170e-06 9.54685552e-07 8.68832231e-07 7.69283447e-07 6.63697850e-07 5.60157789e-07 4.66390168e-07 3.89026922e-07 3.32976325e-07 3.00965143e-07 2.93294748e-07 3.07833380e-07 3.40243729e-07 3.84422301e-07 4.33106741e-07 4.78591278e-07 5.13480465e-07 5.31408091e-07 5.27652003e-07 4.99586073e-07 4.46926656e-07 3.71751053e-07 2.78287615e-07 1.72499250e-07 6.15018831e-08 -4.71248713e-08 -1.46067533e-07 -2.28978280e-07 -2.91076772e-07 -3.29596738e-07 -3.44035144e-07 -3.36181128e-07 -3.09923306e-07 -2.70855468e-07 -2.25720057e-07 -1.81744259e-07 -1.45933533e-07 -1.24391162e-07 -1.21729419e-07 -1.40628712e-07 -1.81586385e-07 -2.42878302e-07 -3.20735589e-07 -4.09718141e-07 -5.03247557e-07 -5.94247034e-07 -6.75825686e-07 -7.41940901e-07 -7.87974833e-07 -8.11169839e-07 -8.10881657e-07 -7.88626951e-07 -7.47921901e-07 -6.93928709e-07 -6.32945373e-07 -5.71788983e-07 -5.17132824e-07 -4.74861610e-07 -4.49507088e-07 -4.43818066e-07 -4.58505611e-07 -4.92186992e-07 -5.41532587e-07 -6.01600322e-07 -6.66324198e-07 -7.29108739e-07 -7.83471277e-07 -8.23669689e-07 -8.45254996e-07 -8.45495846e-07 -8.23634610e-07 -7.80951328e-07 -7.20630462e-07 -6.47444502e-07 -5.67286073e-07 -4.86594680e-07 -4.11734103e-07 -3.48380920e-07 -3.00983189e-07 -2.72341201e-07 -2.63350097e-07 -2.72928291e-07 -2.98137505e-07 -3.34481699e-07 -3.76354934e-07 -4.17594020e-07 -4.52081882e-07 -4.74343038e-07 -4.80073650e-07 -4.66555282e-07 -4.32913032e-07 -3.80193977e-07 -3.11259368e-07 -2.30502075e-07 -1.43417569e-07 -5.60707768e-08 2.54890944e-08 9.58088797e-08 1.50550874e-07 1.86901487e-07 2.03830264e-07 2.02175095e-07 1.84546373e-07 1.55060395e-07 1.18928762e-07 8.19442750e-08 4.99136501e-08 2.80921652e-08 2.06749127e-08 3.03935186e-08 5.82567259e-08 1.03459128e-07 1.63465926e-07 2.34264551e-07 3.10757879e-07 3.87260264e-07 4.58047838e-07 5.17909608e-07 5.62646042e-07 5.89467268e-07 5.97252922e-07 5.86649314e-07 5.59995396e-07 5.21085665e-07 4.74793798e-07 4.26594182e-07 3.82028166e-07 3.46166926e-07 3.23122903e-07 3.15656777e-07 3.24917455e-07 3.50339473e-07 3.89706890e-07 4.39376580e-07 4.94638459e-07 5.50177087e-07 6.00589470e-07 6.40908676e-07 6.67082616e-07 6.76361961e-07 6.67560136e-07 6.41160980e-07 5.99264454e-07 5.45376530e-07 4.84064384e-07 4.20510969e-07 3.60012562e-07 3.07468145e-07 2.66910055e-07 2.41121037e-07 2.31374262e-07 2.37320794e-07 2.57034598e-07 2.87209882e-07 3.23490909e-07 3.60901653e-07 3.94333255e-07 4.19041812e-07 4.31108334e-07 4.27816574e-07 4.07912627e-07 3.71721824e-07 3.21112347e-07 2.59309885e-07 1.90582015e-07 1.19823518e-07 5.20832003e-08 -7.92169219e-09 -5.62564945e-08 -9.01421307e-08 -1.08214466e-07 -1.10645518e-07 -9.91155321e-08 -7.66393869e-08 -4.72648828e-08 -1.56727442e-08 1.32824760e-08 3.50458909e-08 4.58043126e-08 4.28542382e-08 2.48605846e-08 -8.01829524e-09 -5.41507193e-08 -1.10594233e-07 -1.73384175e-07 -2.37919709e-07 -2.99409513e-07 -3.53333729e-07 -3.95877425e-07 -4.24293805e-07 -4.37162418e-07 -4.34517909e-07 -4.17837542e-07 -3.89889392e-07 -3.54456613e-07 -3.15965040e-07 -2.79050643e-07 -2.48108949e-07 -2.26870091e-07 -2.18040452e-07 -2.23045218e-07 -2.41896241e-07 -2.73197353e-07 -3.14285939e-07 -3.61496411e-07 -4.10519488e-07 -4.56822070e-07 -4.96086822e-07 -5.24628828e-07 -5.39749176e-07 -5.39991576e-07 -5.25277659e-07 -4.96908502e-07 -4.57432855e-07 -4.10395478e-07 -3.59990509e-07 -3.10653836e-07 -2.66634199e-07 -2.31584570e-07 -2.08213252e-07 -1.98028126e-07 -2.01198312e-07 -2.16546065e-07 -2.41669047e-07 -2.73180504e-07 -3.07043570e-07 -3.38966893e-07 -3.64823035e-07 -3.81049071e-07 -3.84990730e-07 -3.75157066e-07 -3.51361455e-07 -3.14735834e-07 -2.67617394e-07 -2.13319305e-07 -1.55808178e-07 -9.93199064e-08 -4.79513261e-08 -5.26727774e-09 2.60389943e-08 4.43995307e-08 4.95153178e-08 4.23765453e-08 2.51581010e-08 1.00099850e-09 -2.62985817e-08 -5.26621230e-08 -7.41271282e-08 -8.72323500e-08 -8.93527029e-08 -7.89516987e-08 -5.57273794e-08 -2.06381284e-08 2.41935770e-08 7.56895962e-08 1.30116064e-07 1.83445405e-07 2.31745139e-07 2.71555738e-07 3.00221066e-07 3.16139664e-07 3.18912943e-07 3.09376439e-07 2.89511659e-07 2.62247582e-07 2.31171537e-07 2.00177829e-07 1.73088389e-07 1.53282263e-07 1.43369723e-07 1.44942332e-07 1.58422764e-07 1.83028461e-07 2.16852124e-07 2.57050701e-07 3.00124125e-07 3.42256422e-07 3.79685911e-07 4.09068583e-07 4.27799524e-07 4.34261503e-07 4.27977009e-07 4.09649466e-07 3.81090148e-07 3.45038373e-07 3.04892844e-07 2.64380530e-07 2.27195366e-07 1.96641880e-07 1.75318158e-07 1.64868644e-07 1.65830376e-07 1.77587074e-07 1.98435084e-07 2.25754247e-07 2.56266740e-07 2.86358425e-07 3.12431376e-07 3.31253325e-07 3.40270251e-07 3.37852049e-07 3.23447796e-07 2.97636006e-07 2.62065478e-07 2.19292924e-07 1.72533549e-07 1.25349072e-07 8.13036504e-08 4.36210975e-08 1.48765600e-08 -3.24769284e-09 -1.01190346e-08 -6.20902170e-09 6.95910980e-09 2.69644449e-08 5.07285436e-08 7.48181422e-08 9.57808506e-08 1.10481228e-07 1.16404733e-07 1.11900277e-07 9.63381989e-08 7.01687320e-08 3.48757451e-08 -7.16932255e-09 -5.29387763e-08 -9.90424939e-08 -1.42055581e-07 -1.78848020e-07 -2.06884431e-07 -2.24465070e-07 -2.30885023e-07 -2.26496550e-07 -2.12668959e-07 -1.91650348e-07 -1.66344984e-07 -1.40028248e-07 -1.16026946e-07 -9.73960914e-08 -8.66234098e-08 -8.53900493e-08 -9.44103895e-08 -1.13366118e-07 -1.40940545e-07 -1.74949418e-07 -2.12555176e-07 -2.50543563e-07 -2.85635591e-07 -3.14804532e-07 -3.35567239e-07 -3.46221759e-07 -3.46008453e-07 -3.35179374e-07 -3.14969579e-07 -2.87473554e-07 -2.55439103e-07 -2.21998987e-07 -1.90366524e-07 -1.63524735e-07 -1.43939151e-07 -1.33321932e-07 -1.32469918e-07 -1.41191955e-07 -1.58332167e-07 -1.81886504e-07 -2.09200922e-07 -2.37231679e-07 -2.62842304e-07 -2.83108379e-07 -2.95600598e-07 -2.98618831e-07 -2.91354741e-07 -2.73967517e-07 -2.47565761e-07 -2.14097654e-07 -1.76160405e-07 -1.36747738e-07 -9.89601011e-08 -6.57057627e-08 -3.94217567e-08 -2.18415762e-08 -1.38318919e-08 -1.53138090e-08 -2.52759280e-08 -4.18775717e-08 -6.26318227e-08
8.23441972e-05 7.10320577e-05 5.21729019e-05 2.75984189e-05 -2.61591225e-07 -2.85736965e-05 -5.43284825e-05 -7.45837381e-05 -8.67043889e-05 -8.85806022e-05 -7.88072390e-05 -5.68107834e-05 -2.29139380e-05 2.16671068e-05 7.48926221e-05 1.34031222e-04 1.95843760e-04 2.56805389e-04 3.13349158e-04 3.62112985e-04 4.00171750e-04 4.25237514e-04 4.35813439e-04 4.31290617e-04 4.11981391e-04 3.79087607e-04 3.34607089e-04 2.81186182e-04 2.21930070e-04 1.60185512e-04 9.93123595e-05 4.24606983e-05 -7.63035613e-06 -4.87982151e-05 -7.95757578e-05 -9.92564881e-05 -1.07902981e-04 -1.06300045e-04 -9.58581310e-05 -7.84761177e-05 -5.63753193e-05 -3.19183615e-05 -7.42719243e-06 1.49859796e-05 3.35625653e-05 4.70064762e-05 5.45513134e-05 5.59826993e-05 5.16162346e-05 4.22350344e-05 2.89938199e-05 1.32988888e-05 -3.32520353e-06 -1.93708405e-05 -3.34733737e-05 -4.45181847e-05 -5.17209672e-05 -5.46759654e-05 -5.33697723e-05 -4.81612460e-05 -3.97308789e-05 -2.90053511e-05 -1.70648121e-05 -5.04155012e-06 5.98094843e-06 1.50599706e-05 2.14691320e-05 2.47517788e-05 2.47486263e-05 2.15983783e-05 1.57124277e-05 7.72692232e-06 -1.56271483e-06 -1.12784124e-05 -2.05401219e-05 -2.85433603e-05 -3.46270024e-05 -3.83258012e-05 -3.94036523e-05 -3.78654423e-05 -3.39472652e-05 -2.80866828e-05 -2.08763856e-05 -1.30059339e-05 -5.19713027e-06 1.86106480e-06 7.57234037e-06 1.14824934e-05 1.33145554e-05 1.29870016e-05 1.06140348e-05 6.48854538e-06 1.04985395e-06 -5.16038943e-06 -1.15498468e-05 -1.75298528e-05 -2.25675941e-05 -2.62315657e-05 -2.82265055e-05 -2.84150666e-05 -2.68247481e-05 -2.36399597e-05 -1.91804148e-05 -1.38682184e-05 -8.18694156e-06 -2.63657768e-06 2.31148493e-06 6.25547431e-06 8.89671476e-06 1.00628422e-05 9.71902075e-06 7.96654924e-06 5.02938505e-06 1.23017410e-06 -3.04174349e-06 -7.36724419e-06 -1.13358018e-05 -1.45818687e-05 -1.68160763e-05 -1.78486351e-05 -1.76030943e-05 -1.61195376e-05 -1.35472659e-05 -1.01279539e-05 -6.17108967e-06 -2.02413724e-06 1.95974030e-06 5.45343120e-06 8.18427352e-06 9.95666437e-06 1.06670386e-05 1.03101173e-05 8.97614326e-06 6.83963988e-06 4.14097216e-06 1.16259576e-06 -1.79770230e-06 -4.45407001e-06 -6.55789575e-06 -7.91893916e-06 -8.42051979e-06 -8.02758701e-06 -6.78717366e-06 -4.82143846e-06 -2.31416423e-06 5.07857417e-07 3.39670850e-06 6.10641070e-06 8.41505169e-06 1.01440007e-05 1.11725690e-05 1.14469375e-05 1.09827281e-05 9.86119708e-06 8.21960234e-06 6.23681368e-06 4.11562875e-06 2.06351246e-06 2.73564438e-07 -1.09255955e-06 -1.91828034e-06 -2.14115306e-06 -1.75667485e-06 -8.16669182e-07 5.77425118e-07 2.28557638e-06 4.14334105e-06 5.97779790e-06 7.62371518e-06 8.93845841e-06 9.81431066e-06 1.01871584e-05 1.00408641e-05 9.40706717e-06 8.36058319e-06 7.01097323e-06 5.49119013e-06 3.94444902e-06 2.51059686e-06 1.31326112e-06 4.48943834e-07 -2.09901477e-08 -7.47819778e-08 2.69094654e-07 9.55081135e-07 1.89703829e-06 2.98739064e-06 4.10797014e-06 5.14148982e-06 5.98255299e-06 6.54718133e-06 6.78001571e-06 6.65858839e-06 6.19435830e-06 5.43051508e-06 4.43686050e-06 3.30234184e-06 2.12601482e-06 1.00733841e-06 3.67391431e-08 -7.12670670e-07 -1.19147232e-06 -1.37787097e-06 -1.27887821e-06 -9.28717034e-07 -3.84683778e-07 2.79064554e-07 9.79145402e-07 1.63123985e-06 2.15822721e-06 2.49739387e-06 2.60605509e-06 2.46509775e-06 2.08016407e-06 1.48042873e-06 7.15152587e-07 -1.51596309e-07 -1.04749932e-06 -1.89915910e-06 -2.63918292e-06 -3.21250072e-06 -3.58133179e-06 -3.72835862e-06 -3.65784938e-06 -3.39467354e-06 -2.98135860e-06 -2.47352004e-06 -1.93414415e-06 -1.42730224e-06 -1.01191452e-06 -7.36162984e-07 -6.33075258e-07 -7.17677019e-07 -9.85950068e-07 -1.41565427e-06 -1.96889094e-06 -2.59612045e-06 -3.24121383e-06 -3.84702764e-06 -4.36095308e-06 -4.73990451e-06 -4.95427877e-06 -4.99052574e-06 -4.85211230e-06 -4.55882151e-06 -4.14449000e-06 -3.65343541e-06 -3.13594612e-06 -2.64328854e-06 -2.22272386e-06 -1.91301543e-06 -1.74085043e-06 -1.71850299e-06 -1.84293937e-06 -2.09642266e-06 -2.44852904e-06 -2.85935248e-06 -3.28356538e-06 -3.67492574e-06 -3.99078684e-06 -4.19617345e-06 -4.26703896e-06 -4.19240394e-06 -3.97519061e-06 -3.63169676e-06 -3.18978533e-06 -2.68598820e-06 -2.16182409e-06 -1.65970094e-06 -1.21880629e-06 -8.71383186e-07 -6.39745046e-07 -5.34304648e-07 -5.52790204e-07 -6.80703372e-07 -8.92953326e-07 -1.15648843e-06 -1.43365389e-06 -1.68593817e-06 -1.87773924e-06 -1.97978598e-06 -1.97188967e-06 -1.84477044e-06 -1.60079744e-06 -1.25358894e-06 -8.26529608e-07 -3.50366129e-07 1.39871595e-07 6.08314911e-07 1.02172764e-06 1.35266787e-06 1.58203951e-06 1.70079629e-06 1.71064676e-06 1.62370761e-06 1.46115513e-06 1.25102056e-06 1.02535571e-06 8.17052522e-07 6.56629378e-07 5.69295360e-07 5.72572282e-07 6.74696020e-07 8.73940187e-07 1.15891392e-06 1.50979055e-06 1.90033492e-06 2.30052138e-06 2.67948100e-06 3.00848817e-06 3.26369723e-06 3.42836815e-06 3.49437329e-06 3.46284989e-06 3.34394708e-06 3.15570482e-06 2.92218517e-06 2.67104714e-06 2.43080729e-06 2.22805529e-06 2.08489444e-06 2.01685142e-06 2.03145131e-06 2.12758631e-06 2.29572901e-06 2.51895803e-06 2.77468615e-06 3.03691477e-06 3.27878960e-06 3.47520695e-06 3.60521781e-06 3.65400028e-06 3.61421526e-06 3.48662260e-06 3.27990755e-06 3.00974477e-06 2.69720007e-06 2.36663287e-06 2.04330852e-06 1.75095490e-06 1.50950026e-06 1.33320844e-06 1.22938684e-06 1.19778476e-06 1.23073150e-06 1.31399175e-06 1.42824663e-06 1.55104936e-06 1.65906077e-06 1.73034509e-06 1.74650324e-06 1.69443945e-06 1.56759478e-06 1.36653469e-06 1.09884153e-06 7.78330603e-07 4.23673423e-07 5.65682626e-08 -3.00360096e-07 -6.25725310e-07 -9.01399355e-07 -1.11419397e-06 -1.25704531e-06 -1.32959324e-06 -1.33810653e-06 -1.29476880e-06 -1.21640180e-06 -1.12275592e-06 -1.03453819e-06 -9.71371390e-07 -9.49882337e-07 -9.82102688e-07 -1.07433322e-06 -1.22657619e-06 -1.43258423e-06 -1.68051425e-06 -1.95411625e-06 -2.23433648e-06 -2.50117531e-06 -2.73561751e-06 -2.92144783e-06 -3.04677754e-06 -3.10513778e-06 -3.09603885e-06 -3.02494712e-06 -2.90268830e-06 -2.74434084e-06 -2.56773185e-06 -2.39168525e-06 -2.23419388e-06 -2.11069301e-06 -2.03260093e-06 -2.00626463e-06 -2.03240814e-06 -2.10613134e-06 -2.21745351e-06 -2.35234333e-06 -2.49413052e-06 -2.62515885e-06 -2.72851801e-06 -2.78968643e-06 -2.79792694e-06 -2.74730316e-06 -2.63722219e-06 -2.47245603e-06 -2.26264503e-06 -2.02133651e-06 -1.76465624e-06 -1.50974468e-06 -1.27311153e-06 -1.06906817e-06 -9.08388692e-07 -7.97326411e-07 -7.37077248e-07 -7.23737290e-07 -7.48753571e-07 -7.99819558e-07 -8.62124339e-07 -9.19831256e-07 -9.57640845e-07 -9.62286179e-07 -9.23816827e-07 -8.36549412e-07 -6.99596188e-07 -5.16924685e-07 -2.96947206e-07 -5.16843801e-08 2.04412303e-07 4.55861959e-07 6.87642244e-07 8.86619222e-07 1.04278162e-06 1.15016213e-06 1.20735983e-06 1.21761698e-06 1.18844723e-06 1.13085526e-06 1.05822718e-06 9.85002158e-07 9.25255403e-07 8.91330512e-07 8.92652662e-07 9.34835675e-07 1.01916647e-06 1.14251319e-06 1.29766189e-06 1.47404536e-06 1.65878997e-06 1.83797652e-06 1.99799123e-06 2.12683570e-06 2.21526942e-06 2.25767620e-06 2.25257322e-06 2.20271675e-06 2.11479815e-06 1.99876297e-06 1.86682252e-06 1.73225609e-06 1.60812146e-06 1.50599889e-06 1.43488993e-06 1.40037570e-06 1.40411389e-06 1.44371978e-06 1.51303965e-06 1.60278634e-06 1.70147259e-06 1.79654921e-06 1.87563635e-06 1.92772805e-06 1.94425395e-06 1.91989673e-06 1.85308858e-06 1.74614128e-06 1.60500067e-06 1.43865241e-06 1.25823931e-06 1.07597820e-06 9.03982420e-07 7.53104668e-07 6.31911723e-07 5.45888929e-07 4.96949338e-07 4.83292302e-07 4.99622182e-07 5.37702970e-07 5.87192366e-07 6.36672352e-07 6.74775014e-07 6.91294022e-07 6.78174469e-07 6.30286451e-07 5.45909417e-07 4.26882891e-07 2.78411746e-07 1.08547702e-07 -7.26002102e-08 -2.53847715e-07 -4.24013433e-07 -5.72988170e-07 -6.92692127e-07 -7.77828488e-07 -8.26362262e-07 -8.39680363e-07 -8.22420083e-07 -7.81985233e-07 -7.27799240e-07 -6.70369525e-07 -6.20255069e-07 -5.87037729e-07 -5.78396662e-07 -5.99374477e-07 -6.51904480e-07 -7.34642616e-07 -8.43117922e-07 -9.70184419e-07 -1.10672840e-06 -1.24256074e-06 -1.36740659e-06 -1.47189599e-06 -1.54845975e-06 -1.59204477e-06 -1.60058106e-06 -1.57515730e-06 -1.51989031e-06 -1.44150331e-06 -1.34865608e-06 -1.25109362e-06 -1.15869702e-06 -1.08052886e-06 -1.02396567e-06 -9.94000263e-07 -9.92780365e-07 -1.01942604e-06 -1.07014156e-06 -1.13860859e-06 -1.21662052e-06 -1.29489490e-06 -1.36398388e-06 -1.41519428e-06 -1.44142794e-06 -1.43786194e-06 -1.40240419e-06 -1.33588183e-06 -1.24194648e-06 -1.12670744e-06 -9.98130360e-07 -8.65261208e-07 -7.37351850e-07 -6.22972391e-07 -5.29196179e-07 -4.60935650e-07 -4.20492058e-07 -4.07361014e-07 -4.18310705e-07 -4.47723220e-07 -4.88164039e-07 -5.31122978e-07 -5.67853707e-07 -5.90229979e-07 -5.91535698e-07 -5.67112937e-07 -5.14806304e-07 -4.35162187e-07 -3.31365356e-07 -2.08920963e-07 -7.51144695e-08 6.16967165e-08 1.92890250e-07 3.10405821e-07 4.07512051e-07 4.79439640e-07 5.23820558e-07 5.40892220e-07 5.33448609e-07 5.06544870e-07 4.66985686e-07 4.22648415e-07 3.81707575e-07 3.51836331e-07 3.39462318e-07 3.49149340e-07 3.83163837e-07 4.41266711e-07 5.20749077e-07 6.16706783e-07 7.22525511e-07 8.30528130e-07 9.32720601e-07 1.02156369e-06 1.09069573e-06 1.13553688e-06 1.15371742e-06 1.14528973e-06 1.11270510e-06 1.06055915e-06 9.95132084e-07 9.23769542e-07 8.54165064e-07 7.93614108e-07 7.48311937e-07 7.22762924e-07 7.19357603e-07 7.38157201e-07 7.76905084e-07 8.31262451e-07 8.95244007e-07 9.61810152e-07 1.02355739e-06 1.07343956e-06 1.10545003e-06 1.11519905e-06 1.10033130e-06 1.06074420e-06 9.98587313e-07 9.18044244e-07 8.24919556e-07 7.26071979e-07 6.28749597e-07 5.39891970e-07 4.65466801e-07 4.09905057e-07 3.75688462e-07 3.63128224e-07 3.70355137e-07 3.93520614e-07 4.27187830e-07 4.64873950e-07 4.99690005e-07 5.25015965e-07 5.35145489e-07 5.25838242e-07 4.94726961e-07 4.41540857e-07 3.68124931e-07 2.78254618e-07 1.77264991e-07 7.15315201e-08 -3.21464789e-08 -1.27199509e-07 -2.07915265e-07 -2.69979255e-07 -3.10876969e-07 -3.30119620e-07 -3.29272756e-07 -3.11786229e-07 -2.82643220e-07 -2.47863393e-07 -2.13909122e-07 -1.87052797e-07 -1.72766633e-07 -1.75193804e-07 -1.96751539e-07 -2.37903730e-07 -2.97123974e-07 -3.71051447e-07 -4.54823364e-07 -5.42550789e-07 -6.27890927e-07 -7.04659992e-07 -7.67427155e-07 -8.12032293e-07 -8.35977952e-07 -8.38658418e-07 -8.21404749e-07 -7.87342540e-07 -7.41077328e-07 -6.88239069e-07 -6.34930614e-07 -5.87134053e-07 -5.50132568e-07 -5.28003609e-07 -5.23231920e-07 -5.36479120e-07 -5.66531157e-07 -6.10427638e-07 -6.63759442e-07 -7.21104831e-07 -7.76561066e-07 -8.24319568e-07 -8.59228754e-07 -8.77290214e-07 -8.76040658e-07 -8.54783376e-07 -8.14647741e-07 -7.58471997e-07 -6.90521720e-07 -6.16072122e-07 -5.40895378e-07 -4.70703087e-07 -4.10598019e-07 -3.64588083e-07 -3.35209137e-07 -3.23292441e-07 -3.27898388e-07 -3.46421943e-07 -3.74858572e-07 -4.08204025e-07 -4.40948524e-07 -4.67617036e-07 -4.83303122e-07 -4.84144775e-07 -4.67696587e-07 -4.33162845e-07 -3.81469823e-07 -3.15171190e-07 -2.38196640e-07 -1.55468932e-07 -7.24270995e-08 5.49753125e-09 7.34016171e-08 1.27376086e-07 1.64873682e-07 1.84942809e-07 1.88305823e-07 1.77275112e-07 1.55515989e-07 1.27680209e-07 9.89462649e-08 7.45114517e-08 5.90850764e-08 5.64318079e-08 6.90090430e-08 9.77328199e-08 1.41894201e-07 1.99233370e-07 2.66163395e-07 3.38121212e-07 4.10011173e-07 4.76697782e-07 5.33499696e-07 5.76637245e-07 6.03590459e-07 6.13333482e-07 6.06423410e-07 5.84935751e-07 5.52253618e-07 5.12731826e-07 4.71269063e-07 4.32830004e-07 4.01963849e-07 3.82365847e-07 3.76523969e-07 3.85484421e-07 4.08758026e-07 4.44375743e-07 4.89087162e-07 5.38681994e-07 5.88402802e-07 6.33408583e-07 6.69244102e-07 6.92269545e-07 7.00009199e-07 6.91385858e-07 6.66818888e-07 6.28177245e-07 5.78592712e-07 5.22152189e-07 4.63499424e-07 4.07385158e-07 3.58209468e-07 3.19600576e-07 2.94070663e-07 2.82781536e-07 2.85442227e-07 3.00347718e-07 3.24554283e-07 3.54173782e-07 3.84757807e-07 4.11734054e-07 4.30852464e-07 4.38597920e-07 4.32529773e-07 4.11515757e-07 3.75838200e-07 3.27162949e-07 2.68374699e-07 2.03295363e-07 1.36313295e-07 7.19596894e-08 1.44733714e-08 -3.26038774e-08 -6.67625061e-08 -8.67588426e-08 -9.27251487e-08 -8.61460837e-08 -6.97045477e-08 -4.70124916e-08 -2.22533184e-08 2.29084987e-10 1.63546692e-08 2.27037945e-08 1.68478434e-08 -2.41776104e-09 -3.49601704e-08 -7.93257160e-08 -1.32884243e-07 -1.92086573e-07 -2.52809622e-07 -3.10755380e-07 -3.61864878e-07 -4.02707073e-07 -4.30805146e-07 -4.44869016e-07 -4.44912027e-07 -4.32241143e-07 -4.09322221e-07 -3.79534018e-07 -3.46835291e-07 -3.15377613e-07 -2.89101603e-07 -2.71355727e-07 -2.64574389e-07 -2.70046165e-07 -2.87794130e-07 -3.16579307e-07 -3.54026272e-07 -3.96858187e-07 -4.41217968e-07 -4.83044127e-07 -5.18464652e-07 -5.44170761e-07 -5.57734488e-07 -5.57839653e-07 -5.44404322e-07 -5.18583426e-07 -4.82651902e-07 -4.39780200e-07 -3.93724432e-07 -3.48461499e-07 -3.07804780e-07 -2.75037606e-07 -2.52599905e-07 -2.41858026e-07 -2.42979609e-07 -2.54925094e-07 -2.75556093e-07 -3.01849609e-07 -3.30196844e-07 -3.56757299e-07 -3.77833648e-07 -3.90231044e-07 -3.91566147e-07 -3.80496275e-07 -3.56846853e-07 -3.21625345e-07 -2.76920852e-07 -2.25699624e-07 -1.71516761e-07 -1.18172373e-07 -6.93457033e-08 -2.82427109e-08 2.70889030e-09 2.20878680e-08 2.96092859e-08 2.61438098e-08 1.36251705e-08 -5.14473408e-09 -2.67737632e-08 -4.76132072e-08 -6.41146782e-08 -7.31755871e-08 -7.24398478e-08 -6.05249338e-08 -3.71536700e-08 -3.17845667e-09 3.95039182e-08 8.81381317e-08 1.39378406e-07 1.89612508e-07 2.35310085e-07 2.73361529e-07 3.01374658e-07 3.17900716e-07 3.22568165e-07 3.16111761e-07 3.00294603e-07 2.77731160e-07 2.51628888e-07 2.25473770e-07 2.02690478e-07 1.86310113e-07 1.78677653e-07 1.81227196e-07 1.94346439e-07 2.17343082e-07 2.48515954e-07 2.85323490e-07 3.24632827e-07 3.63025069e-07 3.97126928e-07 4.23936563e-07 4.41112113e-07 4.47195211e-07 4.41748132e-07 4.25391721e-07 3.99740870e-07 3.67244248e-07 3.30944217e-07 2.94180513e-07 2.60266591e-07 2.32170072e-07 2.12228166e-07 2.01925432e-07 2.01755103e-07 2.11176987e-07 2.28675602e-07 2.51912457e-07 2.77957344e-07 3.03575889e-07 3.25545338e-07 3.40967859e-07 3.47551117e-07 3.43829086e-07 3.29302029e-07 3.04482451e-07 2.70842996e-07 2.30671761e-07 1.86849410e-07 1.42570011e-07 1.01032812e-07 6.51349121e-08 3.71945291e-08 1.87315003e-08 1.03259809e-08 1.15686680e-08 2.11069538e-08 3.67821241e-08 5.58439285e-08 7.52214292e-08 9.18236825e-08 1.02841038e-07 1.06017906e-07 9.98707369e-08 8.38303538e-08 5.82952073e-08 2.45907759e-08 -1.51605551e-08 -5.82461695e-08 -1.01626133e-07 -1.42226678e-07 -1.77235737e-07 -2.04371952e-07 -2.22101241e-07 -2.29780210e-07 -2.27712861e-07 -2.17115481e-07 -1.99993500e-07 -1.78942612e-07 -1.56893727e-07 -1.36826642e-07 -1.21480296e-07 -1.13087608e-07 -1.13160483e-07 -1.22345539e-07 -1.40364224e-07 -1.66042758e-07 -1.97428622e-07 -2.31981961e-07 -2.66823078e-07 -2.99011833e-07 -3.25831804e-07 -3.45051692e-07 -3.55138786e-07 -3.55404052e-07 -3.46065079e-07 -3.28221162e-07 -3.03743282e-07 -2.75089985e-07 -2.45067287e-07 -2.16556053e-07 -1.92233344e-07 -1.74314738e-07 -1.64342426e-07 -1.63039413e-07 -1.70243639e-07 -1.84928058e-07 -2.05304375e-07 -2.29000069e-07 -2.53291252e-07 -2.75368630e-07 -2.92610689e-07 -3.02837645e-07 -3.04521692e-07 -2.96933365e-07 -2.80210130e-07 -2.55340896e-07 -2.24068265e-07 -1.88718336e-07 -1.51974795e-07 -1.16619388e-07 -8.52640070e-08 -6.01003268e-08 -4.26911519e-08 -3.38234673e-08 -3.34371622e-08 -4.06360060e-08 -5.37794771e-08 -7.06462318e-08
1.10623819e-04 9.75588421e-05 7.56535169e-05 4.68315713e-05 1.36547897e-05 -2.08721076e-05 -5.35307314e-05 -8.11352701e-05 -1.00777329e-04 -1.10051131e-04 -1.07242350e-04 -9.14666486e-05 -6.27477708e-05 -2.20295864e-05 2.88785720e-05 8.74190197e-05 1.50456420e-04 2.14489350e-04 2.75887115e-04 3.31134514e-04 3.77066869e-04 4.11078575e-04 4.31290617e-04 4.36665699e-04 4.27063674e-04 4.03234424e-04 3.66749984e-04 3.19882070e-04 2.65435025e-04 2.06547203e-04 1.46475786e-04 8.83808197e-05 3.51238635e-05 -1.09048694e-05 -4.79195580e-05 -7.48239660e-05 -9.12445540e-05 -9.75112791e-05 -9.45897409e-05 -8.39718033e-05 -6.75346370e-05 -4.73800813e-05 -2.56671980e-05 -4.45083873e-06 1.44619790e-05 2.96279962e-05 4.00486279e-05 4.52116103e-05 4.50923629e-05 4.01172424e-05 3.10937365e-05 1.91149989e-05 5.44778277e-06 -8.58630745e-06 -2.17263007e-05 -3.28749063e-05 -4.11814277e-05 -4.60988814e-05 -4.74120589e-05 -4.52358256e-05 -3.99854443e-05 -3.23229435e-05 -2.30853432e-05 -1.32017833e-05 -3.60718073e-06 4.84003486e-06 1.14292729e-05 1.56526368e-05 1.72393729e-05 1.61679282e-05 1.26556444e-05 7.12803676e-06 1.71274047e-07 -7.52723270e-06 -1.52444160e-05 -2.22873093e-05 -2.80532177e-05 -3.20792767e-05 -3.40775098e-05 -3.39529258e-05 -3.18037769e-05 -2.79047008e-05 -2.26749345e-05 -1.66350131e-05 -1.03562391e-05 -4.40767591e-06 6.94549970e-07 4.53124347e-06 6.81379581e-06 7.40491670e-06 6.32509864e-06 3.74478082e-06 -3.65541037e-08 -4.62200535e-06 -9.55639340e-06 -1.43691556e-05 -1.86170441e-05 -2.19228310e-05 -2.40067183e-05 -2.47079144e-05 -2.39948034e-05 -2.19632064e-05 -1.88233080e-05 -1.48768134e-05 -1.04867184e-05 -6.04264684e-06 -1.92501067e-06 1.52876604e-06 4.05300665e-06 5.47512458e-06 5.72789122e-06 4.85183893e-06 2.98791804e-06 3.61394898e-07 -2.74127105e-06 -6.00026181e-06 -9.09229281e-06 -1.17198112e-05 -1.36369032e-05 -1.46696935e-05 -1.47295877e-05 -1.38184056e-05 -1.20252125e-05 -9.51540775e-06 -6.51330893e-06 -3.28001207e-06 -8.86777958e-08 2.80044695e-06 5.16301302e-06 6.82955330e-06 7.69888753e-06 7.74492245e-06 7.01645130e-06 5.63020104e-06 3.75797752e-06 1.60926414e-06 -5.89003547e-07 -2.61356561e-06 -4.26492677e-06 -5.38462296e-06 -5.86819489e-06 -5.67283498e-06 -4.81919053e-06 -3.38735237e-06 -1.50758540e-06 6.53183849e-07 2.90775470e-06 5.06633043e-06 6.95383653e-06 8.42531571e-06 9.37806154e-06 9.75949396e-06 9.57020060e-06 8.86202693e-06 7.73155500e-06 6.30971967e-06 4.74864043e-06 3.20696602e-06 1.83512282e-06 7.61821428e-07 8.30160582e-08 -1.45752409e-07 8.69599012e-08 7.48995105e-07 1.76908225e-06 3.04477295e-06 4.45297783e-06 5.86204567e-06 7.14421960e-06 8.18730759e-06 8.90451534e-06 9.24159342e-06 9.18072682e-06 8.74091491e-06 7.97492361e-06 6.96320636e-06 5.80545921e-06 4.61067367e-06 3.48666256e-06 2.53005192e-06 1.81765672e-06 1.39999967e-06 1.29750810e-06 1.49965715e-06 1.96704307e-06 2.63609741e-06 3.42591428e-06 4.24648211e-06 5.00750096e-06 5.62693819e-06 6.03852522e-06 6.19752303e-06 6.08426765e-06 5.70523068e-06 5.09157260e-06 4.29540361e-06 3.38417670e-06 2.43380131e-06 1.52116937e-06 7.16820362e-07 7.84374254e-08 -3.54232688e-07 -5.62595408e-07 -5.50309227e-07 -3.42229179e-07 1.86432878e-08 4.75855370e-07 9.65347484e-07 1.42185647e-06 1.78524975e-06 2.00618693e-06 2.05058592e-06 1.90249930e-06 1.56516901e-06 1.06020794e-06 4.25037469e-07 -2.91126709e-07 -1.03231676e-06 -1.74137179e-06 -2.36546651e-06 -2.86107912e-06 -3.19793538e-06 -3.36157557e-06 -3.35433234e-06 -3.19466497e-06 -2.91495484e-06 -2.55801231e-06 -2.17266264e-06 -1.80885844e-06 -1.51280111e-06 -1.32254101e-06 -1.26446947e-06 -1.35102006e-06 -1.57977279e-06 -1.93401559e-06 -2.38467573e-06 -2.89340391e-06 -3.41648755e-06 -3.90919730e-06 -4.33013744e-06 -4.64518014e-06 -4.83061280e-06 -4.87521111e-06 -4.78106093e-06 -4.56307574e-06 -4.24728386e-06 -3.86807652e-06 -3.46470423e-06 -3.07737533e-06 -2.74334207e-06 -2.49335253e-06 -2.34880415e-06 -2.31985985e-06 -2.40468987e-06 -2.58989035e-06 -2.85201537e-06 -3.16005239e-06 -3.47858384e-06 -3.77131573e-06 -4.00462524e-06 -4.15078366e-06 -4.19054924e-06 -4.11489061e-06 -3.92569054e-06 -3.63538024e-06 -3.26555950e-06 -2.84475422e-06 -2.40554398e-06 -1.98134861e-06 -1.60319085e-06 -1.29674852e-06 -1.07997630e-06 -9.61517328e-07 -9.40044308e-07 -1.00457804e-06 -1.13573558e-06 -1.30777143e-06 -1.49120079e-06 -1.65574119e-06 -1.77328254e-06 -1.82059764e-06 -1.78153523e-06 -1.64849176e-06 -1.42303127e-06 -1.11560732e-06 -7.44428070e-07 -3.33588404e-07 8.93387502e-08 4.96010149e-07 8.60052367e-07 1.15956870e-06 1.37917398e-06 1.51136770e-06 1.55712296e-06 1.52564612e-06 1.43334331e-06 1.30210567e-06 1.15708952e-06 1.02421397e-06 9.27621972e-07 8.87351263e-07 9.17437076e-07 1.02462394e-06 1.20780214e-06 1.45821270e-06 1.76038986e-06 2.09373930e-06 2.43459007e-06 2.75851515e-06 3.04269226e-06 3.26807600e-06 3.42117406e-06 3.49526112e-06 3.49092118e-06 3.41587507e-06 3.28411999e-06 3.11447382e-06 2.92867315e-06 2.74921534e-06 2.59715666e-06 2.49008022e-06 2.44042804e-06 2.45435351e-06 2.53119851e-06 2.66363733e-06 2.83846479e-06 3.03794384e-06 3.24157497e-06 3.42811112e-06 3.57761977e-06 3.67339277e-06 3.70352088e-06 3.66198550e-06 3.54916831e-06 3.37173691e-06 3.14192585e-06 2.87629001e-06 2.59405789e-06 2.31524879e-06 2.05873910e-06 1.84046515e-06 1.67193467e-06 1.55918682e-06 1.50229573e-06 1.49545873e-06 1.52765351e-06 1.58379353e-06 1.64626385e-06 1.69668429e-06 1.71772643e-06 1.69480822e-06 1.61750385e-06 1.48053567e-06 1.28425746e-06 1.03458818e-06 7.42408999e-07 4.22488247e-07 9.20435126e-08 -2.30915890e-07 -5.29303505e-07 -7.88561111e-07 -9.98001180e-07 -1.15175985e-06 -1.24927300e-06 -1.29523511e-06 -1.29905085e-06 -1.27383854e-06 -1.23508690e-06 -1.19909897e-06 -1.18137625e-06 -1.19509977e-06 -1.24985400e-06 -1.35071420e-06 -1.49778139e-06 -1.68620485e-06 -1.90668472e-06 -2.14640062e-06 -2.39027201e-06 -2.62242485e-06 -2.82772044e-06 -2.99319824e-06 -3.10929404e-06 -3.17071840e-06 -3.17691403e-06 -3.13205262e-06 -3.04457639e-06 -2.92633352e-06 -2.79139540e-06 -2.65467343e-06 -2.53047101e-06 -2.43111136e-06 -2.36577298e-06 -2.33964277e-06 -2.35346550e-06 -2.40352867e-06 -2.48207968e-06 -2.57813038e-06 -2.67856711e-06 -2.76945569e-06 -2.83741325e-06 -2.87091351e-06 -2.86140005e-06 -2.80410196e-06 -2.69847600e-06 -2.54823641e-06 -2.36097363e-06 -2.14740283e-06 -1.92031875e-06 -1.69336059e-06 -1.47970819e-06 -1.29083625e-06 -1.13544600e-06 -1.01867600e-06 -9.41665232e-07 -9.01507230e-07 -8.91595627e-07 -9.02323807e-07 -9.22067484e-07 -9.38352394e-07 -9.39092436e-07 -9.13777832e-07 -8.54499025e-07 -7.56708908e-07 -6.19652289e-07 -4.46424305e-07 -2.43655721e-07 -2.08591079e-08 2.10497667e-07 4.38098523e-07 6.49958155e-07 8.35558341e-07 9.86832236e-07 1.09890303e-06 1.17050799e-06 1.20406990e-06 1.20541245e-06 1.18315035e-06 1.14781632e-06 1.11081171e-06 1.08328383e-06 1.07503918e-06 1.09359725e-06 1.14347495e-06 1.22576871e-06 1.33807188e-06 1.47473221e-06 1.62742147e-06 1.78595927e-06 1.93930913e-06 2.07664890e-06 2.18841165e-06 2.26719639e-06 2.30846220e-06 2.31094026e-06 2.27672689e-06 2.21105123e-06 2.12174313e-06 2.01845513e-06 1.91171617e-06 1.81190969e-06 1.72827576e-06 1.66803316e-06 1.63570538e-06 1.63271368e-06 1.65727419e-06 1.70460623e-06 1.76742906e-06 1.83669631e-06 1.90249523e-06 1.95502223e-06 1.98553981e-06 1.98722269e-06 1.95581205e-06 1.89001662e-06 1.79162379e-06 1.66531265e-06 1.51818949e-06 1.35909304e-06 1.19773851e-06 1.04378452e-06 9.05913671e-07 7.91015477e-07 7.03549698e-07 6.45149999e-07 6.14504203e-07 6.07520305e-07 6.17759772e-07 6.37093982e-07 6.56518460e-07 6.67044903e-07 6.60584094e-07 6.30734483e-07 5.73400966e-07 4.87185494e-07 3.73513613e-07 2.36486904e-07 8.24777986e-08 -8.04919434e-08 -2.43527309e-07 -3.97714396e-07 -5.34969904e-07 -6.48803727e-07 -7.34921682e-07 -7.91611474e-07 -8.19876368e-07 -8.23305723e-07 -8.07697050e-07 -7.80468134e-07 -7.49917743e-07 -7.24407564e-07 -7.11545110e-07 -7.17446493e-07 -7.46149723e-07 -7.99234002e-07 -8.75680166e-07 -9.71983869e-07 -1.08250853e-06 -1.20004211e-06 -1.31650221e-06 -1.42372027e-06 -1.51422848e-06 -1.58197327e-06 -1.62288699e-06 -1.63526385e-06 -1.61990506e-06 -1.58002106e-06 -1.52090225e-06 -1.44939169e-06 -1.37321232e-06 -1.30021490e-06 -1.23761978e-06 -1.19132598e-06 -1.16535375e-06 -1.16147341e-06 -1.17905492e-06 -1.21515110e-06 -1.26480448e-06 -1.32154666e-06 -1.37804015e-06 -1.42679985e-06 -1.46092369e-06 -1.47476169e-06 -1.46445939e-06 -1.42832393e-06 -1.36697882e-06 -1.28329388e-06 -1.18209896e-06 -1.06971056e-06 -9.53318583e-07 -8.40293357e-07 -7.37480693e-07 -6.50552951e-07 -5.83478533e-07 -5.38160118e-07 -5.14275363e-07 -5.09333926e-07 -5.18943726e-07 -5.37259121e-07 -5.57566370e-07 -5.72948756e-07 -5.76966507e-07 -5.64285671e-07 -5.31195526e-07 -4.75965319e-07 -3.99006991e-07 -3.02829559e-07 -1.91791042e-07 -7.16733521e-08 5.08775103e-08 1.68990910e-07 2.76228318e-07 3.67193769e-07 4.38039375e-07 4.86817816e-07 5.13648826e-07 5.20684930e-07 5.11881183e-07 4.92592547e-07 4.69039063e-07 4.47691436e-07 4.34637000e-07 4.34987471e-07 4.52385456e-07 4.88656721e-07 5.43640819e-07 6.15215212e-07 6.99509209e-07 7.91285740e-07 8.84452898e-07 9.72654919e-07 1.04988495e-06 1.11106020e-06 1.15250421e-06 1.17229019e-06 1.17041326e-06 1.14877611e-06 1.11099068e-06 1.06201641e-06 1.00767101e-06 9.54061921e-07 9.06994081e-07 8.71411188e-07 8.50924407e-07 8.47473381e-07 8.61151452e-07 8.90210850e-07 9.31246156e-07 9.79537073e-07 1.02951633e-06 1.07531664e-06 1.11134326e-06 1.13281677e-06 1.13623359e-06 1.11970050e-06 1.08311141e-06 1.02815057e-06 9.58122826e-07 8.77628648e-07 7.92116216e-07 7.07354719e-07 6.28880275e-07 5.61468188e-07 5.08682360e-07 4.72544913e-07 4.53357140e-07 4.49688094e-07 4.58530829e-07 4.75610069e-07 4.95810586e-07 5.13684075e-07 5.23985021e-07 5.22183554e-07 5.04905856e-07 4.70260009e-07 4.18016496e-07 3.49626843e-07 2.68079614e-07 1.77608710e-07 8.32830820e-08 -9.48170753e-09 -9.54424125e-08 -1.70027154e-07 -2.29766503e-07 -2.72615365e-07 -2.98135251e-07 -3.07520215e-07 -3.03464937e-07 -2.89888716e-07 -2.71542956e-07 -2.53540838e-07 -2.40855135e-07 -2.37832915e-07 -2.47773954e-07 -2.72613221e-07 -3.12737481e-07 -3.66952931e-07 -4.32606050e-07 -5.05845059e-07 -5.81995832e-07 -6.56015236e-07 -7.22977597e-07 -7.78547060e-07 -8.19390292e-07 -8.43489977e-07 -8.50329436e-07 -8.40931285e-07 -8.17747317e-07 -7.84411145e-07 -7.45378346e-07 -7.05489607e-07 -6.69499536e-07 -6.41616917e-07 -6.25100776e-07 -6.21950962e-07 -6.32722596e-07 -6.56481558e-07 -6.90904480e-07 -7.32512699e-07 -7.77016749e-07 -8.19737425e-07 -8.56062242e-07 -8.81892966e-07 -8.94040973e-07 -8.90532554e-07 -8.70795146e-07 -8.35707218e-07 -7.87507759e-07 -7.29574971e-07 -6.66096307e-07 -6.01662396e-07 -5.40824544e-07 -4.87658805e-07 -4.45378709e-07 -4.16033801e-07 -4.00322613e-07 -3.97537485e-07 -4.05645775e-07 -4.21498817e-07 -4.41147663e-07 -4.60234454e-07 -4.74421145e-07 -4.79813899e-07 -4.73342138e-07 -4.53055868e-07 -4.18312975e-07 -3.69839037e-07 -3.09654564e-07 -2.40877478e-07 -1.67420611e-07 -9.36140825e-08 -2.37894663e-08 3.81338349e-08 8.90200389e-08 1.26810600e-07 1.50712052e-07 1.61260530e-07 1.60257445e-07 1.50583259e-07 1.35908072e-07 1.20327591e-07 1.07960100e-07 1.02543628e-07 1.07072264e-07 1.23506576e-07 1.52585709e-07 1.93758775e-07 2.45241510e-07 3.04192013e-07 3.66987929e-07 4.29577722e-07 4.87871641e-07 5.38134408e-07 5.77341606e-07 6.03465556e-07 6.15663418e-07 6.14349871e-07 6.01147990e-07 5.78723748e-07 5.50520775e-07 5.20421577e-07 4.92368368e-07 4.69980409e-07 4.56204859e-07 4.53034717e-07 4.61320763e-07 4.80695169e-07 5.09613546e-07 5.45510731e-07 5.85054625e-07 6.24473004e-07 6.59921313e-07 6.87855657e-07 7.05374883e-07 7.10498863e-07 7.02356389e-07 6.81265010e-07 6.48695657e-07 6.07126107e-07 5.59798017e-07 5.10401558e-07 4.62718515e-07 4.20258566e-07 3.85923957e-07 3.61734824e-07 3.48641402e-07 3.46440809e-07 3.53805883e-07 3.68422705e-07 3.87222897e-07 4.06687762e-07 4.23194447e-07 4.33370441e-07 4.34422074e-07 4.24405398e-07 4.02413522e-07 3.68662756e-07 3.24469722e-07 2.72122229e-07 2.14656938e-07 1.55565786e-07 9.84599331e-08 4.67239276e-08 3.19358210e-09 -3.01114288e-08 -5.21746790e-08 -6.30721422e-08 -6.39552734e-08 -5.69302132e-08 -4.48453353e-08 -3.10081588e-08 -1.88593693e-08 -1.16356938e-08 -1.20542941e-08 -2.20490913e-08 -4.25842576e-08 -7.35625245e-08 -1.13836694e-07 -1.61322721e-07 -2.13202915e-07 -2.66199177e-07 -3.16889470e-07 -3.62036736e-07 -3.98898382e-07 -4.25486499e-07 -4.40753934e-07 -4.44688565e-07 -4.38307150e-07 -4.23549847e-07 -4.03086106e-07 -3.80051144e-07 -3.57738846e-07 -3.39281004e-07 -3.27343978e-07 -3.23872028e-07 -3.29901909e-07 -3.45466302e-07 -3.69594974e-07 -4.00413071e-07 -4.35326569e-07 -4.71276496e-07 -5.05037014e-07 -5.33528325e-07 -5.54114049e-07 -5.64854405e-07 -5.64690926e-07 -5.53545181e-07 -5.32322369e-07 -5.02819914e-07 -4.67550354e-07 -4.29496071e-07 -3.91819907e-07 -3.57559876e-07 -3.29337542e-07 -3.09108223e-07 -2.97976950e-07 -2.96097663e-07 -3.02664984e-07 -3.15998906e-07 -3.33713761e-07 -3.52954699e-07 -3.70678504e-07 -3.83951341e-07 -3.90234584e-07 -3.87631106e-07 -3.75068429e-07 -3.52401285e-07 -3.20424089e-07 -2.80792508e-07 -2.35862164e-07 -1.88460452e-07 -1.41613845e-07 -9.82572825e-08 -6.09538106e-08 -3.16515357e-08 -1.15012197e-08 -7.51854530e-10 1.26605159e-09 -3.93171106e-09 -1.41367373e-08 -2.66679339e-08 -3.86361016e-08 -4.72273727e-08 -4.99779940e-08 -4.50139220e-08 -3.12322146e-08 -8.40694822e-09 2.27902369e-08 6.08565537e-08 1.03604623e-07 1.48374625e-07 1.92291222e-07 2.32540215e-07 2.66638069e-07 2.92668303e-07 3.09462015e-07 3.16705368e-07 3.14963967e-07 3.05622167e-07 2.90743570e-07 2.72866572e-07 2.54755042e-07 2.39128440e-07 2.28397580e-07 2.24431576e-07 2.28378350e-07 2.40555837e-07 2.60424074e-07 2.86640512e-07 3.17192812e-07 3.49595935e-07 3.81134179e-07 4.09124534e-07 4.31175802e-07 4.45418428e-07 4.50682962e-07 4.46610106e-07 4.33682026e-07 4.13172246e-07 3.87019340e-07 3.57636986e-07 3.27679023e-07 2.99782451e-07 2.76313316e-07 2.59140044e-07 2.49456028e-07 2.47668389e-07 2.53363388e-07 2.65351474e-07 2.81787261e-07 3.00352489e-07 3.18483992e-07 3.33624413e-07 3.43471328e-07 3.46200670e-07 3.40642965e-07 3.26395538e-07 3.03860113e-07 2.74202501e-07 2.39238605e-07 2.01258111e-07 1.62803153e-07 1.26423586e-07 9.44326217e-08 6.86864475e-08 5.04090523e-08 4.00789853e-08 3.73887304e-08 4.12803025e-08 5.00532860e-08 6.15345433e-08 7.32929072e-08 8.28778919e-08 8.80592235e-08 8.70440163e-08 7.86506811e-08 6.24229282e-08 3.86730950e-08 8.45090769e-09 -2.65589817e-08 -6.42004690e-08 -1.02054412e-07 -1.37671638e-07 -1.68807898e-07 -1.93638049e-07 -2.10928832e-07 -2.20153716e-07 -2.21538955e-07 -2.16036696e-07 -2.05228059e-07 -1.91165861e-07 -1.76172460e-07 -1.62612461e-07 -1.52662389e-07 -1.48099605e-07 -1.50130820e-07 -1.59276616e-07 -1.75322914e-07 -1.97343791e-07 -2.23793157e-07 -2.52656111e-07 -2.81645105e-07 -3.08421740e-07 -3.30822641e-07 -3.47067544e-07 -3.55929539e-07 -3.56851166e-07 -3.49995362e-07 -3.36226597e-07 -3.17024330e-07 -2.94337415e-07 -2.70393814e-07 -2.47484190e-07 -2.27740425e-07 -2.12930507e-07 -2.04289558e-07 -2.02403191e-07 -2.07154268e-07 -2.17737930e-07 -2.32743177e-07 -2.50292811e-07 -2.68227984e-07 -2.84319288e-07 -2.96483875e-07 -3.02987572e-07 -3.02612499e-07 -2.94774114e-07 -2.79576573e-07 -2.57801301e-07 -2.30830139e-07 -2.00510789e-07 -1.68977778e-07 -1.38446464e-07 -1.11000096e-07 -8.83905625e-08 -7.18720444e-08 -6.20835134e-08 -5.89912537e-08 -6.18967098e-08 -6.95086364e-08 -8.00723045e-08
1.26985961e-04 1.13357108e-04 9.04151186e-05 6.00260167e-05 2.46838248e-05 -1.26703653e-05 -4.88618534e-05 -8.07129356e-05 -1.05274107e-04 -1.20039298e-04 -1.23129855e-04 -1.13434259e-04 -9.06938673e-05 -5.55289020e-05 -9.40321536e-06 4.54692340e-05 1.06269136e-04 1.69757182e-04 2.32486644e-04 2.91028021e-04 3.42190017e-04 3.83221583e-04 4.11981391e-04 4.27063674e-04 4.27872663e-04 4.14641672e-04 3.88396881e-04 3.50869758e-04 3.04365629e-04 2.51598735e-04 1.95506241e-04 1.39054706e-04 8.50526603e-05 3.59819936e-05 -6.14092519e-06 -3.98660171e-05 -6.43668317e-05 -7.94524719e-05 -8.55354767e-05 -8.35601623e-05 -7.48985849e-05 -6.12233106e-05 -4.43674400e-05 -2.61827470e-05 -8.40638319e-06 7.45458206e-06 2.02133423e-05 2.90631153e-05 3.36039278e-05 3.38365193e-05 3.01259714e-05 2.31398531e-05 1.37673663e-05 3.02708514e-06 -8.02867523e-06 -1.84050296e-05 -2.72442226e-05 -3.38881816e-05 -3.79199642e-05 -3.91820837e-05 -3.77717008e-05 -3.40145633e-05 -2.84212136e-05 -2.16302500e-05 -1.43442235e-05 -7.26404944e-06 -1.02760379e-06 3.84249990e-06 6.97800891e-06 8.18839592e-06 7.46736236e-06 4.98285599e-06 1.05237194e-06 -3.89352027e-06 -9.35561931e-06 -1.48142064e-05 -1.97764335e-05 -2.38188711e-05 -2.66217290e-05 -2.79921582e-05 -2.78751245e-05 -2.63515025e-05 -2.36241775e-05 -1.99939587e-05 -1.58279150e-05 -1.15232987e-05 -7.47045829e-06 -4.01808298e-06 -1.44376203e-06 6.77599674e-08 4.37038253e-07 -3.07607115e-07 -2.03739847e-06 -4.53910392e-06 -7.53793203e-06 -1.07249761e-05 -1.37865590e-05 -1.64327700e-05 -1.84226703e-05 -1.95840429e-05 -1.98261408e-05 -1.91445716e-05 -1.76182010e-05 -1.53986736e-05 -1.26937888e-05 -9.74647336e-06 -6.81141841e-06 -4.13157622e-06 -1.91664264e-06 -3.25387601e-07 5.46720750e-07 6.73684656e-07 9.86193016e-08 -1.07284961e-06 -2.68459886e-06 -4.54614010e-06 -6.45125655e-06 -8.19736266e-06 -9.60380638e-06 -1.05274948e-05 -1.08745262e-05 -1.06069208e-05 -9.74402092e-06 -8.35862900e-06 -6.56842716e-06 -4.52363061e-06 -2.39213437e-06 -3.43595338e-07 1.46606344e-06 2.90833117e-06 3.89279040e-06 4.37393554e-06 4.35364669e-06 3.87924890e-06 3.03749257e-06 1.94515033e-06 7.37210421e-07 -4.46168698e-07 -1.47270562e-06 -2.22985138e-06 -2.63441008e-06 -2.63912293e-06 -2.23572007e-06 -1.45428509e-06 -3.59121112e-07 9.58378880e-07 2.38909677e-06 3.81684990e-06 5.12932162e-06 6.22824646e-06 7.03793828e-06 7.51143394e-06 7.63376940e-06 7.42218648e-06 6.92335835e-06 6.20799421e-06 5.36341329e-06 4.48484572e-06 3.66631021e-06 2.99192807e-06 2.52846404e-06 2.31974344e-06 2.38339928e-06 2.71017136e-06 3.26573443e-06 3.99479867e-06 4.82702245e-06 5.68412423e-06 6.48748909e-06 7.16554289e-06 7.66021282e-06 7.93190103e-06 7.96255611e-06 7.75661870e-06 7.33982401e-06 6.75604529e-06 6.06254021e-06 5.32409976e-06 4.60668674e-06 3.97117936e-06 3.46780602e-06 3.13177357e-06 2.98046258e-06 3.01240369e-06 3.20807439e-06 3.53238200e-06 3.93854409e-06 4.37295383e-06 4.78053776e-06 5.11008183e-06 5.31902073e-06 5.37725197e-06 5.26964179e-06 4.99702465e-06 4.57564685e-06 4.03515460e-06 3.41536218e-06 2.76214525e-06 2.12287754e-06 1.54186061e-06 1.05618398e-06 6.92399468e-07 4.64304562e-07 3.72015614e-07 4.02383068e-07 5.30671026e-07 7.23304627e-07 9.41391803e-07 1.14465968e-06 1.29541591e-06 1.36215334e-06 1.32246053e-06 1.16497654e-06 8.90226763e-07 5.10288436e-07 4.73483180e-08 -4.68680138e-07 -1.00322647e-06 -1.52050647e-06 -1.98699742e-06 -2.37460934e-06 -2.66325345e-06 -2.84257465e-06 -2.91270088e-06 -2.88396038e-06 -2.77561885e-06 -2.61378141e-06 -2.42868175e-06 -2.25163455e-06 -2.11195372e-06 -2.03413508e-06 -2.03557009e-06 -2.12499995e-06 -2.30184302e-06 -2.55644171e-06 -2.87118469e-06 -3.22237704e-06 -3.58266120e-06 -3.92374289e-06 -4.21915149e-06 -4.44676722e-06 -4.59087517e-06 -4.64355725e-06 -4.60530078e-06 -4.48478084e-06 -4.29785407e-06 -4.06587723e-06 -3.81352671e-06 -3.56633997e-06 -3.34822255e-06 -3.17916259e-06 -3.07337018e-06 -3.03801361e-06 -3.07266336e-06 -3.16948437e-06 -3.31414367e-06 -3.48733226e-06 -3.66674219e-06 -3.82929904e-06 -3.95342885e-06 -4.02113926e-06 -4.01971661e-06 -3.94288162e-06 -3.79130125e-06 -3.57241871e-06 -3.29962996e-06 -2.99089814e-06 -2.66694964e-06 -2.34923402e-06 -2.05784917e-06 -1.80963352e-06 -1.61660682e-06 -1.48490496e-06 -1.41430331e-06 -1.39836499e-06 -1.42518927e-06 -1.47867752e-06 -1.54018569e-06 -1.59039668e-06 -1.61122793e-06 -1.58758854e-06 -1.50881835e-06 -1.36967463e-06 -1.17077785e-06 -9.18482056e-07 -6.24191286e-07 -3.03196990e-07 2.68436454e-08 3.47635513e-07 6.42009099e-07 8.95548396e-07 1.09792768e-06 1.24383214e-06 1.33337948e-06 1.37200923e-06 1.36985833e-06 1.34069117e-06 1.30049418e-06 1.26587593e-06 1.25243049e-06 1.27322299e-06 1.33754206e-06 1.45003621e-06 1.61031198e-06 1.81302633e-06 2.04845699e-06 2.30348911e-06 2.56291648e-06 2.81092715e-06 3.03262713e-06 3.21545404e-06 3.35034559e-06 3.43255316e-06 3.46202672e-06 3.44333979e-06 3.38516792e-06 3.29937751e-06 3.19981816e-06 3.10093983e-06 3.01637075e-06 2.95759440e-06 2.93285238e-06 2.94637625e-06 2.99801860e-06 3.08331367e-06 3.19395630e-06 3.31864738e-06 3.44421944e-06 3.55692991e-06 3.64379482e-06 3.69383368e-06 3.69910617e-06 3.65544316e-06 3.56280542e-06 3.42523993e-06 3.25044331e-06 3.04897950e-06 2.83323176e-06 2.61619365e-06 2.41021797e-06 2.22584514e-06 2.07082336e-06 1.94941283e-06 1.86203790e-06 1.80531637e-06 1.77245854e-06 1.75399271e-06 1.73874311e-06 1.71496240e-06 1.67150736e-06 1.59894341e-06 1.49047194e-06 1.34259272e-06 1.15544037e-06 9.32766157e-07 6.81570754e-07 4.11427638e-07 1.33565857e-07 -1.40196392e-07 -3.98562731e-07 -6.31806303e-07 -8.32653823e-07 -9.96922525e-07 -1.12385142e-06 -1.21609850e-06 -1.27940805e-06 -1.32198423e-06 -1.35363483e-06 -1.38477075e-06 -1.42535967e-06 -1.48393564e-06 -1.56675983e-06 -1.67721194e-06 -1.81546860e-06 -1.97849676e-06 -2.16035920e-06 -2.35279931e-06 -2.54604550e-06 -2.72975517e-06 -2.89400547e-06 -3.03023450e-06 -3.13204272e-06 -3.19577845e-06 -3.22085323e-06 -3.20975960e-06 -3.16779262e-06 -3.10250529e-06 -3.02295326e-06 -2.93880423e-06 -2.85939924e-06 -2.79285730e-06 -2.74530928e-06 -2.72033368e-06 -2.71864669e-06 -2.73807372e-06 -2.77380211e-06 -2.81888768e-06 -2.86496335e-06 -2.90307926e-06 -2.92459166e-06 -2.92201417e-06 -2.88974942e-06 -2.82463146e-06 -2.72622850e-06 -2.59687900e-06 -2.44146029e-06 -2.26691475e-06 -2.08158177e-06 -1.89440183e-06 -1.71407093e-06 -1.54822761e-06 -1.40275047e-06 -1.28123319e-06 -1.18468579e-06 -1.11148871e-06 -1.05760161e-06 -1.01700405e-06 -9.82323212e-07 -9.45585996e-07 -8.99021572e-07 -8.35836289e-07 -7.50886236e-07 -6.41183435e-07 -5.06188303e-07 -3.47862157e-07 -1.70476970e-07 1.97969291e-08 2.15483263e-07 4.08513375e-07 5.90990860e-07 7.55932922e-07 8.97917039e-07 1.01357140e-06 1.10186319e-06 1.16415884e-06 1.20405259e-06 1.22698208e-06 1.23967027e-06 1.24944908e-06 1.26353146e-06 1.28830256e-06 1.32869835e-06 1.38773108e-06 1.46620587e-06 1.56265425e-06 1.67348897e-06 1.79336306e-06 1.91569664e-06 2.03331899e-06 2.13916275e-06 2.22694275e-06 2.29175388e-06 2.33053105e-06 2.34232804e-06 2.32838981e-06 2.29201325e-06 2.23821161e-06 2.17321687e-06 2.10386957e-06 2.03695601e-06 1.97855734e-06 1.93347333e-06 1.90477589e-06 1.89353413e-06 1.89873620e-06 1.91741362e-06 1.94495424e-06 1.97557195e-06 2.00288637e-06 2.02055539e-06 2.02289919e-06 2.00545513e-06 1.96541081e-06 1.90187418e-06 1.81595620e-06 1.71065950e-06 1.59058549e-06 1.46148980e-06 1.32973020e-06 1.20166129e-06 1.08303487e-06 9.78463887e-07 8.91001189e-07 8.21872711e-07 7.70389685e-07 7.34046711e-07 7.08794655e-07 6.89460497e-07 6.70272295e-07 6.45437614e-07 6.09719053e-07 5.58951233e-07 4.90449755e-07 4.03273459e-07 2.98315839e-07 1.78218153e-07 4.71140795e-08 -8.97680426e-08 -2.26605810e-07 -3.57536972e-07 -4.77213310e-07 -5.81300648e-07 -6.66877150e-07 -7.32692249e-07 -7.79262321e-07 -8.08795210e-07 -8.24952298e-07 -8.32472412e-07 -8.36695092e-07 -8.43030060e-07 -8.56424654e-07 -8.80880696e-07 -9.19067120e-07 -9.72065039e-07 -1.03926885e-06 -1.11845171e-06 -1.20598772e-06 -1.29720821e-06 -1.38685650e-06 -1.46959654e-06 -1.54052575e-06 -1.59564255e-06 -1.63222369e-06 -1.64907558e-06 -1.64663643e-06 -1.62692038e-06 -1.59331023e-06 -1.55022009e-06 -1.50266139e-06 -1.45575511e-06 -1.41423760e-06 -1.38200793e-06 -1.36176017e-06 -1.35473540e-06 -1.36061655e-06 -1.37757518e-06 -1.40246446e-06 -1.43113846e-06 -1.45886623e-06 -1.48079953e-06 -1.49244892e-06 -1.49012185e-06 -1.47128090e-06 -1.43478793e-06 -1.38101156e-06 -1.31178838e-06 -1.23024303e-06 -1.14048517e-06 -1.04721390e-06 -9.55268282e-07 -8.69167935e-07 -7.92688044e-07 -7.28509696e-07 -6.77978682e-07 -6.40995316e-07 -6.16044901e-07 -6.00364869e-07 -5.90231409e-07 -5.81336997e-07 -5.69221643e-07 -5.49715766e-07 -5.19351790e-07 -4.75704878e-07 -4.17630367e-07 -3.45375674e-07 -2.60556755e-07 -1.66002331e-07 -6.54818858e-08 3.66554675e-08 1.35895725e-07 2.27987872e-07 3.09343480e-07 3.77369604e-07 4.30703293e-07 4.69325772e-07 4.94546093e-07 5.08856815e-07 5.15676532e-07 5.19004988e-07 5.23024713e-07 5.31688080e-07 5.48329828e-07 5.75342304e-07 6.13944430e-07 6.64066035e-07 7.24357983e-07 7.92326224e-07 8.64575958e-07 9.37141583e-07 1.00586990e-06 1.06681921e-06 1.11663562e-06 1.15287027e-06 1.17420734e-06 1.18058134e-06 1.17317306e-06 1.15428553e-06 1.12711263e-06 1.09542363e-06 1.06319452e-06 1.03422233e-06 1.01175966e-06 9.98204728e-07 9.94876451e-07 1.00189575e-06 1.01818384e-06 1.04157683e-06 1.06904488e-06 1.09699385e-06 1.12161991e-06 1.13928234e-06 1.14685839e-06 1.14204599e-06 1.12358549e-06 1.09137932e-06 1.04649882e-06 9.91078314e-07 9.28107285e-07 8.61141505e-07 7.93961515e-07 7.30211826e-07 6.73055806e-07 6.24879525e-07 5.87072837e-07 5.59908354e-07 5.42529356e-07 5.33047098e-07 5.28737358e-07 5.26316603e-07 5.22270516e-07 5.13202790e-07 4.96170325e-07 4.68972494e-07 4.30366783e-07 3.80190443e-07 3.19376948e-07 2.49866356e-07 1.74418876e-07 9.63502851e-08 1.92152481e-08 -5.35305280e-08 -1.18856519e-07 -1.74440536e-07 -2.18881725e-07 -2.51823259e-07 -2.73973464e-07 -2.87023961e-07 -2.93473423e-07 -2.96374556e-07 -2.99029288e-07 -3.04661939e-07 -3.16102137e-07 -3.35508065e-07 -3.64156569e-07 -4.02320003e-07 -4.49241181e-07 -5.03208278e-07 -5.61721802e-07 -6.21736956e-07 -6.79957484e-07 -7.33152287e-07 -7.78464068e-07 -8.13680212e-07 -8.37439947e-07 -8.49358159e-07 -8.50054396e-07 -8.41084832e-07 -8.24784373e-07 -8.04034698e-07 -7.81981135e-07 -7.61726035e-07 -7.46028432e-07 -7.37039001e-07 -7.36095706e-07 -7.43599543e-07 -7.58981898e-07 -7.80766121e-07 -8.06716804e-07 -8.34061798e-07 -8.59765058e-07 -8.80823634e-07 -8.94559953e-07 -8.98881134e-07 -8.92480476e-07 -8.74961966e-07 -8.46876214e-07 -8.09664861e-07 -7.65519373e-07 -7.17168363e-07 -6.67614413e-07 -6.19846141e-07 -5.76553483e-07 -5.39873681e-07 -5.11192365e-07 -4.91018617e-07 -4.78945652e-07 -4.73700428e-07 -4.73276838e-07 -4.75139123e-07 -4.76475423e-07 -4.74476638e-07 -4.66613494e-07 -4.50885017e-07 -4.26014545e-07 -3.91574622e-07 -3.48029091e-07 -2.96688789e-07 -2.39585605e-07 -1.79277536e-07 -1.18603986e-07 -6.04152208e-08 -7.30229288e-09 3.86464706e-08 7.60390343e-08 1.04304848e-07 1.23739965e-07 1.35468180e-07 1.41322431e-07 1.43658397e-07 1.45118691e-07 1.48370755e-07 1.55843936e-07 1.69491198e-07 1.90598364e-07 2.19659076e-07 2.56327219e-07 2.99450954e-07 3.47184654e-07 3.97167460e-07 4.46750856e-07 4.93252965e-07 5.34214858e-07 5.67634063e-07 5.92152850e-07 6.07183313e-07 6.12957534e-07 6.10498366e-07 6.01514126e-07 5.88227778e-07 5.73157505e-07 5.58870129e-07 5.47731406e-07 5.41677322e-07 5.42028421e-07 5.49364868e-07 5.63473992e-07 5.83375010e-07 6.07418092e-07 6.33447805e-07 6.59014773e-07 6.81614820e-07 6.98932332e-07 7.09064259e-07 7.10703227e-07 7.03262245e-07 6.86929257e-07 6.62646666e-07 6.32018165e-07 5.97152298e-07 5.60458200e-07 5.24413519e-07 4.91327103e-07 4.63119418e-07 4.41141841e-07 4.26052080e-07 4.17757462e-07 4.15431219e-07 4.17599792e-07 4.22292337e-07 4.27237633e-07 4.30089103e-07 4.28656031e-07 4.21118563e-07 4.06205801e-07 3.83319935e-07 3.52594690e-07 3.14882773e-07 2.71673895e-07 2.24951645e-07 1.77003372e-07 1.30201695e-07 8.67789038e-08 4.86161043e-08 1.70674032e-08 -7.16404289e-09 -2.40864132e-08 -3.44105318e-08 -3.94733088e-08 -4.11010696e-08 -4.14263068e-08 -4.26758215e-08 -4.69508941e-08 -5.60207912e-08 -7.11495163e-08 -9.29723939e-08 -1.21434175e-07 -1.55794343e-07 -1.94698769e-07 -2.36310457e-07 -2.78486444e-07 -3.18983510e-07 -3.55672674e-07 -3.86741690e-07 -4.10866019e-07 -4.27331910e-07 -4.36099943e-07 -4.37803163e-07 -4.33680356e-07 -4.25451208e-07 -4.15145744e-07 -4.04904758e-07 -3.96770680e-07 -3.92489164e-07 -3.93340523e-07 -4.00017167e-07 -4.12558679e-07 -4.30350501e-07 -4.52186069e-07 -4.76386046e-07 -5.00962866e-07 -5.23814423e-07 -5.42928060e-07 -5.56575045e-07 -5.63476804e-07 -5.62926947e-07 -5.54857509e-07 -5.39843281e-07 -5.19044091e-07 -4.94090944e-07 -4.66927274e-07 -4.39620909e-07 -4.14165048e-07 -3.92287551e-07 -3.75286961e-07 -3.63910950e-07 -3.58288770e-07 -3.57923946e-07 -3.61747635e-07 -3.68227195e-07 -3.75519185e-07 -3.81651782e-07 -3.84718824e-07 -3.83066661e-07 -3.75455755e-07 -3.61181531e-07 -3.40142969e-07 -3.12852560e-07 -2.80386925e-07 -2.44283152e-07 -2.06391149e-07 -1.68696456e-07 -1.33130836e-07 -1.01388974e-07 -7.47689969e-08 -5.40521265e-08 -3.94328862e-08 -3.05063967e-08 -2.63136924e-08 -2.54404060e-08 -2.61590157e-08 -2.66006868e-08 -2.49399442e-08 -1.95742468e-08 -9.28111665e-09 6.66227664e-09 2.84084694e-08 5.55246057e-08 8.70340934e-08 1.21510725e-07 1.57215920e-07 1.92265620e-07 2.24810562e-07 2.53212431e-07 2.76198890e-07 2.92982577e-07 3.03332750e-07 3.07592857e-07 3.06642594e-07 3.01808378e-07 2.94731128e-07 2.87204355e-07 2.80998346e-07 2.77687519e-07 2.78497636e-07 2.84187560e-07 2.94976833e-07 3.10525876e-07 3.29970493e-07 3.52007072e-07 3.75020041e-07 3.97239038e-07 4.16910469e-07 4.32466791e-07 4.42677156e-07 4.46764939e-07 4.44480911e-07 4.36125206e-07 4.22516163e-07 4.04909310e-07 3.84874540e-07 3.64143558e-07 3.44442466e-07 3.27325763e-07 3.14027793e-07 3.05345938e-07 3.01566703e-07 3.02441650e-07 3.07215283e-07 3.14701952e-07 3.23404113e-07 3.31660320e-07 3.37808504e-07 3.40348660e-07 3.38089219e-07 3.30263010e-07 3.16601725e-07 2.97361860e-07 2.73299851e-07 2.45598998e-07 2.15755486e-07 1.85434681e-07 1.56311739e-07 1.29911997e-07 1.07466601e-07 8.97972364e-08 7.72410043e-08 6.96225136e-08 6.62756820e-08 6.61129156e-08 6.77347646e-08 6.95692653e-08 7.00273588e-08 6.76592770e-08 6.12967613e-08 5.01674136e-08 3.39702357e-08 1.29052131e-08 -1.23457229e-08 -4.06843090e-08 -7.07015946e-08 -1.00813232e-07 -1.29411200e-07 -1.55017220e-07 -1.76423018e-07 -1.92803932e-07 -2.03794985e-07 -2.09522235e-07 -2.10586562e-07 -2.08001667e-07 -2.03092477e-07 -1.97363959e-07 -1.92353155e-07 -1.89478835e-07 -1.89903303e-07 -1.94419706e-07 -2.03375602e-07 -2.16640062e-07 -2.33617286e-07 -2.53305227e-07 -2.74393363e-07 -2.95389990e-07 -3.14766611e-07 -3.31105368e-07 -3.43235259e-07 -3.50343990e-07 -3.52054772e-07 -3.48460755e-07 -3.40113962e-07 -3.27969979e-07 -3.13293929e-07 -2.97537001e-07 -2.82195584e-07 -2.68666708e-07 -2.58113804e-07 -2.51355697e-07 -2.48789500e-07 -2.50354701e-07 -2.55541761e-07 -2.63444201e-07 -2.72848951e-07 -2.82356066e-07 -2.90516103e-07 -2.95971795e-07 -2.97590303e-07 -2.94573270e-07 -2.86534141e-07 -2.73535391e-07 -2.56082221e-07 -2.35073502e-07 -2.11714902e-07 -1.87402731e-07 -1.63589865e-07 -1.41646793e-07 -1.22731236e-07 -1.07678920e-07 -9.69259739e-08 -9.04703261e-08 -8.78756796e-08 -8.83174949e-08 -9.06663642e-08
[truncated: 15,118,409 more chars]
