# Supplementary material for: Physics-Informed Gaussian Process Inference of Liquid Structure from Scattering Data
Source: J Phys Chem B. 2025 Oct 31;129(45):11802–15. doi: 10.1021/acs.jpcb.5c05024 (PMC12621243; doi:10.1021/acs.jpcb.5c05024)
Supplement: Supplementary file 1 [file jp5c05024_si_001.zip › data/Sullivan_PhysGP_Ar_r.txt]

# Columns: r, mu_r, 2*std_r — PhysGP-Ar posterior
# See: https://arxiv.org/abs/2507.07948
1.00000000e-02 2.06129926e-09 1.75913259e-10
3.50150150e-02 2.06130044e-09 1.75049809e-10
6.00300300e-02 2.06130296e-09 1.74064627e-10
8.50450450e-02 2.06130682e-09 1.72957611e-10
1.10060060e-01 2.06131204e-09 1.71729529e-10
1.35075075e-01 2.06131866e-09 1.70382001e-10
1.60090090e-01 2.06132671e-09 1.68917473e-10
1.85105105e-01 2.06133625e-09 1.67339195e-10
2.10120120e-01 2.06134733e-09 1.65651178e-10
2.35135135e-01 2.06136001e-09 1.63858157e-10
2.60150150e-01 2.06137437e-09 1.61965540e-10
2.85165165e-01 2.06139049e-09 1.59979358e-10
3.10180180e-01 2.06140845e-09 1.57906205e-10
3.35195195e-01 2.06142837e-09 1.55753182e-10
3.60210210e-01 2.06145033e-09 1.53527825e-10
3.85225225e-01 2.06147448e-09 1.51238042e-10
4.10240240e-01 2.06150092e-09 1.48892042e-10
4.35255255e-01 2.06152980e-09 1.46498262e-10
4.60270270e-01 2.06156126e-09 1.44065294e-10
4.85285285e-01 2.06159546e-09 1.41601811e-10
5.10300300e-01 2.06163257e-09 1.39116492e-10
5.35315315e-01 2.06167277e-09 1.36617950e-10
5.60330330e-01 2.06171623e-09 1.34114657e-10
5.85345345e-01 2.06176317e-09 1.31614879e-10
6.10360360e-01 2.06181378e-09 1.29126600e-10
6.35375375e-01 2.06186829e-09 1.26657467e-10
6.60390390e-01 2.06192692e-09 1.24214720e-10
6.85405405e-01 2.06198993e-09 1.21805144e-10
7.10420420e-01 2.06205755e-09 1.19435013e-10
7.35435435e-01 2.06213006e-09 1.17110049e-10
7.60450450e-01 2.06220772e-09 1.14835384e-10
7.85465465e-01 2.06229083e-09 1.12615527e-10
8.10480480e-01 2.06237967e-09 1.10454345e-10
8.35495495e-01 2.06247456e-09 1.08355047e-10
8.60510511e-01 2.06257580e-09 1.06320177e-10
8.85525526e-01 2.06268373e-09 1.04351620e-10
9.10540541e-01 2.06279868e-09 1.02450611e-10
9.35555556e-01 2.06292099e-09 1.00617756e-10
9.60570571e-01 2.06305103e-09 9.88530553e-11
9.85585586e-01 2.06318914e-09 9.71559452e-11
1.01060060e+00 2.06333569e-09 9.55253325e-11
1.03561562e+00 2.06349108e-09 9.39596433e-11
1.06063063e+00 2.06365566e-09 9.24568725e-11
1.08564565e+00 2.06382984e-09 9.10146374e-11
1.11066066e+00 2.06401400e-09 8.96302317e-11
1.13567568e+00 2.06420853e-09 8.83006816e-11
1.16069069e+00 2.06441384e-09 8.70227999e-11
1.18570571e+00 2.06463031e-09 8.57932391e-11
1.21072072e+00 2.06485834e-09 8.46085412e-11
1.23573574e+00 2.06509834e-09 8.34651848e-11
1.26075075e+00 2.06535067e-09 8.23596272e-11
1.28576577e+00 2.06561574e-09 8.12883429e-11
1.31078078e+00 2.06589392e-09 8.02478566e-11
1.33579580e+00 2.06618557e-09 7.92347720e-11
1.36081081e+00 2.06649106e-09 7.82457954e-11
1.38582583e+00 2.06681073e-09 7.72777551e-11
1.41084084e+00 2.06714492e-09 7.63276161e-11
1.43585586e+00 2.06749393e-09 7.53924912e-11
1.46087087e+00 2.06785806e-09 7.44696487e-11
1.48588589e+00 2.06823758e-09 7.35565165e-11
1.51090090e+00 2.06863275e-09 7.26506843e-11
1.53591592e+00 2.06904379e-09 7.17499034e-11
1.56093093e+00 2.06947089e-09 7.08520841e-11
1.58594595e+00 2.06991423e-09 6.99552931e-11
1.61096096e+00 2.07037392e-09 6.90577486e-11
1.63597598e+00 2.07085007e-09 6.81578158e-11
1.66099099e+00 2.07134273e-09 6.72540012e-11
1.68600601e+00 2.07185191e-09 6.63449472e-11
1.71102102e+00 2.07237760e-09 6.54294268e-11
1.73603604e+00 2.07291971e-09 6.45063380e-11
1.76105105e+00 2.07347813e-09 6.35746993e-11
1.78606607e+00 2.07405268e-09 6.26336446e-11
1.81108108e+00 2.07464313e-09 6.16824190e-11
1.83609610e+00 2.07524921e-09 6.07203755e-11
1.86111111e+00 2.07587058e-09 5.97469712e-11
1.88612613e+00 2.07650685e-09 5.87617646e-11
1.91114114e+00 2.07715755e-09 5.77644129e-11
1.93615616e+00 2.07782217e-09 5.67546700e-11
1.96117117e+00 2.07850013e-09 5.57323843e-11
1.98618619e+00 2.07919078e-09 5.46974974e-11
2.01120120e+00 2.07989342e-09 5.36500423e-11
2.03621622e+00 2.08060725e-09 5.25901420e-11
2.06123123e+00 2.08133144e-09 5.15180083e-11
2.08624625e+00 2.08206507e-09 5.04339406e-11
2.11126126e+00 2.08280718e-09 4.93383240e-11
2.13627628e+00 2.09472397e-09 7.22719387e-11
2.16129129e+00 2.11751479e-09 1.14656978e-10
2.18630631e+00 2.15569774e-09 1.81759739e-10
2.21132132e+00 2.21961300e-09 2.87903381e-10
2.23633634e+00 2.32650939e-09 4.55652967e-10
2.26135135e+00 2.50513489e-09 7.20521379e-10
2.28636637e+00 2.80335973e-09 1.13833918e-09
2.31138138e+00 3.30082439e-09 1.79678210e-09
2.33639640e+00 4.12990505e-09 2.83337850e-09
2.36141141e+00 5.51043380e-09 4.46360192e-09
2.38642643e+00 7.80714376e-09 7.02463684e-09
2.41144144e+00 1.16246236e-08 1.10434645e-08
2.43645646e+00 1.79641242e-08 1.73426276e-08
2.46147147e+00 2.84822591e-08 2.72042731e-08
2.48648649e+00 4.59174012e-08 4.26241851e-08
2.51150150e+00 7.47917943e-08 6.67045233e-08
2.53651652e+00 1.22566536e-07 1.04259970e-07
2.56153153e+00 2.01539665e-07 1.62751584e-07
2.58654655e+00 3.31962356e-07 2.53722888e-07
2.61156156e+00 5.47149840e-07 3.95004017e-07
2.63657658e+00 9.01855402e-07 6.14087970e-07
2.66159159e+00 1.48597683e-06 9.53291364e-07
2.68660661e+00 2.44696778e-06 1.47762562e-06
2.71162162e+00 4.02644448e-06 2.28677452e-06
2.73663664e+00 6.61991615e-06 3.53327634e-06
2.76165165e+00 1.08741421e-05 5.45005467e-06
2.78666667e+00 1.78458906e-05 8.39199258e-06
2.81168168e+00 2.92609449e-05 1.28985354e-05
2.83669670e+00 4.79299254e-05 1.97876729e-05
2.86171171e+00 7.84313045e-05 3.02965738e-05
2.88672673e+00 1.28212958e-04 4.62912954e-05
2.91174174e+00 2.09377007e-04 7.05783097e-05
2.93675676e+00 3.41565741e-04 1.07365346e-04
2.96177177e+00 5.56621216e-04 1.62939921e-04
2.98678679e+00 9.06096309e-04 2.46663033e-04
3.01180180e+00 1.47333852e-03 3.72415156e-04
3.03681682e+00 2.39288202e-03 5.60684043e-04
3.06183183e+00 3.88146367e-03 8.41549058e-04
3.08684685e+00 6.28739421e-03 1.25888916e-03
3.11186186e+00 1.01685885e-02 1.87620058e-03
3.13687688e+00 1.64145312e-02 2.78439952e-03
3.16189189e+00 2.64335496e-02 4.11176871e-03
3.18690691e+00 4.24319473e-02 6.03548544e-03
3.21192192e+00 6.78090401e-02 8.79232955e-03
3.23693694e+00 1.07664054e-01 1.26821250e-02
3.26195195e+00 1.69318231e-01 1.80497663e-02
3.28696697e+00 2.62534119e-01 2.52200365e-02
3.31198198e+00 3.98721240e-01 3.43502442e-02
3.33699700e+00 5.88039292e-01 4.51833754e-02
3.36201201e+00 8.33760206e-01 5.67737219e-02
3.38702703e+00 1.12582572e+00 6.74213686e-02
3.41204204e+00 1.43951318e+00 7.51081868e-02
3.43705706e+00 1.74462105e+00 7.83758063e-02
3.46207207e+00 2.02100250e+00 7.70270105e-02
3.48708709e+00 2.26692998e+00 7.20852049e-02
3.51210210e+00 2.49081609e+00 6.51767028e-02
3.53711712e+00 2.69237118e+00 5.79075525e-02
3.56213213e+00 2.85481563e+00 5.15336468e-02
3.58714715e+00 2.96053565e+00 4.68521810e-02
3.61216216e+00 3.00802950e+00 4.41663124e-02
3.63717718e+00 3.00961140e+00 4.33117957e-02
3.66219219e+00 2.98052918e+00 4.38125277e-02
3.68720721e+00 2.93274141e+00 4.51120904e-02
3.71222222e+00 2.87399494e+00 4.67406142e-02
3.73723724e+00 2.80888971e+00 4.83682739e-02
3.76225225e+00 2.74006901e+00 4.97905934e-02
3.78726727e+00 2.66905411e+00 5.08949335e-02
3.81228228e+00 2.59674613e+00 5.16304667e-02
3.83729730e+00 2.52370858e+00 5.19865208e-02
3.86231231e+00 2.45032167e+00 5.19781214e-02
3.88732733e+00 2.37686540e+00 5.16365495e-02
3.91234234e+00 2.30356389e+00 5.10031398e-02
3.93735736e+00 2.23060902e+00 5.01251100e-02
3.96237237e+00 2.15817283e+00 4.90526489e-02
3.98738739e+00 2.08641399e+00 4.78367732e-02
4.01240240e+00 2.01548102e+00 4.65276419e-02
4.03741742e+00 1.94551393e+00 4.51731312e-02
4.06243243e+00 1.87664476e+00 4.38175524e-02
4.08744745e+00 1.80899787e+00 4.25004540e-02
4.11246246e+00 1.74268979e+00 4.12555124e-02
4.13747748e+00 1.67782908e+00 4.01095607e-02
4.16249249e+00 1.61451618e+00 3.90818550e-02
4.18750751e+00 1.55284312e+00 3.81836936e-02
4.21252252e+00 1.49289341e+00 3.74184920e-02
4.23753754e+00 1.43474189e+00 3.67823668e-02
4.26255255e+00 1.37845463e+00 3.62651977e-02
4.28756757e+00 1.32408886e+00 3.58520575e-02
4.31258258e+00 1.27169305e+00 3.55248382e-02
4.33759760e+00 1.22130687e+00 3.52638846e-02
4.36261261e+00 1.17296137e+00 3.50494735e-02
4.38762763e+00 1.12667908e+00 3.48630272e-02
4.41264264e+00 1.08247425e+00 3.46880118e-02
4.43765766e+00 1.04035308e+00 3.45105213e-02
4.46267267e+00 1.00031398e+00 3.43195813e-02
4.48768769e+00 9.62347936e-01 3.41072250e-02
4.51270270e+00 9.26438857e-01 3.38683953e-02
4.53771772e+00 8.92563968e-01 3.36007218e-02
4.56273273e+00 8.60694242e-01 3.33042138e-02
4.58774775e+00 8.30794854e-01 3.29809008e-02
4.61276276e+00 8.02825652e-01 3.26344431e-02
4.63777778e+00 7.76741658e-01 3.22697311e-02
4.66279279e+00 7.52493573e-01 3.18924857e-02
4.68780781e+00 7.30028301e-01 3.15088708e-02
4.71282282e+00 7.09289469e-01 3.11251288e-02
4.73783784e+00 6.90217963e-01 3.07472474e-02
4.76285285e+00 6.72752450e-01 3.03806680e-02
4.78786787e+00 6.56829901e-01 3.00300451e-02
4.81288288e+00 6.42386102e-01 2.96990646e-02
4.83789790e+00 6.29356152e-01 2.93903267e-02
4.86291291e+00 6.17674946e-01 2.91052971e-02
4.88792793e+00 6.07277634e-01 2.88443242e-02
4.91294294e+00 5.98100060e-01 2.86067185e-02
4.93795796e+00 5.90079169e-01 2.83908823e-02
4.96297297e+00 5.83153398e-01 2.81944801e-02
4.98798799e+00 5.77263018e-01 2.80146321e-02
5.01300300e+00 5.72350457e-01 2.78481190e-02
5.03801802e+00 5.68360581e-01 2.76915814e-02
5.06303303e+00 5.65240942e-01 2.75417044e-02
5.08804805e+00 5.62941984e-01 2.73953781e-02
5.11306306e+00 5.61417220e-01 2.72498279e-02
5.13807808e+00 5.60623360e-01 2.71027113e-02
5.16309309e+00 5.60520407e-01 2.69521822e-02
5.18810811e+00 5.61071716e-01 2.67969230e-02
5.21312312e+00 5.62244012e-01 2.66361470e-02
5.23813814e+00 5.64007373e-01 2.64695763e-02
5.26315315e+00 5.66335180e-01 2.62973978e-02
5.28816817e+00 5.69204032e-01 2.61202027e-02
5.31318318e+00 5.72593627e-01 2.59389133e-02
5.33819820e+00 5.76486624e-01 2.57547027e-02
5.36321321e+00 5.80868460e-01 2.55689099e-02
5.38822823e+00 5.85727162e-01 2.53829553e-02
5.41324324e+00 5.91053124e-01 2.51982605e-02
5.43825826e+00 5.96838871e-01 2.50161746e-02
5.46327327e+00 6.03078801e-01 2.48379111e-02
5.48828829e+00 6.09768925e-01 2.46644961e-02
5.51330330e+00 6.16906584e-01 2.44967307e-02
5.53831832e+00 6.24490169e-01 2.43351679e-02
5.56333333e+00 6.32518833e-01 2.41801038e-02
5.58834835e+00 6.40992202e-01 2.40315824e-02
5.61336336e+00 6.49910088e-01 2.38894137e-02
5.63837838e+00 6.59272213e-01 2.37532011e-02
5.66339339e+00 6.69077933e-01 2.36223777e-02
5.68840841e+00 6.79325973e-01 2.34962475e-02
5.71342342e+00 6.90014186e-01 2.33740298e-02
5.73843844e+00 7.01139312e-01 2.32549035e-02
5.76345345e+00 7.12696766e-01 2.31380492e-02
5.78846847e+00 7.24680437e-01 2.30226872e-02
5.81348348e+00 7.37082518e-01 2.29081101e-02
5.83849850e+00 7.49893349e-01 2.27937090e-02
5.86351351e+00 7.63101284e-01 2.26789916e-02
5.88852853e+00 7.76692592e-01 2.25635940e-02
5.91354354e+00 7.90651373e-01 2.24472846e-02
5.93855856e+00 8.04959500e-01 2.23299616e-02
5.96357357e+00 8.19596594e-01 2.22116449e-02
5.98858859e+00 8.34540020e-01 2.20924624e-02
6.01360360e+00 8.49764901e-01 2.19726334e-02
6.03861862e+00 8.65244173e-01 2.18524481e-02
6.06363363e+00 8.80948648e-01 2.17322469e-02
6.08864865e+00 8.96847104e-01 2.16123979e-02
6.11366366e+00 9.12906404e-01 2.14932761e-02
6.13867868e+00 9.29091623e-01 2.13752437e-02
6.16369369e+00 9.45366205e-01 2.12586323e-02
6.18870871e+00 9.61692124e-01 2.11437291e-02
6.21372372e+00 9.78030074e-01 2.10307655e-02
6.23873874e+00 9.94339661e-01 2.09199098e-02
6.26375375e+00 1.01057961e+00 2.08112635e-02
6.28876877e+00 1.02670798e+00 2.07048614e-02
6.31378378e+00 1.04268240e+00 2.06006745e-02
6.33879880e+00 1.05846026e+00 2.04986160e-02
6.36381381e+00 1.07399899e+00 2.03985499e-02
6.38882883e+00 1.08925627e+00 2.03003006e-02
6.41384384e+00 1.10419023e+00 2.02036640e-02
6.43885886e+00 1.11875973e+00 2.01084190e-02
6.46387387e+00 1.13292455e+00 2.00143389e-02
6.48888889e+00 1.14664558e+00 1.99212017e-02
6.51390390e+00 1.15988511e+00 1.98287998e-02
6.53891892e+00 1.17260692e+00 1.97369475e-02
6.56393393e+00 1.18477654e+00 1.96454878e-02
6.58894895e+00 1.19636140e+00 1.95542959e-02
6.61396396e+00 1.20733097e+00 1.94632824e-02
6.63897898e+00 1.21765692e+00 1.93723935e-02
6.66399399e+00 1.22731326e+00 1.92816097e-02
6.68900901e+00 1.23627643e+00 1.91909433e-02
6.71402402e+00 1.24452540e+00 1.91004348e-02
6.73903904e+00 1.25204175e+00 1.90101475e-02
6.76405405e+00 1.25880975e+00 1.89201625e-02
6.78906907e+00 1.26481637e+00 1.88305726e-02
6.81408408e+00 1.27005133e+00 1.87414764e-02
6.83909910e+00 1.27450711e+00 1.86529731e-02
6.86411411e+00 1.27817895e+00 1.85651569e-02
6.88912913e+00 1.28106482e+00 1.84781125e-02
6.91414414e+00 1.28316537e+00 1.83919120e-02
6.93915916e+00 1.28448394e+00 1.83066116e-02
6.96417417e+00 1.28502641e+00 1.82222502e-02
6.98918919e+00 1.28480122e+00 1.81388484e-02
7.01420420e+00 1.28381922e+00 1.80564091e-02
7.03921922e+00 1.28209360e+00 1.79749178e-02
7.06423423e+00 1.27963976e+00 1.78943451e-02
7.08924925e+00 1.27647525e+00 1.78146484e-02
7.11426426e+00 1.27261961e+00 1.77357749e-02
7.13927928e+00 1.26809425e+00 1.76576645e-02
7.16429429e+00 1.26292232e+00 1.75802529e-02
7.18930931e+00 1.25712861e+00 1.75034745e-02
7.21432432e+00 1.25073935e+00 1.74272654e-02
7.23933934e+00 1.24378213e+00 1.73515655e-02
7.26435435e+00 1.23628575e+00 1.72763212e-02
7.28936937e+00 1.22828007e+00 1.72014866e-02
7.31438438e+00 1.21979588e+00 1.71270246e-02
7.33939940e+00 1.21086475e+00 1.70529081e-02
7.36441441e+00 1.20151894e+00 1.69791193e-02
7.38942943e+00 1.19179123e+00 1.69056502e-02
7.41444444e+00 1.18171483e+00 1.68325012e-02
7.43945946e+00 1.17132320e+00 1.67596808e-02
7.46447447e+00 1.16065004e+00 1.66872035e-02
7.48948949e+00 1.14972905e+00 1.66150889e-02
7.51450450e+00 1.13859395e+00 1.65433600e-02
7.53951952e+00 1.12727829e+00 1.64720415e-02
7.56453453e+00 1.11581540e+00 1.64011583e-02
7.58954955e+00 1.10423828e+00 1.63307341e-02
7.61456456e+00 1.09257953e+00 1.62607904e-02
7.63957958e+00 1.08087128e+00 1.61913450e-02
7.66459459e+00 1.06914511e+00 1.61224119e-02
7.68960961e+00 1.05743197e+00 1.60540002e-02
7.71462462e+00 1.04576214e+00 1.59861142e-02
7.73963964e+00 1.03416515e+00 1.59187532e-02
7.76465465e+00 1.02266978e+00 1.58519120e-02
7.78966967e+00 1.01130392e+00 1.57855810e-02
7.81468468e+00 1.00009463e+00 1.57197472e-02
7.83969970e+00 9.89068033e-01 1.56543944e-02
7.86471471e+00 9.78249288e-01 1.55895042e-02
7.88972973e+00 9.67662578e-01 1.55250573e-02
7.91474474e+00 9.57331064e-01 1.54610334e-02
7.93975976e+00 9.47276860e-01 1.53974127e-02
7.96477477e+00 9.37521011e-01 1.53341761e-02
7.98978979e+00 9.28083466e-01 1.52713065e-02
8.01480480e+00 9.18983058e-01 1.52087883e-02
8.03981982e+00 9.10237485e-01 1.51466086e-02
8.06483483e+00 9.01863296e-01 1.50847569e-02
8.08984985e+00 8.93875866e-01 1.50232254e-02
8.11486486e+00 8.86289391e-01 1.49620092e-02
8.13987988e+00 8.79116871e-01 1.49011053e-02
8.16489489e+00 8.72370094e-01 1.48405136e-02
8.18990991e+00 8.66059635e-01 1.47802354e-02
8.21492492e+00 8.60194839e-01 1.47202736e-02
8.23993994e+00 8.54783817e-01 1.46606325e-02
8.26495495e+00 8.49833440e-01 1.46013167e-02
8.28996997e+00 8.45349335e-01 1.45423313e-02
8.31498498e+00 8.41335883e-01 1.44836812e-02
8.34000000e+00 8.37796219e-01 1.44253708e-02
8.36501502e+00 8.34732231e-01 1.43674037e-02
8.39003003e+00 8.32144569e-01 1.43097825e-02
8.41504505e+00 8.30032646e-01 1.42525086e-02
8.44006006e+00 8.28394653e-01 1.41955820e-02
8.46507508e+00 8.27227566e-01 1.41390016e-02
8.49009009e+00 8.26527163e-01 1.40827648e-02
8.51510511e+00 8.26288041e-01 1.40268678e-02
8.54012012e+00 8.26503638e-01 1.39713059e-02
8.56513514e+00 8.27166255e-01 1.39160734e-02
8.59015015e+00 8.28267086e-01 1.38611638e-02
8.61516517e+00 8.29796247e-01 1.38065702e-02
8.64018018e+00 8.31742809e-01 1.37522856e-02
8.66519520e+00 8.34094841e-01 1.36983027e-02
8.69021021e+00 8.36839446e-01 1.36446145e-02
8.71522523e+00 8.39962806e-01 1.35912145e-02
8.74024024e+00 8.43450234e-01 1.35380964e-02
8.76525526e+00 8.47286221e-01 1.34852548e-02
8.79027027e+00 8.51454491e-01 1.34326849e-02
8.81528529e+00 8.55938060e-01 1.33803826e-02
8.84030030e+00 8.60719293e-01 1.33283448e-02
8.86531532e+00 8.65779967e-01 1.32765689e-02
8.89033033e+00 8.71101341e-01 1.32250532e-02
8.91534535e+00 8.76664212e-01 1.31737966e-02
8.94036036e+00 8.82448992e-01 1.31227985e-02
8.96537538e+00 8.88435775e-01 1.30720587e-02
8.99039039e+00 8.94604405e-01 1.30215775e-02
9.01540541e+00 9.00934553e-01 1.29713551e-02
9.04042042e+00 9.07405780e-01 1.29213920e-02
9.06543544e+00 9.13997618e-01 1.28716887e-02
9.09045045e+00 9.20689634e-01 1.28222453e-02
9.11546547e+00 9.27461501e-01 1.27730619e-02
9.14048048e+00 9.34293072e-01 1.27241382e-02
9.16549550e+00 9.41164442e-01 1.26754735e-02
9.19051051e+00 9.48056014e-01 1.26270669e-02
9.21552553e+00 9.54948565e-01 1.25789169e-02
9.24054054e+00 9.61823306e-01 1.25310217e-02
9.26555556e+00 9.68661935e-01 1.24833791e-02
9.29057057e+00 9.75446699e-01 1.24359866e-02
9.31558559e+00 9.82160437e-01 1.23888413e-02
9.34060060e+00 9.88786632e-01 1.23419402e-02
9.36561562e+00 9.95309454e-01 1.22952801e-02
9.39063063e+00 1.00171380e+00 1.22488577e-02
9.41564565e+00 1.00798531e+00 1.22026694e-02
9.44066066e+00 1.01411044e+00 1.21567120e-02
9.46567568e+00 1.02007644e+00 1.21109821e-02
9.49069069e+00 1.02587140e+00 1.20654767e-02
9.51570571e+00 1.03148426e+00 1.20201926e-02
9.54072072e+00 1.03690484e+00 1.19751272e-02
9.56573574e+00 1.04212382e+00 1.19302778e-02
9.59075075e+00 1.04713274e+00 1.18856422e-02
9.61576577e+00 1.05192403e+00 1.18412182e-02
9.64078078e+00 1.05649098e+00 1.17970041e-02
9.66579580e+00 1.06082773e+00 1.17529983e-02
9.69081081e+00 1.06492928e+00 1.17091994e-02
9.71582583e+00 1.06879144e+00 1.16656062e-02
9.74084084e+00 1.07241083e+00 1.16222176e-02
9.76585586e+00 1.07578484e+00 1.15790329e-02
9.79087087e+00 1.07891163e+00 1.15360513e-02
9.81588589e+00 1.08179007e+00 1.14932718e-02
9.84090090e+00 1.08441974e+00 1.14506940e-02
9.86591592e+00 1.08680086e+00 1.14083170e-02
9.89093093e+00 1.08893429e+00 1.13661402e-02
9.91594595e+00 1.09082148e+00 1.13241628e-02
9.94096096e+00 1.09246443e+00 1.12823839e-02
9.96597598e+00 1.09386564e+00 1.12408026e-02
9.99099099e+00 1.09502811e+00 1.11994180e-02
1.00160060e+01 1.09595527e+00 1.11582289e-02
1.00410210e+01 1.09665096e+00 1.11172341e-02
1.00660360e+01 1.09711937e+00 1.10764324e-02
1.00910511e+01 1.09736505e+00 1.10358225e-02
1.01160661e+01 1.09739281e+00 1.09954028e-02
1.01410811e+01 1.09720776e+00 1.09551719e-02
1.01660961e+01 1.09681521e+00 1.09151283e-02
1.01911111e+01 1.09622070e+00 1.08752704e-02
1.02161261e+01 1.09542993e+00 1.08355966e-02
1.02411411e+01 1.09444876e+00 1.07961052e-02
1.02661562e+01 1.09328315e+00 1.07567946e-02
1.02911712e+01 1.09193921e+00 1.07176633e-02
1.03161862e+01 1.09042308e+00 1.06787096e-02
1.03412012e+01 1.08874101e+00 1.06399319e-02
1.03662162e+01 1.08689930e+00 1.06013288e-02
1.03912312e+01 1.08490427e+00 1.05628988e-02
1.04162462e+01 1.08276230e+00 1.05246403e-02
1.04412613e+01 1.08047977e+00 1.04865519e-02
1.04662763e+01 1.07806308e+00 1.04486323e-02
1.04912913e+01 1.07551867e+00 1.04108802e-02
1.05163063e+01 1.07285296e+00 1.03732941e-02
1.05413213e+01 1.07007240e+00 1.03358730e-02
1.05663363e+01 1.06718345e+00 1.02986155e-02
1.05913514e+01 1.06419257e+00 1.02615204e-02
1.06163664e+01 1.06110626e+00 1.02245866e-02
1.06413814e+01 1.05793101e+00 1.01878131e-02
1.06663964e+01 1.05467337e+00 1.01511986e-02
1.06914114e+01 1.05133988e+00 1.01147422e-02
1.07164264e+01 1.04793715e+00 1.00784428e-02
1.07414414e+01 1.04447181e+00 1.00422995e-02
1.07664565e+01 1.04095054e+00 1.00063114e-02
1.07914715e+01 1.03738008e+00 9.97047742e-03
1.08164865e+01 1.03376719e+00 9.93479679e-03
1.08415015e+01 1.03011873e+00 9.89926864e-03
1.08665165e+01 1.02644159e+00 9.86389215e-03
1.08915315e+01 1.02274272e+00 9.82866655e-03
1.09165465e+01 1.01902914e+00 9.79359107e-03
1.09415616e+01 1.01530793e+00 9.75866497e-03
1.09665766e+01 1.01158623e+00 9.72388755e-03
1.09915916e+01 1.00787121e+00 9.68925808e-03
1.10166066e+01 1.00417011e+00 9.65477589e-03
1.10416216e+01 1.00049020e+00 9.62044026e-03
1.10666366e+01 9.96838783e-01 9.58625051e-03
1.10916517e+01 9.93223179e-01 9.55220591e-03
1.11166667e+01 9.89650717e-01 9.51830573e-03
1.11416817e+01 9.86128724e-01 9.48454920e-03
1.11666967e+01 9.82664503e-01 9.45093553e-03
1.11917117e+01 9.79265322e-01 9.41746388e-03
1.12167267e+01 9.75938393e-01 9.38413336e-03
1.12417417e+01 9.72690854e-01 9.35094304e-03
1.12667568e+01 9.69529748e-01 9.31789193e-03
1.12917718e+01 9.66462004e-01 9.28497901e-03
1.13167868e+01 9.63494411e-01 9.25220317e-03
1.13418018e+01 9.60633600e-01 9.21956329e-03
1.13668168e+01 9.57886015e-01 9.18705820e-03
1.13918318e+01 9.55257894e-01 9.15468666e-03
1.14168468e+01 9.52755243e-01 9.12244745e-03
1.14418619e+01 9.50383810e-01 9.09033929e-03
1.14668769e+01 9.48149066e-01 9.05836092e-03
1.14918919e+01 9.46056178e-01 9.02651105e-03
1.15169069e+01 9.44109987e-01 8.99478844e-03
1.15419219e+01 9.42314985e-01 8.96319184e-03
1.15669369e+01 9.40675296e-01 8.93172006e-03
1.15919520e+01 9.39194651e-01 8.90037195e-03
1.16169670e+01 9.37876375e-01 8.86914643e-03
1.16419820e+01 9.36723365e-01 8.83804247e-03
1.16669970e+01 9.35738076e-01 8.80705913e-03
1.16920120e+01 9.34922504e-01 8.77619556e-03
1.17170270e+01 9.34278177e-01 8.74545097e-03
1.17420420e+01 9.33806140e-01 8.71482469e-03
1.17670571e+01 9.33506949e-01 8.68431611e-03
1.17920721e+01 9.33380663e-01 8.65392474e-03
1.18170871e+01 9.33426840e-01 8.62365014e-03
1.18421021e+01 9.33644533e-01 8.59349197e-03
1.18671171e+01 9.34032291e-01 8.56344993e-03
1.18921321e+01 9.34588160e-01 8.53352380e-03
1.19171471e+01 9.35309689e-01 8.50371340e-03
1.19421622e+01 9.36193933e-01 8.47401857e-03
1.19671772e+01 9.37237465e-01 8.44443918e-03
1.19921922e+01 9.38436383e-01 8.41497510e-03
1.20172072e+01 9.39786328e-01 8.38562619e-03
1.20422222e+01 9.41282493e-01 8.35639229e-03
1.20672372e+01 9.42919645e-01 8.32727321e-03
1.20922523e+01 9.44692138e-01 8.29826869e-03
1.21172673e+01 9.46593942e-01 8.26937844e-03
1.21422823e+01 9.48618654e-01 8.24060209e-03
1.21672973e+01 9.50759532e-01 8.21193920e-03
1.21923123e+01 9.53009514e-01 8.18338924e-03
1.22173273e+01 9.55361246e-01 8.15495164e-03
1.22423423e+01 9.57807110e-01 8.12662570e-03
1.22673574e+01 9.60339250e-01 8.09841069e-03
1.22923724e+01 9.62949606e-01 8.07030577e-03
1.23173874e+01 9.65629940e-01 8.04231006e-03
1.23424024e+01 9.68371866e-01 8.01442260e-03
1.23674174e+01 9.71166886e-01 7.98664240e-03
1.23924324e+01 9.74006414e-01 7.95896841e-03
1.24174474e+01 9.76881813e-01 7.93139958e-03
1.24424625e+01 9.79784421e-01 7.90393481e-03
1.24674775e+01 9.82705588e-01 7.87657302e-03
1.24924925e+01 9.85636698e-01 7.84931313e-03
1.25175075e+01 9.88569208e-01 7.82215409e-03
1.25425225e+01 9.91494668e-01 7.79509486e-03
1.25675375e+01 9.94404758e-01 7.76813445e-03
1.25925526e+01 9.97291307e-01 7.74127194e-03
1.26175676e+01 1.00014633e+00 7.71450642e-03
1.26425826e+01 1.00296204e+00 7.68783709e-03
1.26675976e+01 1.00573087e+00 7.66126317e-03
1.26926126e+01 1.00844554e+00 7.63478399e-03
1.27176276e+01 1.01109899e+00 7.60839892e-03
1.27426426e+01 1.01368451e+00 7.58210741e-03
1.27676577e+01 1.01619565e+00 7.55590896e-03
1.27926727e+01 1.01862631e+00 7.52980314e-03
1.28176877e+01 1.02097075e+00 7.50378958e-03
1.28427027e+01 1.02322355e+00 7.47786795e-03
1.28677177e+01 1.02537968e+00 7.45203796e-03
1.28927327e+01 1.02743449e+00 7.42629937e-03
1.29177477e+01 1.02938370e+00 7.40065194e-03
1.29427628e+01 1.03122345e+00 7.37509547e-03
1.29677778e+01 1.03295025e+00 7.34962976e-03
1.29927928e+01 1.03456104e+00 7.32425462e-03
1.30178078e+01 1.03605313e+00 7.29896983e-03
1.30428228e+01 1.03742427e+00 7.27377519e-03
1.30678378e+01 1.03867259e+00 7.24867048e-03
1.30928529e+01 1.03979664e+00 7.22365543e-03
1.31178679e+01 1.04079534e+00 7.19872977e-03
1.31428829e+01 1.04166805e+00 7.17389321e-03
1.31678979e+01 1.04241446e+00 7.14914539e-03
1.31929129e+01 1.04303467e+00 7.12448597e-03
1.32179279e+01 1.04352915e+00 7.09991455e-03
1.32429429e+01 1.04389872e+00 7.07543070e-03
1.32679580e+01 1.04414455e+00 7.05103398e-03
1.32929730e+01 1.04426815e+00 7.02672391e-03
1.33179880e+01 1.04427135e+00 7.00250000e-03
1.33430030e+01 1.04415631e+00 6.97836173e-03
1.33680180e+01 1.04392546e+00 6.95430859e-03
1.33930330e+01 1.04358152e+00 6.93034002e-03
1.34180480e+01 1.04312749e+00 6.90645550e-03
1.34430631e+01 1.04256662e+00 6.88265446e-03
1.34680781e+01 1.04190239e+00 6.85893636e-03
1.34930931e+01 1.04113850e+00 6.83530066e-03
1.35181081e+01 1.04027885e+00 6.81174681e-03
1.35431231e+01 1.03932755e+00 6.78827428e-03
1.35681381e+01 1.03828885e+00 6.76488255e-03
1.35931532e+01 1.03716718e+00 6.74157110e-03
1.36181682e+01 1.03596708e+00 6.71833942e-03
1.36431832e+01 1.03469326e+00 6.69518703e-03
1.36681982e+01 1.03335048e+00 6.67211345e-03
1.36932132e+01 1.03194362e+00 6.64911819e-03
1.37182282e+01 1.03047763e+00 6.62620080e-03
1.37432432e+01 1.02895751e+00 6.60336082e-03
1.37682583e+01 1.02738830e+00 6.58059782e-03
1.37932733e+01 1.02577509e+00 6.55791135e-03
1.38182883e+01 1.02412295e+00 6.53530099e-03
1.38433033e+01 1.02243697e+00 6.51276631e-03
1.38683183e+01 1.02072222e+00 6.49030688e-03
1.38933333e+01 1.01898373e+00 6.46792231e-03
1.39183483e+01 1.01722650e+00 6.44561216e-03
1.39433634e+01 1.01545547e+00 6.42337605e-03
1.39683784e+01 1.01367553e+00 6.40121357e-03
1.39933934e+01 1.01189145e+00 6.37912433e-03
1.40184084e+01 1.01010796e+00 6.35710793e-03
1.40434234e+01 1.00832966e+00 6.33516400e-03
1.40684384e+01 1.00656104e+00 6.31329216e-03
1.40934535e+01 1.00480650e+00 6.29149206e-03
1.41184685e+01 1.00307028e+00 6.26976333e-03
1.41434835e+01 1.00135650e+00 6.24810564e-03
1.41684985e+01 9.99669125e-01 6.22651867e-03
1.41935135e+01 9.98011988e-01 6.20500209e-03
1.42185285e+01 9.96388750e-01 6.18355562e-03
1.42435435e+01 9.94802911e-01 6.16217896e-03
1.42685586e+01 9.93257803e-01 6.14087184e-03
1.42935736e+01 9.91756585e-01 6.11963402e-03
1.43185886e+01 9.90302235e-01 6.09846524e-03
1.43436036e+01 9.88897550e-01 6.07736529e-03
1.43686186e+01 9.87545141e-01 6.05633394e-03
1.43936336e+01 9.86247430e-01 6.03537098e-03
1.44186486e+01 9.85006647e-01 6.01447622e-03
1.44436637e+01 9.83824831e-01 5.99364945e-03
1.44686787e+01 9.82703826e-01 5.97289048e-03
1.44936937e+01 9.81645282e-01 5.95219912e-03
1.45187087e+01 9.80650652e-01 5.93157518e-03
1.45437237e+01 9.79721196e-01 5.91101843e-03
1.45687387e+01 9.78857981e-01 5.89052868e-03
1.45937538e+01 9.78061879e-01 5.87010570e-03
1.46187688e+01 9.77333572e-01 5.84974924e-03
1.46437838e+01 9.76673555e-01 5.82945905e-03
1.46687988e+01 9.76082135e-01 5.80923486e-03
1.46938138e+01 9.75559438e-01 5.78907636e-03
1.47188288e+01 9.75105408e-01 5.76898325e-03
1.47438438e+01 9.74719817e-01 5.74895519e-03
1.47688589e+01 9.74402266e-01 5.72899183e-03
1.47938739e+01 9.74152187e-01 5.70909277e-03
1.48188889e+01 9.73968855e-01 5.68925763e-03
1.48439039e+01 9.73851386e-01 5.66948600e-03
1.48689189e+01 9.73798751e-01 5.64977743e-03
1.48939339e+01 9.73809774e-01 5.63013150e-03
1.49189489e+01 9.73883143e-01 5.61054773e-03
1.49439640e+01 9.74017418e-01 5.59102568e-03
1.49689790e+01 9.74211033e-01 5.57156488e-03
1.49939940e+01 9.74462307e-01 5.55216486e-03
1.50190090e+01 9.74769450e-01 5.53282517e-03
1.50440240e+01 9.75130573e-01 5.51354534e-03
1.50690390e+01 9.75543689e-01 5.49432494e-03
1.50940541e+01 9.76006730e-01 5.47516354e-03
1.51190691e+01 9.76517545e-01 5.45606072e-03
1.51440841e+01 9.77073917e-01 5.43701609e-03
1.51690991e+01 9.77673564e-01 5.41802928e-03
1.51941141e+01 9.78314149e-01 5.39909994e-03
1.52191291e+01 9.78993291e-01 5.38022776e-03
1.52441441e+01 9.79708566e-01 5.36141244e-03
1.52691592e+01 9.80457521e-01 5.34265371e-03
1.52941742e+01 9.81237678e-01 5.32395133e-03
1.53191892e+01 9.82046544e-01 5.30530509e-03
1.53442042e+01 9.82881613e-01 5.28671479e-03
1.53692192e+01 9.83740380e-01 5.26818027e-03
1.53942342e+01 9.84620341e-01 5.24970138e-03
1.54192492e+01 9.85519006e-01 5.23127800e-03
1.54442643e+01 9.86433899e-01 5.21291000e-03
1.54692793e+01 9.87362568e-01 5.19459730e-03
1.54942943e+01 9.88302591e-01 5.17633981e-03
1.55193093e+01 9.89251578e-01 5.15813744e-03
1.55443243e+01 9.90207178e-01 5.13999012e-03
1.55693393e+01 9.91167087e-01 5.12189777e-03
1.55943544e+01 9.92129046e-01 5.10386031e-03
1.56193694e+01 9.93090849e-01 5.08587765e-03
1.56443844e+01 9.94050348e-01 5.06794970e-03
1.56693994e+01 9.95005453e-01 5.05007636e-03
1.56944144e+01 9.95954138e-01 5.03225751e-03
1.57194294e+01 9.96894441e-01 5.01449302e-03
1.57444444e+01 9.97824470e-01 4.99678274e-03
1.57694595e+01 9.98742403e-01 4.97912652e-03
1.57944745e+01 9.99646487e-01 4.96152417e-03
1.58194895e+01 1.00053505e+00 4.94397550e-03
1.58445045e+01 1.00140648e+00 4.92648029e-03
1.58695195e+01 1.00225926e+00 4.90903833e-03
1.58945345e+01 1.00309193e+00 4.89164937e-03
1.59195495e+01 1.00390313e+00 4.87431316e-03
1.59445646e+01 1.00469156e+00 4.85702943e-03
1.59695796e+01 1.00545599e+00 4.83979790e-03
1.59945946e+01 1.00619529e+00 4.82261829e-03
1.60196096e+01 1.00690839e+00 4.80549032e-03
1.60446246e+01 1.00759431e+00 4.78841368e-03
1.60696396e+01 1.00825212e+00 4.77138809e-03
1.60946547e+01 1.00888100e+00 4.75441325e-03
1.61196697e+01 1.00948017e+00 4.73748886e-03
1.61446847e+01 1.01004894e+00 4.72061463e-03
1.61696997e+01 1.01058669e+00 4.70379028e-03
1.61947147e+01 1.01109287e+00 4.68701553e-03
1.62197297e+01 1.01156700e+00 4.67029011e-03
1.62447447e+01 1.01200866e+00 4.65361375e-03
1.62697598e+01 1.01241751e+00 4.63698621e-03
1.62947748e+01 1.01279327e+00 4.62040723e-03
1.63197898e+01 1.01313572e+00 4.60387659e-03
1.63448048e+01 1.01344470e+00 4.58739406e-03
1.63698198e+01 1.01372012e+00 4.57095942e-03
1.63948348e+01 1.01396195e+00 4.55457246e-03
1.64198498e+01 1.01417022e+00 4.53823299e-03
1.64448649e+01 1.01434500e+00 4.52194081e-03
1.64698799e+01 1.01448645e+00 4.50569574e-03
1.64948949e+01 1.01459475e+00 4.48949760e-03
1.65199099e+01 1.01467016e+00 4.47334621e-03
1.65449249e+01 1.01471298e+00 4.45724141e-03
1.65699399e+01 1.01472357e+00 4.44118301e-03
1.65949550e+01 1.01470234e+00 4.42517086e-03
1.66199700e+01 1.01464975e+00 4.40920479e-03
1.66449850e+01 1.01456629e+00 4.39328463e-03
1.66700000e+01 1.01445254e+00 4.37741021e-03
1.66950150e+01 1.01430909e+00 4.36158136e-03
1.67200300e+01 1.01413660e+00 4.34579792e-03
1.67450450e+01 1.01393576e+00 4.33005972e-03
1.67700601e+01 1.01370730e+00 4.31436658e-03
1.67950751e+01 1.01345203e+00 4.29871833e-03
1.68200901e+01 1.01317076e+00 4.28311480e-03
1.68451051e+01 1.01286436e+00 4.26755580e-03
1.68701201e+01 1.01253374e+00 4.25204118e-03
1.68951351e+01 1.01217984e+00 4.23657074e-03
1.69201502e+01 1.01180366e+00 4.22114433e-03
1.69451652e+01 1.01140621e+00 4.20576176e-03
1.69701802e+01 1.01098856e+00 4.19042287e-03
1.69951952e+01 1.01055178e+00 4.17512749e-03
1.70202102e+01 1.01009700e+00 4.15987547e-03
1.70452252e+01 1.00962537e+00 4.14466665e-03
1.70702402e+01 1.00913807e+00 4.12950087e-03
1.70952553e+01 1.00863631e+00 4.11437800e-03
1.71202703e+01 1.00812132e+00 4.09929789e-03
1.71452853e+01 1.00759434e+00 4.08426040e-03
1.71703003e+01 1.00705665e+00 4.06926542e-03
1.71953153e+01 1.00650953e+00 4.05431283e-03
1.72203303e+01 1.00595429e+00 4.03940250e-03
1.72453453e+01 1.00539225e+00 4.02453434e-03
1.72703604e+01 1.00482472e+00 4.00970824e-03
1.72953754e+01 1.00425304e+00 3.99492410e-03
1.73203904e+01 1.00367854e+00 3.98018183e-03
1.73454054e+01 1.00310257e+00 3.96548134e-03
1.73704204e+01 1.00252644e+00 3.95082253e-03
1.73954354e+01 1.00195149e+00 3.93620534e-03
1.74204505e+01 1.00137903e+00 3.92162965e-03
1.74454655e+01 1.00081039e+00 3.90709540e-03
1.74704805e+01 1.00024684e+00 3.89260248e-03
1.74954955e+01 9.99689663e-01 3.87815081e-03
1.75205105e+01 9.99140115e-01 3.86374028e-03
1.75455255e+01 9.98599424e-01 3.84937080e-03
1.75705405e+01 9.98068791e-01 3.83504225e-03
1.75955556e+01 9.97549388e-01 3.82075452e-03
1.76205706e+01 9.97042353e-01 3.80650748e-03
1.76455856e+01 9.96548785e-01 3.79230100e-03
1.76706006e+01 9.96069747e-01 3.77813494e-03
1.76956156e+01 9.95606256e-01 3.76400915e-03
1.77206306e+01 9.95159287e-01 3.74992348e-03
1.77456456e+01 9.94729763e-01 3.73587775e-03
1.77706607e+01 9.94318561e-01 3.72187180e-03
1.77956757e+01 9.93926504e-01 3.70790544e-03
1.78206907e+01 9.93554357e-01 3.69397847e-03
1.78457057e+01 9.93202833e-01 3.68009071e-03
1.78707207e+01 9.92872584e-01 3.66624196e-03
1.78957357e+01 9.92564200e-01 3.65243201e-03
1.79207508e+01 9.92278213e-01 3.63866064e-03
1.79457658e+01 9.92015087e-01 3.62492766e-03
1.79707808e+01 9.91775227e-01 3.61123285e-03
1.79957958e+01 9.91558969e-01 3.59757599e-03
1.80208108e+01 9.91366586e-01 3.58395689e-03
1.80458258e+01 9.91198282e-01 3.57037533e-03
1.80708408e+01 9.91054197e-01 3.55683111e-03
1.80958559e+01 9.90934403e-01 3.54332405e-03
1.81208709e+01 9.90838909e-01 3.52985395e-03
1.81458859e+01 9.90767654e-01 3.51642063e-03
1.81709009e+01 9.90720514e-01 3.50302393e-03
1.81959159e+01 9.90697303e-01 3.48966367e-03
1.82209309e+01 9.90697767e-01 3.47633970e-03
1.82459459e+01 9.90721596e-01 3.46305190e-03
1.82709610e+01 9.90768414e-01 3.44980011e-03
1.82959760e+01 9.90837791e-01 3.43658424e-03
1.83209910e+01 9.90929237e-01 3.42340415e-03
1.83460060e+01 9.91042209e-01 3.41025977e-03
1.83710210e+01 9.91176111e-01 3.39715100e-03
1.83960360e+01 9.91330297e-01 3.38407776e-03
1.84210511e+01 9.91504074e-01 3.37103998e-03
1.84460661e+01 9.91696701e-01 3.35803762e-03
1.84710811e+01 9.91907397e-01 3.34507060e-03
1.84960961e+01 9.92135342e-01 3.33213889e-03
1.85211111e+01 9.92379679e-01 3.31924245e-03
1.85461261e+01 9.92639516e-01 3.30638124e-03
1.85711411e+01 9.92913933e-01 3.29355524e-03
1.85961562e+01 9.93201982e-01 3.28076441e-03
1.86211712e+01 9.93502689e-01 3.26800872e-03
1.86461862e+01 9.93815064e-01 3.25528815e-03
1.86712012e+01 9.94138095e-01 3.24260267e-03
1.86962162e+01 9.94470758e-01 3.22995225e-03
1.87212312e+01 9.94812020e-01 3.21733686e-03
1.87462462e+01 9.95160837e-01 3.20475646e-03
1.87712613e+01 9.95516163e-01 3.19221100e-03
1.87962763e+01 9.95876951e-01 3.17970045e-03
1.88212913e+01 9.96242157e-01 3.16722476e-03
1.88463063e+01 9.96610740e-01 3.15478385e-03
1.88713213e+01 9.96981670e-01 3.14237768e-03
1.88963363e+01 9.97353926e-01 3.13000616e-03
1.89213514e+01 9.97726503e-01 3.11766923e-03
1.89463664e+01 9.98098412e-01 3.10536680e-03
1.89713814e+01 9.98468685e-01 3.09309878e-03
1.89963964e+01 9.98836375e-01 3.08086507e-03
1.90214114e+01 9.99200560e-01 3.06866557e-03
1.90464264e+01 9.99560345e-01 3.05650017e-03
1.90714414e+01 9.99914865e-01 3.04436877e-03
1.90964565e+01 1.00026328e+00 3.03227124e-03
1.91214715e+01 1.00060480e+00 3.02020746e-03
1.91464865e+01 1.00093865e+00 3.00817732e-03
1.91715015e+01 1.00126410e+00 2.99618068e-03
1.91965165e+01 1.00158046e+00 2.98421741e-03
1.92215315e+01 1.00188708e+00 2.97228740e-03
1.92465465e+01 1.00218334e+00 2.96039051e-03
1.92715616e+01 1.00246867e+00 2.94852662e-03
1.92965766e+01 1.00274254e+00 2.93669558e-03
1.93215916e+01 1.00300447e+00 2.92489730e-03
1.93466066e+01 1.00325400e+00 2.91313162e-03
1.93716216e+01 1.00349075e+00 2.90139845e-03
1.93966366e+01 1.00371435e+00 2.88969766e-03
1.94216517e+01 1.00392449e+00 2.87802914e-03
1.94466667e+01 1.00412091e+00 2.86639277e-03
1.94716817e+01 1.00430337e+00 2.85478846e-03
1.94966967e+01 1.00447170e+00 2.84321610e-03
1.95217117e+01 1.00462575e+00 2.83167561e-03
1.95467267e+01 1.00476543e+00 2.82016687e-03
1.95717417e+01 1.00489068e+00 2.80868983e-03
1.95967568e+01 1.00500149e+00 2.79724438e-03
1.96217718e+01 1.00509788e+00 2.78583045e-03
1.96467868e+01 1.00517992e+00 2.77444797e-03
1.96718018e+01 1.00524770e+00 2.76309688e-03
1.96968168e+01 1.00530136e+00 2.75177711e-03
1.97218318e+01 1.00534108e+00 2.74048860e-03
1.97468468e+01 1.00536705e+00 2.72923129e-03
1.97718619e+01 1.00537952e+00 2.71800513e-03
1.97968769e+01 1.00537875e+00 2.70681008e-03
1.98218919e+01 1.00536505e+00 2.69564607e-03
1.98469069e+01 1.00533873e+00 2.68451308e-03
1.98719219e+01 1.00530015e+00 2.67341105e-03
1.98969369e+01 1.00524968e+00 2.66233993e-03
1.99219520e+01 1.00518772e+00 2.65129970e-03
1.99469670e+01 1.00511468e+00 2.64029031e-03
1.99719820e+01 1.00503102e+00 2.62931171e-03
1.99969970e+01 1.00493717e+00 2.61836387e-03
2.00220120e+01 1.00483361e+00 2.60744674e-03
2.00470270e+01 1.00472083e+00 2.59656028e-03
2.00720420e+01 1.00459933e+00 2.58570444e-03
2.00970571e+01 1.00446960e+00 2.57487918e-03
2.01220721e+01 1.00433217e+00 2.56408444e-03
2.01470871e+01 1.00418757e+00 2.55332017e-03
2.01721021e+01 1.00403632e+00 2.54258632e-03
2.01971171e+01 1.00387895e+00 2.53188282e-03
2.02221321e+01 1.00371601e+00 2.52120960e-03
2.02471471e+01 1.00354803e+00 2.51056661e-03
2.02721622e+01 1.00337555e+00 2.49995376e-03
2.02971772e+01 1.00319910e+00 2.48937097e-03
2.03221922e+01 1.00301923e+00 2.47881817e-03
2.03472072e+01 1.00283645e+00 2.46829524e-03
2.03722222e+01 1.00265129e+00 2.45780211e-03
2.03972372e+01 1.00246427e+00 2.44733865e-03
2.04222523e+01 1.00227589e+00 2.43690477e-03
2.04472673e+01 1.00208666e+00 2.42650033e-03
2.04722823e+01 1.00189707e+00 2.41612523e-03
2.04972973e+01 1.00170758e+00 2.40577931e-03
2.05223123e+01 1.00151868e+00 2.39546245e-03
2.05473273e+01 1.00133081e+00 2.38517449e-03
2.05723423e+01 1.00114441e+00 2.37491528e-03
2.05973574e+01 1.00095991e+00 2.36468465e-03
2.06223724e+01 1.00077772e+00 2.35448246e-03
2.06473874e+01 1.00059824e+00 2.34430851e-03
2.06724024e+01 1.00042184e+00 2.33416263e-03
2.06974174e+01 1.00024889e+00 2.32404465e-03
2.07224324e+01 1.00007972e+00 2.31395437e-03
2.07474474e+01 9.99914684e-01 2.30389161e-03
2.07724625e+01 9.99754074e-01 2.29385619e-03
2.07974775e+01 9.99598186e-01 2.28384791e-03
2.08224925e+01 9.99447292e-01 2.27386659e-03
2.08475075e+01 9.99301648e-01 2.26391206e-03
2.08725225e+01 9.99161490e-01 2.25398412e-03
2.08975375e+01 9.99027034e-01 2.24408263e-03
2.09225526e+01 9.98898478e-01 2.23420741e-03
2.09475676e+01 9.98776002e-01 2.22435832e-03
2.09725826e+01 9.98659765e-01 2.21453523e-03
2.09975976e+01 9.98549909e-01 2.20473803e-03
2.10226126e+01 9.98446556e-01 2.19496662e-03
2.10476276e+01 9.98349809e-01 2.18522092e-03
2.10726426e+01 9.98259753e-01 2.17550089e-03
2.10976577e+01 9.98176456e-01 2.16580651e-03
2.11226727e+01 9.98099966e-01 2.15613777e-03
2.11476877e+01 9.98030315e-01 2.14649473e-03
2.11727027e+01 9.97967515e-01 2.13687744e-03
2.11977177e+01 9.97911563e-01 2.12728603e-03
2.12227327e+01 9.97862440e-01 2.11772064e-03
2.12477477e+01 9.97820108e-01 2.10818145e-03
2.12727628e+01 9.97784515e-01 2.09866870e-03
2.12977778e+01 9.97755594e-01 2.08918265e-03
2.13227928e+01 9.97733261e-01 2.07972362e-03
2.13478078e+01 9.97717419e-01 2.07029197e-03
2.13728228e+01 9.97707957e-01 2.06088809e-03
2.13978378e+01 9.97704750e-01 2.05151242e-03
2.14228529e+01 9.97707660e-01 2.04216544e-03
2.14478679e+01 9.97716539e-01 2.03284766e-03
2.14728829e+01 9.97731225e-01 2.02355963e-03
2.14978979e+01 9.97751546e-01 2.01430194e-03
2.15229129e+01 9.97777319e-01 2.00507518e-03
2.15479279e+01 9.97808352e-01 1.99587997e-03
2.15729429e+01 9.97844443e-01 1.98671696e-03
2.15979580e+01 9.97885384e-01 1.97758678e-03
2.16229730e+01 9.97930956e-01 1.96849008e-03
2.16479880e+01 9.97980936e-01 1.95942747e-03
2.16730030e+01 9.98035093e-01 1.95039956e-03
2.16980180e+01 9.98093190e-01 1.94140691e-03
2.17230330e+01 9.98154988e-01 1.93245006e-03
2.17480480e+01 9.98220240e-01 1.92352946e-03
2.17730631e+01 9.98288699e-01 1.91464549e-03
2.17980781e+01 9.98360114e-01 1.90579847e-03
2.18230931e+01 9.98434230e-01 1.89698859e-03
2.18481081e+01 9.98510793e-01 1.88821592e-03
2.18731231e+01 9.98589549e-01 1.87948040e-03
2.18981381e+01 9.98670243e-01 1.87078183e-03
2.19231532e+01 9.98752619e-01 1.86211981e-03
2.19481682e+01 9.98836424e-01 1.85349376e-03
2.19731832e+01 9.98921409e-01 1.84490292e-03
2.19981982e+01 9.99007324e-01 1.83634626e-03
2.20232132e+01 9.99093925e-01 1.82782254e-03
2.20482282e+01 9.99180970e-01 1.81933024e-03
2.20732432e+01 9.99268222e-01 1.81086757e-03
2.20982583e+01 9.99355451e-01 1.80243246e-03
2.21232733e+01 9.99442428e-01 1.79402250e-03
2.21482883e+01 9.99528935e-01 1.78563500e-03
2.21733033e+01 9.99614758e-01 1.77726690e-03
2.21983183e+01 9.99699689e-01 1.76891481e-03
2.22233333e+01 9.99783530e-01 1.76057500e-03
2.22483483e+01 9.99866087e-01 1.75224334e-03
2.22733634e+01 9.99947179e-01 1.74391538e-03
2.22983784e+01 1.00002663e+00 1.73558628e-03
2.23233934e+01 1.00010427e+00 1.72725083e-03
2.23484084e+01 1.00017995e+00 1.71890347e-03
2.23734234e+01 1.00025351e+00 1.71053827e-03
2.23984384e+01 1.00032481e+00 1.70214896e-03
2.24234535e+01 1.00039374e+00 1.69372892e-03
2.24484685e+01 1.00046016e+00 1.68527124e-03
2.24734835e+01 1.00052398e+00 1.67676867e-03
2.24984985e+01 1.00058507e+00 1.66821372e-03
2.25235135e+01 1.00064337e+00 1.65959862e-03
2.25485285e+01 1.00069879e+00 1.65091540e-03
2.25735435e+01 1.00075125e+00 1.64215590e-03
2.25985586e+01 1.00080069e+00 1.63331179e-03
2.26235736e+01 1.00084708e+00 1.62437467e-03
2.26485886e+01 1.00089036e+00 1.61533605e-03
2.26736036e+01 1.00093050e+00 1.60618744e-03
2.26986186e+01 1.00096749e+00 1.59692038e-03
2.27236336e+01 1.00100130e+00 1.58752651e-03
2.27486486e+01 1.00103193e+00 1.57799762e-03
2.27736637e+01 1.00105940e+00 1.56832573e-03
2.27986787e+01 1.00108371e+00 1.55850313e-03
2.28236937e+01 1.00110488e+00 1.54852246e-03
2.28487087e+01 1.00112294e+00 1.53837678e-03
2.28737237e+01 1.00113793e+00 1.52805964e-03
2.28987387e+01 1.00114989e+00 1.51756518e-03
2.29237538e+01 1.00115888e+00 1.50688816e-03
2.29487688e+01 1.00116495e+00 1.49602408e-03
2.29737838e+01 1.00116816e+00 1.48496925e-03
2.29987988e+01 1.00116859e+00 1.47372087e-03
2.30238138e+01 1.00116630e+00 1.46227711e-03
2.30488288e+01 1.00116138e+00 1.45063719e-03
2.30738438e+01 1.00115392e+00 1.43880149e-03
2.30988589e+01 1.00114400e+00 1.42677160e-03
2.31238739e+01 1.00113171e+00 1.41455045e-03
2.31488889e+01 1.00111715e+00 1.40214233e-03
2.31739039e+01 1.00110042e+00 1.38955304e-03
2.31989189e+01 1.00108162e+00 1.37678992e-03
2.32239339e+01 1.00106086e+00 1.36386194e-03
2.32489489e+01 1.00103825e+00 1.35077982e-03
2.32739640e+01 1.00101388e+00 1.33755603e-03
2.32989790e+01 1.00098787e+00 1.32420491e-03
2.33239940e+01 1.00096034e+00 1.31074271e-03
2.33490090e+01 1.00093138e+00 1.29718765e-03
2.33740240e+01 1.00090111e+00 1.28355996e-03
2.33990390e+01 1.00086965e+00 1.26988194e-03
2.34240541e+01 1.00083710e+00 1.25617795e-03
2.34490691e+01 1.00080357e+00 1.24247447e-03
2.34740841e+01 1.00076917e+00 1.22880004e-03
2.34990991e+01 1.00073401e+00 1.21518531e-03
2.35241141e+01 1.00069820e+00 1.20166294e-03
2.35491291e+01 1.00066183e+00 1.18826758e-03
2.35741441e+01 1.00062501e+00 1.17503575e-03
2.35991592e+01 1.00058784e+00 1.16200576e-03
2.36241742e+01 1.00055042e+00 1.14921755e-03
2.36491892e+01 1.00051284e+00 1.13671249e-03
2.36742042e+01 1.00047519e+00 1.12453322e-03
2.36992192e+01 1.00043756e+00 1.11272333e-03
2.37242342e+01 1.00040004e+00 1.10132710e-03
2.37492492e+01 1.00036271e+00 1.09038916e-03
2.37742643e+01 1.00032565e+00 1.07995414e-03
2.37992793e+01 1.00028894e+00 1.07006619e-03
2.38242943e+01 1.00025265e+00 1.06076860e-03
2.38493093e+01 1.00021684e+00 1.05210326e-03
2.38743243e+01 1.00018158e+00 1.04411021e-03
2.38993393e+01 1.00014693e+00 1.03682707e-03
2.39243544e+01 1.00011296e+00 1.03028855e-03
2.39493694e+01 1.00007971e+00 1.02452591e-03
2.39743844e+01 1.00004724e+00 1.01956649e-03
2.39993994e+01 1.00001558e+00 1.01543320e-03
2.40244144e+01 9.99984792e-01 1.01214416e-03
2.40494294e+01 9.99954905e-01 1.00971234e-03
2.40744444e+01 9.99925956e-01 1.00814526e-03
2.40994595e+01 9.99897977e-01 1.00744481e-03
2.41244745e+01 9.99870995e-01 1.00760718e-03
2.41494895e+01 9.99845037e-01 1.00862282e-03
2.41745045e+01 9.99820121e-01 1.01047655e-03
2.41995195e+01 9.99796268e-01 1.01314774e-03
2.42245345e+01 9.99773490e-01 1.01661057e-03
2.42495495e+01 9.99751799e-01 1.02083441e-03
2.42745646e+01 9.99731203e-01 1.02578417e-03
2.42995796e+01 9.99711708e-01 1.03142082e-03
2.43245946e+01 9.99693315e-01 1.03770184e-03
2.43496096e+01 9.99676025e-01 1.04458177e-03
2.43746246e+01 9.99659833e-01 1.05201268e-03
2.43996396e+01 9.99644734e-01 1.05994479e-03
2.44246547e+01 9.99630720e-01 1.06832689e-03
2.44496697e+01 9.99617780e-01 1.07710685e-03
2.44746847e+01 9.99605901e-01 1.08623211e-03
2.44996997e+01 9.99595069e-01 1.09565008e-03
2.45247147e+01 9.99585266e-01 1.10530853e-03
2.45497297e+01 9.99576474e-01 1.11515590e-03
2.45747447e+01 9.99568672e-01 1.12514170e-03
2.45997598e+01 9.99561839e-01 1.13521666e-03
2.46247748e+01 9.99555950e-01 1.14533307e-03
2.46497898e+01 9.99550981e-01 1.15544489e-03
2.46748048e+01 9.99546907e-01 1.16550796e-03
2.46998198e+01 9.99543699e-01 1.17548013e-03
2.47248348e+01 9.99541330e-01 1.18532134e-03
2.47498498e+01 9.99539770e-01 1.19499371e-03
2.47748649e+01 9.99538990e-01 1.20446160e-03
2.47998799e+01 9.99538960e-01 1.21369166e-03
2.48248949e+01 9.99539648e-01 1.22265283e-03
2.48499099e+01 9.99541024e-01 1.23131635e-03
2.48749249e+01 9.99543055e-01 1.23965576e-03
2.48999399e+01 9.99545709e-01 1.24764687e-03
2.49249550e+01 9.99548956e-01 1.25526776e-03
2.49499700e+01 9.99552762e-01 1.26249868e-03
2.49749850e+01 9.99557095e-01 1.26932209e-03
2.50000000e+01 9.99561925e-01 1.27572254e-03
