# Supplementary material for: Physics-Informed Gaussian Process Inference of Liquid Structure from Scattering Data
Source: J Phys Chem B. 2025 Oct 31;129(45):11802–15. doi: 10.1021/acs.jpcb.5c05024 (PMC12621243; doi:10.1021/acs.jpcb.5c05024)
Supplement: Supplementary file 1 [file jp5c05024_si_001.zip › data/Sullivan_PhysGP_OO_q.txt]

# Columns: q, mu_q, 2*std_q — PhysGP-OO posterior results
# See: https://arxiv.org/abs/2507.07948
1.00000000e-02 -9.30252355e-01 7.14470547e-03
2.25025025e-02 -9.30241004e-01 7.02931622e-03
3.50050050e-02 -9.30221360e-01 6.83197224e-03
4.75075075e-02 -9.30194140e-01 6.56401694e-03
6.00100100e-02 -9.30160340e-01 6.24168547e-03
7.25125125e-02 -9.30121193e-01 5.88595280e-03
8.50150150e-02 -9.30078129e-01 5.52213113e-03
9.75175175e-02 -9.30032722e-01 5.17878874e-03
1.10020020e-01 -9.29986628e-01 4.88541178e-03
1.22522523e-01 -9.29941533e-01 4.66817285e-03
1.35025025e-01 -9.29899080e-01 4.54419727e-03
1.47527528e-01 -9.29860819e-01 4.51650380e-03
1.60030030e-01 -9.29828141e-01 4.57286546e-03
1.72532533e-01 -9.29802230e-01 4.68980290e-03
1.85035035e-01 -9.29784018e-01 4.83928075e-03
1.97537538e-01 -9.29774143e-01 4.99469113e-03
2.10040040e-01 -9.29772926e-01 5.13438262e-03
2.22542543e-01 -9.29780355e-01 5.24305768e-03
2.35045045e-01 -9.29796074e-01 5.31182897e-03
2.47547548e-01 -9.29819388e-01 5.33771166e-03
2.60050050e-01 -9.29849282e-01 5.32288162e-03
2.72552553e-01 -9.29884439e-01 5.27379862e-03
2.85055055e-01 -9.29923278e-01 5.20022139e-03
2.97557558e-01 -9.29963987e-01 5.11403328e-03
3.10060060e-01 -9.30004571e-01 5.02785516e-03
3.22562563e-01 -9.30042899e-01 4.95344967e-03
3.35065065e-01 -9.30076748e-01 4.90011339e-03
3.47567568e-01 -9.30103858e-01 4.87334364e-03
3.60070070e-01 -9.30121970e-01 4.87414845e-03
3.72572573e-01 -9.30128867e-01 4.89922704e-03
3.85075075e-01 -9.30122414e-01 4.94196570e-03
3.97577578e-01 -9.30100576e-01 4.99392296e-03
4.10080080e-01 -9.30061445e-01 5.04637650e-03
4.22582583e-01 -9.30003243e-01 5.09161955e-03
4.35085085e-01 -9.29924328e-01 5.12385326e-03
4.47587588e-01 -9.29823183e-01 5.13965518e-03
4.60090090e-01 -9.29698403e-01 5.13809522e-03
4.72592593e-01 -9.29548670e-01 5.12056298e-03
4.85095095e-01 -9.29372727e-01 5.09037701e-03
4.97597598e-01 -9.29169343e-01 5.05221487e-03
5.10100100e-01 -9.28937287e-01 5.01142952e-03
5.22602603e-01 -9.28675283e-01 4.97329660e-03
5.35105105e-01 -9.28381992e-01 4.94229491e-03
5.47607608e-01 -9.28055973e-01 4.92151311e-03
5.60110110e-01 -9.27695670e-01 4.91228643e-03
5.72612613e-01 -9.27299397e-01 4.91413694e-03
5.85115115e-01 -9.26865333e-01 4.92500498e-03
5.97617618e-01 -9.26391531e-01 4.94171676e-03
6.10120120e-01 -9.25875932e-01 4.96056978e-03
6.22622623e-01 -9.25316396e-01 4.97792190e-03
6.35125125e-01 -9.24710737e-01 4.99068926e-03
6.47627628e-01 -9.24056774e-01 4.99669707e-03
6.60130130e-01 -9.23352383e-01 4.99486620e-03
6.72632633e-01 -9.22595558e-01 4.98523905e-03
6.85135135e-01 -9.21784480e-01 4.96886525e-03
6.97637638e-01 -9.20917576e-01 4.94757683e-03
7.10140140e-01 -9.19993586e-01 4.92368405e-03
7.22642643e-01 -9.19011619e-01 4.89963259e-03
7.35145145e-01 -9.17971204e-01 4.87766360e-03
7.47647648e-01 -9.16872328e-01 4.85952171e-03
7.60150150e-01 -9.15715459e-01 4.84625114e-03
7.72652653e-01 -9.14501557e-01 4.83810608e-03
7.85155155e-01 -9.13232059e-01 4.83458427e-03
7.97657658e-01 -9.11908856e-01 4.83456805e-03
8.10160160e-01 -9.10534239e-01 4.83654182e-03
8.22662663e-01 -9.09110828e-01 4.83884340e-03
8.35165165e-01 -9.07641488e-01 4.83990740e-03
8.47667668e-01 -9.06129218e-01 4.83846783e-03
8.60170170e-01 -9.04577028e-01 4.83369713e-03
8.72672673e-01 -9.02987809e-01 4.82527309e-03
8.85175175e-01 -9.01364183e-01 4.81337354e-03
8.97677678e-01 -8.99708363e-01 4.79860823e-03
9.10180180e-01 -8.98021995e-01 4.78190199e-03
9.22682683e-01 -8.96306022e-01 4.76434749e-03
9.35185185e-01 -8.94560548e-01 4.74704803e-03
9.47687688e-01 -8.92784715e-01 4.73097105e-03
9.60190190e-01 -8.90976606e-01 4.71683137e-03
9.72692693e-01 -8.89133165e-01 4.70501732e-03
9.85195195e-01 -8.87250147e-01 4.69556826e-03
9.97697698e-01 -8.85322093e-01 4.68820187e-03
1.01020020e+00 -8.83342341e-01 4.68238346e-03
1.02270270e+00 -8.81303065e-01 4.67742308e-03
1.03520521e+00 -8.79195349e-01 4.67258420e-03
1.04770771e+00 -8.77009285e-01 4.66718743e-03
1.06021021e+00 -8.74734109e-01 4.66069598e-03
1.07271271e+00 -8.72358350e-01 4.65277343e-03
1.08521522e+00 -8.69870006e-01 4.64331009e-03
1.09771772e+00 -8.67256734e-01 4.63241727e-03
1.11022022e+00 -8.64506045e-01 4.62039420e-03
1.12272272e+00 -8.61605501e-01 4.60767368e-03
1.13522523e+00 -8.58542909e-01 4.59475567e-03
1.14772773e+00 -8.55306501e-01 4.58213792e-03
1.16023023e+00 -8.51885090e-01 4.57025279e-03
1.17273273e+00 -8.48268208e-01 4.55941789e-03
1.18523524e+00 -8.44446200e-01 4.54980622e-03
1.19773774e+00 -8.40410294e-01 4.54143770e-03
1.21024024e+00 -8.36152612e-01 4.53419178e-03
1.22274274e+00 -8.31666153e-01 4.52783731e-03
1.23524525e+00 -8.26944716e-01 4.52207377e-03
1.24774775e+00 -8.21982786e-01 4.51657782e-03
1.26025025e+00 -8.16775369e-01 4.51104804e-03
1.27275275e+00 -8.11317790e-01 4.50524216e-03
1.28525526e+00 -8.05605455e-01 4.49900331e-03
1.29775776e+00 -7.99633578e-01 4.49227243e-03
1.31026026e+00 -7.93396896e-01 4.48508714e-03
1.32276276e+00 -7.86889362e-01 4.47756867e-03
1.33526527e+00 -7.80103842e-01 4.46989904e-03
1.34776777e+00 -7.73031823e-01 4.46229308e-03
1.36027027e+00 -7.65663134e-01 4.45496847e-03
1.37277277e+00 -7.57985710e-01 4.44811831e-03
1.38527528e+00 -7.49985387e-01 4.44188925e-03
1.39777778e+00 -7.41645767e-01 4.43636721e-03
1.41028028e+00 -7.32948132e-01 4.43157230e-03
1.42278278e+00 -7.23871443e-01 4.42746233e-03
1.43528529e+00 -7.14392413e-01 4.42394382e-03
1.44778779e+00 -7.04485666e-01 4.42088834e-03
1.46029029e+00 -6.94123986e-01 4.41815165e-03
1.47279279e+00 -6.83278654e-01 4.41559269e-03
1.48529530e+00 -6.71919875e-01 4.41309034e-03
1.49779780e+00 -6.60017280e-01 4.41055596e-03
1.51030030e+00 -6.47540515e-01 4.40794060e-03
1.52280280e+00 -6.34459894e-01 4.40523645e-03
1.53530531e+00 -6.20747103e-01 4.40247320e-03
1.54780781e+00 -6.06375955e-01 4.39970993e-03
1.56031031e+00 -5.91323170e-01 4.39702428e-03
1.57281281e+00 -5.75569160e-01 4.39450016e-03
1.58531532e+00 -5.59098823e-01 4.39221613e-03
1.59781782e+00 -5.41902296e-01 4.39023506e-03
1.61032032e+00 -5.23975673e-01 4.38859713e-03
1.62282282e+00 -5.05321665e-01 4.38731587e-03
1.63532533e+00 -4.85950173e-01 4.38637797e-03
1.64782783e+00 -4.65878769e-01 4.38574629e-03
1.66033033e+00 -4.45133074e-01 4.38536539e-03
1.67283283e+00 -4.23746998e-01 4.38516881e-03
1.68533534e+00 -4.01762860e-01 4.38508675e-03
1.69783784e+00 -3.79231362e-01 4.38505359e-03
1.71034034e+00 -3.56211413e-01 4.38501394e-03
1.72284284e+00 -3.32769813e-01 4.38492699e-03
1.73534535e+00 -3.08980778e-01 4.38476855e-03
1.74784785e+00 -2.84925338e-01 4.38453112e-03
1.76035035e+00 -2.60690585e-01 4.38422170e-03
1.77285285e+00 -2.36368810e-01 4.38385839e-03
1.78535536e+00 -2.12056516e-01 4.38346577e-03
1.79785786e+00 -1.87853352e-01 4.38307023e-03
1.81036036e+00 -1.63860956e-01 4.38269536e-03
1.82286286e+00 -1.40181753e-01 4.38235828e-03
1.83536537e+00 -1.16917706e-01 4.38206706e-03
1.84786787e+00 -9.41690724e-02 4.38181945e-03
1.86037037e+00 -7.20331487e-02 4.38160304e-03
1.87287287e+00 -5.06030655e-02 4.38139658e-03
1.88537538e+00 -2.99666273e-02 4.38117219e-03
1.89787788e+00 -1.02052315e-02 4.38089826e-03
1.91038038e+00 8.60711944e-03 4.38054237e-03
1.92288288e+00 2.64046934e-02 4.38007422e-03
1.93538539e+00 4.31307770e-02 4.37946797e-03
1.94788789e+00 5.87382857e-02 4.37870386e-03
1.96039039e+00 7.31902242e-02 4.37776912e-03
1.97289289e+00 8.64599931e-02 4.37665795e-03
1.98539540e+00 9.85315378e-02 4.37537082e-03
1.99789790e+00 1.09399339e-01 4.37391312e-03
2.01040040e+00 1.19068250e-01 4.37229351e-03
2.02290290e+00 1.27553185e-01 4.37052208e-03
2.03540541e+00 1.34878671e-01 4.36860859e-03
2.04790791e+00 1.41078269e-01 4.36656099e-03
2.06041041e+00 1.46193886e-01 4.36438432e-03
2.07291291e+00 1.50274992e-01 4.36208016e-03
2.08541542e+00 1.53377751e-01 4.35964650e-03
2.09791792e+00 1.55564098e-01 4.35707810e-03
2.11042042e+00 1.56900775e-01 4.35436734e-03
2.12292292e+00 1.57458339e-01 4.35150512e-03
2.13542543e+00 1.57310177e-01 4.34848202e-03
2.14792793e+00 1.56531527e-01 4.34528939e-03
2.16043043e+00 1.55198540e-01 4.34192032e-03
2.17293293e+00 1.53387388e-01 4.33837035e-03
2.18543544e+00 1.51173437e-01 4.33463793e-03
2.19793794e+00 1.48630494e-01 4.33072453e-03
2.21044044e+00 1.45830138e-01 4.32663446e-03
2.22294294e+00 1.42841149e-01 4.32237452e-03
2.23544545e+00 1.39729030e-01 4.31795340e-03
2.24794795e+00 1.36555628e-01 4.31338093e-03
2.26045045e+00 1.33378859e-01 4.30866746e-03
2.27295295e+00 1.30252525e-01 4.30382317e-03
2.28545546e+00 1.27226227e-01 4.29885758e-03
2.29795796e+00 1.24345360e-01 4.29377912e-03
2.31046046e+00 1.21651186e-01 4.28859504e-03
2.32296296e+00 1.19180975e-01 4.28331133e-03
2.33546547e+00 1.16968194e-01 4.27793294e-03
2.34796797e+00 1.15042747e-01 4.27246404e-03
2.36047047e+00 1.13431242e-01 4.26690833e-03
2.37297297e+00 1.12157270e-01 4.26126958e-03
2.38547548e+00 1.11241695e-01 4.25555183e-03
2.39797798e+00 1.10702934e-01 4.24975984e-03
2.41048048e+00 1.10557220e-01 4.24389924e-03
2.42298298e+00 1.10818832e-01 4.23797669e-03
2.43548549e+00 1.11500290e-01 4.23199989e-03
2.44798799e+00 1.12612508e-01 4.22597750e-03
2.46049049e+00 1.14164896e-01 4.21991892e-03
2.47299299e+00 1.16165404e-01 4.21383410e-03
2.48549550e+00 1.18620519e-01 4.20773324e-03
2.49799800e+00 1.21535203e-01 4.20162655e-03
2.51050050e+00 1.24912780e-01 4.19552395e-03
2.52300300e+00 1.28754774e-01 4.18943488e-03
2.53550551e+00 1.33060708e-01 4.18336818e-03
2.54800801e+00 1.37827864e-01 4.17733191e-03
2.56051051e+00 1.43051017e-01 4.17133345e-03
2.57301301e+00 1.48722151e-01 4.16537942e-03
2.58551552e+00 1.54830173e-01 4.15947586e-03
2.59801802e+00 1.61360619e-01 4.15362826e-03
2.61052052e+00 1.68295384e-01 4.14784174e-03
2.62302302e+00 1.75612473e-01 4.14212117e-03
2.63552553e+00 1.83285784e-01 4.13647127e-03
2.64802803e+00 1.91284942e-01 4.13089668e-03
2.66053053e+00 1.99575179e-01 4.12540205e-03
2.67303303e+00 2.08117280e-01 4.11999199e-03
2.68553554e+00 2.16867596e-01 4.11467111e-03
2.69803804e+00 2.25778124e-01 4.10944389e-03
2.71054054e+00 2.34796670e-01 4.10431465e-03
2.72304304e+00 2.43867084e-01 4.09928744e-03
2.73554555e+00 2.52929575e-01 4.09436593e-03
2.74804805e+00 2.61921098e-01 4.08955329e-03
2.76055055e+00 2.70775818e-01 4.08485216e-03
2.77305305e+00 2.79425634e-01 4.08026456e-03
2.78555556e+00 2.87800772e-01 4.07579182e-03
2.79805806e+00 2.95830420e-01 4.07143461e-03
2.81056056e+00 3.03443418e-01 4.06719291e-03
2.82306306e+00 3.10568968e-01 4.06306607e-03
2.83556557e+00 3.17137378e-01 4.05905283e-03
2.84806807e+00 3.23080811e-01 4.05515140e-03
2.86057057e+00 3.28334032e-01 4.05135950e-03
2.87307307e+00 3.32835144e-01 4.04767442e-03
2.88557558e+00 3.36526302e-01 4.04409310e-03
2.89807808e+00 3.39354382e-01 4.04061216e-03
2.91058058e+00 3.41271616e-01 4.03722792e-03
2.92308308e+00 3.42236157e-01 4.03393646e-03
2.93558559e+00 3.42212588e-01 4.03073361e-03
2.94808809e+00 3.41172354e-01 4.02761496e-03
2.96059059e+00 3.39094110e-01 4.02457589e-03
2.97309309e+00 3.35963991e-01 4.02161149e-03
2.98559560e+00 3.31775785e-01 4.01871665e-03
2.99809810e+00 3.26531022e-01 4.01588597e-03
3.01060060e+00 3.20238965e-01 4.01311382e-03
3.02310310e+00 3.12916511e-01 4.01039431e-03
3.03560561e+00 3.04588005e-01 4.00772131e-03
3.04810811e+00 2.95284967e-01 4.00508847e-03
3.06061061e+00 2.85045739e-01 4.00248926e-03
3.07311311e+00 2.73915055e-01 3.99991696e-03
3.08561562e+00 2.61943548e-01 3.99736473e-03
3.09811812e+00 2.49187195e-01 3.99482565e-03
3.11062062e+00 2.35706712e-01 3.99229274e-03
3.12312312e+00 2.21566908e-01 3.98975899e-03
3.13562563e+00 2.06836010e-01 3.98721744e-03
3.14812813e+00 1.91584961e-01 3.98466118e-03
3.16063063e+00 1.75886712e-01 3.98208337e-03
3.17313313e+00 1.59815513e-01 3.97947729e-03
3.18563564e+00 1.43446206e-01 3.97683636e-03
3.19813814e+00 1.26853541e-01 3.97415411e-03
3.21064064e+00 1.10111517e-01 3.97142426e-03
3.22314314e+00 9.32927505e-02 3.96864070e-03
3.23564565e+00 7.64678967e-02 3.96579747e-03
3.24814815e+00 5.97051039e-02 3.96288882e-03
3.26065065e+00 4.30695291e-02 3.95990921e-03
3.27315315e+00 2.66229051e-02 3.95685329e-03
3.28565566e+00 1.04231692e-02 3.95371595e-03
3.29815816e+00 -5.47584825e-03 3.95049230e-03
3.31066066e+00 -2.10246721e-02 3.94717774e-03
3.32316316e+00 -3.61783685e-02 3.94376791e-03
3.33566567e+00 -5.08966689e-02 3.94025877e-03
3.34816817e+00 -6.51440340e-02 3.93664658e-03
3.36067067e+00 -7.88896608e-02 3.93292795e-03
3.37317317e+00 -9.21074347e-02 3.92909984e-03
3.38567568e+00 -1.04775831e-01 3.92515957e-03
3.39817818e+00 -1.16877772e-01 3.92110488e-03
3.41068068e+00 -1.28400441e-01 3.91693387e-03
3.42318318e+00 -1.39335060e-01 3.91264509e-03
3.43568569e+00 -1.49676641e-01 3.90823750e-03
3.44818819e+00 -1.59423705e-01 3.90371047e-03
3.46069069e+00 -1.68577992e-01 3.89906381e-03
3.47319319e+00 -1.77144144e-01 3.89429774e-03
3.48569570e+00 -1.85129392e-01 3.88941289e-03
3.49819820e+00 -1.92543229e-01 3.88441030e-03
3.51070070e+00 -1.99397094e-01 3.87929140e-03
3.52320320e+00 -2.05704055e-01 3.87405800e-03
3.53570571e+00 -2.11478502e-01 3.86871226e-03
3.54820821e+00 -2.16735859e-01 3.86325668e-03
3.56071071e+00 -2.21492306e-01 3.85769408e-03
3.57321321e+00 -2.25764525e-01 3.85202758e-03
3.58571572e+00 -2.29569465e-01 3.84626059e-03
3.59821822e+00 -2.32924133e-01 3.84039675e-03
3.61072072e+00 -2.35845401e-01 3.83443995e-03
3.62322322e+00 -2.38349851e-01 3.82839428e-03
3.63572573e+00 -2.40453632e-01 3.82226404e-03
3.64822823e+00 -2.42172348e-01 3.81605366e-03
3.66073073e+00 -2.43520973e-01 3.80976775e-03
3.67323323e+00 -2.44513781e-01 3.80341102e-03
3.68573574e+00 -2.45164304e-01 3.79698829e-03
3.69823824e+00 -2.45485311e-01 3.79050445e-03
3.71074074e+00 -2.45488801e-01 3.78396448e-03
3.72324324e+00 -2.45186013e-01 3.77737337e-03
3.73574575e+00 -2.44587457e-01 3.77073618e-03
3.74824825e+00 -2.43702953e-01 3.76405796e-03
3.76075075e+00 -2.42541676e-01 3.75734376e-03
3.77325325e+00 -2.41112219e-01 3.75059864e-03
3.78575576e+00 -2.39422658e-01 3.74382763e-03
3.79825826e+00 -2.37480613e-01 3.73703573e-03
3.81076076e+00 -2.35293330e-01 3.73022790e-03
3.82326326e+00 -2.32867745e-01 3.72340906e-03
3.83576577e+00 -2.30210557e-01 3.71658406e-03
3.84826827e+00 -2.27328295e-01 3.70975770e-03
3.86077077e+00 -2.24227386e-01 3.70293473e-03
3.87327327e+00 -2.20914212e-01 3.69611979e-03
3.88577578e+00 -2.17395166e-01 3.68931748e-03
3.89827828e+00 -2.13676698e-01 3.68253229e-03
3.91078078e+00 -2.09765358e-01 3.67576861e-03
3.92328328e+00 -2.05667830e-01 3.66903075e-03
3.93578579e+00 -2.01390959e-01 3.66232288e-03
3.94828829e+00 -1.96941768e-01 3.65564906e-03
3.96079079e+00 -1.92327475e-01 3.64901320e-03
3.97329329e+00 -1.87555495e-01 3.64241905e-03
3.98579580e+00 -1.82633440e-01 3.63587019e-03
3.99829830e+00 -1.77569114e-01 3.62937001e-03
4.01080080e+00 -1.72370497e-01 3.62292169e-03
4.02330330e+00 -1.67045734e-01 3.61652817e-03
4.03580581e+00 -1.61603105e-01 3.61019214e-03
4.04830831e+00 -1.56051012e-01 3.60391602e-03
4.06081081e+00 -1.50397940e-01 3.59770193e-03
4.07331331e+00 -1.44652436e-01 3.59155166e-03
4.08581582e+00 -1.38823075e-01 3.58546667e-03
4.09831832e+00 -1.32918428e-01 3.57944807e-03
4.11082082e+00 -1.26947033e-01 3.57349657e-03
4.12332332e+00 -1.20917364e-01 3.56761253e-03
4.13582583e+00 -1.14837797e-01 3.56179586e-03
4.14832833e+00 -1.08716587e-01 3.55604608e-03
4.16083083e+00 -1.02561839e-01 3.55036231e-03
4.17333333e+00 -9.63814851e-02 3.54474322e-03
4.18583584e+00 -9.01832605e-02 3.53918708e-03
4.19833834e+00 -8.39746872e-02 3.53369173e-03
4.21084084e+00 -7.77630571e-02 3.52825464e-03
4.22334334e+00 -7.15554190e-02 3.52287285e-03
4.23584585e+00 -6.53585684e-02 3.51754307e-03
4.24834835e+00 -5.91790411e-02 3.51226164e-03
4.26085085e+00 -5.30231086e-02 3.50702458e-03
4.27335335e+00 -4.68967768e-02 3.50182764e-03
4.28585586e+00 -4.08057877e-02 3.49666627e-03
4.29835836e+00 -3.47556228e-02 3.49153572e-03
4.31086086e+00 -2.87515090e-02 3.48643104e-03
4.32336336e+00 -2.27984271e-02 3.48134712e-03
4.33586587e+00 -1.69011207e-02 3.47627872e-03
4.34836837e+00 -1.10641079e-02 3.47122052e-03
4.36087087e+00 -5.29169347e-03 3.46616716e-03
4.37337337e+00 4.12017911e-04 3.46111325e-03
4.38587588e+00 6.04310780e-03 3.45605342e-03
4.39837838e+00 1.15978296e-02 3.45098234e-03
4.41088088e+00 1.70725941e-02 3.44589477e-03
4.42338338e+00 2.24639553e-02 3.44078556e-03
4.43588589e+00 2.77685957e-02 3.43564966e-03
4.44838839e+00 3.29833136e-02 3.43048219e-03
4.46089089e+00 3.81050093e-02 3.42527838e-03
4.47339339e+00 4.31306734e-02 3.42003365e-03
4.48589590e+00 4.80573754e-02 3.41474357e-03
4.49839840e+00 5.28822537e-02 3.40940388e-03
4.51090090e+00 5.76025064e-02 3.40401051e-03
4.52340340e+00 6.22153834e-02 3.39855952e-03
4.53590591e+00 6.67181802e-02 3.39304716e-03
4.54840841e+00 7.11082321e-02 3.38746982e-03
4.56091091e+00 7.53829101e-02 3.38182404e-03
4.57341341e+00 7.95396188e-02 3.37610648e-03
4.58591592e+00 8.35757937e-02 3.37031395e-03
4.59841842e+00 8.74889019e-02 3.36444333e-03
4.61092092e+00 9.12764422e-02 3.35849163e-03
4.62342342e+00 9.49359471e-02 3.35245592e-03
4.63592593e+00 9.84649854e-02 3.34633335e-03
4.64842843e+00 1.01861167e-01 3.34012116e-03
4.66093093e+00 1.05122145e-01 3.33381662e-03
4.67343343e+00 1.08245624e-01 3.32741706e-03
4.68593594e+00 1.11229366e-01 3.32091985e-03
4.69843844e+00 1.14071192e-01 3.31432244e-03
4.71094094e+00 1.16768997e-01 3.30762231e-03
4.72344344e+00 1.19320751e-01 3.30081700e-03
4.73594595e+00 1.21724510e-01 3.29390415e-03
4.74844845e+00 1.23978421e-01 3.28688144e-03
4.76095095e+00 1.26080736e-01 3.27974669e-03
4.77345345e+00 1.28029812e-01 3.27249783e-03
4.78595596e+00 1.29824127e-01 3.26513294e-03
4.79845846e+00 1.31462281e-01 3.25765028e-03
4.81096096e+00 1.32943009e-01 3.25004829e-03
4.82346346e+00 1.34265186e-01 3.24232568e-03
4.83596597e+00 1.35427837e-01 3.23448140e-03
4.84846847e+00 1.36430140e-01 3.22651472e-03
4.86097097e+00 1.37271434e-01 3.21842524e-03
4.87347347e+00 1.37951230e-01 3.21021294e-03
4.88597598e+00 1.38469209e-01 3.20187820e-03
4.89847848e+00 1.38825232e-01 3.19342186e-03
4.91098098e+00 1.39019344e-01 3.18484521e-03
4.92348348e+00 1.39051779e-01 3.17615005e-03
4.93598599e+00 1.38922962e-01 3.16733870e-03
4.94848849e+00 1.38633513e-01 3.15841403e-03
4.96099099e+00 1.38184250e-01 3.14937945e-03
4.97349349e+00 1.37576190e-01 3.14023895e-03
4.98599600e+00 1.36810553e-01 3.13099704e-03
4.99849850e+00 1.35888758e-01 3.12165884e-03
5.01100100e+00 1.34812429e-01 3.11222995e-03
5.02350350e+00 1.33583390e-01 3.10271652e-03
5.03600601e+00 1.32203668e-01 3.09312518e-03
5.04850851e+00 1.30675487e-01 3.08346299e-03
5.06101101e+00 1.29001272e-01 3.07373742e-03
5.07351351e+00 1.27183639e-01 3.06395627e-03
5.08601602e+00 1.25225399e-01 3.05412763e-03
5.09851852e+00 1.23129551e-01 3.04425979e-03
5.11102102e+00 1.20899276e-01 3.03436119e-03
5.12352352e+00 1.18537937e-01 3.02444033e-03
5.13602603e+00 1.16049070e-01 3.01450569e-03
5.14852853e+00 1.13436381e-01 3.00456564e-03
5.16103103e+00 1.10703739e-01 2.99462838e-03
5.17353353e+00 1.07855167e-01 2.98470183e-03
5.18603604e+00 1.04894841e-01 2.97479357e-03
5.19853854e+00 1.01827080e-01 2.96491075e-03
5.21104104e+00 9.86563349e-02 2.95506003e-03
5.22354354e+00 9.53871876e-02 2.94524750e-03
5.23604605e+00 9.20243381e-02 2.93547864e-03
5.24854855e+00 8.85725981e-02 2.92575827e-03
5.26105105e+00 8.50368823e-02 2.91609047e-03
5.27355355e+00 8.14221994e-02 2.90647863e-03
5.28605606e+00 7.77336436e-02 2.89692536e-03
5.29855856e+00 7.39763857e-02 2.88743249e-03
5.31106106e+00 7.01556638e-02 2.87800113e-03
5.32356356e+00 6.62767741e-02 2.86863163e-03
5.33606607e+00 6.23450621e-02 2.85932359e-03
5.34856857e+00 5.83659132e-02 2.85007598e-03
5.36107107e+00 5.43447435e-02 2.84088708e-03
5.37357357e+00 5.02869904e-02 2.83175459e-03
5.38607608e+00 4.61981041e-02 2.82267571e-03
5.39857858e+00 4.20835382e-02 2.81364713e-03
5.41108108e+00 3.79487410e-02 2.80466518e-03
5.42358358e+00 3.37991465e-02 2.79572583e-03
5.43608609e+00 2.96401662e-02 2.78682482e-03
5.44858859e+00 2.54771805e-02 2.77795772e-03
5.46109109e+00 2.13155307e-02 2.76911996e-03
5.47359359e+00 1.71605106e-02 2.76030698e-03
5.48609610e+00 1.30173596e-02 2.75151422e-03
5.49859860e+00 8.89125408e-03 2.74273722e-03
5.51110110e+00 4.78730133e-03 2.73397168e-03
5.52360360e+00 7.10531898e-04 2.72521351e-03
5.53610611e+00 -3.33410684e-03 2.71645885e-03
5.54860861e+00 -7.34175702e-03 2.70770414e-03
5.56111111e+00 -1.13076564e-02 2.69894614e-03
5.57361361e+00 -1.52271440e-02 2.69018192e-03
5.58611612e+00 -1.90956658e-02 2.68140894e-03
5.59861862e+00 -2.29087795e-02 2.67262500e-03
5.61112112e+00 -2.66621597e-02 2.66382829e-03
5.62362362e+00 -3.03516023e-02 2.65501733e-03
5.63612613e+00 -3.39730285e-02 2.64619103e-03
5.64862863e+00 -3.75224889e-02 2.63734862e-03
5.66113113e+00 -4.09961671e-02 2.62848967e-03
5.67363363e+00 -4.43903831e-02 2.61961405e-03
5.68613614e+00 -4.77015958e-02 2.61072191e-03
5.69863864e+00 -5.09264064e-02 2.60181366e-03
5.71114114e+00 -5.40615603e-02 2.59288995e-03
5.72364364e+00 -5.71039497e-02 2.58395164e-03
5.73614615e+00 -6.00506152e-02 2.57499975e-03
5.74864865e+00 -6.28987475e-02 2.56603546e-03
5.76115115e+00 -6.56456891e-02 2.55706011e-03
5.77365365e+00 -6.82889351e-02 2.54807510e-03
5.78615616e+00 -7.08261346e-02 2.53908194e-03
5.79865866e+00 -7.32550909e-02 2.53008220e-03
5.81116116e+00 -7.55737626e-02 2.52107746e-03
5.82366366e+00 -7.77802636e-02 2.51206935e-03
5.83616617e+00 -7.98728637e-02 2.50305948e-03
5.84866867e+00 -8.18499878e-02 2.49404944e-03
5.86117117e+00 -8.37102166e-02 2.48504077e-03
5.87367367e+00 -8.54522857e-02 2.47603496e-03
5.88617618e+00 -8.70750855e-02 2.46703342e-03
5.89867868e+00 -8.85776603e-02 2.45803745e-03
5.91118118e+00 -8.99592073e-02 2.44904823e-03
5.92368368e+00 -9.12190764e-02 2.44006680e-03
5.93618619e+00 -9.23567687e-02 2.43109402e-03
5.94868869e+00 -9.33719351e-02 2.42213057e-03
5.96119119e+00 -9.42643756e-02 2.41317692e-03
5.97369369e+00 -9.50340377e-02 2.40423327e-03
5.98619620e+00 -9.56810146e-02 2.39529956e-03
5.99869870e+00 -9.62055441e-02 2.38637544e-03
6.01120120e+00 -9.66080064e-02 2.37746022e-03
6.02370370e+00 -9.68889229e-02 2.36855288e-03
6.03620621e+00 -9.70489536e-02 2.35965200e-03
6.04870871e+00 -9.70888957e-02 2.35075576e-03
6.06121121e+00 -9.70096810e-02 2.34186193e-03
6.07371371e+00 -9.68123744e-02 2.33296785e-03
6.08621622e+00 -9.64981709e-02 2.32407038e-03
6.09871872e+00 -9.60683936e-02 2.31516594e-03
6.11122122e+00 -9.55244912e-02 2.30625048e-03
6.12372372e+00 -9.48680356e-02 2.29731949e-03
6.13622623e+00 -9.41007189e-02 2.28836802e-03
6.14872873e+00 -9.32243510e-02 2.27939068e-03
6.16123123e+00 -9.22408567e-02 2.27038167e-03
6.17373373e+00 -9.11522726e-02 2.26133483e-03
6.18623624e+00 -8.99607445e-02 2.25224366e-03
6.19873874e+00 -8.86685239e-02 2.24310137e-03
6.21124124e+00 -8.72779650e-02 2.23390097e-03
6.22374374e+00 -8.57915214e-02 2.22463531e-03
6.23624625e+00 -8.42117429e-02 2.21529713e-03
6.24874875e+00 -8.25412719e-02 2.20587921e-03
6.26125125e+00 -8.07828397e-02 2.19637436e-03
6.27375375e+00 -7.89392633e-02 2.18677562e-03
6.28625626e+00 -7.70134414e-02 2.17707627e-03
6.29875876e+00 -7.50083507e-02 2.16726997e-03
6.31126126e+00 -7.29270421e-02 2.15735086e-03
6.32376376e+00 -7.07726368e-02 2.14731365e-03
6.33626627e+00 -6.85483221e-02 2.13715373e-03
6.34876877e+00 -6.62573475e-02 2.12686728e-03
6.36127127e+00 -6.39030206e-02 2.11645136e-03
6.37377377e+00 -6.14887027e-02 2.10590399e-03
6.38627628e+00 -5.90178050e-02 2.09522427e-03
6.39877878e+00 -5.64937834e-02 2.08441246e-03
6.41128128e+00 -5.39201353e-02 2.07347000e-03
6.42378378e+00 -5.13003942e-02 2.06239965e-03
6.43628629e+00 -4.86381258e-02 2.05120550e-03
6.44878879e+00 -4.59369234e-02 2.03989303e-03
6.46129129e+00 -4.32004031e-02 2.02846910e-03
6.47379379e+00 -4.04321999e-02 2.01694204e-03
6.48629630e+00 -3.76359625e-02 2.00532159e-03
6.49879880e+00 -3.48153491e-02 1.99361890e-03
6.51130130e+00 -3.19740228e-02 1.98184651e-03
6.52380380e+00 -2.91156468e-02 1.97001832e-03
6.53630631e+00 -2.62438802e-02 1.95814950e-03
6.54880881e+00 -2.33623732e-02 1.94625643e-03
6.56131131e+00 -2.04747627e-02 1.93435658e-03
6.57381381e+00 -1.75846678e-02 1.92246844e-03
6.58631632e+00 -1.46956853e-02 1.91061138e-03
6.59881882e+00 -1.18113852e-02 1.89880549e-03
6.61132132e+00 -8.93530671e-03 1.88707144e-03
6.62382382e+00 -6.07095353e-03 1.87543030e-03
6.63632633e+00 -3.22178982e-03 1.86390338e-03
6.64882883e+00 -3.91235983e-04 1.85251204e-03
6.66133133e+00 2.41733542e-03 1.84127746e-03
6.67383383e+00 5.20060370e-03 1.83022045e-03
6.68633634e+00 7.95530397e-03 1.81936126e-03
6.69883884e+00 1.06782310e-02 1.80871933e-03
6.71134134e+00 1.33662428e-02 1.79831312e-03
6.72384384e+00 1.60162646e-02 1.78815987e-03
6.73634635e+00 1.86252920e-02 1.77827540e-03
6.74884885e+00 2.11903945e-02 1.76867394e-03
6.76135135e+00 2.37087190e-02 1.75936791e-03
6.77385385e+00 2.61774927e-02 1.75036781e-03
6.78635636e+00 2.85940260e-02 1.74168200e-03
6.79885886e+00 3.09557159e-02 1.73331663e-03
6.81136136e+00 3.32600484e-02 1.72527550e-03
6.82386386e+00 3.55046012e-02 1.71755999e-03
6.83636637e+00 3.76870461e-02 1.71016900e-03
6.84886887e+00 3.98051515e-02 1.70309890e-03
6.86137137e+00 4.18567845e-02 1.69634355e-03
6.87387387e+00 4.38399129e-02 1.68989432e-03
6.88637638e+00 4.57526071e-02 1.68374013e-03
6.89887888e+00 4.75930417e-02 1.67786751e-03
6.91138138e+00 4.93594976e-02 1.67226076e-03
6.92388388e+00 5.10503625e-02 1.66690201e-03
6.93638639e+00 5.26641330e-02 1.66177140e-03
6.94888889e+00 5.41994153e-02 1.65684727e-03
6.96139139e+00 5.56549260e-02 1.65210628e-03
6.97389389e+00 5.70294934e-02 1.64752367e-03
6.98639640e+00 5.83220576e-02 1.64307344e-03
6.99889890e+00 5.95316711e-02 1.63872859e-03
7.01140140e+00 6.06574992e-02 1.63446131e-03
7.02390390e+00 6.16988203e-02 1.63024325e-03
7.03640641e+00 6.26550255e-02 1.62604571e-03
7.04890891e+00 6.35256186e-02 1.62183991e-03
7.06141141e+00 6.43102160e-02 1.61759717e-03
7.07391391e+00 6.50085461e-02 1.61328913e-03
7.08641642e+00 6.56204484e-02 1.60888802e-03
7.09891892e+00 6.61458733e-02 1.60436677e-03
7.11142142e+00 6.65848808e-02 1.59969926e-03
7.12392392e+00 6.69376396e-02 1.59486048e-03
7.13642643e+00 6.72044259e-02 1.58982669e-03
7.14892893e+00 6.73856223e-02 1.58457557e-03
7.16143143e+00 6.74817159e-02 1.57908637e-03
7.17393393e+00 6.74932972e-02 1.57334004e-03
7.18643644e+00 6.74210584e-02 1.56731931e-03
7.19893894e+00 6.72657911e-02 1.56100883e-03
7.21144144e+00 6.70283852e-02 1.55439521e-03
7.22394394e+00 6.67098261e-02 1.54746714e-03
7.23644645e+00 6.63111930e-02 1.54021541e-03
7.24894895e+00 6.58336568e-02 1.53263298e-03
7.26145145e+00 6.52784771e-02 1.52471501e-03
7.27395395e+00 6.46470008e-02 1.51645886e-03
7.28645646e+00 6.39406586e-02 1.50786417e-03
7.29895896e+00 6.31609630e-02 1.49893276e-03
7.31146146e+00 6.23095055e-02 1.48966874e-03
7.32396396e+00 6.13879538e-02 1.48007838e-03
7.33646647e+00 6.03980489e-02 1.47017018e-03
7.34896897e+00 5.93416023e-02 1.45995475e-03
7.36147147e+00 5.82204932e-02 1.44944484e-03
7.37397397e+00 5.70366653e-02 1.43865523e-03
7.38647648e+00 5.57921235e-02 1.42760268e-03
7.39897898e+00 5.44889315e-02 1.41630587e-03
7.41148148e+00 5.31292079e-02 1.40478533e-03
7.42398398e+00 5.17151235e-02 1.39306330e-03
7.43648649e+00 5.02488977e-02 1.38116368e-03
7.44898899e+00 4.87327956e-02 1.36911191e-03
7.46149149e+00 4.71691246e-02 1.35693483e-03
7.47399399e+00 4.55602309e-02 1.34466055e-03
7.48649650e+00 4.39084965e-02 1.33231836e-03
7.49899900e+00 4.22163357e-02 1.31993851e-03
7.51150150e+00 4.04861916e-02 1.30755210e-03
7.52400400e+00 3.87205332e-02 1.29519091e-03
7.53650651e+00 3.69218517e-02 1.28288716e-03
7.54900901e+00 3.50926572e-02 1.27067341e-03
7.56151151e+00 3.32354758e-02 1.25858225e-03
7.57401401e+00 3.13528456e-02 1.24664621e-03
7.58651652e+00 2.94473138e-02 1.23489742e-03
7.59901902e+00 2.75214336e-02 1.22336746e-03
7.61152152e+00 2.55777607e-02 1.21208711e-03
7.62402402e+00 2.36188501e-02 1.20108610e-03
7.63652653e+00 2.16472530e-02 1.19039287e-03
7.64902903e+00 1.96655135e-02 1.18003435e-03
7.66153153e+00 1.76761658e-02 1.17003569e-03
7.67403403e+00 1.56817310e-02 1.16042006e-03
7.68653654e+00 1.36847138e-02 1.15120844e-03
7.69903904e+00 1.16876001e-02 1.14241937e-03
7.71154154e+00 9.69285367e-03 1.13406881e-03
7.72404404e+00 7.70291334e-03 1.12616992e-03
7.73654655e+00 5.72019041e-03 1.11873300e-03
7.74904905e+00 3.74706576e-03 1.11176527e-03
7.76155155e+00 1.78588725e-03 1.10527089e-03
7.77405405e+00 -1.61032886e-04 1.09925082e-03
7.78655656e+00 -2.09142058e-03 1.09370288e-03
7.79905906e+00 -4.00304237e-03 1.08862170e-03
7.81156156e+00 -5.89370777e-03 1.08399884e-03
7.82406406e+00 -7.76127161e-03 1.07982282e-03
7.83656657e+00 -9.60363621e-03 1.07607927e-03
7.84906907e+00 -1.14187536e-02 1.07275108e-03
7.86157157e+00 -1.32046274e-02 1.06981860e-03
7.87407407e+00 -1.49593151e-02 1.06725978e-03
7.88657658e+00 -1.66809297e-02 1.06505046e-03
7.89907908e+00 -1.83676417e-02 1.06316460e-03
7.91158158e+00 -2.00176804e-02 1.06157448e-03
7.92408408e+00 -2.16293364e-02 1.06025102e-03
7.93658659e+00 -2.32009620e-02 1.05916401e-03
7.94908909e+00 -2.47309737e-02 1.05828238e-03
7.96159159e+00 -2.62178528e-02 1.05757446e-03
7.97409409e+00 -2.76601471e-02 1.05700823e-03
7.98659660e+00 -2.90564718e-02 1.05655153e-03
7.99909910e+00 -3.04055108e-02 1.05617234e-03
8.01160160e+00 -3.17060176e-02 1.05583896e-03
8.02410410e+00 -3.29568159e-02 1.05552020e-03
8.03660661e+00 -3.41568011e-02 1.05518560e-03
8.04910911e+00 -3.53049401e-02 1.05480556e-03
8.06161161e+00 -3.64002726e-02 1.05435149e-03
8.07411411e+00 -3.74419112e-02 1.05379599e-03
8.08661662e+00 -3.84290422e-02 1.05311289e-03
8.09911912e+00 -3.93609254e-02 1.05227743e-03
8.11162162e+00 -4.02368949e-02 1.05126629e-03
8.12412412e+00 -4.10563588e-02 1.05005768e-03
8.13662663e+00 -4.18187994e-02 1.04863144e-03
8.14912913e+00 -4.25237733e-02 1.04696901e-03
8.16163163e+00 -4.31709110e-02 1.04505355e-03
8.17413413e+00 -4.37599167e-02 1.04286991e-03
8.18663664e+00 -4.42905685e-02 1.04040469e-03
8.19913914e+00 -4.47627171e-02 1.03764622e-03
8.21164164e+00 -4.51762862e-02 1.03458458e-03
8.22414414e+00 -4.55312714e-02 1.03121162e-03
8.23664665e+00 -4.58277395e-02 1.02752090e-03
8.24914915e+00 -4.60658284e-02 1.02350773e-03
8.26165165e+00 -4.62457455e-02 1.01916913e-03
8.27415415e+00 -4.63677673e-02 1.01450381e-03
8.28665666e+00 -4.64322383e-02 1.00951214e-03
8.29915916e+00 -4.64395702e-02 1.00419615e-03
8.31166166e+00 -4.63902402e-02 9.98559470e-04
8.32416416e+00 -4.62847905e-02 9.92607305e-04
8.33666667e+00 -4.61238266e-02 9.86346414e-04
8.34916917e+00 -4.59080163e-02 9.79785062e-04
8.36167167e+00 -4.56380882e-02 9.72932979e-04
8.37417417e+00 -4.53148301e-02 9.65801325e-04
8.38667668e+00 -4.49390878e-02 9.58402641e-04
8.39917918e+00 -4.45117634e-02 9.50750807e-04
8.41168168e+00 -4.40338139e-02 9.42860991e-04
8.42418418e+00 -4.35062491e-02 9.34749599e-04
8.43668669e+00 -4.29301306e-02 9.26434220e-04
8.44918919e+00 -4.23065692e-02 9.17933571e-04
8.46169169e+00 -4.16367239e-02 9.09267432e-04
8.47419419e+00 -4.09217996e-02 9.00456585e-04
8.48669670e+00 -4.01630455e-02 8.91522740e-04
8.49919920e+00 -3.93617529e-02 8.82488463e-04
8.51170170e+00 -3.85192535e-02 8.73377098e-04
8.52420420e+00 -3.76369173e-02 8.64212676e-04
8.53670671e+00 -3.67161509e-02 8.55019825e-04
8.54920921e+00 -3.57583951e-02 8.45823670e-04
8.56171171e+00 -3.47651228e-02 8.36649725e-04
8.57421421e+00 -3.37378374e-02 8.27523776e-04
8.58671672e+00 -3.26780704e-02 8.18471758e-04
8.59921922e+00 -3.15873793e-02 8.09519622e-04
8.61172172e+00 -3.04673457e-02 8.00693193e-04
8.62422422e+00 -2.93195728e-02 7.92018019e-04
8.63672673e+00 -2.81456838e-02 7.83519216e-04
8.64922923e+00 -2.69473191e-02 7.75221299e-04
8.66173173e+00 -2.57261349e-02 7.67148011e-04
8.67423423e+00 -2.44838007e-02 7.59322149e-04
8.68673674e+00 -2.32219969e-02 7.51765378e-04
8.69923924e+00 -2.19424132e-02 7.44498056e-04
8.71174174e+00 -2.06467464e-02 7.37539048e-04
8.72424424e+00 -1.93366977e-02 7.30905557e-04
8.73674675e+00 -1.80139716e-02 7.24612952e-04
8.74924925e+00 -1.66802729e-02 7.18674610e-04
8.76175175e+00 -1.53373052e-02 7.13101778e-04
8.77425425e+00 -1.39867687e-02 7.07903443e-04
8.78675676e+00 -1.26303581e-02 7.03086233e-04
8.79925926e+00 -1.12697608e-02 6.98654331e-04
8.81176176e+00 -9.90665475e-03 6.94609427e-04
8.82426426e+00 -8.54270666e-03 6.90950688e-04
8.83676677e+00 -7.17956999e-03 6.87674764e-04
8.84926927e+00 -5.81888314e-03 6.84775824e-04
8.86177177e+00 -4.46226761e-03 6.82245615e-04
8.87427427e+00 -3.11132616e-03 6.80073562e-04
8.88677678e+00 -1.76764112e-03 6.78246878e-04
8.89927928e+00 -4.32772628e-04 6.76750716e-04
8.91178178e+00 8.91743062e-04 6.75568328e-04
8.92428428e+00 2.20439518e-03 6.74681248e-04
8.93678679e+00 3.50370004e-03 6.74069489e-04
8.94928929e+00 4.78820261e-03 6.73711744e-04
8.96179179e+00 6.05647796e-03 6.73585598e-04
8.97429429e+00 7.30713274e-03 6.73667741e-04
8.98679680e+00 8.53880659e-03 6.73934175e-04
8.99929930e+00 9.75017344e-03 6.74360422e-04
9.01180180e+00 1.09399428e-02 6.74921719e-04
9.02430430e+00 1.21068612e-02 6.75593207e-04
9.03680681e+00 1.32497129e-02 6.76350109e-04
9.04930931e+00 1.43673216e-02 6.77167889e-04
9.06181181e+00 1.54585511e-02 6.78022405e-04
9.07431431e+00 1.65223064e-02 6.78890043e-04
9.08681682e+00 1.75575348e-02 6.79747835e-04
9.09931932e+00 1.85632266e-02 6.80573573e-04
9.11182182e+00 1.95384161e-02 6.81345893e-04
9.12432432e+00 2.04821822e-02 6.82044364e-04
9.13682683e+00 2.13936494e-02 6.82649551e-04
9.14932933e+00 2.22719881e-02 6.83143071e-04
9.16183183e+00 2.31164154e-02 6.83507646e-04
9.17433433e+00 2.39261958e-02 6.83727132e-04
9.18683684e+00 2.47006412e-02 6.83786552e-04
9.19933934e+00 2.54391117e-02 6.83672115e-04
9.21184184e+00 2.61410160e-02 6.83371229e-04
9.22434434e+00 2.68058113e-02 6.82872512e-04
9.23684685e+00 2.74330040e-02 6.82165791e-04
9.24934935e+00 2.80221494e-02 6.81242103e-04
9.26185185e+00 2.85728522e-02 6.80093685e-04
9.27435435e+00 2.90847666e-02 6.78713971e-04
9.28685686e+00 2.95575956e-02 6.77097577e-04
9.29935936e+00 2.99910920e-02 6.75240285e-04
9.31186186e+00 3.03850573e-02 6.73139030e-04
9.32436436e+00 3.07393421e-02 6.70791880e-04
9.33686687e+00 3.10538457e-02 6.68198017e-04
9.34936937e+00 3.13285159e-02 6.65357718e-04
9.36187187e+00 3.15633482e-02 6.62272330e-04
9.37437437e+00 3.17583862e-02 6.58944253e-04
9.38687688e+00 3.19137203e-02 6.55376910e-04
9.39937938e+00 3.20294880e-02 6.51574732e-04
9.41188188e+00 3.21058724e-02 6.47543128e-04
9.42438438e+00 3.21431027e-02 6.43288461e-04
9.43688689e+00 3.21414525e-02 6.38818025e-04
9.44938939e+00 3.21012397e-02 6.34140019e-04
9.46189189e+00 3.20228258e-02 6.29263518e-04
9.47439439e+00 3.19066145e-02 6.24198447e-04
9.48689690e+00 3.17530518e-02 6.18955555e-04
9.49939940e+00 3.15626240e-02 6.13546381e-04
9.51190190e+00 3.13358579e-02 6.07983228e-04
9.52440440e+00 3.10733190e-02 6.02279128e-04
9.53690691e+00 3.07756108e-02 5.96447810e-04
9.54940941e+00 3.04433738e-02 5.90503662e-04
9.56191191e+00 3.00772846e-02 5.84461691e-04
9.57441441e+00 2.96780543e-02 5.78337487e-04
9.58691692e+00 2.92464278e-02 5.72147170e-04
9.59941942e+00 2.87831825e-02 5.65907349e-04
9.61192192e+00 2.82891271e-02 5.59635064e-04
9.62442442e+00 2.77651001e-02 5.53347728e-04
9.63692693e+00 2.72119693e-02 5.47063069e-04
9.64942943e+00 2.66306296e-02 5.40799057e-04
9.66193193e+00 2.60220024e-02 5.34573830e-04
9.67443443e+00 2.53870340e-02 5.28405619e-04
9.68693694e+00 2.47266942e-02 5.22312651e-04
9.69943944e+00 2.40419752e-02 5.16313062e-04
9.71194194e+00 2.33338901e-02 5.10424794e-04
9.72444444e+00 2.26034714e-02 5.04665485e-04
9.73694695e+00 2.18517698e-02 4.99052359e-04
9.74944945e+00 2.10798527e-02 4.93602102e-04
9.76195195e+00 2.02888028e-02 4.88330742e-04
9.77445445e+00 1.94797170e-02 4.83253519e-04
9.78695696e+00 1.86537043e-02 4.78384759e-04
9.79945946e+00 1.78118851e-02 4.73737739e-04
9.81196196e+00 1.69553893e-02 4.69324567e-04
9.82446446e+00 1.60853551e-02 4.65156056e-04
9.83696697e+00 1.52029275e-02 4.61241609e-04
9.84946947e+00 1.43092570e-02 4.57589114e-04
9.86197197e+00 1.34054981e-02 4.54204854e-04
9.87447447e+00 1.24928078e-02 4.51093427e-04
9.88697698e+00 1.15723444e-02 4.48257689e-04
9.89947948e+00 1.06452660e-02 4.45698711e-04
9.91198198e+00 9.71272934e-03 4.43415765e-04
9.92448448e+00 8.77588797e-03 4.41406324e-04
9.93698699e+00 7.83589140e-03 4.39666088e-04
9.94948949e+00 6.89388353e-03 4.38189035e-04
9.96199199e+00 5.95100140e-03 4.36967488e-04
9.97449449e+00 5.00837389e-03 4.35992205e-04
9.98699700e+00 4.06712046e-03 4.35252486e-04
9.99949950e+00 3.12834990e-03 4.34736295e-04
1.00120020e+01 2.19315908e-03 4.34430397e-04
1.00245045e+01 1.26263182e-03 4.34320497e-04
1.00370070e+01 3.37837649e-04 4.34391395e-04
1.00495095e+01 -5.80169315e-04 4.34627136e-04
1.00620120e+01 -1.49035148e-03 4.35011166e-04
1.00745145e+01 -2.39168888e-03 4.35526481e-04
1.00870170e+01 -3.28318024e-03 4.36155772e-04
1.00995195e+01 -4.16384398e-03 4.36881569e-04
1.01120220e+01 -5.03271926e-03 4.37686368e-04
1.01245245e+01 -5.88886689e-03 4.38552759e-04
1.01370270e+01 -6.73137032e-03 4.39463530e-04
1.01495295e+01 -7.55933650e-03 4.40401777e-04
1.01620320e+01 -8.37189675e-03 4.41350992e-04
1.01745345e+01 -9.16820759e-03 4.42295141e-04
1.01870370e+01 -9.94745154e-03 4.43218737e-04
1.01995395e+01 -1.07088379e-02 4.44106901e-04
1.02120420e+01 -1.14516033e-02 4.44945411e-04
1.02245445e+01 -1.21750127e-02 4.45720743e-04
1.02370470e+01 -1.28783597e-02 4.46420109e-04
1.02495495e+01 -1.35609673e-02 4.47031484e-04
1.02620521e+01 -1.42221884e-02 4.47543624e-04
1.02745546e+01 -1.48614066e-02 4.47946085e-04
1.02870571e+01 -1.54780360e-02 4.48229230e-04
1.02995596e+01 -1.60715224e-02 4.48384239e-04
1.03120621e+01 -1.66413434e-02 4.48403106e-04
1.03245646e+01 -1.71870085e-02 4.48278644e-04
1.03370671e+01 -1.77080597e-02 4.48004476e-04
1.03495696e+01 -1.82040720e-02 4.47575029e-04
1.03620721e+01 -1.86746530e-02 4.46985531e-04
1.03745746e+01 -1.91194436e-02 4.46231994e-04
1.03870771e+01 -1.95381181e-02 4.45311209e-04
1.03995796e+01 -1.99303841e-02 4.44220729e-04
1.04120821e+01 -2.02959829e-02 4.42958861e-04
1.04245846e+01 -2.06346891e-02 4.41524648e-04
1.04370871e+01 -2.09463110e-02 4.39917858e-04
1.04495896e+01 -2.12306903e-02 4.38138966e-04
1.04620921e+01 -2.14877022e-02 4.36189144e-04
1.04745946e+01 -2.17172551e-02 4.34070240e-04
1.04870971e+01 -2.19192906e-02 4.31784769e-04
1.04995996e+01 -2.20937833e-02 4.29335893e-04
1.05121021e+01 -2.22407402e-02 4.26727404e-04
1.05246046e+01 -2.23602010e-02 4.23963716e-04
1.05371071e+01 -2.24522375e-02 4.21049843e-04
1.05496096e+01 -2.25169532e-02 4.17991383e-04
1.05621121e+01 -2.25544829e-02 4.14794506e-04
1.05746146e+01 -2.25649927e-02 4.11465932e-04
1.05871171e+01 -2.25486789e-02 4.08012920e-04
1.05996196e+01 -2.25057680e-02 4.04443244e-04
1.06121221e+01 -2.24365163e-02 4.00765179e-04
1.06246246e+01 -2.23412086e-02 3.96987481e-04
1.06371271e+01 -2.22201588e-02 3.93119365e-04
1.06496296e+01 -2.20737081e-02 3.89170487e-04
1.06621321e+01 -2.19022253e-02 3.85150915e-04
1.06746346e+01 -2.17061057e-02 3.81071113e-04
1.06871371e+01 -2.14857704e-02 3.76941904e-04
1.06996396e+01 -2.12416659e-02 3.72774451e-04
1.07121421e+01 -2.09742631e-02 3.68580216e-04
1.07246446e+01 -2.06840567e-02 3.64370930e-04
1.07371471e+01 -2.03715643e-02 3.60158554e-04
1.07496496e+01 -2.00373258e-02 3.55955234e-04
1.07621522e+01 -1.96819022e-02 3.51773258e-04
1.07746547e+01 -1.93058755e-02 3.47625004e-04
1.07871572e+01 -1.89098470e-02 3.43522885e-04
1.07996597e+01 -1.84944370e-02 3.39479288e-04
1.08121622e+01 -1.80602838e-02 3.35506511e-04
1.08246647e+01 -1.76080428e-02 3.31616687e-04
1.08371672e+01 -1.71383853e-02 3.27821720e-04
1.08496697e+01 -1.66519982e-02 3.24133193e-04
1.08621722e+01 -1.61495825e-02 3.20562294e-04
1.08746747e+01 -1.56318527e-02 3.17119725e-04
1.08871772e+01 -1.50995357e-02 3.13815616e-04
1.08996797e+01 -1.45533699e-02 3.10659432e-04
1.09121822e+01 -1.39941044e-02 3.07659888e-04
1.09246847e+01 -1.34224977e-02 3.04824858e-04
1.09371872e+01 -1.28393169e-02 3.02161295e-04
1.09496897e+01 -1.22453368e-02 2.99675150e-04
1.09621922e+01 -1.16413391e-02 2.97371305e-04
1.09746947e+01 -1.10281109e-02 2.95253510e-04
1.09871972e+01 -1.04064442e-02 2.93324338e-04
1.09996997e+01 -9.77713487e-03 2.91585143e-04
1.10122022e+01 -9.14098145e-03 2.90036047e-04
1.10247047e+01 -8.49878445e-03 2.88675926e-04
1.10372072e+01 -7.85134525e-03 2.87502425e-04
1.10497097e+01 -7.19946522e-03 2.86511985e-04
1.10622122e+01 -6.54394478e-03 2.85699879e-04
1.10747147e+01 -5.88558243e-03 2.85060273e-04
1.10872172e+01 -5.22517387e-03 2.84586291e-04
1.10997197e+01 -4.56351108e-03 2.84270100e-04
1.11122222e+01 -3.90138140e-03 2.84102995e-04
1.11247247e+01 -3.23956670e-03 2.84075503e-04
1.11372272e+01 -2.57884245e-03 2.84177479e-04
1.11497297e+01 -1.91997690e-03 2.84398217e-04
1.11622322e+01 -1.26373023e-03 2.84726557e-04
1.11747347e+01 -6.10853718e-04 2.85150985e-04
1.11872372e+01 3.79110465e-05 2.85659744e-04
1.11997397e+01 6.81832986e-04 2.86240924e-04
1.12122422e+01 1.32019228e-03 2.86882564e-04
1.12247447e+01 1.95228114e-03 2.87572730e-04
1.12372472e+01 2.57740452e-03 2.88299600e-04
1.12497497e+01 3.19488084e-03 2.89051535e-04
1.12622523e+01 3.80404268e-03 2.89817142e-04
1.12747548e+01 4.40423747e-03 2.90585333e-04
1.12872573e+01 4.99482808e-03 2.91345378e-04
1.12997598e+01 5.57519351e-03 2.92086939e-04
1.13122623e+01 6.14472943e-03 2.92800116e-04
1.13247648e+01 6.70284881e-03 2.93475472e-04
1.13372673e+01 7.24898245e-03 2.94104058e-04
1.13497698e+01 7.78257948e-03 2.94677432e-04
1.13622723e+01 8.30310791e-03 2.95187677e-04
1.13747748e+01 8.81005505e-03 2.95627409e-04
1.13872773e+01 9.30292800e-03 2.95989783e-04
1.13997798e+01 9.78125408e-03 2.96268503e-04
1.14122823e+01 1.02445812e-02 2.96457817e-04
1.14247848e+01 1.06924781e-02 2.96552523e-04
1.14372873e+01 1.11245350e-02 2.96547960e-04
1.14497898e+01 1.15403638e-02 2.96440008e-04
1.14622923e+01 1.19395979e-02 2.96225083e-04
1.14747948e+01 1.23218934e-02 2.95900125e-04
1.14872973e+01 1.26869283e-02 2.95462599e-04
1.14997998e+01 1.30344035e-02 2.94910477e-04
1.15123023e+01 1.33640426e-02 2.94242240e-04
1.15248048e+01 1.36755920e-02 2.93456857e-04
1.15373073e+01 1.39688213e-02 2.92553788e-04
1.15498098e+01 1.42435232e-02 2.91532965e-04
1.15623123e+01 1.44995134e-02 2.90394785e-04
1.15748148e+01 1.47366310e-02 2.89140104e-04
1.15873173e+01 1.49547384e-02 2.87770220e-04
1.15998198e+01 1.51537211e-02 2.86286870e-04
1.16123223e+01 1.53334878e-02 2.84692214e-04
1.16248248e+01 1.54939703e-02 2.82988830e-04
1.16373273e+01 1.56351233e-02 2.81179697e-04
1.16498298e+01 1.57569247e-02 2.79268196e-04
1.16623323e+01 1.58593748e-02 2.77258088e-04
1.16748348e+01 1.59424965e-02 2.75153513e-04
1.16873373e+01 1.60063354e-02 2.72958973e-04
1.16998398e+01 1.60509587e-02 2.70679325e-04
1.17123423e+01 1.60764560e-02 2.68319771e-04
1.17248448e+01 1.60829382e-02 2.65885843e-04
1.17373473e+01 1.60705375e-02 2.63383391e-04
1.17498498e+01 1.60394074e-02 2.60818573e-04
1.17623524e+01 1.59897218e-02 2.58197843e-04
1.17748549e+01 1.59216750e-02 2.55527929e-04
1.17873574e+01 1.58354812e-02 2.52815828e-04
1.17998599e+01 1.57313743e-02 2.50068781e-04
1.18123624e+01 1.56096071e-02 2.47294257e-04
1.18248649e+01 1.54704511e-02 2.44499935e-04
1.18373674e+01 1.53141962e-02 2.41693679e-04
1.18498699e+01 1.51411499e-02 2.38883514e-04
1.18623724e+01 1.49516369e-02 2.36077601e-04
1.18748749e+01 1.47459987e-02 2.33284204e-04
1.18873774e+01 1.45245932e-02 2.30511659e-04
1.18998799e+01 1.42877937e-02 2.27768339e-04
1.19123824e+01 1.40359887e-02 2.25062613e-04
1.19248849e+01 1.37695815e-02 2.22402804e-04
1.19373874e+01 1.34889890e-02 2.19797145e-04
1.19498899e+01 1.31946418e-02 2.17253725e-04
1.19623924e+01 1.28869832e-02 2.14780441e-04
1.19748949e+01 1.25664687e-02 2.12384937e-04
1.19873974e+01 1.22335654e-02 2.10074550e-04
1.19998999e+01 1.18887511e-02 2.07856250e-04
1.20124024e+01 1.15325143e-02 2.05736576e-04
1.20249049e+01 1.11653529e-02 2.03721574e-04
1.20374074e+01 1.07877738e-02 2.01816743e-04
1.20499099e+01 1.04002924e-02 2.00026972e-04
1.20624124e+01 1.00034316e-02 1.98356483e-04
1.20749149e+01 9.59772165e-03 1.96808791e-04
1.20874174e+01 9.18369882e-03 1.95386648e-04
1.20999199e+01 8.76190527e-03 1.94092016e-04
1.21124224e+01 8.33288813e-03 1.92926038e-04
1.21249249e+01 7.89719891e-03 1.91889018e-04
1.21374274e+01 7.45539279e-03 1.90980414e-04
1.21499299e+01 7.00802796e-03 1.90198846e-04
1.21624324e+01 6.55566496e-03 1.89542106e-04
1.21749349e+01 6.09886602e-03 1.89007186e-04
1.21874374e+01 5.63819436e-03 1.88590315e-04
1.21999399e+01 5.17421357e-03 1.88287002e-04
1.22124424e+01 4.70748695e-03 1.88092090e-04
1.22249449e+01 4.23857683e-03 1.87999817e-04
1.22374474e+01 3.76804395e-03 1.88003883e-04
1.22499499e+01 3.29644685e-03 1.88097514e-04
1.22624525e+01 2.82434117e-03 1.88273541e-04
1.22749550e+01 2.35227911e-03 1.88524470e-04
1.22874575e+01 1.88080877e-03 1.88842552e-04
1.22999600e+01 1.41047354e-03 1.89219859e-04
1.23124625e+01 9.41811551e-04 1.89648347e-04
1.23249650e+01 4.75355046e-04 1.90119921e-04
1.23374675e+01 1.16298419e-05 1.90626499e-04
1.23499700e+01 -4.48845247e-04 1.91160060e-04
1.23624725e+01 -9.05558951e-04 1.91712699e-04
1.23749750e+01 -1.35800808e-03 1.92276669e-04
1.23874775e+01 -1.80569805e-03 1.92844421e-04
1.23999800e+01 -2.24814338e-03 1.93408642e-04
1.24124825e+01 -2.68486819e-03 1.93962278e-04
1.24249850e+01 -3.11540670e-03 1.94498566e-04
1.24374875e+01 -3.53930365e-03 1.95011049e-04
1.24499900e+01 -3.95611479e-03 1.95493598e-04
1.24624925e+01 -4.36540728e-03 1.95940422e-04
1.24749950e+01 -4.76676014e-03 1.96346080e-04
1.24874975e+01 -5.15976460e-03 1.96705489e-04
1.25000000e+01 -5.54402453e-03 1.97013926e-04
