# Supplementary material for: Physics-Informed Gaussian Process Inference of Liquid Structure from Scattering Data
Source: J Phys Chem B. 2025 Oct 31;129(45):11802–15. doi: 10.1021/acs.jpcb.5c05024 (PMC12621243; doi:10.1021/acs.jpcb.5c05024)
Supplement: Supplementary file 1 [file jp5c05024_si_001.zip › data/Sullivan_PhysGP_OO_cov_r.txt]

# Full covariance matrix Σ_r_post
# See: https://arxiv.org/abs/2507.07948
3.57940840e-18 3.53815760e-18 3.49652427e-18 3.45453257e-18 3.41220663e-18 3.36957056e-18 3.32664836e-18 3.28346398e-18 3.24004123e-18 3.19640380e-18 3.15257522e-18 3.10857884e-18 3.06443783e-18 3.02017514e-18 2.97581349e-18 2.93137535e-18 2.88688292e-18 2.84235811e-18 2.79782255e-18 2.75329754e-18 2.70880404e-18 2.66436268e-18 2.61999372e-18 2.57571706e-18 2.53155220e-18 2.48751825e-18 2.44363392e-18 2.39991747e-18 2.35638676e-18 2.31305921e-18 2.26995178e-18 2.22708098e-18 2.18446287e-18 2.14211302e-18 2.10004655e-18 2.05827808e-18 2.01682175e-18 1.97569124e-18 1.93489969e-18 1.89445978e-18 1.85438369e-18 1.81468311e-18 1.77536921e-18 1.73645268e-18 1.69794370e-18 1.68778227e-18 1.89930787e-18 2.13670968e-18 2.40308186e-18 2.70187900e-18 3.03695689e-18 3.41261772e-18 3.83366026e-18 4.30543547e-18 4.83390809e-18 5.42572489e-18 6.08829023e-18 6.82984966e-18 7.65958246e-18 8.58770389e-18 9.62557832e-18 1.07858441e-17 1.20825516e-17 1.35313155e-17 1.51494827e-17 1.69563182e-17 1.89732085e-17 2.12238879e-17 2.37346855e-17 2.65347988e-17 2.96565940e-17 3.31359359e-17 3.70125515e-17 4.13304288e-17 4.61382546e-17 5.14898952e-17 5.74449240e-17 6.40691991e-17 7.14354965e-17 7.96242038e-17 8.87240787e-17 9.88330788e-17 1.10059269e-16 1.22521811e-16 1.36352046e-16 1.51694675e-16 1.68709041e-16 1.87570534e-16 2.08472114e-16 2.31625970e-16 2.57265320e-16 2.85646375e-16 3.17050459e-16 3.51786315e-16 3.90192601e-16 4.32640593e-16 4.79537104e-16 5.31327648e-16 5.88499843e-16 6.51587088e-16 7.21172524e-16 7.97893293e-16 8.82445119e-16 9.75587226e-16 1.07814761e-15 1.19102869e-15 1.31521334e-15 1.45177134e-15 1.60186629e-15 1.76676289e-15 1.94783476e-15 2.14657272e-15 2.36459352e-15 2.60364916e-15 2.86563660e-15 3.15260816e-15 3.46678225e-15 3.81055478e-15 4.18651101e-15 4.59743790e-15 5.04633699e-15 5.53643767e-15 6.07121097e-15 6.65438361e-15 7.28995247e-15 7.98219923e-15 8.73570526e-15 9.55536653e-15 1.04464084e-14 1.14144005e-14 1.24652706e-14 1.36053191e-14 1.48412314e-14 1.61800903e-14 1.76293870e-14 1.91970299e-14 2.08913523e-14 2.27211174e-14 2.46955206e-14 2.68241889e-14 2.91171762e-14 3.15849546e-14 3.42384008e-14 3.70887770e-14 4.01477051e-14 4.34271342e-14 4.69393000e-14 5.06966753e-14 5.47119104e-14 5.89977628e-14 6.35670148e-14 6.84323776e-14 7.36063811e-14 7.91012477e-14 8.49287491e-14 9.11000449e-14 9.76255003e-14 1.04514483e-13 1.11775140e-13 1.19414141e-13 1.27436412e-13 1.35844825e-13 1.44639872e-13 1.53819307e-13 1.63377750e-13 1.73306277e-13 1.83591962e-13 1.94217400e-13 2.05160196e-13 2.16392420e-13 2.27880046e-13 2.39582352e-13 2.51451308e-13 2.63430943e-13 2.75456695e-13 2.87454763e-13 2.99341454e-13 3.11022545e-13 3.22392669e-13 3.33334738e-13 3.43719424e-13 3.53404706e-13 3.62235529e-13 3.70043571e-13 3.76647181e-13 3.81851502e-13 3.85448827e-13 3.87219242e-13 3.86931604e-13 3.84344911e-13 3.79210149e-13 3.71272677e-13 3.60275242e-13 3.45961721e-13 3.28081677e-13 3.06395847e-13 2.80682652e-13 2.50745831e-13 2.16423292e-13 1.77597225e-13 1.34205513e-13 8.62543884e-14 3.38322220e-14 -2.28758058e-14 -8.35725359e-14 -1.47833750e-13 -2.15093988e-13 -2.84634334e-13 -3.55573517e-13 -4.26863950e-13 -4.97294514e-13 -5.65502033e-13 -6.29993284e-13 -6.89179027e-13 -7.41420929e-13 -7.85091155e-13 -8.18643081e-13 -8.40689913e-13 -8.50086358e-13 -8.46006996e-13 -8.28014139e-13 -7.96107886e-13 -7.50752093e-13 -6.92872043e-13 -6.23822437e-13 -5.45327657e-13 -4.59399286e-13 -3.68238317e-13 -2.74130756e-13 -1.79345359e-13 -8.60411807e-14 3.80934668e-15 8.84783848e-14 1.66520613e-13 2.36791980e-13 2.98451603e-13 3.50949987e-13 3.94007055e-13 4.27583382e-13 4.51847641e-13 4.67142718e-13 4.73952386e-13 4.72869863e-13 4.64569096e-13 4.49779228e-13 4.29262410e-13 4.03794889e-13 3.74151219e-13 3.41091290e-13 3.05349901e-13 2.67628540e-13 2.28589083e-13 1.88849130e-13 1.48978718e-13 1.09498200e-13 7.08770907e-14 3.35337209e-14 -2.16444415e-15 -3.58999375e-14 -6.74039721e-14 -9.64547584e-14 -1.22875525e-13 -1.46532303e-13 -1.67331528e-13 -1.85217496e-13 -2.00169722e-13 -2.12200221e-13 -2.21350752e-13 -2.27690044e-13 -2.31311023e-13 -2.32328075e-13 -2.30874343e-13 -2.27099084e-13 -2.21165111e-13 -2.13246303e-13 -2.03525230e-13 -1.92190873e-13 -1.79436465e-13 -1.65457451e-13 -1.50449576e-13 -1.34607112e-13 -1.18121212e-13 -1.01178404e-13 -8.39592322e-14 -6.66370296e-14 -4.93768346e-14 -3.23344441e-14 -1.56556035e-14 5.24670505e-16 1.60826386e-14 3.09062612e-14 4.48955017e-14 5.79625143e-14 7.00317227e-14 8.10397959e-14 9.09355278e-14 9.96796269e-14 1.07244423e-13 1.13613498e-13 1.18781249e-13 1.22752391e-13 1.25541400e-13 1.27171921e-13 1.27676119e-13 1.27094015e-13 1.25472786e-13 1.22866045e-13 1.19333111e-13 1.14938276e-13 1.09750058e-13 1.03840475e-13 9.72843160e-14 9.01584288e-14 8.25410314e-14 7.45110415e-14 6.61474342e-14 5.75286295e-14 4.87319126e-14 3.98328901e-14 3.09049834e-14 2.20189614e-14 1.32425151e-14 4.63987373e-15 -3.72853681e-15 -1.18063911e-14 -1.95417188e-14 -2.68871157e-14 -3.37999122e-14 -4.02422997e-14 -4.61814162e-14 -5.15893920e-14 -5.64433574e-14 -6.07254136e-14 -6.44225691e-14 -6.75266428e-14 -7.00341371e-14 -7.19460822e-14 -7.32678541e-14 -7.40089696e-14 -7.41828590e-14 -7.38066214e-14 -7.29007621e-14 -7.14889179e-14 -6.95975699e-14 -6.72557485e-14 -6.44947307e-14 -6.13477351e-14 -5.78496139e-14 -5.40365455e-14 -4.99457304e-14 -4.56150907e-14 -4.10829769e-14 -3.63878820e-14 -3.15681666e-14 -2.66617937e-14 -2.17060783e-14 -1.67374485e-14 -1.17912239e-14 -6.90140800e-15 -2.10049861e-15 2.58068509e-15 7.11315732e-15 1.14699025e-14 1.56259934e-14 1.95586907e-14 2.32475245e-14 2.66743569e-14 2.98234268e-14 3.26813769e-14 3.52372637e-14 3.74825504e-14 3.94110841e-14 4.10190581e-14 4.23049589e-14 4.32695003e-14 4.39155450e-14 4.42480140e-14 4.42737857e-14 4.40015856e-14 4.34418672e-14 4.26066860e-14 4.15095664e-14 4.01653641e-14 3.85901244e-14 3.68009369e-14 3.48157889e-14 3.26534176e-14 3.03331619e-14 2.78748162e-14 2.52984856e-14 2.26244437e-14 1.98729945e-14 1.70643384e-14 1.42184436e-14 1.13549236e-14 8.49291966e-15 5.65099234e-15 2.84701854e-15 9.80974181e-17 -2.57953596e-15 -5.17058846e-15 -7.66077812e-15 -1.00368946e-14 -1.22868506e-14 -1.43997251e-14 -1.63657965e-14 -1.81765680e-14 -1.98247843e-14 -2.13044390e-14 -2.26107748e-14 -2.37402751e-14 -2.46906484e-14 -2.54608049e-14 -2.60508269e-14 -2.64619321e-14 -2.66964314e-14 -2.67576810e-14 -2.66500291e-14 -2.63787587e-14 -2.59500258e-14 -2.53707944e-14 -2.46487681e-14 -2.37923200e-14 -2.28104199e-14 -2.17125603e-14 -2.05086817e-14 -1.92090973e-14 -1.78244176e-14 -1.63654759e-14 -1.48432543e-14 -1.32688118e-14 -1.16532134e-14 -1.00074617e-14 -8.34243141e-15 -6.66880602e-15 -4.99701817e-15 -3.33719315e-15 -1.69909615e-15 -9.20832920e-17 1.47494321e-15 2.99357583e-15 4.45593813e-15 5.85471682e-15 7.18318944e-15 8.43524755e-15 9.60541544e-15 1.06888645e-14 1.16814232e-14 1.25795828e-14 1.33804987e-14 1.40819881e-14 1.46825236e-14 1.51812227e-14 1.55778343e-14 1.58727217e-14 1.60668420e-14 1.61617231e-14 1.61594378e-14 1.60625756e-14 1.58742119e-14 1.55978756e-14 1.52375150e-14 1.47974619e-14 1.42823952e-14 1.36973027e-14 1.30474431e-14 1.23383069e-14 1.15755774e-14 1.07650921e-14 9.91280333e-15 9.02474095e-15 8.10697429e-15 7.16557589e-15 6.20658600e-15 5.23597846e-15 4.25962794e-15 3.28327883e-15 2.31251579e-15 1.35273616e-15 4.09124239e-16 -5.13372321e-16 -1.41006411e-15 -2.27653936e-15 -3.10868117e-15 -3.90268250e-15 -4.65505893e-15 -5.36265913e-15 -6.02267317e-15 -6.63263859e-15 -7.19044424e-15 -7.69433207e-15 -8.14289683e-15 -8.53508372e-15 -8.87018416e-15 -9.14782973e-15 -9.36798431e-15 -9.53093461e-15 -9.63727915e-15 -9.68791582e-15 -9.68402811e-15 -9.62707015e-15 -9.51875071e-15 -9.36101618e-15 -9.15603285e-15 -8.90616838e-15 -8.61397275e-15 -8.28215882e-15 -7.91358245e-15 -7.51122259e-15 -7.07816112e-15 -6.61756287e-15 -6.13265572e-15 -5.62671094e-15 -5.10302397e-15 -4.56489554e-15 -4.01561344e-15 -3.45843487e-15 -2.89656950e-15 -2.33316329e-15 -1.77128321e-15 -1.21390280e-15 -6.63888758e-16 -1.23988409e-16 4.03181668e-16 9.15146021e-16 1.40957960e-15 1.88431594e-15 2.33735418e-15 2.76686508e-15 3.17119575e-15 3.54887346e-15 3.89860825e-15 4.21929446e-15 4.51001130e-15 4.77002234e-15 4.99877403e-15 5.19589332e-15 5.36118432e-15 5.49462419e-15 5.59635817e-15 5.66669388e-15 5.70609491e-15 5.71517385e-15 5.69468464e-15 5.64551445e-15 5.56867513e-15 5.46529419e-15 5.33660554e-15 5.18393986e-15 5.00871480e-15 4.81242503e-15 4.59663217e-15 4.36295470e-15 4.11305787e-15 3.84864363e-15 3.57144081e-15 3.28319530e-15 2.98566056e-15 2.68058834e-15 2.36971970e-15 2.05477635e-15 1.73745241e-15 1.41940649e-15 1.10225426e-15 7.87561464e-16 4.76837387e-16 1.71528817e-16 -1.26985460e-16 -4.17399663e-16 -6.98485483e-16 -9.69096020e-16 -1.22816917e-15 -1.47473047e-15 -1.70789544e-15 -1.92687136e-15 -2.13095850e-15 -2.31955092e-15 -2.49213670e-15 -2.64829769e-15 -2.78770885e-15 -2.91013707e-15 -3.01543957e-15 -3.10356200e-15 -3.17453596e-15 -3.22847638e-15 -3.26557839e-15 -3.28611400e-15 -3.29042841e-15 -3.27893618e-15 -3.25211705e-15 -3.21051167e-15 -3.15471709e-15 -3.08538215e-15 -3.00320275e-15 -2.90891702e-15 -2.80330049e-15 -2.68716111e-15 -2.56133440e-15 -2.42667856e-15 -2.28406957e-15 -2.13439646e-15 -1.97855658e-15 -1.81745105e-15 -1.65198026e-15 -1.48303957e-15 -1.31151516e-15 -1.13828005e-15 -9.64190309e-16 -7.90081465e-16 -6.16765140e-16 -4.45025897e-16 -2.75618325e-16 -1.09264350e-16 5.33491965e-17 2.11572769e-16 3.64796059e-16 5.12449678e-16 6.54006609e-16 7.88983397e-16 9.16941096e-16 1.03748598e-15 1.15027000e-15 1.25499104e-15 1.35139291e-15 1.43926514e-15 1.51844257e-15 1.58880474e-15 1.65027505e-15 1.70281982e-15 1.74644708e-15 1.78120529e-15 1.80718187e-15 1.82450156e-15 1.83332476e-15 1.83384567e-15 1.82629034e-15 1.81091467e-15 1.78800234e-15 1.75786260e-15 1.72082815e-15 1.67725284e-15 1.62750943e-15 1.57198730e-15 1.51109021e-15 1.44523399e-15 1.37484431e-15 1.30035444e-15 1.22220307e-15 1.14083218e-15 1.05668496e-15 9.70203770e-16 8.81828184e-16 7.91993138e-16 7.01127124e-16 6.09650484e-16 5.17973798e-16 4.26496372e-16 3.35604818e-16 2.45671747e-16 1.57054558e-16 7.00943456e-17 -1.48850922e-17 -9.75781314e-17 -1.77698092e-16 -2.54977897e-16 -3.29170623e-16 -4.00049939e-16 -4.67410452e-16 -5.31067930e-16 -5.90859442e-16 -6.46643386e-16 -6.98299432e-16 -7.45728364e-16 -7.88851848e-16 -8.27612096e-16 -8.61971476e-16 -8.91912025e-16 -9.17434906e-16 -9.38559794e-16 -9.55324206e-16 -9.67782771e-16 -9.76006452e-16 -9.80081731e-16 -9.80109738e-16 -9.76205364e-16 -9.68496333e-16 -9.57122251e-16 -9.42233644e-16 -9.23990970e-16 -9.02563631e-16 -8.78128977e-16 -8.50871309e-16 -8.20980885e-16 -7.88652937e-16 -7.54086701e-16 -7.17484459e-16 -6.79050602e-16 -6.38990716e-16 -5.97510697e-16 -5.54815890e-16 -5.11110263e-16 -4.66595609e-16 -4.21470796e-16 -3.75931041e-16 -3.30167235e-16 -2.84365303e-16 -2.38705604e-16 -1.93362387e-16 -1.48503276e-16 -1.04288806e-16 -6.08720125e-17 -1.83980483e-17 2.29961372e-17 6.31820837e-17 1.02040057e-16 1.39459246e-16 1.75337910e-16 2.09583489e-16 2.42112675e-16 2.72851435e-16 3.01735001e-16 3.28707825e-16 3.53723493e-16 3.76744608e-16 3.97742638e-16 4.16697739e-16 4.33598545e-16 4.48441929e-16 4.61232747e-16 4.71983551e-16 4.80714287e-16 4.87451970e-16 4.92230346e-16 4.95089535e-16 4.96075663e-16 4.95240489e-16 4.92641009e-16 4.88339066e-16 4.82400953e-16 4.74897001e-16 4.65901185e-16 4.55490709e-16 4.43745610e-16 4.30748352e-16 4.16583437e-16 4.01337010e-16 3.85096479e-16 3.67950142e-16 3.49986823e-16 3.31295521e-16 3.11965064e-16 2.92083787e-16 2.71739215e-16 2.51017761e-16 2.30004443e-16 2.08782615e-16 1.87433710e-16 1.66037006e-16 1.44669402e-16 1.23405218e-16 1.02316007e-16 8.14703820e-17 6.09338700e-17 4.07687719e-17 2.10340464e-17 1.78520803e-18 -1.69257571e-17 -3.50504604e-17 -5.25441627e-17 -6.93658119e-17 -8.54780650e-17 -1.00847295e-16 -1.15443584e-16 -1.29240705e-16 -1.42216085e-16 -1.54350765e-16 -1.65629337e-16 -1.76039881e-16 -1.85573884e-16 -1.94226153e-16 -2.01994715e-16 -2.08880720e-16 -2.14888318e-16 -2.20024546e-16 -2.24299202e-16 -2.27724712e-16 -2.30315996e-16 -2.32090327e-16 -2.33067188e-16 -2.33268129e-16 -2.32716614e-16 -2.31437880e-16 -2.29458776e-16 -2.26807623e-16 -2.23514059e-16 -2.19608889e-16 -2.15123943e-16 -2.10091923e-16 -2.04546264e-16 -1.98520994e-16 -1.92050592e-16 -1.85169858e-16 -1.77913782e-16 -1.70317418e-16 -1.62415760e-16 -1.54243631e-16 -1.45835565e-16 -1.37225704e-16 -1.28447697e-16 -1.19534603e-16 -1.10518801e-16 -1.01431908e-16 -9.23046975e-17 -8.31670287e-17 -7.40477799e-17 -6.49747872e-17 -5.59747896e-17 -4.70733803e-17 -3.82949633e-17 -2.96627158e-17 -2.11985560e-17 -1.29231170e-17 -4.85572564e-18 2.98561370e-18 1.05842295e-17 1.79247893e-17 2.49933005e-17 3.17771075e-17 3.82648835e-17 4.44466185e-17 5.03136043e-17 5.58584137e-17 6.10748784e-17 6.59580623e-17 7.05042319e-17 7.47108240e-17 7.85764111e-17 8.21006640e-17 8.52843120e-17 8.81291017e-17 9.06377540e-17 9.28139192e-17 9.46621311e-17 9.61877600e-17 9.73969646e-17 9.82966436e-17 9.88943863e-17 9.91984235e-17 9.92175776e-17 9.89612130e-17 9.84391871e-17 9.76618010e-17 9.66397512e-17 9.53840817e-17 9.39061368e-17 9.22175151e-17 9.03300243e-17 8.82556371e-17 8.60064484e-17 8.35946340e-17 8.10324101e-17 7.83319951e-17 7.55055720e-17 7.25652535e-17 6.95230474e-17 6.63908250e-17 6.31802901e-17 5.99029508e-17 5.65700920e-17 5.31927504e-17 4.97816912e-17 4.63473863e-17 4.28999942e-17 3.94493424e-17 3.60049107e-17 3.25758165e-17 2.91708024e-17 2.57982241e-17 2.24660416e-17 1.91818107e-17 1.59526767e-17 1.27853692e-17 9.68619925e-18 6.66105650e-18 3.71540893e-18 8.54303338e-19 -1.91763290e-18 -4.59618873e-18 -7.17756538e-18 -9.65837108e-18 -1.20356149e-17 -1.43066996e-17 -1.64694136e-17 -1.85219222e-17 -2.04627578e-17 -2.22908099e-17 -2.40053140e-17 -2.56058400e-17 -2.70922807e-17 -2.84648386e-17 -2.97240139e-17 -3.08705907e-17 -3.19056236e-17 -3.28304245e-17 -3.36465482e-17 -3.43557787e-17 -3.49601150e-17 -3.54617570e-17 -3.58630915e-17 -3.61666782e-17 -3.63752354e-17 -3.64916267e-17 -3.65188468e-17 -3.64600086e-17 -3.63183295e-17 -3.60971187e-17 -3.57997643e-17 -3.54297212e-17 -3.49904990e-17 -3.44856500e-17 -3.39187585e-17 -3.32934291e-17 -3.26132770e-17 -3.18819174e-17 -3.11029560e-17 -3.02799796e-17 -2.94165476e-17 -2.85161837e-17 -2.75823677e-17 -2.66185282e-17 -2.56280360e-17 -2.46141971e-17 -2.35802470e-17 -2.25293450e-17 -2.14645691e-17 -2.03889115e-17 -1.93052738e-17 -1.82164638e-17 -1.71251919e-17 -1.60340679e-17 -1.49455987e-17 -1.38621860e-17 -1.27861245e-17 -1.17196005e-17 -1.06646907e-17 -9.62336153e-18 -8.59746890e-18 -7.58875780e-18 -6.59886269e-18 -5.62930795e-18 -4.68150867e-18 -3.75677161e-18 -2.85629650e-18 -1.98117754e-18 -1.13240509e-18 -3.10867556e-19 4.82646482e-19 1.24744604e-18 1.98293531e-18 2.68861109e-18 3.36406011e-18 4.00895621e-18 4.62305748e-18 5.20620321e-18 5.75831084e-18 6.27937284e-18 6.76945350e-18 7.22868568e-18 7.65726760e-18 8.05545948e-18 8.42358029e-18 8.76200443e-18 9.07115844e-18 9.35151772e-18 9.60360326e-18 9.82797844e-18 1.00252458e-17 1.01960440e-17 1.03410446e-17 1.04609491e-17 1.05564859e-17 1.06284076e-17 1.06774878e-17 1.07045187e-17 1.07103082e-17 1.06956776e-17 1.06614586e-17 1.06084912e-17 1.05376217e-17 1.04496995e-17 1.03455760e-17 1.02261020e-17 1.00921258e-17 9.94449145e-18 9.78403682e-18 9.61159215e-18 9.42797839e-18 9.23400568e-18 9.03047202e-18 8.81816198e-18
3.57883923e-18 3.53757064e-18 3.49592064e-18 3.45391340e-18 3.41157303e-18 3.36892361e-18 3.32598914e-18 3.28279353e-18 3.23936058e-18 3.19571396e-18 3.15187718e-18 3.10787358e-18 3.06372629e-18 3.01945824e-18 2.97509212e-18 2.93065039e-18 2.88615523e-18 2.84162852e-18 2.79709185e-18 2.75256651e-18 2.70807343e-18 2.66363323e-18 2.61926612e-18 2.57499199e-18 2.53083031e-18 2.48680016e-18 2.44292022e-18 2.39920874e-18 2.35568355e-18 2.31236203e-18 2.26926113e-18 2.22639733e-18 2.18378667e-18 2.14144468e-18 2.09938647e-18 2.05762663e-18 2.01617928e-18 1.97505805e-18 1.93427610e-18 1.89384607e-18 1.85378011e-18 1.81408988e-18 1.77478655e-18 1.73588078e-18 1.69738273e-18 1.68722316e-18 1.89867754e-18 2.13599946e-18 2.40228210e-18 2.70097895e-18 3.03594457e-18 3.41147981e-18 3.83238196e-18 4.30400032e-18 4.83229783e-18 5.42391926e-18 6.08626675e-18 6.82758344e-18 7.65704593e-18 8.58486658e-18 9.62240651e-18 1.07823006e-17 1.20785952e-17 1.35269010e-17 1.51445601e-17 1.69508324e-17 1.89670991e-17 2.12170882e-17 2.37271224e-17 2.65263922e-17 2.96472557e-17 3.31255696e-17 3.70010516e-17 4.13176799e-17 4.61241304e-17 5.14742582e-17 5.74276240e-17 6.40500724e-17 7.14143653e-17 7.96008745e-17 8.86983412e-17 9.88047053e-17 1.10028013e-16 1.22487405e-16 1.36314202e-16 1.51653081e-16 1.68663362e-16 1.87520409e-16 2.08417155e-16 2.31565760e-16 2.57199415e-16 2.85574299e-16 3.16971703e-16 3.51700339e-16 3.90098830e-16 4.32538417e-16 4.79425880e-16 5.31206696e-16 5.88368447e-16 6.51444499e-16 7.21017958e-16 7.97725933e-16 8.82264119e-16 9.75391712e-16 1.07793668e-15 1.19080143e-15 1.31496882e-15 1.45150862e-15 1.60158444e-15 1.76646098e-15 1.94751189e-15 2.14622803e-15 2.36422620e-15 2.60325847e-15 2.86522190e-15 3.15216893e-15 3.46631811e-15 3.81006553e-15 4.18599668e-15 4.59689876e-15 5.04577362e-15 5.53585102e-15 6.07060238e-15 6.65375491e-15 7.28930605e-15 7.98153810e-15 8.73503317e-15 9.55468803e-15 1.04457290e-14 1.14137267e-14 1.24646101e-14 1.36046810e-14 1.48406261e-14 1.61795301e-14 1.76288858e-14 1.91966037e-14 2.08910194e-14 2.27208985e-14 2.46954392e-14 2.68242714e-14 2.91174523e-14 3.15854576e-14 3.42391679e-14 3.70898495e-14 4.01491290e-14 4.34289605e-14 4.69415849e-14 5.06994808e-14 5.47153047e-14 5.90018207e-14 6.35718181e-14 6.84380155e-14 7.36129507e-14 7.91088545e-14 8.49375074e-14 9.11100781e-14 9.76369414e-14 1.04527476e-13 1.11789836e-13 1.19430705e-13 1.27455019e-13 1.35865660e-13 1.44663132e-13 1.53845198e-13 1.63406491e-13 1.73338097e-13 1.83627099e-13 1.94256102e-13 2.05202719e-13 2.16439029e-13 2.27931009e-13 2.39637944e-13 2.51511805e-13 2.63496622e-13 2.75527829e-13 2.87531621e-13 2.99424294e-13 3.11111613e-13 3.22488192e-13 3.33436921e-13 3.43828442e-13 3.53520701e-13 3.62358598e-13 3.70173764e-13 3.76784490e-13 3.81995852e-13 3.85600069e-13 3.87377140e-13 3.87095825e-13 3.84515018e-13 3.79385585e-13 3.71452757e-13 3.60459142e-13 3.46148465e-13 3.28270129e-13 3.06584703e-13 2.80870429e-13 2.50930866e-13 2.16603737e-13 1.77771049e-13 1.34370507e-13 8.64081769e-14 3.39722805e-14 -2.27521264e-14 -8.34679755e-14 -1.47751096e-13 -2.15036023e-13 -2.84603768e-13 -3.55572914e-13 -4.26895640e-13 -4.97360495e-13 -5.65603874e-13 -6.30132011e-13 -6.89355022e-13 -7.41633833e-13 -7.85339786e-13 -8.18925373e-13 -8.41002893e-13 -8.50426151e-13 -8.46368878e-13 -8.28392635e-13 -7.96496909e-13 -7.51145123e-13 -6.93262329e-13 -6.24203226e-13 -5.45692413e-13 -4.59741905e-13 -3.68553320e-13 -2.74413437e-13 -1.79591902e-13 -8.62487280e-14 3.64267147e-15 8.83534903e-14 1.66437489e-13 2.36749773e-13 2.98448713e-13 3.50984171e-13 3.94075542e-13 4.27682987e-13 4.51974869e-13 4.67293869e-13 4.74123647e-13 4.73057390e-13 4.64769088e-13 4.49987985e-13 4.29476384e-13 4.04010728e-13 3.74365796e-13 3.41301732e-13 3.05553602e-13 2.67823176e-13 2.28772617e-13 1.89019813e-13 1.49135086e-13 1.09639070e-13 7.10015502e-14 3.36411174e-14 -2.07451672e-15 -3.58276528e-14 -6.73492878e-14 -9.64174325e-14 -1.22855133e-13 -1.46528257e-13 -1.67343094e-13 -1.85243811e-13 -2.00209813e-13 -2.12253023e-13 -2.21415123e-13 -2.27764783e-13 -2.31394888e-13 -2.32419794e-13 -2.30972630e-13 -2.27202656e-13 -2.21272693e-13 -2.13356648e-13 -2.03637124e-13 -1.92303147e-13 -1.79548003e-13 -1.65567196e-13 -1.50556541e-13 -1.34710381e-13 -1.18219945e-13 -1.01271844e-13 -8.40467059e-14 -6.67179481e-14 -4.94506958e-14 -3.24008323e-14 -1.57141891e-14 4.74132447e-16 1.60403104e-14 3.08722249e-14 4.48697626e-14 5.79450039e-14 7.00223033e-14 8.10382648e-14 9.09416220e-14 9.96930280e-14 1.07264762e-13 1.13640362e-13 1.18814186e-13 1.22790914e-13 1.25584995e-13 1.27220050e-13 1.27728227e-13 1.27149536e-13 1.25531146e-13 1.22926667e-13 1.19395423e-13 1.15001712e-13 1.09814065e-13 1.03904514e-13 9.73478672e-14 9.02209961e-14 8.26021439e-14 7.45702569e-14 6.62043406e-14 5.75828480e-14 4.87830988e-14 3.98807355e-14 3.09492161e-14 2.20593474e-14 1.32788582e-14 4.67201584e-15 -3.70071597e-15 -1.17829745e-14 -1.95227527e-14 -2.68726109e-14 -3.37898449e-14 -4.02366134e-14 -4.61800229e-14 -5.15921743e-14 -5.64501702e-14 -6.07360863e-14 -6.44369078e-14 -6.75444325e-14 -7.00551441e-14 -7.19700564e-14 -7.32945314e-14 -7.40380744e-14 -7.42141068e-14 -7.38397207e-14 -7.29354174e-14 -7.15248314e-14 -6.96344441e-14 -6.72932881e-14 -6.45326450e-14 -6.13857396e-14 -5.78874322e-14 -5.40739113e-14 -4.99823886e-14 -4.56507992e-14 -4.11175078e-14 -3.64210228e-14 -3.15997210e-14 -2.66915827e-14 -2.17339407e-14 -1.67632417e-14 -1.18148239e-14 -6.92271010e-15 -2.11941729e-15 2.56421615e-15 7.09918540e-15 1.14584561e-14 1.56170826e-14 1.95523079e-14 2.32436447e-14 2.66729386e-14 2.98244127e-14 3.26846952e-14 3.52428283e-14 3.74902626e-14 3.94208335e-14 4.10307234e-14 4.23184094e-14 4.32845970e-14 4.39321418e-14 4.42659588e-14 4.42929217e-14 4.40217526e-14 4.34629026e-14 4.26284259e-14 4.15318470e-14 4.01880227e-14 3.86130002e-14 3.68238725e-14 3.48386308e-14 3.26760172e-14 3.03553765e-14 2.78965097e-14 2.53195291e-14 2.26447162e-14 1.98923834e-14 1.70827401e-14 1.42357640e-14 1.13710780e-14 8.50783353e-15 5.66460122e-15 2.85926825e-15 1.08944073e-16 -2.57012592e-15 -5.16263842e-15 -7.65430137e-15 -1.00318946e-14 -1.22833213e-14 -1.43976510e-14 -1.63651532e-14 -1.81773230e-14 -1.98268966e-14 -2.13078603e-14 -2.26154498e-14 -2.37461421e-14 -2.46976398e-14 -2.54688477e-14 -2.60598435e-14 -2.64718409e-14 -2.67071475e-14 -2.67691166e-14 -2.66620944e-14 -2.63913623e-14 -2.59630754e-14 -2.53841973e-14 -2.46624321e-14 -2.38061538e-14 -2.28243334e-14 -2.17264655e-14 -2.05224930e-14 -1.92227319e-14 -1.78377961e-14 -1.63785226e-14 -1.48558977e-14 -1.32809846e-14 -1.16648530e-14 -1.00185106e-14 -8.35283711e-15 -6.67852147e-15 -5.00600174e-15 -3.34540881e-15 -1.70651346e-15 -9.86774944e-17 1.46919122e-15 2.98867957e-15 4.45190556e-15 5.85155049e-15 7.18088662e-15 8.43380038e-15 9.60481114e-15 1.06890856e-14 1.16824477e-14 1.25813844e-14 1.33830474e-14 1.40852501e-14 1.46864617e-14 1.51857967e-14 1.55830015e-14 1.58784367e-14 1.60730574e-14 1.61683900e-14 1.61665059e-14 1.60699935e-14 1.58819274e-14 1.56058363e-14 1.52456683e-14 1.48057556e-14 1.42907776e-14 1.37057229e-14 1.30558514e-14 1.23466550e-14 1.15838186e-14 1.07731813e-14 9.92069792e-15 9.03240032e-15 8.11436030e-15 7.17265299e-15 6.21332134e-15 5.24234203e-15 4.26559265e-15 3.28882060e-15 2.31761359e-15 1.35737202e-15 4.13283335e-16 -5.09701726e-16 -1.40689066e-15 -2.27386865e-15 -3.10651580e-15 -3.90102214e-15 -4.65390040e-15 -5.36199650e-15 -6.02249788e-15 -6.63293954e-15 -7.19120796e-15 -7.69554285e-15 -8.14453686e-15 -8.53713325e-15 -8.87262169e-15 -9.15063214e-15 -9.37112706e-15 -9.53439192e-15 -9.64102416e-15 -9.69192079e-15 -9.68826457e-15 -9.63150911e-15 -9.52336282e-15 -9.36577192e-15 -9.16090266e-15 -8.91112286e-15 -8.61898282e-15 -8.28719583e-15 -7.91861839e-15 -7.51623015e-15 -7.08311390e-15 -6.62243544e-15 -6.13742376e-15 -5.63135134e-15 -5.10751491e-15 -4.56921659e-15 -4.01974562e-15 -3.46236072e-15 -2.90027313e-15 -2.33663043e-15 -1.77450122e-15 -1.21686073e-15 -6.66577314e-16 -1.26400001e-16 4.01052956e-16 9.13304443e-16 1.40802777e-15 1.88305485e-15 2.33638328e-15 2.76618227e-15 3.17079747e-15 3.54875475e-15 3.89876279e-15 4.21971467e-15 4.51068839e-15 4.77094641e-15 4.99993414e-15 5.19727759e-15 5.36278001e-15 5.49641779e-15 5.59833550e-15 5.66884016e-15 5.70839490e-15 5.71761190e-15 5.69724479e-15 5.64818055e-15 5.57143089e-15 5.46812330e-15 5.33949174e-15 5.18686703e-15 5.01166703e-15 4.81538670e-15 4.59958804e-15 4.36588995e-15 4.11595817e-15 3.85149524e-15 3.57423057e-15 3.28591072e-15 2.98828987e-15 2.68312050e-15 2.37214446e-15 2.05708428e-15 1.73963491e-15 1.42145582e-15 1.10416357e-15 7.89324778e-16 4.78449610e-16 1.72985752e-16 -1.25687125e-16 -4.16262361e-16 -6.97510783e-16 -9.68284640e-16 -1.22752100e-15 -1.47424460e-15 -1.70757018e-15 -1.92670425e-15 -2.13094641e-15 -2.31969001e-15 -2.49242249e-15 -2.64872512e-15 -2.78827230e-15 -2.91083037e-15 -3.01625614e-15 -3.10449478e-15 -3.17557755e-15 -3.22961904e-15 -3.26681409e-15 -3.28743448e-15 -3.29182523e-15 -3.28040074e-15 -3.25364068e-15 -3.21208562e-15 -3.15633262e-15 -3.08703056e-15 -3.00487541e-15 -2.91060542e-15 -2.80499626e-15 -2.68885609e-15 -2.56302065e-15 -2.42834839e-15 -2.28571557e-15 -2.13601153e-15 -1.98013398e-15 -1.81898438e-15 -1.65346351e-15 -1.48446712e-15 -1.31288181e-15 -1.13958103e-15 -9.65421266e-16 -7.91238507e-16 -6.17844822e-16 -4.46025226e-16 -2.76534762e-16 -1.10095810e-16 5.26043482e-17 2.10915724e-16 3.64227570e-16 5.11970071e-16 6.53615792e-16 7.88680872e-16 9.16725975e-16 1.03735700e-15 1.15022554e-15 1.25502913e-15 1.35151127e-15 1.43946118e-15 1.51871343e-15 1.58914728e-15 1.65068591e-15 1.70329541e-15 1.74698363e-15 1.78179885e-15 1.80782834e-15 1.82519673e-15 1.83406431e-15 1.83462519e-15 1.82710538e-15 1.81176073e-15 1.78887492e-15 1.75875720e-15 1.72174029e-15 1.67817810e-15 1.62844343e-15 1.57292578e-15 1.51202898e-15 1.44616898e-15 1.37577158e-15 1.30127019e-15 1.22310366e-15 1.14171414e-15 1.05754500e-15 9.71038769e-16 8.82635232e-16 7.92769522e-16 7.01870338e-16 6.10358236e-16 5.18644013e-16 4.27127192e-16 3.36194608e-16 2.46219091e-16 1.57558262e-16 7.05534359e-17 -1.44713735e-17 -9.72103279e-17 -1.77376538e-16 -2.54702720e-16 -3.28941751e-16 -3.99867109e-16 -4.67273212e-16 -5.30975651e-16 -5.90811322e-16 -6.46638463e-16 -6.98336589e-16 -7.45806341e-16 -7.88969248e-16 -8.27767401e-16 -8.62163051e-16 -8.92138133e-16 -9.17693714e-16 -9.38849388e-16 -9.55642598e-16 -9.68127911e-16 -9.76376241e-16 -9.80474024e-16 -9.80522363e-16 -9.76636126e-16 -9.68943024e-16 -9.57582665e-16 -9.42705578e-16 -9.24472240e-16 -9.03052077e-16 -8.78622471e-16 -8.51367763e-16 -8.21478259e-16 -7.89149247e-16 -7.54580024e-16 -7.17972937e-16 -6.79532450e-16 -6.39464229e-16 -5.97974250e-16 -5.55267945e-16 -5.11549371e-16 -4.67020414e-16 -4.21880038e-16 -3.76323558e-16 -3.30541964e-16 -2.84721279e-16 -2.39041967e-16 -1.93678377e-16 -1.48798232e-16 -1.04562173e-16 -6.11233308e-17 -1.86269593e-17 2.27898955e-17 6.29986781e-17 1.01879562e-16 1.39321645e-16 1.75223098e-16 2.09491280e-16 2.42042799e-16 2.72803546e-16 3.01708679e-16 3.28702581e-16 3.53738772e-16 3.76779792e-16 3.97797053e-16 4.16770660e-16 4.33689196e-16 4.48549491e-16 4.61356363e-16 4.72122328e-16 4.80867301e-16 4.87618273e-16 4.92408966e-16 4.95279485e-16 4.96275944e-16 4.95450091e-16 4.92858919e-16 4.88564271e-16 4.82632440e-16 4.75133769e-16 4.66142238e-16 4.55735069e-16 4.43992314e-16 4.30996460e-16 4.16832028e-16 4.01585190e-16 3.85343384e-16 3.68194937e-16 3.50228705e-16 3.31533722e-16 3.12198853e-16 2.92312471e-16 2.71962138e-16 2.51234308e-16 2.30214042e-16 2.08984733e-16 1.87627859e-16 1.66222739e-16 1.44846317e-16 1.23572955e-16 1.02474248e-16 8.16188546e-17 6.10723424e-17 4.08970547e-17 2.11519913e-17 1.89270736e-18 -1.68287717e-17 -3.49640186e-17 -5.24682571e-17 -6.93003990e-17 -8.54230663e-17 -1.00802599e-16 -1.15409047e-16 -1.29216153e-16 -1.42201316e-16 -1.54345548e-16 -1.65633418e-16 -1.76052982e-16 -1.85595703e-16 -1.94256369e-16 -2.02032990e-16 -2.08926697e-16 -2.14941627e-16 -2.20084804e-16 -2.24366013e-16 -2.27797672e-16 -2.30394691e-16 -2.32174339e-16 -2.33156094e-16 -2.33361502e-16 -2.32814027e-16 -2.31538904e-16 -2.29562986e-16 -2.26914595e-16 -2.23623373e-16 -2.19720133e-16 -2.15236709e-16 -2.10205811e-16 -2.04660885e-16 -1.98635966e-16 -1.92165545e-16 -1.85284435e-16 -1.78027638e-16 -1.70430219e-16 -1.62527189e-16 -1.54353383e-16 -1.45943351e-16 -1.37331251e-16 -1.28550746e-16 -1.19634912e-16 -1.10616145e-16 -1.01526078e-16 -9.23955000e-17 -8.32542884e-17 -7.41313376e-17 -6.50545002e-17 -5.60505319e-17 -4.71450422e-17 -3.83624512e-17 -2.97259519e-17 -2.12574783e-17 -1.29776786e-17 -4.90589457e-18 2.93985490e-18 1.05428843e-17 1.78878476e-17 2.49607392e-17 3.17488908e-17 3.82409637e-17 4.44269366e-17 5.02980902e-17 5.58469873e-17 6.10674498e-17 6.59545325e-17 7.05044935e-17 7.47147620e-17 7.85839032e-17 8.21115813e-17 8.52985197e-17 8.81464598e-17 9.06581178e-17 9.28371397e-17 9.46880561e-17 9.62162342e-17 9.74278305e-17 9.83297419e-17 9.89295565e-17 9.92355043e-17 9.92564074e-17 9.90016308e-17 9.84810324e-17 9.77049148e-17 9.66839759e-17 9.54292619e-17 9.39521194e-17 9.22641500e-17 9.03771644e-17 8.83031388e-17 8.60541720e-17 8.36424437e-17 8.10801746e-17 7.83795873e-17 7.55528700e-17 7.26121398e-17 6.95694100e-17 6.64365569e-17 6.32252898e-17 5.99471221e-17 5.66133444e-17 5.32349988e-17 4.98228563e-17 4.63873943e-17 4.29387771e-17 3.94868378e-17 3.60410617e-17 3.26105720e-17 2.92041167e-17 2.58300569e-17 2.24963580e-17 1.92105810e-17 1.59798764e-17 1.28109790e-17 9.71020452e-18 6.68344745e-18 3.73618039e-18 8.73454594e-19 -1.90009826e-18 -4.58026301e-18 -7.16323690e-18 -9.64562440e-18 -1.20244310e-17 -1.42970560e-17 -1.64612847e-17 -1.85152792e-17 -2.04575692e-17 -2.22870415e-17 -2.40029291e-17 -2.56047998e-17 -2.70925440e-17 -2.84663627e-17 -2.97267542e-17 -3.08745009e-17 -3.19106564e-17 -3.28365312e-17 -3.36536792e-17 -3.43638835e-17 -3.49691424e-17 -3.54716555e-17 -3.58738092e-17 -3.61781628e-17 -3.63874348e-17 -3.65044887e-17 -3.65323196e-17 -3.64740406e-17 -3.63328696e-17 -3.61121163e-17 -3.58151697e-17 -3.54454853e-17 -3.50065737e-17 -3.45019881e-17 -3.39353138e-17 -3.33101568e-17 -3.26301332e-17 -3.18988597e-17 -3.11199431e-17 -3.02969718e-17 -2.94335065e-17 -2.85330725e-17 -2.75991509e-17 -2.66351720e-17 -2.56445081e-17 -2.46304669e-17 -2.35962853e-17 -2.25451244e-17 -2.14800637e-17 -2.04040969e-17 -1.93201275e-17 -1.82309647e-17 -1.71393205e-17 -1.60478064e-17 -1.49589307e-17 -1.38750968e-17 -1.27986007e-17 -1.17316304e-17 -1.06762639e-17 -9.63446918e-18 -8.60810343e-18 -7.59891303e-18 -6.60853377e-18 -5.63849129e-18 -4.69020189e-18 -3.76497353e-18 -2.86400709e-18 -1.98839785e-18 -1.13913722e-18 -3.17114622e-19 4.76880417e-19 1.24215601e-18 1.97811549e-18 2.68425483e-18 3.36016001e-18 4.00550417e-18 4.62004470e-18 5.20362030e-18 5.75614782e-18 6.27761922e-18 6.76809830e-18 7.22771749e-18 7.65667461e-18 8.05522953e-18 8.42370092e-18 8.76246291e-18 9.07194182e-18 9.35261285e-18 9.60499686e-18 9.82965711e-18 1.00271961e-17 1.01982523e-17 1.03434975e-17 1.04636329e-17 1.05593873e-17 1.06315130e-17 1.06807840e-17 1.07079926e-17 1.07139467e-17 1.06994678e-17 1.06653879e-17 1.06125473e-17 1.05417921e-17 1.04539725e-17 1.03499398e-17 1.02305452e-17 1.00966373e-17 9.94906036e-18 9.78865267e-18 9.61624478e-18 9.43265793e-18 9.23870263e-18 9.03517721e-18 8.82286661e-18
3.57783227e-18 3.53653222e-18 3.49485278e-18 3.45281807e-18 3.41045218e-18 3.36777917e-18 3.32482300e-18 3.28160755e-18 3.23815658e-18 3.19449373e-18 3.15064246e-18 3.10662608e-18 3.06246769e-18 3.01819017e-18 2.97381618e-18 2.92936812e-18 2.88486813e-18 2.84033805e-18 2.79579945e-18 2.75127354e-18 2.70678122e-18 2.66234306e-18 2.61797924e-18 2.57370959e-18 2.52955353e-18 2.48553011e-18 2.44165796e-18 2.39795527e-18 2.35443984e-18 2.31112900e-18 2.26803966e-18 2.22518824e-18 2.18259074e-18 2.14026267e-18 2.09821906e-18 2.05647448e-18 2.01504301e-18 1.97393823e-18 1.93317325e-18 1.89276068e-18 1.85271264e-18 1.81304073e-18 1.77375609e-18 1.73486935e-18 1.69639063e-18 1.68623435e-18 1.89756275e-18 2.13474339e-18 2.40086768e-18 2.69938716e-18 3.03415423e-18 3.40946737e-18 3.83012122e-18 4.30146219e-18 4.82944999e-18 5.42072588e-18 6.08268808e-18 6.82357546e-18 7.65255990e-18 8.57984856e-18 9.61679690e-18 1.07760335e-17 1.20715980e-17 1.35190934e-17 1.51358539e-17 1.69411302e-17 1.89562938e-17 2.12050621e-17 2.37137462e-17 2.65115239e-17 2.96307396e-17 3.31072351e-17 3.69807121e-17 4.12951311e-17 4.60991493e-17 5.14466011e-17 5.73970253e-17 6.40162428e-17 7.13769898e-17 7.95596109e-17 8.86528179e-17 9.87545192e-17 1.09972727e-16 1.22426547e-16 1.36247262e-16 1.51579508e-16 1.68582562e-16 1.87431743e-16 2.08319938e-16 2.31459255e-16 2.57082834e-16 2.85446800e-16 3.16832387e-16 3.51548248e-16 3.89932948e-16 4.32357665e-16 4.79229117e-16 5.30992719e-16 5.88135990e-16 6.51192235e-16 7.20744498e-16 7.97429833e-16 8.81943880e-16 9.75045785e-16 1.07756348e-15 1.19039932e-15 1.31453615e-15 1.45104375e-15 1.60108569e-15 1.76592671e-15 1.94694052e-15 2.14561801e-15 2.36357611e-15 2.60256699e-15 2.86448790e-15 3.15139146e-15 3.46549650e-15 3.80919944e-15 4.18508611e-15 4.59594421e-15 5.04477609e-15 5.53481216e-15 6.06952457e-15 6.65264138e-15 7.28816098e-15 7.98036682e-15 8.73384226e-15 9.55348553e-15 1.04445246e-14 1.14125319e-14 1.24634386e-14 1.36035486e-14 1.48395514e-14 1.61785346e-14 1.76279942e-14 1.91958442e-14 2.08904243e-14 2.27205044e-14 2.46952874e-14 2.68244087e-14 2.91179312e-14 3.15863368e-14 3.42405131e-14 3.70917338e-14 4.01516336e-14 4.34321754e-14 4.69456095e-14 5.07044247e-14 5.47212883e-14 5.90089762e-14 6.35802899e-14 6.84479613e-14 7.36245421e-14 7.91222780e-14 8.49529649e-14 9.11277877e-14 9.76571383e-14 1.04550412e-13 1.11815784e-13 1.19459953e-13 1.27487876e-13 1.35902453e-13 1.44704209e-13 1.53890926e-13 1.63457256e-13 1.73394301e-13 1.83689165e-13 1.94324469e-13 2.05277839e-13 2.16521367e-13 2.28021044e-13 2.39736159e-13 2.51618690e-13 2.63612665e-13 2.75653515e-13 2.87667424e-13 2.99570671e-13 3.11268998e-13 3.22656989e-13 3.33617491e-13 3.44021095e-13 3.53725687e-13 3.62576092e-13 3.70403854e-13 3.77027162e-13 3.82250975e-13 3.85867377e-13 3.87656218e-13 3.87386087e-13 3.84815690e-13 3.79695685e-13 3.71771075e-13 3.60784220e-13 3.46478580e-13 3.28603274e-13 3.06918572e-13 2.81202403e-13 2.51258005e-13 2.16922775e-13 1.78078396e-13 1.34662259e-13 8.66801349e-14 3.42199817e-14 -2.25333650e-14 -8.32829980e-14 -1.47604831e-13 -2.14933389e-13 -2.84549557e-13 -3.55571661e-13 -4.26951465e-13 -4.97476936e-13 -5.65783703e-13 -6.30377045e-13 -6.89665941e-13 -7.42010005e-13 -7.85779125e-13 -8.19424234e-13 -8.41556020e-13 -8.51026698e-13 -8.47008498e-13 -8.29061652e-13 -7.97184564e-13 -7.51839890e-13 -6.93952278e-13 -6.24876415e-13 -5.46337288e-13 -4.60347677e-13 -3.69110297e-13 -2.74913298e-13 -1.80027899e-13 -8.66158037e-14 3.34783745e-15 8.81325081e-14 1.66290345e-13 2.36674963e-13 2.98443409e-13 3.51044414e-13 3.94196437e-13 4.27858901e-13 4.52199629e-13 4.67560936e-13 4.74426283e-13 4.73388802e-13 4.65122553e-13 4.50356964e-13 4.29854604e-13 4.04392263e-13 3.74745118e-13 3.41673760e-13 3.05913730e-13 2.68167294e-13 2.29097122e-13 1.89321612e-13 1.49411591e-13 1.09888187e-13 7.12216639e-14 3.38310729e-14 -1.91543835e-15 -3.56997603e-14 -6.72525075e-14 -9.63513382e-14 -1.22818977e-13 -1.46521000e-13 -1.67363438e-13 -1.85290233e-13 -2.00280594e-13 -2.12346279e-13 -2.21528838e-13 -2.27896836e-13 -2.31543080e-13 -2.32581878e-13 -2.31146335e-13 -2.27385709e-13 -2.21462847e-13 -2.13551694e-13 -2.03834917e-13 -1.92501620e-13 -1.79745182e-13 -1.65761215e-13 -1.50745651e-13 -1.34892963e-13 -1.18394517e-13 -1.01437066e-13 -8.42013850e-14 -6.68610436e-14 -4.95813194e-14 -3.25182486e-14 -1.58178149e-14 3.84730951e-16 1.59654207e-14 3.08119928e-14 4.48241977e-14 5.79139861e-14 7.00055896e-14 8.10354973e-14 9.09523362e-14 9.97166615e-14 1.07300664e-13 1.13687803e-13 1.18872365e-13 1.22858972e-13 1.25662022e-13 1.27305096e-13 1.27820313e-13 1.27247659e-13 1.25634291e-13 1.23033817e-13 1.19505565e-13 1.15113846e-13 1.09927211e-13 1.04017721e-13 9.74602174e-14 9.03316111e-14 8.27101912e-14 7.46749539e-14 6.63049593e-14 5.76787183e-14 4.88736115e-14 3.99653447e-14 3.10274413e-14 2.21307743e-14 1.33431398e-14 4.72887222e-15 -3.65149771e-15 -1.17415412e-14 -1.94891867e-14 -2.68469313e-14 -3.37720103e-14 -4.02265240e-14 -4.61775235e-14 -5.15970574e-14 -5.64621797e-14 -6.07549209e-14 -6.44622248e-14 -6.75758520e-14 -7.00922530e-14 -7.20124128e-14 -7.33416687e-14 -7.40895056e-14 -7.42693288e-14 -7.38982185e-14 -7.29966683e-14 -7.15883092e-14 -6.96996228e-14 -6.73596458e-14 -6.45996675e-14 -6.14529240e-14 -5.79542900e-14 -5.41399714e-14 -5.00472001e-14 -4.57139341e-14 -4.11785629e-14 -3.64796223e-14 -3.16555178e-14 -2.67442601e-14 -2.17832137e-14 -1.68088578e-14 -1.18565641e-14 -6.96038895e-15 -2.15288346e-15 2.53508009e-15 7.07446318e-15 1.14381983e-14 1.56013073e-14 1.95410015e-14 2.32367633e-14 2.66704091e-14 2.98261341e-14 3.26905402e-14 3.52526453e-14 3.75038771e-14 3.94380502e-14 4.10513282e-14 4.23421714e-14 4.33112705e-14 4.39614685e-14 4.42976699e-14 4.43267402e-14 4.40573950e-14 4.35000816e-14 4.26668519e-14 4.15712304e-14 4.02280757e-14 3.86534389e-14 3.68644182e-14 3.48790122e-14 3.27159717e-14 3.03946518e-14 2.79348650e-14 2.53567365e-14 2.26805617e-14 1.99266679e-14 1.71152805e-14 1.42663935e-14 1.13996471e-14 8.53421029e-15 5.68867157e-15 2.88093632e-15 1.28132209e-16 -2.55347717e-15 -5.14857045e-15 -7.64283780e-15 -1.00230416e-14 -1.22770681e-14 -1.43939706e-14 -1.63640027e-14 -1.81786444e-14 -1.98306181e-14 -2.13138964e-14 -2.26237028e-14 -2.37565029e-14 -2.47099887e-14 -2.54830561e-14 -2.60757742e-14 -2.64893498e-14 -2.67260843e-14 -2.67893262e-14 -2.66834179e-14 -2.64136382e-14 -2.59861405e-14 -2.54078880e-14 -2.46865854e-14 -2.38306080e-14 -2.28489294e-14 -2.17510477e-14 -2.05469100e-14 -1.92468374e-14 -1.78614496e-14 -1.64015903e-14 -1.48782529e-14 -1.33025085e-14 -1.16854350e-14 -1.00380488e-14 -8.37123885e-15 -6.69570342e-15 -5.02189027e-15 -3.35994012e-15 -1.71963373e-15 -1.10342900e-16 1.45901453e-15 2.98001551e-15 4.44476828e-15 5.84594456e-15 7.17680726e-15 8.43123374e-15 9.60373466e-15 1.06894684e-14 1.16842509e-14 1.25845619e-14 1.33875458e-14 1.40910098e-14 1.46934170e-14 1.51938767e-14 1.55921303e-14 1.58885343e-14 1.60840404e-14 1.61801717e-14 1.61789972e-14 1.60831035e-14 1.58955642e-14 1.56199070e-14 1.52600801e-14 1.48204161e-14 1.43055954e-14 1.37206081e-14 1.30707161e-14 1.23614136e-14 1.15983885e-14 1.07874833e-14 9.93465619e-15 9.04594314e-15 8.12742025e-15 7.18516718e-15 6.22523170e-15 5.25359547e-15 4.27614125e-15 3.29862175e-15 2.32663006e-15 1.36557206e-15 4.20640681e-16 -5.03207848e-16 -1.40127556e-15 -2.26914226e-15 -3.10268274e-15 -3.89808185e-15 -4.65184728e-15 -5.36082011e-15 -6.02218309e-15 -6.63346678e-15 -7.19255344e-15 -7.69767881e-15 -8.14743183e-15 -8.54075235e-15 -8.87692691e-15 -9.15558265e-15 -9.37667949e-15 -9.54050068e-15 -9.64764180e-15 -9.69899826e-15 -9.69575157e-15 -9.63935440e-15 -9.53151451e-15 -9.37417780e-15 -9.16951051e-15 -8.91988070e-15 -8.62783921e-15 -8.29610015e-15 -7.92752108e-15 -7.52508297e-15 -7.09187014e-15 -6.63105015e-15 -6.14585393e-15 -5.63955609e-15 -5.11545567e-15 -4.57685721e-15 -4.02705256e-15 -3.46930308e-15 -2.90682281e-15 -2.34276217e-15 -1.78019268e-15 -1.22209252e-15 -6.71333003e-16 -1.30666145e-16 3.97286834e-16 9.10045877e-16 1.40528139e-15 1.88082246e-15 2.33466389e-15 2.76497219e-15 3.17009043e-15 3.54854198e-15 3.89903315e-15 4.22045475e-15 4.51188268e-15 4.77257742e-15 5.00198255e-15 5.19972240e-15 5.36559870e-15 5.49958650e-15 5.60182914e-15 5.67263265e-15 5.71245927e-15 5.72192049e-15 5.70176941e-15 5.65289263e-15 5.57630165e-15 5.47312390e-15 5.34459344e-15 5.19204132e-15 5.01688578e-15 4.82062232e-15 4.60481356e-15 4.37107918e-15 4.12108578e-15 3.85653690e-15 3.57916303e-15 3.29071189e-15 2.99293892e-15 2.68759793e-15 2.37643214e-15 2.06116553e-15 1.74349452e-15 1.42508012e-15 1.10754040e-15 7.92443566e-16 4.81301353e-16 1.75563019e-16 -1.23390198e-16 -4.14250086e-16 -6.95785941e-16 -9.66848511e-16 -1.22637340e-15 -1.47338392e-15 -1.70699343e-15 -1.92640714e-15 -2.13092336e-15 -2.31993426e-15 -2.49292614e-15 -2.64947922e-15 -2.78926689e-15 -2.91205461e-15 -3.01769834e-15 -3.10614251e-15 -3.17741771e-15 -3.23163795e-15 -3.26899757e-15 -3.28976792e-15 -3.29429371e-15 -3.28298908e-15 -3.25633352e-15 -3.21486753e-15 -3.15918814e-15 -3.08994430e-15 -3.00783211e-15 -2.91359003e-15 -2.80799401e-15 -2.69185253e-15 -2.56600173e-15 -2.43130051e-15 -2.28862565e-15 -2.13886703e-15 -1.98292296e-15 -1.82169553e-15 -1.65608618e-15 -1.48699139e-15 -1.31529848e-15 -1.14188164e-15 -9.67598148e-16 -7.93284766e-16 -6.19754361e-16 -4.47792750e-16 -2.78155778e-16 -1.11566626e-16 5.12866278e-17 2.09753209e-16 3.63221597e-16 5.11121220e-16 6.52923904e-16 7.88145073e-16 9.16344700e-16 1.03712802e-15 1.15014599e-15 1.25509555e-15 1.35171961e-15 1.43980688e-15 1.51919141e-15 1.58975202e-15 1.65141146e-15 1.70413544e-15 1.74793146e-15 1.78284751e-15 1.80897059e-15 1.82642511e-15 1.83537118e-15 1.83600278e-15 1.82854580e-15 1.81325606e-15 1.79041717e-15 1.76033842e-15 1.72335258e-15 1.67981362e-15 1.63009448e-15 1.57458477e-15 1.51368853e-15 1.44782190e-15 1.37741089e-15 1.30288919e-15 1.22469591e-15 1.14327350e-15 1.05906563e-15 9.72515176e-16 8.84062259e-16 7.94142372e-16 7.03184581e-16 6.11609816e-16 5.19829258e-16 4.28242817e-16 3.37237718e-16 2.47187183e-16 1.58449222e-16 7.13655382e-17 -1.37394701e-17 -9.65595867e-17 -1.76807551e-16 -2.54215716e-16 -3.28536607e-16 -3.99543360e-16 -4.67030063e-16 -5.30811990e-16 -5.90725736e-16 -6.46629251e-16 -6.98401778e-16 -7.45943705e-16 -7.89176323e-16 -8.28041500e-16 -8.62501288e-16 -8.92537436e-16 -9.18150846e-16 -9.39360966e-16 -9.56205109e-16 -9.68737732e-16 -9.77029658e-16 -9.81167251e-16 -9.81251557e-16 -9.77397407e-16 -9.69732494e-16 -9.58396418e-16 -9.43539724e-16 -9.25322915e-16 -9.03915463e-16 -8.79494805e-16 -8.52245355e-16 -8.22357504e-16 -7.90026635e-16 -7.55452152e-16 -7.18836523e-16 -6.80384340e-16 -6.40301404e-16 -5.98793837e-16 -5.56067224e-16 -5.12325780e-16 -4.67771556e-16 -4.22603684e-16 -3.77017651e-16 -3.31204623e-16 -2.85350801e-16 -2.39636827e-16 -1.94237229e-16 -1.49319912e-16 -1.05045693e-16 -6.15678798e-17 -1.90319015e-17 2.24250244e-17 6.26741741e-17 1.01595557e-16 1.39078111e-16 1.75019854e-16 2.09327994e-16 2.41918997e-16 2.72718616e-16 3.01661880e-16 3.28693048e-16 3.53765524e-16 3.76841740e-16 3.97893008e-16 4.16899336e-16 4.33849225e-16 4.48739427e-16 4.61574687e-16 4.72367464e-16 4.81137617e-16 4.87912092e-16 4.92724573e-16 4.95615134e-16 4.96629867e-16 4.95820504e-16 4.93244031e-16 4.88962290e-16 4.83041579e-16 4.75552253e-16 4.66568313e-16 4.56167002e-16 4.44428404e-16 4.31435040e-16 4.17271475e-16 4.02023924e-16 3.85779873e-16 3.68627706e-16 3.50656336e-16 3.31954857e-16 3.12612198e-16 2.92716798e-16 2.72356290e-16 2.51617198e-16 2.30584655e-16 2.09342130e-16 1.87971174e-16 1.66551183e-16 1.45159176e-16 1.23869594e-16 1.02754107e-16 8.18814477e-17 6.13172606e-17 4.11239626e-17 2.13606263e-17 2.08287842e-18 -1.66571857e-17 -3.48110710e-17 -5.23339350e-17 -6.91846258e-17 -8.53257040e-17 -1.00723450e-16 -1.15347859e-16 -1.29172618e-16 -1.42175077e-16 -1.54336200e-16 -1.65640510e-16 -1.76076020e-16 -1.85634157e-16 -1.94309672e-16 -2.02100544e-16 -2.09007872e-16 -2.15035767e-16 -2.20191231e-16 -2.24484030e-16 -2.27926563e-16 -2.30533728e-16 -2.32322781e-16 -2.33313193e-16 -2.33526503e-16 -2.32986175e-16 -2.31717443e-16 -2.29747161e-16 -2.27103658e-16 -2.23816584e-16 -2.19916759e-16 -2.15436030e-16 -2.10407122e-16 -2.04863495e-16 -1.98839203e-16 -1.92368755e-16 -1.85486985e-16 -1.78228917e-16 -1.70629639e-16 -1.62724187e-16 -1.54547421e-16 -1.46133918e-16 -1.37517862e-16 -1.28732945e-16 -1.19812272e-16 -1.10788266e-16 -1.01692590e-16 -9.25560630e-17 -8.34085910e-17 -7.42790982e-17 -6.51954665e-17 -5.61844807e-17 -4.72717794e-17 -3.84818112e-17 -2.98377971e-17 -2.13616986e-17 -1.30741911e-17 -4.99464251e-18 2.85890266e-18 1.04697341e-17 1.78224817e-17 2.49031168e-17 3.16989491e-17 3.81986185e-17 4.43920836e-17 5.02706058e-17 5.58267298e-17 6.10542605e-17 6.59482367e-17 7.05049016e-17 7.47216705e-17 7.85970960e-17 8.21308307e-17 8.53235877e-17 8.81770987e-17 9.06940719e-17 9.28781460e-17 9.47338453e-17 9.62665320e-17 9.74823584e-17 9.83882182e-17 9.89916975e-17 9.93010249e-17 9.93250224e-17 9.90730551e-17 9.85549827e-17 9.77811095e-17 9.67621367e-17 9.55091139e-17 9.40333922e-17 9.23465780e-17 9.04604876e-17 8.83871035e-17 8.61385309e-17 8.37269569e-17 8.11646096e-17 7.84637199e-17 7.56364840e-17 7.26950280e-17 6.96513740e-17 6.65174076e-17 6.33048477e-17 6.00252171e-17 5.66898163e-17 5.33096973e-17 4.98956410e-17 4.64581347e-17 4.30073529e-17 3.95531385e-17 3.61049870e-17 3.26720312e-17 2.92630288e-17 2.58863508e-17 2.25499718e-17 1.92614624e-17 1.60279820e-17 1.28562743e-17 9.75266367e-18 6.72305313e-18 3.77292340e-18 9.07333593e-19 -1.86907700e-18 -4.55208592e-18 -7.13788342e-18 -9.62306728e-18 -1.20046366e-17 -1.42799848e-17 -1.64468912e-17 -1.85035129e-17 -2.04483743e-17 -2.22803576e-17 -2.39986914e-17 -2.56029396e-17 -2.70929889e-17 -2.84690368e-17 -2.97315786e-17 -3.08813943e-17 -3.19195348e-17 -3.28473087e-17 -3.36662680e-17 -3.43781945e-17 -3.49850853e-17 -3.54891390e-17 -3.58927415e-17 -3.61984517e-17 -3.64089880e-17 -3.65272141e-17 -3.65561254e-17 -3.64988356e-17 -3.63585636e-17 -3.61386200e-17 -3.58423949e-17 -3.54733454e-17 -3.50349835e-17 -3.45308643e-17 -3.39645748e-17 -3.33397231e-17 -3.26599275e-17 -3.19288066e-17 -3.11499700e-17 -3.03270083e-17 -2.94634849e-17 -2.85629274e-17 -2.76288198e-17 -2.66645952e-17 -2.56736284e-17 -2.46592299e-17 -2.36246397e-17 -2.25730215e-17 -2.15074577e-17 -2.04309450e-17 -1.93463895e-17 -1.82566035e-17 -1.71643016e-17 -1.60720981e-17 -1.49825042e-17 -1.38979259e-17 -1.28206619e-17 -1.17529028e-17 -1.06967293e-17 -9.65411174e-18 -8.62690982e-18 -7.61687232e-18 -6.62563733e-18 -5.65473274e-18 -4.70557704e-18 -3.77948026e-18 -2.87764532e-18 -2.00116944e-18 -1.15104586e-18 -3.28165797e-19 4.66679545e-19 1.23279667e-18 1.96958739e-18 2.67654626e-18 3.35325790e-18 3.99939418e-18 4.61471133e-18 5.19904693e-18 5.75231684e-18 6.27451208e-18 6.76569560e-18 7.22599907e-18 7.65561960e-18 8.05481645e-18 8.42390776e-18 8.76326717e-18 9.07332060e-18 9.35454294e-18 9.60745476e-18 9.83261913e-18 1.00306384e-17 1.02021510e-17 1.03478286e-17 1.04683726e-17 1.05645116e-17 1.06369984e-17 1.06866069e-17 1.07141297e-17 1.07203751e-17 1.07061647e-17 1.06723309e-17 1.06197143e-17 1.05491618e-17 1.04615235e-17 1.03576516e-17 1.02383975e-17 1.01046105e-17 9.95713528e-18 9.79681076e-18 9.62446805e-18 9.44092897e-18 9.24700461e-18 9.04349394e-18 8.83118250e-18
3.57638765e-18 3.53504253e-18 3.49332090e-18 3.45124684e-18 3.40884441e-18 3.36613760e-18 3.32315035e-18 3.27990648e-18 3.23642971e-18 3.19274361e-18 3.14887160e-18 3.10483694e-18 3.06066266e-18 3.01637159e-18 2.97198632e-18 2.92752921e-18 2.88302233e-18 2.83848746e-18 2.79394608e-18 2.74941938e-18 2.70492818e-18 2.66049297e-18 2.61613388e-18 2.57187066e-18 2.52772269e-18 2.48370893e-18 2.43984795e-18 2.39615789e-18 2.35265647e-18 2.30936095e-18 2.26628819e-18 2.22345454e-18 2.18087593e-18 2.13856781e-18 2.09654516e-18 2.05482247e-18 2.01341376e-18 1.97233257e-18 1.93159193e-18 1.89120441e-18 1.85118204e-18 1.81153641e-18 1.77227858e-18 1.73341912e-18 1.69496811e-18 1.68481655e-18 1.89596434e-18 2.13294240e-18 2.39883964e-18 2.69710479e-18 3.03158717e-18 3.40658184e-18 3.82687967e-18 4.29782289e-18 4.82536663e-18 5.41614704e-18 6.07755680e-18 6.81782859e-18 7.64612755e-18 8.57265339e-18 9.60875342e-18 1.07670473e-17 1.20615648e-17 1.35078983e-17 1.51233701e-17 1.69272181e-17 1.89407999e-17 2.11878176e-17 2.36945656e-17 2.64902035e-17 2.96070563e-17 3.30809442e-17 3.69515458e-17 4.12627964e-17 4.60633262e-17 5.14069403e-17 5.73531458e-17 6.39677295e-17 7.13233911e-17 7.95004358e-17 8.85875332e-17 9.86825466e-17 1.09893440e-16 1.22339268e-16 1.36151259e-16 1.51473990e-16 1.68466677e-16 1.87304576e-16 2.08180503e-16 2.31306497e-16 2.56915621e-16 2.85263922e-16 3.16632556e-16 3.51330089e-16 3.89695000e-16 4.32098381e-16 4.78946859e-16 5.30685760e-16 5.87802513e-16 6.50830332e-16 7.20352177e-16 7.97005018e-16 8.81484417e-16 9.74549449e-16 1.07702798e-15 1.18982233e-15 1.31391530e-15 1.45037663e-15 1.60036993e-15 1.76515995e-15 1.94612045e-15 2.14474244e-15 2.36264295e-15 2.60157436e-15 2.86343414e-15 3.15027522e-15 3.46431679e-15 3.80795573e-15 4.18377842e-15 4.59457319e-15 5.04334318e-15 5.53331967e-15 6.06797588e-15 6.65104107e-15 7.28651503e-15 7.97868280e-15 8.73212958e-15 9.55175565e-15 1.04427913e-14 1.14108117e-14 1.24617509e-14 1.36019162e-14 1.48380009e-14 1.61770966e-14 1.76267040e-14 1.91947423e-14 2.08895567e-14 2.27199234e-14 2.46950525e-14 2.68245865e-14 2.91185967e-14 3.15875743e-14 3.42424165e-14 3.70944078e-14 4.01551944e-14 4.34367518e-14 4.69513438e-14 5.07114737e-14 5.47298246e-14 5.90191887e-14 6.35923856e-14 6.84621660e-14 7.36411017e-14 7.91414592e-14 8.49750571e-14 9.11531032e-14 9.76860139e-14 1.04583210e-13 1.11852891e-13 1.19501786e-13 1.27534874e-13 1.35955088e-13 1.44762978e-13 1.53956354e-13 1.63529895e-13 1.73474731e-13 1.83777990e-13 1.94422316e-13 2.05385357e-13 2.16639226e-13 2.28149925e-13 2.39876758e-13 2.51771707e-13 2.63778801e-13 2.75833464e-13 2.87861866e-13 2.99780263e-13 3.11494362e-13 3.22898702e-13 3.33876072e-13 3.44296992e-13 3.54019257e-13 3.62887587e-13 3.70733401e-13 3.77374742e-13 3.82616401e-13 3.86250271e-13 3.88055986e-13 3.87801892e-13 3.85246424e-13 3.80139942e-13 3.72227124e-13 3.61249974e-13 3.46951572e-13 3.29080632e-13 3.07396991e-13 2.81678133e-13 2.51726835e-13 2.17380027e-13 1.78518927e-13 1.35080476e-13 8.70700226e-14 3.45751457e-14 -2.22196350e-14 -8.30176434e-14 -1.47394916e-13 -2.14785961e-13 -2.84471488e-13 -3.55569450e-13 -4.27031021e-13 -4.97643333e-13 -5.66040918e-13 -6.30727690e-13 -6.90110997e-13 -7.42548575e-13 -7.86408227e-13 -8.20138652e-13 -8.42348234e-13 -8.51886904e-13 -8.47924744e-13 -8.30020080e-13 -7.98169762e-13 -7.52835346e-13 -6.94940898e-13 -6.25841089e-13 -5.47261458e-13 -4.61215878e-13 -3.69908638e-13 -2.75629851e-13 -1.80652986e-13 -8.71421691e-14 2.92495936e-15 8.78154333e-14 1.66079062e-13 2.36567326e-13 2.98435375e-13 3.51130316e-13 3.94369266e-13 4.28110595e-13 4.52521345e-13 4.67943310e-13 4.74859661e-13 4.73863452e-13 4.65628846e-13 4.50885528e-13 4.30396454e-13 4.04938903e-13 3.75288629e-13 3.42206857e-13 3.06429812e-13 2.68660468e-13 2.29562223e-13 1.89754205e-13 1.49807963e-13 1.10245335e-13 7.15372718e-14 3.41034812e-14 -1.68726344e-15 -3.55162645e-14 -6.71135885e-14 -9.62563881e-14 -1.22766926e-13 -1.46510363e-13 -1.67392360e-13 -1.85356531e-13 -2.00381807e-13 -2.12479711e-13 -2.21691600e-13 -2.28085889e-13 -2.31755277e-13 -2.32814000e-13 -2.31395127e-13 -2.27647917e-13 -2.21735247e-13 -2.13831124e-13 -2.04118303e-13 -1.92785999e-13 -1.80027725e-13 -1.66039247e-13 -1.51016666e-13 -1.35154640e-13 -1.18644730e-13 -1.01673894e-13 -8.44231185e-14 -6.70661897e-14 -4.97686038e-14 -3.26866164e-14 -1.59664287e-14 2.56494074e-16 1.58579740e-14 3.07255468e-14 4.47587674e-14 5.78694006e-14 6.99815020e-14 8.10313960e-14 9.09675566e-14 9.97503990e-14 1.07351987e-13 1.13755665e-13 1.18955622e-13 1.22956393e-13 1.25772304e-13 1.27426879e-13 1.27952191e-13 1.27388197e-13 1.25782036e-13 1.23187311e-13 1.19663357e-13 1.15274502e-13 1.10089329e-13 1.04179936e-13 9.76212128e-14 9.04901294e-14 8.28650388e-14 7.48250092e-14 6.64491785e-14 5.78161405e-14 4.90033633e-14 4.00866434e-14 3.11395974e-14 2.22331937e-14 1.34353244e-14 4.81042037e-15 -3.58089183e-15 -1.16820888e-14 -1.94410062e-14 -2.68100511e-14 -3.37463714e-14 -4.02119841e-14 -4.61738608e-14 -5.16039754e-14 -5.64793117e-14 -6.07818357e-14 -6.44984320e-14 -6.76208076e-14 -7.01453655e-14 -7.20730492e-14 -7.34091607e-14 -7.41631555e-14 -7.43484160e-14 -7.39820052e-14 -7.30844057e-14 -7.16792433e-14 -6.97929998e-14 -6.74547179e-14 -6.46956980e-14 -6.15491921e-14 -5.80500955e-14 -5.42346390e-14 -5.01400836e-14 -4.58044198e-14 -4.12660731e-14 -3.65636180e-14 -3.17355013e-14 -2.68197775e-14 -2.18538560e-14 -1.68742631e-14 -1.19164179e-14 -7.01442536e-15 -2.20088519e-15 2.49328166e-15 7.03898844e-15 1.14091200e-14 1.55786518e-14 1.95247499e-14 2.32268528e-14 2.66667352e-14 2.98285525e-14 3.26988689e-14 3.52666672e-14 3.75233425e-14 3.94626795e-14 4.10808148e-14 4.23761845e-14 4.33494584e-14 4.40034612e-14 4.43430823e-14 4.43751754e-14 4.41084472e-14 4.35533388e-14 4.27218993e-14 4.16276530e-14 4.02854612e-14 3.87113802e-14 3.69225161e-14 3.49368778e-14 3.27732287e-14 3.04509384e-14 2.79898361e-14 2.54100653e-14 2.27319415e-14 1.99758134e-14 1.71619289e-14 1.43103058e-14 1.14406088e-14 8.57203201e-15 5.72318974e-15 2.91201333e-15 1.55656595e-16 -2.52959082e-15 -5.12838166e-15 -7.62638063e-15 -1.00103251e-14 -1.22680772e-14 -1.43886664e-14 -1.63623242e-14 -1.81805088e-14 -1.98359223e-14 -2.13225183e-14 -2.26355025e-14 -2.37713241e-14 -2.47276604e-14 -2.55033936e-14 -2.60985813e-14 -2.65144200e-14 -2.67532024e-14 -2.68182700e-14 -2.67139597e-14 -2.64455466e-14 -2.60191818e-14 -2.54418278e-14 -2.47211898e-14 -2.38656455e-14 -2.28841721e-14 -2.17862725e-14 -2.05818998e-14 -1.92813826e-14 -1.78953490e-14 -1.64346518e-14 -1.49102951e-14 -1.33333608e-14 -1.17149390e-14 -1.00660584e-14 -8.39762108e-15 -6.72033880e-15 -5.04467317e-15 -3.38077902e-15 -1.73845137e-15 -1.27076353e-16 1.44441387e-15 2.96758205e-15 4.43452241e-15 5.83789294e-15 7.17094314e-15 8.42753740e-15 9.60217389e-15 1.06899990e-14 1.16868175e-14 1.25890981e-14 1.33939755e-14 1.40992475e-14 1.47033688e-14 1.52054409e-14 1.56051983e-14 1.59029917e-14 1.60997673e-14 1.61970441e-14 1.61968876e-14 1.61018817e-14 1.59150982e-14 1.56400639e-14 1.52807270e-14 1.48414205e-14 1.43268263e-14 1.37419368e-14 1.30920164e-14 1.23825630e-14 1.16192687e-14 1.08079804e-14 9.95466172e-15 9.06535428e-15 8.14614031e-15 7.20310600e-15 6.24230599e-15 5.26972911e-15 4.29126551e-15 3.31267550e-15 2.33955990e-15 1.37733242e-15 4.31193857e-16 -4.93891692e-16 -1.39321844e-15 -2.26235846e-15 -3.09717895e-15 -3.89385733e-15 -4.64889409e-15 -5.35912333e-15 -6.02172111e-15 -6.63421161e-15 -7.19447104e-15 -7.70072944e-15 -8.15157047e-15 -8.54592907e-15 -8.88308727e-15 -9.16266815e-15 -9.38462804e-15 -9.54924701e-15 -9.65711791e-15 -9.70913389e-15 -9.70647467e-15 -9.65059154e-15 -9.54319137e-15 -9.38621957e-15 -9.18184234e-15 -8.93242811e-15 -8.64052850e-15 -8.30885878e-15 -7.94027801e-15 -7.53776906e-15 -7.10441844e-15 -6.64339622e-15 -6.15793612e-15 -5.65131582e-15 -5.12683761e-15 -4.58780956e-15 -4.03752718e-15 -3.47925570e-15 -2.91621311e-15 -2.35155393e-15 -1.78835385e-15 -1.22959526e-15 -6.78153749e-16 -1.36785591e-16 3.91883740e-16 9.05369971e-16 1.40133936e-15 1.87761689e-15 2.33219341e-15 2.76323157e-15 3.16907071e-15 3.54823062e-15 3.89941421e-15 4.22150906e-15 4.51358805e-15 4.77490879e-15 5.00491227e-15 5.20322040e-15 5.36963274e-15 5.50412238e-15 5.60683098e-15 5.67806304e-15 5.71827961e-15 5.72809114e-15 5.70824998e-15 5.65964219e-15 5.58327896e-15 5.48028765e-15 5.35190243e-15 5.19945470e-15 5.02436326e-15 4.82812433e-15 4.61230145e-15 4.37851540e-15 4.12843406e-15 3.86376234e-15 3.58623230e-15 3.29759335e-15 2.99960269e-15 2.69401604e-15 2.38257860e-15 2.06701641e-15 1.74902802e-15 1.43027660e-15 1.11238246e-15 7.96916015e-16 4.85391273e-16 1.79259740e-16 -1.20095099e-16 -4.11362809e-16 -6.93310490e-16 -9.64786741e-16 -1.22472506e-15 -1.47214673e-15 -1.70616314e-15 -1.92597759e-15 -2.13088660e-15 -2.32028060e-15 -2.49364429e-15 -2.65055635e-15 -2.79068877e-15 -2.91380570e-15 -3.01976190e-15 -3.10850075e-15 -3.18005187e-15 -3.23452842e-15 -3.27212404e-15 -3.29310948e-15 -3.29782897e-15 -3.28669629e-15 -3.26019069e-15 -3.21885253e-15 -3.16327883e-15 -3.09411862e-15 -3.01206820e-15 -2.91786633e-15 -2.81228933e-15 -2.69614617e-15 -2.57027357e-15 -2.43553105e-15 -2.29279613e-15 -2.14295947e-15 -1.98692024e-15 -1.82558143e-15 -1.65984547e-15 -1.49060981e-15 -1.31876284e-15 -1.14517983e-15 -9.70719153e-16 -7.96218698e-16 -6.22492473e-16 -4.50327442e-16 -2.80480602e-16 -1.13676282e-16 4.93963012e-17 2.08085246e-16 3.61777924e-16 5.09902677e-16 6.51930276e-16 7.87375116e-16 9.15796181e-16 1.03679775e-15 1.15002988e-15 1.25518863e-15 1.35201612e-15 1.44030027e-15 1.51987443e-15 1.59061675e-15 1.65244938e-15 1.70533748e-15 1.74928806e-15 1.78434869e-15 1.81060597e-15 1.82818402e-15 1.83724268e-15 1.83797572e-15 1.83060889e-15 1.81539792e-15 1.79262638e-15 1.76260360e-15 1.72566238e-15 1.68215682e-15 1.63246003e-15 1.57696183e-15 1.51606649e-15 1.45019045e-15 1.37976006e-15 1.30520934e-15 1.22697783e-15 1.14550837e-15 1.06124510e-15 9.74631357e-16 8.86107761e-16 7.96110314e-16 7.05068610e-16 6.13404116e-16 5.21528561e-16 4.29842411e-16 3.38733449e-16 2.48575458e-16 1.59727007e-16 7.25303555e-17 -1.26895486e-17 -9.56259467e-17 -1.75991046e-16 -2.53516681e-16 -3.27954869e-16 -3.99078257e-16 -4.66680461e-16 -5.30576302e-16 -5.90601940e-16 -6.46614915e-16 -6.98494080e-16 -7.46139457e-16 -7.89471996e-16 -8.28433252e-16 -8.62984984e-16 -8.93108678e-16 -9.18804998e-16 -9.40093181e-16 -9.57010357e-16 -9.69610824e-16 -9.77965273e-16 -9.82159965e-16 -9.82295866e-16 -9.78487752e-16 -9.70863286e-16 -9.59562064e-16 -9.44734649e-16 -9.26541583e-16 -9.05152400e-16 -8.80744622e-16 -8.53502762e-16 -8.23617332e-16 -7.91283855e-16 -7.56701888e-16 -7.20074070e-16 -6.81605174e-16 -6.41501199e-16 -5.99968476e-16 -5.57212806e-16 -5.13438631e-16 -4.68848240e-16 -4.23641003e-16 -3.78012656e-16 -3.32154616e-16 -2.86253339e-16 -2.40489723e-16 -1.95038553e-16 -1.50067990e-16 -1.05739108e-16 -6.22054677e-17 -1.96127483e-17 2.19015866e-17 6.22085722e-17 1.01187983e-16 1.38728527e-16 1.74728001e-16 2.09093400e-16 2.41740985e-16 2.72596312e-16 3.01594224e-16 3.28678803e-16 3.53803286e-16 3.76929951e-16 3.98029962e-16 4.17083196e-16 4.34078030e-16 4.49011105e-16 4.61887068e-16 4.72718286e-16 4.81524544e-16 4.88332721e-16 4.93176448e-16 4.96095754e-16 4.97136698e-16 4.96350993e-16 4.93795610e-16 4.89532390e-16 4.83627642e-16 4.76151735e-16 4.67178697e-16 4.56785808e-16 4.45053193e-16 4.32063425e-16 4.17901127e-16 4.02652578e-16 3.86405337e-16 3.69247864e-16 3.51269154e-16 3.32558388e-16 3.13204588e-16 2.93296288e-16 2.72921218e-16 2.52166007e-16 2.31115890e-16 2.09854443e-16 1.88463324e-16 1.67022038e-16 1.45607714e-16 1.24294901e-16 1.03155378e-16 8.22579890e-17 6.16684834e-17 4.14493850e-17 2.16598710e-17 2.35567059e-18 -1.64110210e-17 -3.45916109e-17 -5.21411624e-17 -6.90184319e-17 -8.51858921e-17 -1.00609739e-16 -1.15259886e-16 -1.29109945e-16 -1.42137192e-16 -1.54322522e-16 -1.65650394e-16 -1.76108762e-16 -1.85688997e-16 -1.94385798e-16 -2.02197096e-16 -2.09123951e-16 -2.15170436e-16 -2.20343518e-16 -2.24652934e-16 -2.28111060e-16 -2.30732773e-16 -2.32535314e-16 -2.33538142e-16 -2.33762789e-16 -2.33232713e-16 -2.31973150e-16 -2.30010957e-16 -2.27374471e-16 -2.24093351e-16 -2.20198432e-16 -2.15721578e-16 -2.10695533e-16 -2.05153780e-16 -1.99130397e-16 -1.92659922e-16 -1.85777216e-16 -1.78517337e-16 -1.70915406e-16 -1.63006493e-16 -1.54825495e-16 -1.46407027e-16 -1.37785312e-16 -1.28994082e-16 -1.20066482e-16 -1.11034977e-16 -1.01931271e-16 -9.27862262e-17 -8.36297897e-17 -7.44909283e-17 -6.53975661e-17 -5.63765297e-17 -4.74534990e-17 -3.86529635e-17 -2.99981845e-17 -2.15111631e-17 -1.32126133e-17 -5.12194061e-18 2.74277366e-18 1.03647836e-17 1.77286849e-17 2.48204158e-17 3.16272540e-17 3.81378091e-17 4.43420108e-17 5.02310929e-17 5.57975742e-17 6.10352349e-17 6.59390911e-17 7.05053646e-17 7.47314508e-17 7.86158843e-17 8.21583011e-17 8.53593990e-17 8.82208965e-17 9.07454898e-17 9.29368072e-17 9.47993643e-17 9.63385158e-17 9.75604081e-17 9.84719304e-17 9.90806655e-17 9.93948405e-17 9.94232765e-17 9.91753397e-17 9.86608915e-17 9.78902394e-17 9.68740886e-17 9.56234940e-17 9.41498129e-17 9.24646587e-17 9.05798558e-17 8.85073953e-17 8.62593923e-17 8.38480437e-17 8.12855888e-17 7.85842698e-17 7.57562950e-17 7.28138029e-17 6.97688285e-17 6.66332707e-17 6.34188617e-17 6.01371384e-17 5.67994150e-17 5.34167580e-17 4.99999622e-17 4.65595295e-17 4.31056486e-17 3.96481767e-17 3.61966235e-17 3.27601361e-17 2.93474860e-17 2.59670580e-17 2.26268405e-17 1.93344171e-17 1.60969604e-17 1.29212269e-17 9.81355337e-18 6.77985486e-18 3.82562381e-18 9.55930623e-19 -1.82457451e-18 -4.51165866e-18 -7.10150207e-18 -9.59069294e-18 -1.19762213e-17 -1.42554718e-17 -1.64262157e-17 -1.84866023e-17 -2.04351490e-17 -2.22707310e-17 -2.39925710e-17 -2.56002268e-17 -2.70935800e-17 -2.84728233e-17 -2.97384477e-17 -3.08912291e-17 -3.19322153e-17 -3.28627117e-17 -3.36842680e-17 -3.43986636e-17 -3.50078943e-17 -3.55141571e-17 -3.59198371e-17 -3.62274928e-17 -3.64398423e-17 -3.65597496e-17 -3.65902107e-17 -3.65343402e-17 -3.63953579e-17 -3.61765761e-17 -3.58813866e-17 -3.55132485e-17 -3.50756760e-17 -3.45722266e-17 -3.40064901e-17 -3.33820774e-17 -3.27026099e-17 -3.19717095e-17 -3.11929889e-17 -3.03700424e-17 -2.95064370e-17 -2.86057040e-17 -2.76713313e-17 -2.67067557e-17 -2.57153561e-17 -2.47004470e-17 -2.36652723e-17 -2.26130000e-17 -2.15467165e-17 -2.04694225e-17 -1.93840283e-17 -1.82933500e-17 -1.72001066e-17 -1.61069161e-17 -1.50162938e-17 -1.39306495e-17 -1.28522860e-17 -1.17833972e-17 -1.07260678e-17 -9.68227176e-18 -8.65387218e-18 -7.64262127e-18 -6.65016048e-18 -5.67802090e-18 -4.72762415e-18 -3.80028327e-18 -2.89720405e-18 -2.01948650e-18 -1.16812652e-18 -3.44017871e-19 4.52045830e-19 1.21936879e-18 1.95735063e-18 2.66548386e-18 3.34335116e-18 3.99062261e-18 4.60705272e-18 5.19247752e-18 5.74681141e-18 6.27004408e-18 6.76223726e-18 7.22352150e-18 7.65409293e-18 8.05420993e-18 8.42418984e-18 8.76440565e-18 9.07528269e-18 9.35729537e-18 9.61096388e-18 9.83685101e-18 1.00355589e-17 1.02077259e-17 1.03540235e-17 1.04751534e-17 1.05718441e-17 1.06448486e-17 1.06949412e-17 1.07229147e-17 1.07295778e-17 1.07157525e-17 1.06822719e-17 1.06299769e-17 1.05597150e-17 1.04723371e-17 1.03686959e-17 1.02496437e-17 1.01160303e-17 9.96870127e-18 9.80849635e-18 9.63624743e-18 9.45277718e-18 9.25889756e-18 9.05540840e-18 8.84309613e-18
3.57450556e-18 3.53310183e-18 3.49132534e-18 3.44920012e-18 3.40675017e-18 3.36399943e-18 3.32097177e-18 3.27769096e-18 3.23418065e-18 3.19046434e-18 3.14656539e-18 3.10250697e-18 3.05831205e-18 3.01400339e-18 2.96960350e-18 2.92513465e-18 2.88061883e-18 2.83607776e-18 2.79153283e-18 2.74700513e-18 2.70251541e-18 2.65808407e-18 2.61373117e-18 2.56947637e-18 2.52533895e-18 2.48133780e-18 2.43749139e-18 2.39381779e-18 2.35033462e-18 2.30705908e-18 2.26400791e-18 2.22119741e-18 2.17864341e-18 2.13636129e-18 2.09436592e-18 2.05267174e-18 2.01129269e-18 1.97024221e-18 1.92953327e-18 1.88917835e-18 1.84918944e-18 1.80957802e-18 1.77035509e-18 1.73153115e-18 1.69311622e-18 1.68297081e-18 1.89388346e-18 2.13059780e-18 2.39619944e-18 2.69413350e-18 3.02824526e-18 3.40282533e-18 3.82265966e-18 4.29308507e-18 4.82005068e-18 5.41018605e-18 6.07087656e-18 6.81034691e-18 7.63775342e-18 8.56328613e-18 9.59828172e-18 1.07553482e-17 1.20485026e-17 1.34933232e-17 1.51071171e-17 1.69091055e-17 1.89206278e-17 2.11653660e-17 2.36695931e-17 2.64624449e-17 2.95762209e-17 3.30467133e-17 3.69135707e-17 4.12206956e-17 4.60166829e-17 5.13552994e-17 5.72960111e-17 6.39045604e-17 7.12535992e-17 7.94233816e-17 8.85025220e-17 9.85888253e-17 1.09790192e-16 1.22225611e-16 1.36026238e-16 1.51336576e-16 1.68315760e-16 1.87138962e-16 2.07998908e-16 2.31107545e-16 2.56697838e-16 2.85025732e-16 3.16372276e-16 3.51045929e-16 3.89385056e-16 4.31760634e-16 4.78579175e-16 5.30285884e-16 5.87368075e-16 6.50358845e-16 7.19841041e-16 7.96451523e-16 8.80885751e-16 9.73902709e-16 1.07633018e-15 1.18907042e-15 1.31310617e-15 1.44950717e-15 1.59943700e-15 1.76416048e-15 1.94505143e-15 2.14360096e-15 2.36142630e-15 2.60028005e-15 2.86206000e-15 3.14881944e-15 3.46277807e-15 3.80633332e-15 4.18207231e-15 4.59278419e-15 5.04147310e-15 5.53137149e-15 6.06595392e-15 6.64895123e-15 7.28436501e-15 7.97648240e-15 8.72989093e-15 9.54949359e-15 1.04405238e-14 1.14085599e-14 1.24595401e-14 1.35997759e-14 1.48359655e-14 1.61752058e-14 1.76250036e-14 1.91932848e-14 2.08884019e-14 2.27191393e-14 2.46947159e-14 2.68247841e-14 2.91194261e-14 3.15891446e-14 3.42448497e-14 3.70978398e-14 4.01597762e-14 4.34426506e-14 4.69587446e-14 5.07205802e-14 5.47408607e-14 5.90324003e-14 6.36080414e-14 6.84805595e-14 7.36625523e-14 7.91663139e-14 8.50036915e-14 9.11859236e-14 9.77234578e-14 1.04625748e-13 1.11901027e-13 1.19556060e-13 1.27595861e-13 1.36023398e-13 1.44839257e-13 1.54041286e-13 1.63624198e-13 1.73579158e-13 1.83893326e-13 1.94549379e-13 2.05524992e-13 2.16792300e-13 2.28317329e-13 2.40059395e-13 2.51970488e-13 2.63994639e-13 2.76067263e-13 2.88114510e-13 3.00052606e-13 3.11787216e-13 3.23212819e-13 3.34212129e-13 3.44655571e-13 3.54400824e-13 3.63292473e-13 3.71161773e-13 3.77826577e-13 3.83091460e-13 3.86748065e-13 3.88575744e-13 3.88342527e-13 3.85806499e-13 3.80717633e-13 3.72820180e-13 3.61855687e-13 3.47566736e-13 3.29701511e-13 3.08019294e-13 2.82296986e-13 2.52336763e-13 2.17974948e-13 1.79092154e-13 1.35624738e-13 8.75774961e-14 3.50375145e-14 -2.18110988e-14 -8.26719694e-14 -1.47121293e-13 -2.14593561e-13 -2.84369252e-13 -3.55565839e-13 -4.27133726e-13 -4.97858963e-13 -5.66374657e-13 -6.31182947e-13 -6.90689060e-13 -7.43248291e-13 -7.87225734e-13 -8.21067180e-13 -8.43378015e-13 -8.53005202e-13 -8.49116024e-13 -8.31266327e-13 -7.99450942e-13 -7.54129986e-13 -6.96226768e-13 -6.27095933e-13 -5.48463737e-13 -4.62345473e-13 -3.70947469e-13 -2.76562394e-13 -1.81466638e-13 -8.78274814e-14 2.37420233e-15 8.74022597e-14 1.65803473e-13 2.36426544e-13 2.98424158e-13 3.51241303e-13 3.94593356e-13 4.28437310e-13 4.52939192e-13 4.68440114e-13 4.75422874e-13 4.74480419e-13 4.66287045e-13 4.51572768e-13 4.31101049e-13 4.05649803e-13 3.75995529e-13 3.42900280e-13 3.07101166e-13 2.69302086e-13 2.30167382e-13 1.90317128e-13 1.50323818e-13 1.10710209e-13 7.19481447e-14 3.44581895e-14 -1.39007032e-15 -3.52771721e-14 -6.69324694e-14 -9.61324572e-14 -1.22698798e-13 -1.46496110e-13 -1.67429571e-13 -1.85442375e-13 -2.00513085e-13 -2.12652919e-13 -2.21902984e-13 -2.28331499e-13 -2.32031020e-13 -2.33115690e-13 -2.31718533e-13 -2.27988807e-13 -2.22089428e-13 -2.14194484e-13 -2.04486841e-13 -1.93155862e-13 -1.80395232e-13 -1.66400917e-13 -1.51369240e-13 -1.35495096e-13 -1.18970300e-13 -1.01982077e-13 -8.47116902e-14 -6.73332052e-14 -5.00124034e-14 -3.29058253e-14 -1.61599553e-14 8.94622627e-17 1.57179772e-14 3.06128610e-14 4.46734148e-14 5.78111611e-14 6.99499266e-14 8.10258214e-14 9.09871204e-14 9.97940563e-14 1.07418527e-13 1.13843731e-13 1.19063724e-13 1.23082932e-13 1.25915587e-13 1.27585137e-13 1.28123597e-13 1.27570885e-13 1.25974116e-13 1.23386887e-13 1.19868540e-13 1.15483430e-13 1.10300174e-13 1.04390924e-13 9.78306327e-14 9.06963434e-14 8.30664939e-14 7.50202456e-14 6.66368375e-14 5.79949714e-14 4.91722289e-14 4.02445244e-14 3.12855960e-14 2.23665359e-14 1.35553611e-14 4.91662789e-15 -3.48891253e-15 -1.16046137e-14 -1.93781906e-14 -2.67619329e-14 -3.37128753e-14 -4.01929260e-14 -4.61689534e-14 -5.16128339e-14 -5.65014602e-14 -6.08167142e-14 -6.45454032e-14 -6.76791649e-14 -7.02143402e-14 -7.21518186e-14 -7.34968560e-14 -7.42588698e-14 -7.44512121e-14 -7.40909239e-14 -7.31984731e-14 -7.17974787e-14 -6.99144230e-14 -6.75783561e-14 -6.48205928e-14 -6.16744057e-14 -5.81747169e-14 -5.43577896e-14 -5.02609225e-14 -4.59221484e-14 -4.13799394e-14 -3.66729204e-14 -3.18395920e-14 -2.69180653e-14 -2.19458086e-14 -1.69594088e-14 -1.19943472e-14 -7.08479174e-15 -2.26340531e-15 2.43882781e-15 6.99275810e-15 1.13712086e-14 1.55490941e-14 1.95035218e-14 2.32138736e-14 2.66618694e-14 2.98316129e-14 3.27096194e-14 3.52848259e-14 3.75485851e-14 3.94946427e-14 4.11191002e-14 4.24203623e-14 4.33990712e-14 4.40580281e-14 4.44021028e-14 4.44381333e-14 4.41748146e-14 4.36225802e-14 4.27934751e-14 4.17010235e-14 4.03600899e-14 3.87867377e-14 3.69980831e-14 3.50121482e-14 3.28477128e-14 3.05241655e-14 2.80613571e-14 2.54794550e-14 2.27988005e-14 2.00397703e-14 1.72226416e-14 1.43674630e-14 1.14939311e-14 8.62127296e-15 5.76813610e-15 2.95248574e-15 1.91509676e-16 -2.49846852e-15 -5.10206796e-15 -7.60492019e-15 -9.99373013e-15 -1.22563282e-14 -1.43817135e-14 -1.63600880e-14 -1.81828821e-14 -1.98427713e-14 -2.13336845e-14 -2.26508042e-14 -2.37905582e-14 -2.47506045e-14 -2.55298080e-14 -2.61282109e-14 -2.65469961e-14 -2.67884454e-14 -2.68558910e-14 -2.67536627e-14 -2.64870306e-14 -2.60621429e-14 -2.54859609e-14 -2.47661909e-14 -2.39112134e-14 -2.29300103e-14 -2.18320905e-14 -2.06274155e-14 -1.93263231e-14 -1.79394523e-14 -1.64776683e-14 -1.49519883e-14 -1.33735091e-14 -1.17533357e-14 -1.01025136e-14 -8.43196150e-15 -6.75240885e-15 -5.07433525e-15 -3.40791387e-15 -1.76295830e-15 -1.48873299e-16 1.42539035e-15 2.95137692e-15 4.42116241e-15 5.82738692e-15 7.16328253e-15 8.42269676e-15 9.60011150e-15 1.06906576e-14 1.16901250e-14 1.25949687e-14 1.34023101e-14 1.41099351e-14 1.47162873e-14 1.52204582e-14 1.56221734e-14 1.59217756e-14 1.61202044e-14 1.62189731e-14 1.62201425e-14 1.61262934e-14 1.59404950e-14 1.56662731e-14 1.53075754e-14 1.48687360e-14 1.43544385e-14 1.37696780e-14 1.31197227e-14 1.24100750e-14 1.16464321e-14 1.08346474e-14 9.98069099e-15 9.09061200e-15 8.17050062e-15 7.22645153e-15 6.26452830e-15 5.29072908e-15 4.31095364e-15 3.33097214e-15 2.35639549e-15 1.39264756e-15 4.44939374e-16 -4.81754719e-16 -1.38271877e-15 -2.25351479e-15 -3.09000010e-15 -3.88834246e-15 -4.64503297e-15 -5.35689666e-15 -6.02110090e-15 -6.63516155e-15 -7.19694694e-15 -7.70467973e-15 -8.15693664e-15 -8.55264625e-15 -8.89108473e-15 -9.17186989e-15 -9.39495333e-15 -9.56061100e-15 -9.66943220e-15 -9.72230714e-15 -9.72041317e-15 -9.66519982e-15 -9.55837276e-15 -9.40187678e-15 -9.19787802e-15 -8.94874539e-15 -8.65703149e-15 -8.32545309e-15 -7.95687125e-15 -7.55427125e-15 -7.12074247e-15 -6.65945823e-15 -6.17365588e-15 -5.66661706e-15 -5.14164835e-15 -4.60206235e-15 -4.05115936e-15 -3.49220961e-15 -2.92843625e-15 -2.36299913e-15 -1.79897934e-15 -1.23936478e-15 -6.87036570e-16 -1.44756535e-16 3.84844318e-16 8.99276232e-16 1.39620005e-15 1.87343547e-15 2.32896815e-15 2.76095572e-15 3.16773268e-15 3.54781417e-15 3.89989865e-15 4.22286951e-15 4.51579568e-15 4.77793108e-15 5.00871328e-15 5.20776106e-15 5.37487116e-15 5.51001411e-15 5.61332934e-15 5.68511945e-15 5.72584383e-15 5.73611166e-15 5.71667428e-15 5.66841703e-15 5.59235071e-15 5.48960257e-15 5.36140694e-15 5.20909566e-15 5.03408825e-15 4.83788187e-15 4.62204127e-15 4.38818864e-15 4.13799349e-15 3.87316258e-15 3.59542996e-15 3.30654723e-15 3.00827392e-15 2.70236820e-15 2.39057786e-15 2.07463160e-15 1.75623076e-15 1.43704131e-15 1.11868645e-15 8.02739518e-16 4.90717435e-16 1.84074648e-16 -1.15802439e-16 -4.07600496e-16 -6.90083771e-16 -9.62098064e-16 -1.22257414e-15 -1.47053063e-15 -1.70507635e-15 -1.92541216e-15 -2.13083218e-15 -2.32072465e-15 -2.49457214e-15 -2.65195134e-15 -2.79253241e-15 -2.91607780e-15 -3.02244072e-15 -3.11156314e-15 -3.18347345e-15 -3.23828372e-15 -3.27618665e-15 -3.29745221e-15 -3.30242401e-15 -3.29151535e-15 -3.26520516e-15 -3.22403365e-15 -3.16859779e-15 -3.09954673e-15 -3.01757703e-15 -2.92342782e-15 -2.81787593e-15 -2.70173094e-15 -2.57583032e-15 -2.44103442e-15 -2.29822169e-15 -2.14828384e-15 -1.99212112e-15 -1.83063773e-15 -1.66473734e-15 -1.49531871e-15 -1.32327159e-15 -1.14947264e-15 -9.74781694e-16 -8.00038087e-16 -6.26057312e-16 -4.53627828e-16 -2.83508128e-16 -1.16424035e-16 4.69337535e-17 2.05911870e-16 3.59896243e-16 5.08313805e-16 6.50633948e-16 7.86369735e-16 9.15078857e-16 1.03636436e-15 1.14987511e-15 1.25530605e-15 1.35239822e-15 1.44093856e-15 1.52075949e-15 1.59173829e-15 1.65379634e-15 1.70689807e-15 1.75104986e-15 1.78629870e-15 1.81273072e-15 1.83046962e-15 1.83967491e-15 1.84054009e-15 1.83329072e-15 1.81818240e-15 1.79549868e-15 1.76554888e-15 1.72866590e-15 1.68520400e-15 1.63553647e-15 1.58005343e-15 1.51915945e-15 1.45327136e-15 1.38281593e-15 1.30822765e-15 1.22994656e-15 1.14841607e-15 1.06408089e-15 9.77384973e-16 8.88769579e-16 7.98671377e-16 7.07520642e-16 6.15739546e-16 5.23740527e-16 4.31924774e-16 3.40680797e-16 2.50383105e-16 1.61391000e-16 7.40474596e-17 -1.13218501e-17 -9.44094658e-17 -1.74926903e-16 -2.52605319e-16 -3.27196074e-16 -3.98471178e-16 -4.66223630e-16 -5.30267662e-16 -5.90438870e-16 -6.46594258e-16 -6.98612174e-16 -7.46392163e-16 -7.89854731e-16 -8.28941022e-16 -8.63612417e-16 -8.93850058e-16 -9.19654301e-16 -9.41044107e-16 -9.58056365e-16 -9.70745169e-16 -9.79181038e-16 -9.83450096e-16 -9.83653204e-16 -9.79905069e-16 -9.72333315e-16 -9.61077530e-16 -9.46288299e-16 -9.28126218e-16 -9.06760899e-16 -8.82369972e-16 -8.55138082e-16 -8.25255899e-16 -7.92919123e-16 -7.58327514e-16 -7.21683929e-16 -6.83193381e-16 -6.43062124e-16 -6.01496758e-16 -5.58703368e-16 -5.14886693e-16 -4.70249324e-16 -4.24990948e-16 -3.79307622e-16 -3.33391089e-16 -2.87428136e-16 -2.41599995e-16 -1.96081784e-16 -1.51042000e-16 -1.06642047e-16 -6.30358186e-17 -2.03693170e-17 2.12196735e-17 6.16018744e-17 1.00656754e-16 1.38272723e-16 1.74347290e-16 2.08787171e-16 2.41508361e-16 2.72436160e-16 3.01505169e-16 3.28659240e-16 3.53851392e-16 3.77043701e-16 3.98207143e-16 4.17321420e-16 4.34374749e-16 4.49363626e-16 4.62292569e-16 4.73173830e-16 4.82027092e-16 4.88879150e-16 4.93763563e-16 4.96720303e-16 4.97795389e-16 4.97040502e-16 4.94512600e-16 4.90273520e-16 4.84389582e-16 4.76931178e-16 4.67972370e-16 4.57590483e-16 4.45865698e-16 4.32880655e-16 4.18720050e-16 4.03470249e-16 3.87218902e-16 3.70054569e-16 3.52066353e-16 3.33343547e-16 3.13975293e-16 2.94050250e-16 2.73656276e-16 2.52880130e-16 2.31807186e-16 2.10521155e-16 1.89103836e-16 1.67634877e-16 1.46191547e-16 1.24848538e-16 1.03677771e-16 8.27482313e-17 6.21258080e-17 4.18731632e-17 2.20496100e-17 2.71101079e-18 -1.60903089e-17 -3.43056295e-17 -5.18898911e-17 -6.88017312e-17 -8.50035078e-17 -1.00461307e-16 -1.15144937e-16 -1.29027910e-16 -1.42087406e-16 -1.54304232e-16 -1.65662763e-16 -1.76150874e-16 -1.85759864e-16 -1.94484365e-16 -2.02322249e-16 -2.09274519e-16 -2.15345200e-16 -2.20541215e-16 -2.24872264e-16 -2.28350692e-16 -2.30991349e-16 -2.32811454e-16 -2.33830452e-16 -2.34069865e-16 -2.33553147e-16 -2.32305530e-16 -2.30353881e-16 -2.27726543e-16 -2.24453189e-16 -2.20564674e-16 -2.16092880e-16 -2.11070580e-16 -2.05531285e-16 -1.99509105e-16 -1.93038613e-16 -1.86154711e-16 -1.78892495e-16 -1.71287131e-16 -1.63373734e-16 -1.55187249e-16 -1.46762339e-16 -1.38133279e-16 -1.29333852e-16 -1.20397256e-16 -1.11356010e-16 -1.02241873e-16 -9.30857594e-17 -8.39176736e-17 -7.47666364e-17 -6.56606268e-17 -5.66265257e-17 -4.76900670e-17 -3.88757932e-17 -3.02070182e-17 -2.17057942e-17 -1.33928857e-17 -5.28774730e-18 2.59149207e-18 1.02280402e-17 1.76064481e-17 2.47126108e-17 3.15337648e-17 3.80584801e-17 4.42766486e-17 5.01794683e-17 5.57594241e-17 6.10102646e-17 6.59269758e-17 7.05057516e-17 7.47439620e-17 7.86401177e-17 8.21938330e-17 8.54057863e-17 8.82776785e-17 9.08121902e-17 9.30129364e-17 9.48844209e-17 9.64319889e-17 9.76617791e-17 9.85806746e-17 9.91962544e-17 9.95167429e-17 9.95509607e-17 9.93082749e-17 9.87985493e-17 9.80320953e-17 9.70196237e-17 9.57721960e-17 9.43011775e-17 9.26181909e-17 9.07350708e-17 8.86638200e-17 8.64165656e-17 8.40055182e-17 8.14429309e-17 7.87410610e-17 7.59121324e-17 7.29682996e-17 6.99216146e-17 6.67839932e-17 6.35671855e-17 6.02827461e-17 5.69420076e-17 5.35560548e-17 5.01357010e-17 4.66914668e-17 4.32335595e-17 3.97718549e-17 3.63158812e-17 3.28748039e-17 2.94574126e-17 2.60721102e-17 2.27269026e-17 1.94293908e-17 1.61867644e-17 1.30057965e-17 9.89284008e-18 6.85382575e-18 3.89426124e-18 1.01923167e-18 -1.76659862e-18 -4.45898306e-18 -7.05408886e-18 -9.54849174e-18 -1.19391699e-17 -1.42234967e-17 -1.63992328e-17 -1.84645174e-17 -2.04178586e-17 -2.22581230e-17 -2.39845248e-17 -2.55966146e-17 -2.70942670e-17 -2.84776685e-17 -2.97473043e-17 -3.09039456e-17 -3.19486354e-17 -3.28826754e-17 -3.37076120e-17 -3.44252220e-17 -3.50374986e-17 -3.55466376e-17 -3.59550226e-17 -3.62652115e-17 -3.64799224e-17 -3.66020194e-17 -3.66344993e-17 -3.65804776e-17 -3.64431758e-17 -3.62259081e-17 -3.59320685e-17 -3.55651186e-17 -3.51285757e-17 -3.46260004e-17 -3.40609861e-17 -3.34371471e-17 -3.27581091e-17 -3.20274980e-17 -3.12489310e-17 -3.04260069e-17 -2.95622973e-17 -2.86613385e-17 -2.77266232e-17 -2.67615934e-17 -2.57696330e-17 -2.47540619e-17 -2.37181292e-17 -2.26650080e-17 -2.15977902e-17 -2.05194817e-17 -1.94329982e-17 -1.83411611e-17 -1.72466945e-17 -1.61522217e-17 -1.50602632e-17 -1.39732337e-17 -1.28934410e-17 -1.18230841e-17 -1.07642523e-17 -9.71892421e-18 -8.68896764e-18 -7.67613922e-18 -6.68208470e-18 -5.70833938e-18 -4.75632891e-18 -3.82737026e-18 -2.92267297e-18 -2.04334067e-18 -1.19037274e-18 -3.64666212e-19 4.32982120e-19 1.20187348e-18 1.94140465e-18 2.65106547e-18 3.33043611e-18 3.97918426e-18 4.59706227e-18 5.18390410e-18 5.73962227e-18 6.26420471e-18 6.75771159e-18 7.22027200e-18 7.65208079e-18 8.05339518e-18 8.42453148e-18 8.76586181e-18 9.07781075e-18 9.36085209e-18 9.61550553e-18 9.84233345e-18 1.00419377e-17 1.02149566e-17 1.03620615e-17 1.04839541e-17 1.05813632e-17 1.06550420e-17 1.07057649e-17 1.07343254e-17 1.07415326e-17 1.07282092e-17 1.06951886e-17 1.06433127e-17 1.05734296e-17 1.04863912e-17 1.03830508e-17 1.02642619e-17 1.01308750e-17 9.98373695e-18 9.82368831e-18 9.65156209e-18 9.46818207e-18 9.27436132e-18 9.07090080e-18 8.85858809e-18
3.57218627e-18 3.53071048e-18 3.48886654e-18 3.44667843e-18 3.40417008e-18 3.36136534e-18 3.31828803e-18 3.27496183e-18 3.23141031e-18 3.18765689e-18 3.14372485e-18 3.09963727e-18 3.05541702e-18 3.01108677e-18 2.96666894e-18 2.92218571e-18 2.87765896e-18 2.83311031e-18 2.78856106e-18 2.74403219e-18 2.69954435e-18 2.65511785e-18 2.61077261e-18 2.56652821e-18 2.52240383e-18 2.47841824e-18 2.43458982e-18 2.39093652e-18 2.34747586e-18 2.30422494e-18 2.26120039e-18 2.21841842e-18 2.17589474e-18 2.13364463e-18 2.09168289e-18 2.05002383e-18 2.00868130e-18 1.96766864e-18 1.92699875e-18 1.88668399e-18 1.84673626e-18 1.80716696e-18 1.76798700e-18 1.72920681e-18 1.69083630e-18 1.68069846e-18 1.89132164e-18 2.12771130e-18 2.39294902e-18 2.69047545e-18 3.02413092e-18 3.39820056e-18 3.81746426e-18 4.28725215e-18 4.81350597e-18 5.40284716e-18 6.06265215e-18 6.80113575e-18 7.62744345e-18 8.55175337e-18 9.58538911e-18 1.07409443e-17 1.20324203e-17 1.34753781e-17 1.50871060e-17 1.68868047e-17 1.88957909e-17 2.11377223e-17 2.36388451e-17 2.64282661e-17 2.95382531e-17 3.30045641e-17 3.68668105e-17 4.11688546e-17 4.59592475e-17 5.12917091e-17 5.72256545e-17 6.38267716e-17 7.11676533e-17 7.93284905e-17 8.83978301e-17 9.84734042e-17 1.09663036e-16 1.22085632e-16 1.35872260e-16 1.51167330e-16 1.68129878e-16 1.86934972e-16 2.07775228e-16 2.30862478e-16 2.56429566e-16 2.84732312e-16 3.16051634e-16 3.50695856e-16 3.89003204e-16 4.31344512e-16 4.78126149e-16 5.29793174e-16 5.86832754e-16 6.49777844e-16 7.19211148e-16 7.95769393e-16 8.80147911e-16 9.73105570e-16 1.07547005e-15 1.18814353e-15 1.31210868e-15 1.44843522e-15 1.59828672e-15 1.76292805e-15 1.94373310e-15 2.14219315e-15 2.35992562e-15 2.59868340e-15 2.86036464e-15 3.14702314e-15 3.46087914e-15 3.80433081e-15 4.17996612e-15 4.59057525e-15 5.03916356e-15 5.52896493e-15 6.06345557e-15 6.64636825e-15 7.28170678e-15 7.97376083e-15 8.72712084e-15 9.54669311e-15 1.04377147e-14 1.14057684e-14 1.24567969e-14 1.35971172e-14 1.48334333e-14 1.61728489e-14 1.76228781e-14 1.91914549e-14 2.08869409e-14 2.27181306e-14 2.46942537e-14 2.68249749e-14 2.91203894e-14 3.15910143e-14 3.42477756e-14 3.71019886e-14 4.01653333e-14 4.34498214e-14 4.69677559e-14 5.07316822e-14 5.47543285e-14 5.90485356e-14 6.36271745e-14 6.85030507e-14 7.36887939e-14 7.91967321e-14 8.50387481e-14 9.12261174e-14 9.77693267e-14 1.04677870e-13 1.11960023e-13 1.19622590e-13 1.27670633e-13 1.36107163e-13 1.44932810e-13 1.54145466e-13 1.63739889e-13 1.73707285e-13 1.84034856e-13 1.94705316e-13 2.05696375e-13 2.16980198e-13 2.28522836e-13 2.40283622e-13 2.52214557e-13 2.64259672e-13 2.76354372e-13 2.88424785e-13 3.00387101e-13 3.12146928e-13 3.23598675e-13 3.34624963e-13 3.45096101e-13 3.54869629e-13 3.63789960e-13 3.71688150e-13 3.78381822e-13 3.83675280e-13 3.87359863e-13 3.89214577e-13 3.89007065e-13 3.86494977e-13 3.81427813e-13 3.73549302e-13 3.62600423e-13 3.48323150e-13 3.30465017e-13 3.08784618e-13 2.83058139e-13 2.53087018e-13 2.18706829e-13 1.79797445e-13 1.36294497e-13 8.82021071e-14 3.56067514e-14 -2.13079690e-14 -8.22460522e-14 -1.46783891e-13 -2.14355959e-13 -2.84242453e-13 -3.55560254e-13 -4.27258827e-13 -4.98122891e-13 -5.66783802e-13 -6.31741519e-13 -6.91398664e-13 -7.44107532e-13 -7.88229881e-13 -8.22207935e-13 -8.44643387e-13 -8.54379551e-13 -8.50580266e-13 -8.32798326e-13 -8.01026072e-13 -7.55721852e-13 -6.97808038e-13 -6.28639239e-13 -5.49942585e-13 -4.63735111e-13 -3.72225653e-13 -2.77710013e-13 -1.82468175e-13 -8.86712934e-14 1.69578244e-15 8.68929803e-14 1.65463360e-13 2.36252206e-13 2.98409168e-13 3.51376633e-13 3.94867828e-13 4.28838057e-13 4.53452095e-13 4.69050212e-13 4.76114742e-13 4.75238501e-13 4.67095946e-13 4.52417501e-13 4.31967239e-13 4.06523860e-13 3.76864779e-13 3.43753062e-13 3.07926909e-13 2.70091353e-13 2.30911895e-13 1.91009779e-13 1.50958653e-13 1.11282408e-13 7.24539835e-14 3.48949983e-14 -1.02396165e-15 -3.49824928e-14 -6.67090716e-14 -9.59793838e-14 -1.22614353e-13 -1.46477931e-13 -1.67474700e-13 -1.85547335e-13 -2.00673949e-13 -2.12865383e-13 -2.22162436e-13 -2.28633085e-13 -2.32369710e-13 -2.33486339e-13 -2.32115940e-13 -2.28407767e-13 -2.22524787e-13 -2.14641182e-13 -2.04939961e-13 -1.93610661e-13 -1.80847185e-13 -1.66845741e-13 -1.51802922e-13 -1.35913918e-13 -1.19370856e-13 -1.02361290e-13 -8.50668181e-14 -6.76618540e-14 -5.03125281e-14 -3.31757316e-14 -1.63982970e-14 -1.16311440e-16 1.55454395e-14 3.04739026e-14 4.45680664e-14 5.77391558e-14 6.99107158e-14 8.10185924e-14 9.10108158e-14 9.98473940e-14 1.07500022e-13 1.13951713e-13 1.19196368e-13 1.23238271e-13 1.26091541e-13 1.27779531e-13 1.28334187e-13 1.27795376e-13 1.26210184e-13 1.23632200e-13 1.20120778e-13 1.15740300e-13 1.10559431e-13 1.04650384e-13 9.80881899e-14 9.09499833e-14 8.33143054e-14 7.52604323e-14 6.68677272e-14 5.82150244e-14 4.93800450e-14 4.04388484e-14 3.14653220e-14 2.25307101e-14 1.37031834e-14 5.04745238e-15 -3.37557853e-15 -1.15091115e-14 -1.93007130e-14 -2.67025286e-14 -3.36714534e-14 -4.01692618e-14 -4.61626952e-14 -5.16235101e-14 -5.65284872e-14 -6.08594045e-14 -6.46029746e-14 -6.77507494e-14 -7.02989937e-14 -7.22485302e-14 -7.36045580e-14 -7.43764476e-14 -7.45775139e-14 -7.42247704e-14 -7.33386670e-14 -7.19428140e-14 -7.00636943e-14 -6.77303672e-14 -6.49741646e-14 -6.18283849e-14 -5.83279827e-14 -5.45092612e-14 -5.04095651e-14 -4.60669791e-14 -4.15200327e-14 -3.68074128e-14 -3.19676861e-14 -2.70390330e-14 -2.20589943e-14 -1.70642316e-14 -1.20903024e-14 -7.17145203e-15 -2.34042132e-15 2.37172770e-15 6.93576830e-15 1.13244474e-14 1.55126054e-14 1.94772770e-14 2.31977742e-14 2.66557498e-14 2.98352439e-14 3.27227114e-14 3.53070329e-14 3.75795089e-14 3.95338375e-14 4.11660766e-14 4.24745921e-14 4.34599926e-14 4.41250500e-14 4.44746100e-14 4.45154914e-14 4.42563747e-14 4.37076836e-14 4.28814586e-14 4.17912231e-14 4.04518461e-14 3.88793991e-14 3.70910109e-14 3.51047200e-14 3.29393260e-14 3.06142410e-14 2.81493422e-14 2.55648263e-14 2.28810665e-14 2.01184737e-14 1.72973613e-14 1.44378157e-14 1.15595727e-14 8.68189955e-15 5.82348501e-15 3.00233581e-15 2.35681535e-16 -2.46011253e-15 -5.06962411e-15 -7.57844397e-15 -9.97323710e-15 -1.22417950e-14 -1.43730793e-14 -1.63572557e-14 -1.81857204e-14 -1.98511160e-14 -2.13473411e-14 -2.26695496e-14 -2.38141432e-14 -2.47787560e-14 -2.55622314e-14 -2.61645926e-14 -2.65870063e-14 -2.68317401e-14 -2.69021152e-14 -2.68024526e-14 -2.65380160e-14 -2.61149500e-14 -2.55402148e-14 -2.48215177e-14 -2.39672426e-14 -2.29863770e-14 -2.18884377e-14 -2.06833959e-14 -1.93816009e-14 -1.79937053e-14 -1.65305891e-14 -1.50032861e-14 -1.34229107e-14 -1.18005872e-14 -1.01473807e-14 -8.47423100e-15 -6.79188907e-15 -5.11085667e-15 -3.44132950e-15 -1.79314396e-15 -1.75727756e-16 1.40194545e-15 2.93139721e-15 4.40468110e-15 5.81441523e-15 7.15381023e-15 8.41669285e-15 9.59752498e-15 1.06914183e-14 1.16941447e-14 1.26021418e-14 1.34125153e-14 1.41230359e-14 1.47321339e-14 1.52388883e-14 1.56430137e-14 1.59448431e-14 1.61453078e-14 1.62459140e-14 1.62487172e-14 1.61562937e-14 1.59717100e-14 1.56984902e-14 1.53405818e-14 1.49023199e-14 1.43883903e-14 1.38037916e-14 1.31537963e-14 1.24439125e-14 1.16798440e-14 1.08674514e-14 1.00127134e-14 9.12168800e-15 8.20047532e-15 7.25518045e-15 6.29187791e-15 5.31657731e-15 4.33519024e-15 3.35349900e-15 2.37712686e-15 1.41151021e-15 4.61872658e-16 -4.66798866e-16 -1.36977590e-15 -2.24260808e-15 -3.08114059e-15 -3.88152929e-15 -4.64025374e-15 -5.35412780e-15 -6.02030815e-15 -6.63630040e-15 -7.19996321e-15 -7.70951012e-15 -8.16350936e-15 -8.56088161e-15 -8.90089588e-15 -9.18316346e-15 -9.40763013e-15 -9.57456675e-15 -9.68455827e-15 -9.73849126e-15 -9.73754014e-15 -9.68315227e-15 -9.57703183e-15 -9.42112285e-15 -9.21759136e-15 -8.96880685e-15 -8.67732314e-15 -8.34585884e-15 -7.97727742e-15 -7.57456716e-15 -7.14082093e-15 -6.67921606e-15 -6.19299435e-15 -5.68544231e-15 -5.15987175e-15 -4.61960089e-15 -4.06793589e-15 -3.50815312e-15 -2.94348209e-15 -2.37708918e-15 -1.81206213e-15 -1.25139562e-15 -6.97977560e-16 -1.54576609e-16 3.76169424e-16 8.91764039e-16 1.38986143e-15 1.86827476e-15 2.32498333e-15 2.75813859e-15 3.16606907e-15 3.54728419e-15 3.90047695e-15 4.22452560e-15 4.51849415e-15 4.78163202e-15 5.01337256e-15 5.21333070e-15 5.38129968e-15 5.51724691e-15 5.62130907e-15 5.69378638e-15 5.73513624e-15 5.74596622e-15 5.72702640e-15 5.67920128e-15 5.60350114e-15 5.50105308e-15 5.37309165e-15 5.22094923e-15 5.04604617e-15 4.84988083e-15 4.63401943e-15 4.40008588e-15 4.14975171e-15 3.88472591e-15 3.60674503e-15 3.31756332e-15 3.01894317e-15 2.71264579e-15 2.40042214e-15 2.08400420e-15 1.76509669e-15 1.44536908e-15 1.12644810e-15 8.09910672e-16 4.97277315e-16 1.90006085e-16 -1.10513021e-16 -4.02963115e-16 -6.86104937e-16 -9.58780841e-16 -1.21991823e-15 -1.46853248e-15 -1.70372924e-15 -1.92470633e-15 -2.13075500e-15 -2.32126071e-15 -2.49570344e-15 -2.65365744e-15 -2.79479060e-15 -2.91886330e-15 -3.02572682e-15 -3.11532141e-15 -3.18767394e-15 -3.24289511e-15 -3.28117648e-15 -3.30278707e-15 -3.30806970e-15 -3.29743711e-15 -3.27136781e-15 -3.23040181e-15 -3.17513605e-15 -3.10621981e-15 -3.02434995e-15 -2.93026606e-15 -2.82474560e-15 -2.70859892e-15 -2.58266437e-15 -2.44780334e-15 -2.30489543e-15 -2.15483361e-15 -1.99851950e-15 -1.83685875e-15 -1.67075655e-15 -1.50111330e-15 -1.32882039e-15 -1.15475623e-15 -9.79782399e-16 -8.04740042e-16 -6.30446472e-16 -4.57691985e-16 -2.87236911e-16 -1.19808911e-16 4.38994923e-17 2.03233131e-16 3.57576162e-16 5.06353778e-16 6.49033681e-16 7.85127287e-16 9.14190705e-16 1.03582545e-15 1.14967894e-15 1.25544473e-15 1.35286256e-15 1.44171813e-15 1.52184271e-15 1.59311254e-15 1.65544802e-15 1.70881270e-15 1.75321218e-15 1.78869275e-15 1.81533995e-15 1.83327694e-15 1.84266284e-15 1.84369082e-15 1.83658620e-15 1.82160444e-15 1.79902901e-15 1.76916927e-15 1.73235823e-15 1.68895031e-15 1.63931909e-15 1.58385498e-15 1.52296297e-15 1.45706035e-15 1.38657440e-15 1.31194020e-15 1.23359841e-15 1.15199311e-15 1.06756973e-15 9.80772975e-16 8.92044901e-16 8.01822989e-16 7.10538357e-16 6.18614034e-16 5.26463337e-16 4.34488340e-16 3.43078448e-16 2.52609067e-16 1.63440391e-16 7.59162901e-17 -9.63669172e-18 -9.29102231e-17 -1.73614968e-16 -2.51481252e-16 -3.26259626e-16 -3.97721314e-16 -4.65658560e-16 -5.29884869e-16 -5.90235145e-16 -6.46565729e-16 -6.98754348e-16 -7.46699961e-16 -7.90322527e-16 -8.29562684e-16 -8.64381348e-16 -8.94759237e-16 -9.20696326e-16 -9.42211236e-16 -9.59340561e-16 -9.72138142e-16 -9.80674287e-16 -9.85034948e-16 -9.85320860e-16 -9.81646642e-16 -9.74139868e-16 -9.62940118e-16 -9.48198004e-16 -9.30074185e-16 -9.08738370e-16 -8.84368321e-16 -8.57148845e-16 -8.27270804e-16 -7.94930118e-16 -7.60326794e-16 -7.23663957e-16 -6.85146915e-16 -6.44982235e-16 -6.03376849e-16 -5.60537189e-16 -5.16668358e-16 -4.71973322e-16 -4.26652156e-16 -3.80901309e-16 -3.34912927e-16 -2.88874203e-16 -2.42966780e-16 -1.97366187e-16 -1.52241332e-16 -1.07754027e-16 -6.40585714e-17 -2.13013679e-17 2.03794056e-17 6.08540850e-17 1.00001762e-16 1.37710480e-16 1.73877395e-16 2.08408880e-16 2.41220601e-16 2.72237544e-16 3.01394012e-16 3.28633571e-16 3.53908977e-16 3.77182054e-16 3.98423547e-16 4.17612942e-16 4.34738259e-16 4.49795818e-16 4.62789975e-16 4.73732839e-16 4.82643973e-16 4.89550062e-16 4.94484580e-16 4.97487429e-16 4.98604574e-16 4.97887661e-16 4.95393629e-16 4.91184312e-16 4.85326042e-16 4.77889238e-16 4.68948005e-16 4.58579723e-16 4.46864641e-16 4.33885480e-16 4.19727030e-16 4.04475758e-16 3.88219430e-16 3.71046726e-16 3.53046883e-16 3.34309333e-16 3.14923364e-16 2.94977786e-16 2.74560617e-16 2.53758778e-16 2.32657808e-16 2.11341590e-16 1.89892094e-16 1.68389141e-16 1.46910176e-16 1.25530065e-16 1.04320904e-16 8.33518515e-17 6.26889695e-17 4.23950896e-17 2.25296920e-17 3.14880299e-18 -1.56950916e-17 -3.39531161e-17 -5.15800594e-17 -6.85344125e-17 -8.47783922e-17 -1.00277950e-16 -1.15002763e-16 -1.28926222e-16 -1.42025389e-16 -1.54280963e-16 -1.65677213e-16 -1.76201920e-16 -1.85846293e-16 -1.94604882e-16 -2.02475483e-16 -2.09459034e-16 -2.15559496e-16 -2.20783742e-16 -2.25141425e-16 -2.28644849e-16 -2.31308832e-16 -2.33150570e-16 -2.34189486e-16 -2.34447091e-16 -2.33946831e-16 -2.32713942e-16 -2.30775292e-16 -2.28159237e-16 -2.24895468e-16 -2.21014860e-16 -2.16549323e-16 -2.11531661e-16 -2.05995420e-16 -1.99974750e-16 -1.93504270e-16 -1.86618926e-16 -1.79353865e-16 -1.71744308e-16 -1.63825424e-16 -1.55632217e-16 -1.47199411e-16 -1.38561342e-16 -1.29751858e-16 -1.20804221e-16 -1.11751017e-16 -1.02624069e-16 -9.34543630e-17 -8.42719680e-17 -7.51059730e-17 -6.59844242e-17 -5.69342695e-17 -4.79813090e-17 -3.91501507e-17 -3.04641727e-17 -2.19454907e-17 -1.36149308e-17 -5.49200811e-18 2.40508975e-18 1.00595137e-17 1.74557596e-17 2.45796695e-17 3.14184292e-17 3.79605597e-17 4.41959066e-17 5.01156240e-17 5.57121550e-17 6.09792088e-17 6.59117348e-17 7.05058928e-17 7.47590209e-17 7.86696006e-17 8.22372196e-17 8.54625322e-17 8.83472178e-17 9.08939377e-17 9.31062903e-17 9.49887651e-17 9.65466955e-17 9.77862105e-17 9.87141861e-17 9.93381960e-17 9.96664617e-17 9.97078030e-17 9.94715879e-17 9.89676832e-17 9.82064055e-17 9.71984717e-17 9.59549517e-17 9.44872208e-17 9.28069128e-17 9.09258751e-17 8.88561244e-17 8.66098032e-17 8.41991383e-17 8.16364001e-17 7.89338644e-17 7.61037739e-17 7.31583035e-17 7.01095252e-17 6.69693764e-17 6.37496285e-17 6.04618585e-17 5.71174210e-17 5.37274236e-17 5.03027024e-17 4.68538009e-17 4.33909492e-17 3.99240461e-17 3.64626425e-17 3.30159265e-17 2.95927100e-17 2.62014181e-17 2.28500782e-17 1.95463129e-17 1.62973326e-17 1.31099306e-17 9.99048000e-18 6.94493067e-18 3.97880904e-18 1.09721834e-18 -1.69515966e-18 -4.39406163e-18 -6.99563872e-18 -9.49645132e-18 -1.18934630e-17 -1.41840333e-17 -1.63659098e-17 -1.84372194e-17 -2.03964585e-17 -2.22424829e-17 -2.39744971e-17 -2.55920422e-17 -2.70949844e-17 -2.84835025e-17 -2.97580748e-17 -3.09194660e-17 -3.19687141e-17 -3.29071157e-17 -3.37362131e-17 -3.44577799e-17 -3.50738065e-17 -3.55864866e-17 -3.59982025e-17 -3.63115112e-17 -3.65291304e-17 -3.66539247e-17 -3.66888915e-17 -3.66371480e-17 -3.65019174e-17 -3.62865161e-17 -3.59943411e-17 -3.56288571e-17 -3.51935848e-17 -3.46920889e-17 -3.41279668e-17 -3.35048379e-17 -3.28263322e-17 -3.20960811e-17 -3.13177070e-17 -3.04948144e-17 -2.96309806e-17 -2.87297478e-17 -2.77946149e-17 -2.68290300e-17 -2.58363836e-17 -2.48200016e-17 -2.37831398e-17 -2.27289777e-17 -2.16606139e-17 -2.05810607e-17 -1.94932402e-17 -1.83999805e-17 -1.73040121e-17 -1.62079647e-17 -1.51143650e-17 -1.40256340e-17 -1.29440856e-17 -1.18719249e-17 -1.08112470e-17 -9.76403642e-18 -8.73216645e-18 -7.71739924e-18 -6.72138586e-18 -5.74566678e-18 -4.79167263e-18 -3.86072518e-18 -2.95403863e-18 -2.07272103e-18 -1.21777603e-18 -3.90104744e-19 4.09492173e-19 1.18031225e-18 1.92174879e-18 2.63328834e-18 3.31450795e-18 3.96507243e-18 4.58473141e-18 5.17331633e-18 5.73073738e-18 6.25698036e-18 6.75210345e-18 7.21623401e-18 7.64956526e-18 8.05235299e-18 8.42491229e-18 8.76761417e-18 9.08088229e-18 9.36518966e-18 9.62105537e-18 9.84904134e-18 1.00497491e-17 1.02238167e-17 1.03719156e-17 1.04947473e-17 1.05930410e-17 1.06675501e-17 1.07190496e-17 1.07483332e-17 1.07562107e-17 1.07435055e-17 1.07110519e-17 1.06596927e-17 1.05902767e-17 1.05036568e-17 1.04006877e-17 1.02822236e-17 1.01491166e-17 1.00022145e-17 9.84235913e-18 9.67038491e-18 9.48711694e-18 9.29336963e-18 9.08994537e-18 8.87763313e-18
3.56943007e-18 3.52786889e-18 3.48594505e-18 3.44368242e-18 3.40110487e-18 3.35823618e-18 3.31510006e-18 3.27172010e-18 3.22811979e-18 3.18432245e-18 3.14035125e-18 3.09622915e-18 3.05197895e-18 3.00762318e-18 2.96318417e-18 2.91868396e-18 2.87414433e-18 2.82958678e-18 2.78503249e-18 2.74050232e-18 2.69601679e-18 2.65159609e-18 2.60726003e-18 2.56302805e-18 2.51891920e-18 2.47495214e-18 2.43114513e-18 2.38751597e-18 2.34408209e-18 2.30086044e-18 2.25786754e-18 2.21511946e-18 2.17263181e-18 2.13041975e-18 2.08849794e-18 2.04688060e-18 2.00558144e-18 1.96461371e-18 1.92399017e-18 1.88372310e-18 1.84382427e-18 1.80430498e-18 1.76517605e-18 1.72644778e-18 1.68813001e-18 1.67800117e-18 1.88828072e-18 2.12428499e-18 2.38909075e-18 2.68613332e-18 3.01924715e-18 3.39271088e-18 3.81129721e-18 4.28032832e-18 4.80573721e-18 5.39413565e-18 6.05288943e-18 6.79020166e-18 7.61520494e-18 8.53806324e-18 9.57008462e-18 1.07238457e-17 1.20133291e-17 1.34540754e-17 1.50633505e-17 1.68603306e-17 1.88663058e-17 2.11049047e-17 2.36023416e-17 2.63876891e-17 2.94931771e-17 3.29545232e-17 3.68112943e-17 4.11073050e-17 4.58910546e-17 5.12162070e-17 5.71421171e-17 6.37344076e-17 7.10656016e-17 7.92158148e-17 8.82735135e-17 9.83363437e-17 1.09512037e-16 1.21919401e-16 1.35689399e-16 1.50966330e-16 1.67909115e-16 1.86692694e-16 2.07509555e-16 2.30571392e-16 2.56110907e-16 2.84383767e-16 3.15670737e-16 3.50279978e-16 3.88549553e-16 4.30850125e-16 4.77587889e-16 5.29207732e-16 5.86196647e-16 6.49087416e-16 7.18462575e-16 7.94958688e-16 8.79270935e-16 9.72158045e-16 1.07444758e-15 1.18704160e-15 1.31092272e-15 1.44716060e-15 1.59691884e-15 1.76146231e-15 1.94216504e-15 2.14051845e-15 2.35814023e-15 2.59678357e-15 2.85834708e-15 3.14488509e-15 3.45861855e-15 3.80194646e-15 4.17745780e-15 4.58794397e-15 5.03641175e-15 5.52609671e-15 6.06047703e-15 6.64328773e-15 7.27853526e-15 7.97051226e-15 8.72381262e-15 9.54334652e-15 1.04343555e-14 1.14024272e-14 1.24535100e-14 1.35939272e-14 1.48303899e-14 1.61700095e-14 1.76203088e-14 1.91892317e-14 2.08851504e-14 2.27168712e-14 2.46936367e-14 2.68251261e-14 2.91214499e-14 3.15931427e-14 3.42511487e-14 3.71068038e-14 4.01718097e-14 4.34582018e-14 4.69783088e-14 5.07447037e-14 5.47701440e-14 5.90675022e-14 6.36496829e-14 6.85295275e-14 7.37197036e-14 7.92325792e-14 8.50800792e-14 9.12735234e-14 9.78234445e-14 1.04739384e-13 1.12029667e-13 1.19701150e-13 1.27758946e-13 1.36206117e-13 1.45043348e-13 1.54268582e-13 1.63876630e-13 1.73858749e-13 1.84202188e-13 1.94889706e-13 2.05899055e-13 2.17202436e-13 2.28765928e-13 2.40548887e-13 2.52503326e-13 2.64573276e-13 2.76694131e-13 2.88791993e-13 3.00783006e-13 3.12572718e-13 3.24055450e-13 3.35113715e-13 3.45617686e-13 3.55424733e-13 3.64379072e-13 3.72311523e-13 3.79039433e-13 3.84366788e-13 3.88084566e-13 3.89971363e-13 3.89794363e-13 3.87310705e-13 3.82269323e-13 3.74413330e-13 3.63483033e-13 3.49219684e-13 3.31370045e-13 3.09691898e-13 2.83960578e-13 2.53976650e-13 2.19574800e-13 1.80634018e-13 1.37089080e-13 8.89433031e-14 3.62824412e-14 -2.07105082e-14 -8.17399865e-14 -1.46382624e-13 -2.14072873e-13 -2.84090600e-13 -3.55551991e-13 -4.27405397e-13 -4.98433963e-13 -5.67266976e-13 -6.32401812e-13 -6.92238005e-13 -7.45124298e-13 -7.89418501e-13 -8.23558600e-13 -8.46141920e-13 -8.56007441e-13 -8.52314921e-13 -8.34613529e-13 -8.02892654e-13 -7.57608537e-13 -6.99682433e-13 -6.30468901e-13 -5.51696104e-13 -4.65383132e-13 -3.73741788e-13 -2.79071583e-13 -1.83656758e-13 -8.96730532e-14 8.89967403e-16 8.62875884e-14 1.65058457e-13 2.36043805e-13 2.98389683e-13 3.51535391e-13 3.95191606e-13 4.29311625e-13 4.54058733e-13 4.69772204e-13 4.76933814e-13 4.76136224e-13 4.68054074e-13 4.53418270e-13 4.32993611e-13 4.07559722e-13 3.77895099e-13 3.44764013e-13 3.08905949e-13 2.71027286e-13 2.31794900e-13 1.91831415e-13 1.51711850e-13 1.11961437e-13 7.30544189e-14 3.54136611e-14 -5.89064810e-16 -3.46322394e-14 -6.64432991e-14 -9.57969697e-14 -1.22513298e-13 -1.46455445e-13 -1.67527289e-13 -1.85670884e-13 -2.00863812e-13 -2.13116465e-13 -2.22469276e-13 -2.28989935e-13 -2.32770612e-13 -2.33925197e-13 -2.32586589e-13 -2.28904042e-13 -2.23040577e-13 -2.15170492e-13 -2.05476957e-13 -1.94149724e-13 -1.81382945e-13 -1.67373118e-13 -1.52317157e-13 -1.36410600e-13 -1.19845944e-13 -1.02811129e-13 -8.54881548e-14 -6.80518447e-14 -5.06687435e-14 -3.34961576e-14 -1.66813322e-14 -3.60761135e-16 1.53403729e-14 3.03086314e-14 4.44426326e-14 5.76532478e-14 6.98636883e-14 8.10094867e-14 9.10383830e-14 9.99101184e-14 1.07596146e-13 1.14079263e-13 1.19353180e-13 1.23422018e-13 1.26299759e-13 1.28009645e-13 1.28583537e-13 1.28061243e-13 1.26489816e-13 1.23922832e-13 1.20419658e-13 1.16044711e-13 1.10866710e-13 1.04957942e-13 9.83935307e-14 9.12507167e-14 8.36081644e-14 7.55452853e-14 6.71415900e-14 5.84760696e-14 4.96266104e-14 4.06694435e-14 3.16786333e-14 2.27256042e-14 1.38787091e-14 5.20284128e-15 -3.24091325e-15 -1.13955771e-14 -1.92085411e-14 -2.66317792e-14 -3.36220214e-14 -4.01408835e-14 -4.61549562e-14 -5.16358534e-14 -5.65602232e-14 -6.09097203e-14 -6.46709448e-14 -6.78353467e-14 -7.03991002e-14 -7.23629492e-14 -7.37320249e-14 -7.45156421e-14 -7.47270714e-14 -7.43832934e-14 -7.35047368e-14 -7.21150013e-14 -7.02405702e-14 -6.79105133e-14 -6.51561834e-14 -6.20109084e-14 -5.85096821e-14 -5.46888543e-14 -5.05858243e-14 -4.62387386e-14 -4.16861943e-14 -3.69669517e-14 -3.21196556e-14 -2.71825689e-14 -2.21933180e-14 -1.71886530e-14 -1.22042219e-14 -7.27436164e-15 -2.43190529e-15 2.29199285e-15 6.86801451e-15 1.12688165e-14 1.54691507e-14 1.94459661e-14 2.31784917e-14 2.66483008e-14 2.98393577e-14 3.27380460e-14 3.53331794e-14 3.76159965e-14 3.95801383e-14 4.12216113e-14 4.25387357e-14 4.35320796e-14 4.42043803e-14 4.45604549e-14 4.46070991e-14 4.43529763e-14 4.38084988e-14 4.29857009e-14 4.18981058e-14 4.05605870e-14 3.89892261e-14 3.72011665e-14 3.52144660e-14 3.30479477e-14 3.07210514e-14 2.82536857e-14 2.56660818e-14 2.29786509e-14 2.02118441e-14 1.73860177e-14 1.45213031e-14 1.16374822e-14 8.75387034e-15 5.88920478e-15 3.06154158e-15 2.88159821e-16 -2.41452574e-15 -5.03104380e-15 -7.54693674e-15 -9.94882220e-15 -1.22244456e-14 -1.43627239e-14 -1.63537801e-14 -1.81889694e-14 -1.98608960e-14 -2.13634219e-14 -2.26916675e-14 -2.38420032e-14 -2.48120347e-14 -2.56005802e-14 -2.62076402e-14 -2.66343619e-14 -2.68829965e-14 -2.69568515e-14 -2.68602377e-14 -2.65984114e-14 -2.61775128e-14 -2.56045003e-14 -2.48870827e-14 -2.40336479e-14 -2.30531900e-14 -2.19552350e-14 -2.07497655e-14 -1.94471447e-14 -1.80580409e-14 -1.65933519e-14 -1.50641309e-14 -1.34815135e-14 -1.18566463e-14 -1.02006182e-14 -8.52439371e-15 -6.83874929e-15 -5.15421295e-15 -3.48100714e-15 -1.82899529e-15 -2.07632276e-16 1.37408110e-15 2.90763946e-15 4.38506977e-15 5.79896409e-15 7.14250761e-15 8.40950243e-15 9.59438673e-15 1.06922495e-14 1.16988410e-14 1.26105786e-14 1.34245489e-14 1.41385051e-14 1.47508611e-14 1.52606815e-14 1.56676677e-14 1.59721411e-14 1.61750233e-14 1.62778120e-14 1.62825563e-14 1.61918272e-14 1.60086878e-14 1.57366605e-14 1.53796923e-14 1.49421196e-14 1.44286307e-14 1.38442281e-14 1.31941898e-14 1.24840304e-14 1.17194613e-14 1.09063520e-14 1.00506911e-14 9.15854743e-15 8.23603256e-15 7.28926400e-15 6.32432926e-15 5.34725150e-15 4.36395633e-15 3.38024043e-15 2.40174171e-15 1.43391140e-15 4.81988029e-16 -4.49026564e-16 -1.35438908e-15 -2.22963450e-15 -3.07059357e-15 -3.87340809e-15 -4.63454390e-15 -5.35080164e-15 -6.01932526e-15 -6.63760827e-15 -7.20349782e-15 -7.71519663e-15 -8.17126283e-15 -8.57060778e-15 -8.91249194e-15 -9.19651886e-15 -9.42262742e-15 -9.59108245e-15 -9.70246368e-15 -9.75765336e-15 -9.75782247e-15 -9.70441572e-15 -9.59913554e-15 -9.44392503e-15 -9.24095010e-15 -8.99258089e-15 -8.70137266e-15 -8.37004618e-15 -8.00146779e-15 -7.59862927e-15 -7.16462764e-15 -6.70264497e-15 -6.21592833e-15 -5.70776998e-15 -5.18148796e-15 -4.64040708e-15 -4.08784049e-15 -3.52707182e-15 -2.96133811e-15 -2.39381347e-15 -1.82759356e-15 -1.26568103e-15 -7.10971886e-16 -1.66242870e-16 3.65860143e-16 8.82832656e-16 1.38232098e-15 1.86213054e-15 2.32023307e-15 2.75477272e-15 3.16407093e-15 3.54663033e-15 3.90113745e-15 4.22646439e-15 4.52166942e-15 4.78599654e-15 5.01887411e-15 5.21991249e-15 5.38890077e-15 5.52580265e-15 5.63075153e-15 5.70404481e-15 5.74613754e-15 5.75763533e-15 5.73928681e-15 5.69197542e-15 5.61671086e-15 5.51462004e-15 5.38693774e-15 5.23499696e-15 5.06021909e-15 4.86410385e-15 4.64821919e-15 4.41419110e-15 4.16369346e-15 3.89843793e-15 3.62016397e-15 3.33062901e-15 3.03159883e-15 2.72483821e-15 2.41210185e-15 2.09512566e-15 1.77561835e-15 1.45525353e-15 1.13566212e-15 8.18425269e-16 5.05067784e-16 1.97051991e-16 -1.04227855e-16 -3.97450646e-16 -6.81372961e-16 -9.54833072e-16 -1.21675440e-15 -1.46614843e-15 -1.70211709e-15 -1.92385460e-15 -2.13064876e-15 -2.32188177e-15 -2.49703052e-15 -2.65566637e-15 -2.79745453e-15 -2.92215287e-15 -3.02961043e-15 -3.11976541e-15 -3.19264283e-15 -3.24835183e-15 -3.28708257e-15 -3.30910294e-15 -3.31475484e-15 -3.30445031e-15 -3.27866741e-15 -3.23794586e-15 -3.18288257e-15 -3.11412697e-15 -3.03237629e-15 -2.93837066e-15 -2.83288827e-15 -2.71674036e-15 -2.59076636e-15 -2.45582887e-15 -2.31280886e-15 -2.16260078e-15 -2.00610786e-15 -1.84423748e-15 -1.67789665e-15 -1.50798767e-15 -1.33540392e-15 -1.16102584e-15 -9.85717108e-16 -8.10320998e-16 -6.35656982e-16 -4.62517532e-16 -2.91665161e-16 -1.23829705e-16 4.02941525e-17 2.00049105e-16 3.54817207e-16 5.04021593e-16 6.47127956e-16 7.83645764e-16 9.13129244e-16 1.03517811e-15 1.14943803e-15 1.25560094e-15 1.35340502e-15 1.44263450e-15 1.52311932e-15 1.59473443e-15 1.65739910e-15 1.71107584e-15 1.75576930e-15 1.79152494e-15 1.81842760e-15 1.83659984e-15 1.84620026e-15 1.84742166e-15 1.84048907e-15 1.82565777e-15 1.80321116e-15 1.77345863e-15 1.73673331e-15 1.69338983e-15 1.64380207e-15 1.58836083e-15 1.52747159e-15 1.46155215e-15 1.39103042e-15 1.31634217e-15 1.23792879e-15 1.15623516e-15 1.07170757e-15 9.84791607e-16 8.95930263e-16 8.05561986e-16 7.14118890e-16 6.22025025e-16 5.29694746e-16 4.37531179e-16 3.45924785e-16 2.55252035e-16 1.65874182e-16 7.81361515e-17 -7.63446954e-18 -9.11283211e-17 -1.72055057e-16 -2.50144018e-16 -3.25144794e-16 -3.96827677e-16 -4.64984017e-16 -5.29426453e-16 -5.89989069e-16 -6.46527422e-16 -6.98918498e-16 -7.47060564e-16 -7.90872928e-16 -8.30295628e-16 -8.65289026e-16 -8.95833337e-16 -9.21928085e-16 -9.43591486e-16 -9.60859784e-16 -9.73786517e-16 -9.82441742e-16 -9.86911208e-16 -9.87295499e-16 -9.83709127e-16 -9.76279609e-16 -9.65146511e-16 -9.50460477e-16 -9.32382240e-16 -9.11081626e-16 -8.86736548e-16 -8.59532007e-16 -8.29659091e-16 -7.97313981e-16 -7.62696973e-16 -7.26011514e-16 -6.87463257e-16 -6.47259141e-16 -6.05606490e-16 -5.62712149e-16 -5.18781650e-16 -4.74018405e-16 -4.28622944e-16 -3.82792187e-16 -3.36718755e-16 -2.90590322e-16 -2.44589016e-16 -1.98890855e-16 -1.53665233e-16 -1.09074448e-16 -6.52732790e-17 -2.24086033e-17 1.93809343e-17 5.99652123e-17 9.92228752e-17 1.37041534e-16 1.73317921e-16 2.07958006e-16 2.40877064e-16 2.71999709e-16 3.01259887e-16 3.28600832e-16 3.53974980e-16 3.77343860e-16 3.98677940e-16 4.17956452e-16 4.35167184e-16 4.50306241e-16 4.63377790e-16 4.74393773e-16 4.83373602e-16 4.90343840e-16 4.95337855e-16 4.98395466e-16 4.99562574e-16 4.98890784e-16 4.96437010e-16 4.92263083e-16 4.86435349e-16 4.79024260e-16 4.70103969e-16 4.59751921e-16 4.48048448e-16 4.35076365e-16 4.20920570e-16 4.05667656e-16 3.89405519e-16 3.72222988e-16 3.54209454e-16 3.35454514e-16 3.16047629e-16 2.96077790e-16 2.75633202e-16 2.54800978e-16 2.33666855e-16 2.12314917e-16 1.90827337e-16 1.69284142e-16 1.47762985e-16 1.26338938e-16 1.05084306e-16 8.40684512e-17 6.33576407e-17 4.30149072e-17 2.30999293e-17 3.66892764e-18 -1.52254220e-17 -3.35340591e-17 -5.12115927e-17 -6.82163402e-17 -8.45103513e-17 -1.00059416e-16 -1.14833060e-16 -1.28804525e-16 -1.41950738e-16 -1.54252263e-16 -1.65693251e-16 -1.76261366e-16 -1.85947711e-16 -1.94746741e-16 -2.02656161e-16 -2.09676828e-16 -2.15812634e-16 -2.21070386e-16 -2.25459682e-16 -2.28992780e-16 -2.31684460e-16 -2.33551886e-16 -2.34614460e-16 -2.34893677e-16 -2.34412977e-16 -2.33197592e-16 -2.31274400e-16 -2.28671770e-16 -2.25419410e-16 -2.21548223e-16 -2.17090151e-16 -2.12078033e-16 -2.06545458e-16 -2.00526625e-16 -1.94056202e-16 -1.87169192e-16 -1.79900801e-16 -1.72286313e-16 -1.64360965e-16 -1.56159827e-16 -1.47717697e-16 -1.39068984e-16 -1.30247610e-16 -1.21286916e-16 -1.12219566e-16 -1.03077461e-16 -9.38916677e-17 -8.46923344e-17 -7.55086303e-17 -6.63686815e-17 -5.72995151e-17 -4.83270097e-17 -3.94758508e-17 -3.07694931e-17 -2.22301271e-17 -1.38786523e-17 -5.73465533e-18 2.18360651e-18 9.85921662e-18 1.72766056e-17 2.44215527e-17 3.12811831e-17 3.78439603e-17 4.40996746e-17 5.00394279e-17 5.56556138e-17 6.09418949e-17 6.58931771e-17 7.05055794e-17 7.47764023e-17 7.87040926e-17 8.22882065e-17 8.55293695e-17 8.84292353e-17 9.09904426e-17 9.32165698e-17 9.51120895e-17 9.66823209e-17 9.79333817e-17 9.88721391e-17 9.95061607e-17 9.98436644e-17 9.98934688e-17 9.96649432e-17 9.91679580e-17 9.84128352e-17 9.74102998e-17 9.61714312e-17 9.47076162e-17 9.30305022e-17 9.11519515e-17 8.90839973e-17 8.68388001e-17 8.44286060e-17 8.18657061e-17 7.91623977e-17 7.63309462e-17 7.33835500e-17 7.03323057e-17 6.71891754e-17 6.39659563e-17 6.06742514e-17 5.73254420e-17 5.39306623e-17 5.05007756e-17 4.70463522e-17 4.35776497e-17 4.01045939e-17 3.66367626e-17 3.31833706e-17 2.97532566e-17 2.63548715e-17 2.29962687e-17 1.96850961e-17 1.64285886e-17 1.32335641e-17 1.01064190e-17 7.05312612e-18 4.07923415e-18 1.18986774e-18 -1.61027061e-18 -4.31689772e-18 -6.92614567e-18 -9.43455666e-18 -1.18390769e-17 -1.41370495e-17 -1.63262066e-17 -1.84046604e-17 -2.03708935e-17 -2.22237490e-17 -2.39624194e-17 -2.55864350e-17 -2.70956518e-17 -2.84902395e-17 -2.97706682e-17 -3.09376951e-17 -3.19923516e-17 -3.29359289e-17 -3.37699642e-17 -3.44962272e-17 -3.51167051e-17 -3.56335889e-17 -3.60492594e-17 -3.63662725e-17 -3.65873457e-17 -3.67153437e-17 -3.67532652e-17 -3.67042288e-17 -3.65714599e-17 -3.63582777e-17 -3.60680824e-17 -3.57043424e-17 -3.52705827e-17 -3.47703726e-17 -3.42073146e-17 -3.35850334e-17 -3.29071649e-17 -3.21773465e-17 -3.13992069e-17 -3.05763572e-17 -2.97123818e-17 -2.88108296e-17 -2.78752070e-17 -2.69089692e-17 -2.59155143e-17 -2.48981759e-17 -2.38602173e-17 -2.28048258e-17 -2.17351076e-17 -2.06540829e-17 -1.95646814e-17 -1.84697390e-17 -1.73719938e-17 -1.62740830e-17 -1.51785408e-17 -1.40877957e-17 -1.30041688e-17 -1.19298723e-17 -1.08670083e-17 -9.81756816e-18 -8.78343188e-18 -7.76636810e-18 -6.76803417e-18 -5.78997670e-18 -4.83363222e-18 -3.90032822e-18 -2.99128438e-18 -2.10761405e-18 -1.25032591e-18 -4.20325905e-19 3.81580692e-19 1.15468705e-18 1.89838232e-18 2.61214914e-18 3.29556090e-18 3.94827895e-18 4.57004969e-18 5.16070157e-18 5.72014203e-18 6.24835432e-18 6.74539429e-18 7.21138718e-18 7.64652432e-18 8.05105981e-18 8.42530724e-18 8.76963633e-18 9.08446965e-18 9.37027927e-18 9.62758356e-18 9.85694387e-18 1.00589614e-17 1.02342738e-17 1.03835525e-17 1.05074993e-17 1.06068433e-17 1.06823384e-17 1.07347601e-17 1.07649026e-17 1.07735765e-17 1.07616060e-17 1.07298263e-17 1.06790812e-17 1.06102206e-17 1.05240987e-17 1.04215713e-17 1.03034941e-17 1.01707204e-17 1.00240996e-17 9.86447499e-18 9.69268254e-18 9.50954893e-18 9.31589022e-18 9.11251042e-18 8.90020019e-18
3.56623735e-18 3.52457759e-18 3.48256148e-18 3.44021285e-18 3.39755543e-18 3.35461294e-18 3.31140896e-18 3.26796699e-18 3.22431041e-18 3.18046242e-18 3.13644607e-18 3.09228421e-18 3.04799950e-18 3.00361437e-18 2.95915098e-18 2.91463127e-18 2.87007687e-18 2.82550915e-18 2.78094914e-18 2.73641757e-18 2.69193483e-18 2.64752094e-18 2.60319559e-18 2.55897807e-18 2.51488728e-18 2.47094175e-18 2.42715957e-18 2.38355843e-18 2.34015558e-18 2.29696785e-18 2.25401161e-18 2.21130281e-18 2.16885689e-18 2.12668888e-18 2.08481332e-18 2.04324426e-18 2.00199532e-18 1.96107959e-18 1.92050970e-18 1.88029781e-18 1.84045557e-18 1.80099416e-18 1.76192426e-18 1.72325608e-18 1.68499932e-18 1.67488088e-18 1.88476294e-18 2.12032138e-18 2.38462742e-18 2.68111024e-18 3.01359749e-18 3.38636027e-18 3.80416297e-18 4.27231859e-18 4.79674999e-18 5.38405775e-18 6.04159537e-18 6.77755240e-18 7.60104653e-18 8.52222536e-18 9.55237896e-18 1.07040642e-17 1.19912421e-17 1.34294296e-17 1.50358666e-17 1.68297011e-17 1.88321922e-17 2.10669349e-17 2.35601067e-17 2.63407401e-17 2.94410218e-17 3.28966221e-17 3.67470566e-17 4.10360846e-17 4.58121454e-17 5.11288381e-17 5.70454476e-17 6.36275214e-17 7.09475013e-17 7.90854161e-17 8.81296389e-17 9.81777157e-17 1.09337271e-16 1.21726999e-16 1.35477742e-16 1.50733671e-16 1.67653568e-16 1.86412232e-16 2.07202000e-16 2.30234404e-16 2.55741979e-16 2.83980221e-16 3.15229712e-16 3.49798426e-16 3.88024234e-16 4.30277601e-16 4.76964523e-16 5.28529682e-16 5.85459870e-16 6.48287665e-16 7.17595410e-16 7.94019476e-16 8.78254867e-16 9.71060145e-16 1.07326273e-15 1.18576455e-15 1.30954816e-15 1.44568313e-15 1.59533307e-15 1.75976291e-15 1.94034676e-15 2.13857626e-15 2.35606934e-15 2.59457959e-15 2.85600612e-15 3.14240387e-15 3.45599458e-15 3.79917823e-15 4.17454493e-15 4.58488750e-15 5.03321435e-15 5.52276298e-15 6.05701381e-15 6.63970448e-15 7.27484443e-15 7.96672978e-15 8.71995834e-15 9.53944477e-15 1.04304357e-14 1.13985245e-14 1.24496661e-14 1.35901908e-14 1.48268180e-14 1.61666681e-14 1.76172741e-14 1.91865907e-14 2.08830027e-14 2.27153300e-14 2.46928301e-14 2.68251987e-14 2.91225644e-14 3.15954813e-14 3.42549153e-14 3.71122255e-14 4.01791389e-14 4.34677183e-14 4.69903220e-14 5.07595546e-14 5.47882078e-14 5.90891904e-14 6.36754461e-14 6.85598573e-14 7.37551357e-14 7.92736955e-14 8.51275102e-14 9.13279505e-14 9.78856023e-14 1.04810063e-13 1.12109714e-13 1.19791470e-13 1.27860505e-13 1.36319942e-13 1.45170526e-13 1.54410262e-13 1.64034021e-13 1.74033117e-13 1.84394857e-13 1.95102050e-13 2.06132497e-13 2.17458441e-13 2.29045994e-13 2.40854537e-13 2.52836099e-13 2.64934712e-13 2.77085756e-13 2.89215303e-13 3.01239447e-13 3.13063662e-13 3.24582174e-13 3.35677369e-13 3.46219260e-13 3.56065029e-13 3.65058658e-13 3.73030697e-13 3.79798174e-13 3.85164712e-13 3.88920870e-13 3.90844771e-13 3.90703069e-13 3.88252314e-13 3.83240788e-13 3.75410890e-13 3.64502153e-13 3.50254994e-13 3.32415286e-13 3.10739871e-13 2.85003101e-13 2.55004532e-13 2.20577823e-13 1.81600946e-13 1.38007686e-13 8.98004275e-14 3.70640898e-14 -2.00190295e-14 -8.11538868e-14 -1.45917390e-13 -2.13743970e-13 -2.83913117e-13 -3.55540217e-13 -4.27572340e-13 -4.98790817e-13 -5.67822549e-13 -6.33161934e-13 -6.93204946e-13 -7.46296224e-13 -7.90789020e-13 -8.25116432e-13 -8.47870731e-13 -8.57885897e-13 -8.54316967e-13 -8.36708919e-13 -8.05047723e-13 -7.59787182e-13 -7.01847252e-13 -6.32582424e-13 -5.53722042e-13 -4.67287564e-13 -3.75494208e-13 -2.80645766e-13 -1.85031385e-13 -9.08321034e-14 -4.29225321e-17 8.55860789e-14 1.64588451e-13 2.35800744e-13 2.98364848e-13 3.51716495e-13 3.95563413e-13 4.29856574e-13 4.54757542e-13 4.70604431e-13 4.77878371e-13 4.77171836e-13 4.69159676e-13 4.54573348e-13 4.34178486e-13 4.08755779e-13 3.79084971e-13 3.45931719e-13 3.10036994e-13 2.72108724e-13 2.32815370e-13 1.92781153e-13 1.52582672e-13 1.12746710e-13 7.37490118e-14 3.60138839e-14 -8.55324477e-17 -3.42264287e-14 -6.61350396e-14 -9.55849814e-14 -1.22395288e-13 -1.46428205e-13 -1.67586795e-13 -1.85812398e-13 -2.01081979e-13 -2.13405410e-13 -2.22822699e-13 -2.29401205e-13 -2.33232853e-13 -2.34431373e-13 -2.33129586e-13 -2.29476738e-13 -2.23635917e-13 -2.15781549e-13 -2.06096996e-13 -1.94772249e-13 -1.82001753e-13 -1.67982337e-13 -1.52911288e-13 -1.36984541e-13 -1.20395021e-13 -1.03331116e-13 -8.59752875e-14 -6.85028313e-14 -5.10807708e-14 -3.38668920e-14 -1.70089165e-14 -6.43807738e-16 1.51027926e-14 3.01170009e-14 4.42970075e-14 5.75532756e-14 6.98086299e-14 8.09982416e-14 9.10695144e-14 9.99818813e-14 1.07706515e-13 1.14225965e-13 1.19533719e-13 1.23633710e-13 1.26539760e-13 1.28274984e-13 1.28871145e-13 1.28367981e-13 1.26812505e-13 1.24258280e-13 1.20764689e-13 1.16396184e-13 1.11221550e-13 1.05313158e-13 9.87462355e-14 9.15981490e-14 8.39477037e-14 7.58744672e-14 6.74581199e-14 5.87778338e-14 4.99116858e-14 4.09361054e-14 3.19253608e-14 2.29510846e-14 1.40818403e-14 5.38273169e-15 -3.08494504e-15 -1.12640054e-14 -1.91016367e-14 -2.65496154e-14 -3.35644802e-14 -4.01076639e-14 -4.61455824e-14 -5.16496856e-14 -5.65964676e-14 -6.09674408e-14 -6.47490750e-14 -6.79327024e-14 -7.05143925e-14 -7.24947973e-14 -7.38789701e-14 -7.46761607e-14 -7.48995882e-14 -7.45661953e-14 -7.36963855e-14 -7.23137464e-14 -7.04447615e-14 -6.81185125e-14 -6.53663758e-14 -6.22217137e-14 -5.87195644e-14 -5.48963319e-14 -5.07894784e-14 -4.64372211e-14 -4.18782355e-14 -3.71513663e-14 -3.22953486e-14 -2.73485402e-14 -2.23486667e-14 -1.73325800e-14 -1.23360327e-14 -7.39346732e-15 -2.53782377e-15 2.19963724e-15 6.78949172e-15 1.12042922e-14 1.54186887e-14 1.94095308e-14 2.31559516e-14 2.66394326e-14 2.98438506e-14 3.27555065e-14 3.53631368e-14 3.76579082e-14 3.96333961e-14 4.12855475e-14 4.26126292e-14 4.36151626e-14 4.42958452e-14 4.46594607e-14 4.47127780e-14 4.44644406e-14 4.39248474e-14 4.31060258e-14 4.20214982e-14 4.06861435e-14 3.91160547e-14 3.73283919e-14 3.53412352e-14 3.31734347e-14 3.08444621e-14 2.83742620e-14 2.57831058e-14 2.30914480e-14 2.03197866e-14 1.74885271e-14 1.46178526e-14 1.17275988e-14 8.83713595e-15 5.96525765e-15 3.13007679e-15 3.48929682e-16 -2.36171183e-15 -4.98631976e-15 -7.51038063e-15 -9.92045735e-15 -1.22042421e-14 -1.43506002e-14 -1.63496053e-14 -1.81925653e-14 -1.98720396e-14 -2.13818485e-14 -2.27170731e-14 -2.38740479e-14 -2.48503458e-14 -2.56447555e-14 -2.62572514e-14 -2.66889580e-14 -2.69421076e-14 -2.70199920e-14 -2.69269098e-14 -2.66681088e-14 -2.62497238e-14 -2.56787116e-14 -2.49627824e-14 -2.41103286e-14 -2.31303518e-14 -2.20323887e-14 -2.08264350e-14 -1.95228698e-14 -1.81323796e-14 -1.66658827e-14 -1.51344546e-14 -1.35492553e-14 -1.19214574e-14 -1.02621769e-14 -8.58240697e-15 -6.89295354e-15 -5.20437493e-15 -3.52692442e-15 -1.87049666e-15 -2.44577899e-16 1.34179970e-15 2.88009964e-15 4.36231819e-15 5.78101725e-15 7.12935266e-15 8.40109802e-15 9.59066409e-15 1.06931136e-14 1.17041719e-14 1.26202328e-14 1.34383610e-14 1.41562892e-14 1.47724127e-14 1.52857789e-14 1.56960744e-14 1.60036070e-14 1.62092869e-14 1.63146022e-14 1.63215942e-14 1.62328282e-14 1.60513633e-14 1.57807194e-14 1.54248434e-14 1.49880728e-14 1.44750989e-14 1.38909289e-14 1.32408468e-14 1.25303746e-14 1.17652329e-14 1.09513012e-14 1.00945794e-14 9.20114887e-15 8.27713449e-15 7.32866802e-15 6.36185198e-15 5.38272515e-15 4.39722933e-15 3.41117780e-15 2.43022537e-15 1.45984041e-15 5.05278672e-16 -4.28440776e-16 -1.33655750e-15 -2.21458955e-15 -3.05835101e-15 -3.86396739e-15 -4.62788871e-15 -5.34690032e-15 -6.01813147e-15 -6.63906163e-15 -7.20752468e-15 -7.72171082e-15 -8.18016652e-15 -8.58179232e-15 -8.92583879e-15 -9.21190053e-15 -9.43990845e-15 -9.61012034e-15 -9.72310995e-15 -9.77975447e-15 -9.78122087e-15 -9.72895083e-15 -9.62464472e-15 -9.47024452e-15 -9.26791599e-15 -9.02003003e-15 -8.72914353e-15 -8.39797971e-15 -8.02940822e-15 -7.62642488e-15 -7.19213150e-15 -6.72971557e-15 -6.24243026e-15 -5.73357445e-15 -5.20647336e-15 -4.66445942e-15 -4.11085381e-15 -3.54894857e-15 -2.98198943e-15 -2.41315941e-15 -1.84556328e-15 -1.28221296e-15 -7.26013767e-16 -1.79751781e-16 3.53917806e-16 8.72481258e-16 1.37357577e-15 1.85499784e-15 2.31471047e-15 2.75084933e-15 3.16172769e-15 3.54584034e-15 3.90186632e-15 4.22867063e-15 4.52530486e-15 4.79100678e-15 5.02519897e-15 5.22748650e-15 5.39765365e-15 5.53565982e-15 5.64163463e-15 5.71587220e-15 5.75882482e-15 5.77109589e-15 5.75343230e-15 5.70671630e-15 5.63195687e-15 5.53028070e-15 5.40292283e-15 5.25121698e-15 5.07658570e-15 4.88053029e-15 4.66462069e-15 4.43048527e-15 4.17980064e-15 3.91428152e-15 3.63567073e-15 3.34572936e-15 3.04622709e-15 2.73893283e-15 2.42560561e-15 2.10798584e-15 1.78778688e-15 1.46668708e-15 1.14632220e-15 8.28278295e-16 5.14085108e-16 2.05209898e-16 -9.69481617e-17 -3.91063088e-16 -6.75886654e-16 -9.50252412e-16 -1.21307918e-15 -1.46337396e-15 -1.70023437e-15 -1.92285045e-15 -2.13050604e-15 -2.32257955e-15 -2.49854431e-15 -2.65796833e-15 -2.80051371e-15 -2.92593545e-15 -3.03407996e-15 -3.12488308e-15 -3.19836770e-15 -3.25464112e-15 -3.29389192e-15 -3.31638665e-15 -3.32246614e-15 -3.31254163e-15 -3.28709063e-15 -3.24665255e-15 -3.19182424e-15 -3.12325533e-15 -3.04164342e-15 -2.94772929e-15 -2.84229195e-15 -2.72614371e-15 -2.60012518e-15 -2.46510039e-15 -2.32195187e-15 -2.17157579e-15 -2.01487725e-15 -1.85276560e-15 -1.68614996e-15 -1.51593482e-15 -1.34301584e-15 -1.16827583e-15 -9.92580873e-16 -8.16776709e-16 -6.41685302e-16 -4.68101634e-16 -2.96790739e-16 -1.28484967e-16 3.61185021e-17 1.96359894e-16 3.51618832e-16 5.01316073e-16 6.44914988e-16 7.81922795e-16 9.11891544e-16 1.03441885e-15 1.14914841e-15 1.25577024e-15 1.35402071e-15 1.44368240e-15 1.52458365e-15 1.59659797e-15 1.65964329e-15 1.71368092e-15 1.75871441e-15 1.79478830e-15 1.82198655e-15 1.84043105e-15 1.85027982e-15 1.85172519e-15 1.84499189e-15 1.83033498e-15 1.80803777e-15 1.77840967e-15 1.74178395e-15 1.69851550e-15 1.64897853e-15 1.59356430e-15 1.53267881e-15 1.46674050e-15 1.39617800e-15 1.32142784e-15 1.24293228e-15 1.16113712e-15 1.07648962e-15 9.89436408e-16 9.00421548e-16 8.09884604e-16 7.18258840e-16 6.25969483e-16 5.33432087e-16 4.41050990e-16 3.49217879e-16 2.58310449e-16 1.68691179e-16 8.07062108e-17 -5.31566132e-18 -8.90638899e-17 -1.70246963e-16 -2.48593080e-16 -3.23850721e-16 -3.95789105e-16 -4.64198541e-16 -5.28890676e-16 -5.89698638e-16 -6.46477081e-16 -6.99102137e-16 -7.47471265e-16 -7.91503027e-16 -8.31136761e-16 -8.66332192e-16 -8.97068952e-16 -9.23346040e-16 -9.45181206e-16 -9.62610286e-16 -9.75686468e-16 -9.84479516e-16 -9.89074948e-16 -9.89573166e-16 -9.86088560e-16 -9.78748578e-16 -9.67692772e-16 -9.53071819e-16 -9.35046538e-16 -9.13786885e-16 -8.89470952e-16 -8.62283959e-16 -8.32417254e-16 -8.00067318e-16 -7.65434783e-16 -7.28723465e-16 -6.90139416e-16 -6.49890001e-16 -6.08182998e-16 -5.65225729e-16 -5.21224220e-16 -4.76382397e-16 -4.30901317e-16 -3.84978441e-16 -3.38806939e-16 -2.92575041e-16 -2.46465437e-16 -2.00654707e-16 -1.55312808e-16 -1.10602596e-16 -6.66794069e-17 -2.36906658e-17 1.82244433e-17 5.89352701e-17 9.83199434e-17 1.36265572e-16 1.72668402e-16 2.07433934e-16 2.40476992e-16 2.71721761e-16 3.01101775e-16 3.28559879e-16 3.54048144e-16 3.77527755e-16 3.98968862e-16 4.18350402e-16 4.35659891e-16 4.50893190e-16 4.64054245e-16 4.75154802e-16 4.84214104e-16 4.91258567e-16 4.96321438e-16 4.99442439e-16 5.00667399e-16 5.00047870e-16 4.97640741e-16 4.93507838e-16 4.87715521e-16 4.80334281e-16 4.71438324e-16 4.61105173e-16 4.49415252e-16 4.36451484e-16 4.22298897e-16 4.07044220e-16 3.90775508e-16 3.73581755e-16 3.55552532e-16 3.36777627e-16 3.17346699e-16 2.97348948e-16 2.76872795e-16 2.56005576e-16 2.34833255e-16 2.13440146e-16 1.91908661e-16 1.70319062e-16 1.48749242e-16 1.27274512e-16 1.05967416e-16 8.48975554e-17 6.41314312e-17 4.37323094e-17 2.37600975e-17 4.27124089e-18 -1.46813653e-17 -3.30484465e-17 -5.07844044e-17 -6.78473557e-17 -8.41991564e-17 -9.98054112e-17 -1.14635468e-16 -1.28662400e-16 -1.41862972e-16 -1.54217601e-16 -1.65710292e-16 -1.76328580e-16 -1.86063444e-16 -1.94909225e-16 -2.02863527e-16 -2.09927114e-16 -2.16103793e-16 -2.21400298e-16 -2.25826164e-16 -2.29393595e-16 -2.32117326e-16 -2.34014484e-16 -2.35104446e-16 -2.35408690e-16 -2.34950644e-16 -2.33755543e-16 -2.31850271e-16 -2.29263210e-16 -2.26024094e-16 -2.22163853e-16 -2.17714467e-16 -2.12708816e-16 -2.07180539e-16 -2.01163888e-16 -1.94693590e-16 -1.87804714e-16 -1.80532535e-16 -1.72912407e-16 -1.64979645e-16 -1.56769399e-16 -1.48316549e-16 -1.39655588e-16 -1.30820528e-16 -1.21844796e-16 -1.12761146e-16 -1.03601574e-16 -9.43972344e-17 -8.51783702e-17 -7.59742425e-17 -6.68130695e-17 -5.77219698e-17 -4.87269128e-17 -3.98526735e-17 -3.11227949e-17 -2.25595540e-17 -1.41839352e-17 -6.01560777e-18 1.92709050e-18 9.62716497e-18 1.70689708e-17 2.42382146e-17 3.11219516e-17 3.77085786e-17 4.39878223e-17 4.99507239e-17 5.55896198e-17 6.08981190e-17 6.58710765e-17 7.05045646e-17 7.47958401e-17 7.87433097e-17 8.23464928e-17 8.56059819e-17 8.85234009e-17 9.11013619e-17 9.33434207e-17 9.52540300e-17 9.68384925e-17 9.81029127e-17 9.90541476e-17 9.96997576e-17 1.00047957e-16 1.00107561e-16 9.98879432e-17 9.93989759e-17 9.86509881e-17 9.76547136e-17 9.64212432e-17 9.49619768e-17 9.32885771e-17 9.14129239e-17 8.93470692e-17 8.71031945e-17 8.46935680e-17 8.21305045e-17 7.94263262e-17 7.65933248e-17 7.36437257e-17 7.05896535e-17 6.74430995e-17 6.42158903e-17 6.09196590e-17 5.75658175e-17 5.41655309e-17 5.07296937e-17 4.72689076e-17 4.37934614e-17 4.03133123e-17 3.68380692e-17 3.33769779e-17 2.99389076e-17 2.65323395e-17 2.31653568e-17 1.98456364e-17 1.65804421e-17 1.33766195e-17 1.02405924e-17 7.17836015e-18 4.19549697e-18 1.29715238e-18 -1.51194722e-18 -4.22749566e-18 -6.84560297e-18 -9.36279033e-18 -1.17759839e-17 -1.40825078e-17 -1.62800762e-17 -1.83667842e-17 -2.03410988e-17 -2.22018482e-17 -2.39482110e-17 -2.55797049e-17 -2.70961743e-17 -2.84977782e-17 -2.97849771e-17 -3.09585199e-17 -3.20194301e-17 -3.29689924e-17 -3.38087386e-17 -3.45404334e-17 -3.51660604e-17 -3.56878078e-17 -3.61080542e-17 -3.64293544e-17 -3.66544255e-17 -3.67861326e-17 -3.68274755e-17 -3.67815745e-17 -3.66516577e-17 -3.64410474e-17 -3.61531474e-17 -3.57914305e-17 -3.53594265e-17 -3.48607101e-17 -3.42988896e-17 -3.36775959e-17 -3.30004716e-17 -3.22711609e-17 -3.14933002e-17 -3.06705079e-17 -2.98063763e-17 -2.89044627e-17 -2.79682815e-17 -2.70012966e-17 -2.60069147e-17 -2.49884780e-17 -2.39492588e-17 -2.28924533e-17 -2.18211766e-17 -2.07384577e-17 -1.96472354e-17 -1.85503544e-17 -1.74505615e-17 -1.63505029e-17 -1.52527213e-17 -1.41596538e-17 -1.30736298e-17 -1.19968698e-17 -1.09314840e-17 -9.87947155e-18 -8.84272027e-18 -7.82300627e-18 -6.82199419e-18 -5.84123771e-18 -4.88218020e-18 -3.94615575e-18 -3.03439038e-18 -2.14800355e-18 -1.28800978e-18 -4.55320614e-19 3.49253370e-19 1.12500027e-18 1.87130447e-18 2.58764407e-18 3.27358819e-18 3.92879420e-18 4.55300479e-18 5.14604494e-18 5.70781887e-18 6.23830688e-18 6.73756216e-18 7.20570747e-18 7.64293196e-18 8.04948777e-18 8.42568674e-18 8.77189709e-18 9.08854012e-18 9.37608683e-18 9.63505473e-18 9.86600451e-18 1.00695369e-17 1.02462893e-17 1.03969331e-17 1.05221700e-17 1.06227295e-17 1.06993658e-17 1.07528549e-17 1.07839918e-17 1.07935880e-17 1.07824684e-17 1.07514694e-17 1.07014359e-17 1.06332192e-17 1.05476748e-17 1.04456599e-17 1.03280318e-17 1.01956454e-17 1.00493516e-17 9.88999578e-18 9.71841543e-18 9.53543912e-18 9.34188479e-18 9.13855836e-18 8.92625243e-18
3.56260854e-18 3.52083716e-18 3.47871661e-18 3.43627061e-18 3.39352280e-18 3.35049678e-18 3.30721603e-18 3.26370392e-18 3.21998369e-18 3.17607843e-18 3.13201105e-18 3.08780427e-18 3.04348060e-18 2.99906232e-18 2.95457145e-18 2.91002978e-18 2.86545879e-18 2.82087969e-18 2.77631335e-18 2.73178035e-18 2.68730090e-18 2.64289489e-18 2.59858182e-18 2.55438082e-18 2.51031065e-18 2.46638964e-18 2.42263575e-18 2.37906649e-18 2.33569895e-18 2.29254980e-18 2.24963525e-18 2.20697107e-18 2.16457258e-18 2.12245462e-18 2.08063159e-18 2.03911739e-18 1.99792547e-18 1.95706878e-18 1.91655982e-18 1.87641059e-18 1.83663260e-18 1.79723688e-18 1.75823399e-18 1.71963400e-18 1.68144649e-18 1.67133988e-18 1.88077084e-18 2.11582333e-18 2.37956227e-18 2.67540987e-18 3.00718603e-18 3.37915332e-18 3.79606670e-18 4.26322872e-18 4.78655075e-18 5.37262068e-18 6.02877803e-18 6.76319695e-18 7.58497823e-18 8.50425086e-18 9.53228448e-18 1.06816136e-17 1.19661746e-17 1.34014575e-17 1.50046731e-17 1.67949368e-17 1.87934729e-17 2.10238379e-17 2.35121678e-17 2.62874495e-17 2.93818205e-17 3.28308972e-17 3.66741374e-17 4.09552371e-17 4.57225676e-17 5.10296542e-17 5.69357024e-17 6.35061739e-17 7.08134185e-17 7.89373661e-17 8.79662835e-17 9.79976030e-17 1.09138828e-16 1.21508523e-16 1.35237392e-16 1.50469459e-16 1.67363354e-16 1.86093709e-16 2.06852689e-16 2.29851645e-16 2.55322922e-16 2.83521817e-16 3.14728705e-16 3.49251350e-16 3.87427398e-16 4.29627093e-16 4.76256199e-16 5.27759167e-16 5.84622556e-16 6.47378715e-16 7.16609759e-16 7.92951843e-16 8.77099763e-16 9.69811892e-16 1.07191548e-15 1.18431232e-15 1.30798484e-15 1.44400258e-15 1.59352910e-15 1.75782939e-15 1.93827769e-15 2.13636583e-15 2.35371204e-15 2.59207035e-15 2.85334039e-15 3.13957783e-15 3.45300527e-15 3.79602377e-15 4.17122476e-15 4.58140259e-15 5.02956754e-15 5.51895926e-15 6.05306072e-15 6.63561248e-15 7.27062739e-15 7.96240543e-15 8.71554887e-15 9.53497742e-15 1.04259434e-14 1.13940467e-14 1.24452496e-14 1.35858905e-14 1.48226979e-14 1.61628025e-14 1.76137485e-14 1.91835035e-14 2.08804660e-14 2.27134712e-14 2.46917939e-14 2.68251480e-14 2.91236828e-14 3.15979745e-14 3.42590134e-14 3.71181848e-14 4.01872445e-14 4.34782861e-14 4.70037015e-14 5.07761311e-14 5.48084052e-14 5.91134739e-14 6.37043248e-14 6.85938873e-14 7.37949224e-14 7.93198969e-14 8.51808393e-14 9.13891782e-14 9.79555597e-14 1.04889644e-13 1.12199876e-13 1.19893240e-13 1.27974974e-13 1.36448272e-13 1.45313950e-13 1.54570079e-13 1.64211599e-13 1.74229892e-13 1.84612326e-13 1.95341772e-13 2.06396083e-13 2.17747551e-13 2.29362326e-13 2.41199819e-13 2.53212075e-13 2.65343127e-13 2.77528342e-13 2.89693757e-13 3.01755411e-13 3.13618696e-13 3.25177727e-13 3.36314748e-13 3.46899595e-13 3.56789233e-13 3.65827384e-13 3.73844289e-13 3.80656619e-13 3.86067584e-13 3.89867268e-13 3.91833262e-13 3.91731620e-13 3.89318223e-13 3.84340617e-13 3.76540392e-13 3.65656206e-13 3.51427529e-13 3.33599227e-13 3.11927076e-13 2.86184318e-13 2.56169360e-13 2.21714702e-13 1.82697157e-13 1.39049386e-13 9.07727193e-14 3.79511240e-14 -1.92338973e-14 -8.04878880e-14 -1.45388074e-13 -2.13368870e-13 -2.83709340e-13 -3.55523972e-13 -4.27758392e-13 -4.99191881e-13 -5.68448643e-13 -6.34019708e-13 -6.94297020e-13 -7.47620578e-13 -7.92338471e-13 -8.26878259e-13 -8.49826494e-13 -8.60011483e-13 -8.56582912e-13 -8.39081006e-13 -8.07487855e-13 -7.62254486e-13 -7.04299373e-13 -6.34976919e-13 -5.56017794e-13 -4.69446123e-13 -3.77480988e-13 -2.82431012e-13 -1.86590901e-13 -9.21476808e-14 -1.10251361e-15 8.47884493e-14 1.64052984e-13 2.35522336e-13 2.98333680e-13 3.51918698e-13 3.95981777e-13 4.30471248e-13 4.55546717e-13 4.71544979e-13 4.78946427e-13 4.78343316e-13 4.70410729e-13 4.55880740e-13 4.35519925e-13 4.10110175e-13 3.80432642e-13 3.47254549e-13 3.11318547e-13 2.73334318e-13 2.33972118e-13 1.93857971e-13 1.53570268e-13 1.13637546e-13 7.45372523e-14 3.66953249e-14 4.86456880e-16 -3.37650823e-14 -6.57841654e-14 -9.53431511e-14 -1.22259924e-13 -1.46395693e-13 -1.67652595e-13 -1.85971157e-13 -2.01327646e-13 -2.13731343e-13 -2.23221774e-13 -2.29865920e-13 -2.33755426e-13 -2.35003841e-13 -2.33743893e-13 -2.30124821e-13 -2.24309785e-13 -2.16473358e-13 -2.06799111e-13 -1.95477312e-13 -1.82702732e-13 -1.68672578e-13 -1.53584552e-13 -1.37635044e-13 -1.21017462e-13 -1.03920698e-13 -8.65277379e-14 -6.90144125e-14 -5.15482864e-14 -3.42876889e-14 -1.73808812e-14 -9.65358604e-16 1.48327172e-14 2.98989585e-14 4.41310704e-14 5.74390534e-14 6.97452945e-14 8.09845543e-14 9.11038556e-14 1.00062282e-13 1.07830688e-13 1.14391339e-13 1.19737474e-13 1.23872810e-13 1.26810989e-13 1.28574979e-13 1.29196432e-13 1.28715006e-13 1.27177669e-13 1.24637969e-13 1.21155303e-13 1.16794167e-13 1.11623417e-13 1.05715519e-13 9.91458187e-14 9.19918239e-14 8.43324987e-14 7.62475877e-14 6.78169627e-14 5.91200007e-14 5.02349942e-14 4.12385970e-14 3.22053083e-14 2.32069964e-14 1.43124627e-14 5.58705018e-15 -2.90770739e-15 -1.11143906e-14 -1.89799566e-14 -2.64559577e-14 -3.34987159e-14 -4.00694561e-14 -4.61343969e-14 -5.16648013e-14 -5.66369892e-14 -6.10323115e-14 -6.48370900e-14 -6.80425233e-14 -7.06445618e-14 -7.26437535e-14 -7.40450625e-14 -7.48576651e-14 -7.50947218e-14 -7.47731318e-14 -7.39132700e-14 -7.25387097e-14 -7.06759342e-14 -6.83540388e-14 -6.56044260e-14 -6.24604970e-14 -5.89573400e-14 -5.51314201e-14 -5.10202705e-14 -4.66621885e-14 -4.20959378e-14 -3.73604589e-14 -3.24945889e-14 -2.75367932e-14 -2.25249092e-14 -1.74959044e-14 -1.24856495e-14 -7.52870711e-15 -2.65813763e-15 2.09467750e-15 6.70019455e-15 1.11308480e-14 1.53611721e-14 1.93679041e-14 2.31300683e-14 2.66290421e-14 2.98486031e-14 3.27749583e-14 3.53967566e-14 3.77050834e-14 3.96934393e-14 4.13577038e-14 4.26960832e-14 4.37090459e-14 4.43992439e-14 4.47714230e-14 4.48323217e-14 4.45905607e-14 4.40565235e-14 4.32422294e-14 4.21611999e-14 4.08283200e-14 3.92596951e-14 3.74725044e-14 3.54848528e-14 3.33156212e-14 3.09843171e-14 2.85109260e-14 2.59157643e-14 2.32193359e-14 2.04421914e-14 1.76047924e-14 1.47273803e-14 1.18298517e-14 8.93163904e-15 6.05159965e-15 3.20791083e-15 4.17973673e-16 -2.30167528e-15 -4.93544384e-15 -7.46875524e-15 -9.88811035e-15 -1.21811409e-14 -1.43366540e-14 -1.63446670e-14 -1.81964342e-14 -1.98844646e-14 -2.14025305e-14 -2.27456689e-14 -2.39101734e-14 -2.48935797e-14 -2.56946429e-14 -2.63133079e-14 -2.67506735e-14 -2.70089501e-14 -2.70914118e-14 -2.70023434e-14 -2.67469829e-14 -2.63314591e-14 -2.57627266e-14 -2.50484970e-14 -2.41971679e-14 -2.32177495e-14 -2.21197903e-14 -2.09133009e-14 -1.96086782e-14 -1.82166293e-14 -1.67480956e-14 -1.52141782e-14 -1.36260642e-14 -1.19949557e-14 -1.03319996e-14 -8.64822129e-15 -6.95446014e-15 -5.26130873e-15 -3.57905529e-15 -1.91762982e-15 -2.86554100e-16 1.30510419e-15 2.84877330e-15 4.33641470e-15 5.76055613e-15 7.11432013e-15 8.39144803e-15 9.58631947e-15 1.06939675e-14 1.17100890e-14 1.26310513e-14 1.34538940e-14 1.41763267e-14 1.47967236e-14 1.53141127e-14 1.57281633e-14 1.60391683e-14 1.62480246e-14 1.63562095e-14 1.63657555e-14 1.62792211e-14 1.60996608e-14 1.58305922e-14 1.54759614e-14 1.50401074e-14 1.45277249e-14 1.39438261e-14 1.32937019e-14 1.25828830e-14 1.18170997e-14 1.10022434e-14 1.01443265e-14 9.24944439e-15 8.32373728e-15 7.37335293e-15 6.40441085e-15 5.42296752e-15 4.43498303e-15 3.44628946e-15 2.46256079e-15 1.48928475e-15 5.31736611e-16 -4.05045029e-16 -1.31628033e-15 -2.19746815e-15 -3.04440370e-15 -3.85319403e-15 -4.62027123e-15 -5.34240329e-15 -6.01670281e-15 -6.64063337e-15 -7.21201374e-15 -7.72901995e-15 -8.19018521e-15 -8.59439780e-15 -8.94089708e-15 -9.22926746e-15 -9.45943078e-15 -9.63163687e-15 -9.74645263e-15 -9.80474955e-15 -9.80768998e-15 -9.75671216e-15 -9.65351408e-15 -9.50003646e-15 -9.29844484e-15 -9.05111095e-15 -8.76059348e-15 -8.42961847e-15 -8.06105925e-15 -7.65791620e-15 -7.22329652e-15 -6.76039387e-15 -6.27246824e-15 -5.76282605e-15 -5.23480062e-15 -4.69173299e-15 -4.13695345e-15 -3.57376353e-15 -3.00541878e-15 -2.43511234e-15 -1.86595931e-15 -1.30098206e-15 -7.43096463e-16 -1.95099192e-16 3.40344012e-16 8.60708949e-16 1.36362249e-15 1.84687099e-15 2.30840758e-15 2.74635831e-15 3.15902720e-15 3.54490012e-15 3.90264764e-15 4.23112669e-15 4.52938129e-15 4.79664215e-15 5.03232528e-15 5.23602973e-15 5.40753433e-15 5.54679360e-15 5.65393284e-15 5.72924248e-15 5.77317165e-15 5.78632121e-15 5.76943610e-15 5.72339717e-15 5.64921260e-15 5.54800880e-15 5.42102109e-15 5.26958401e-15 5.09512138e-15 4.89913631e-15 4.68320098e-15 4.44894642e-15 4.19805233e-15 3.93223689e-15 3.65324672e-15 3.36284704e-15 3.06281195e-15 2.75491503e-15 2.44092021e-15 2.12257299e-15 1.80159197e-15 1.47966090e-15 1.15842101e-15 8.39463918e-16 5.24324933e-16 2.14476916e-16 -8.86753901e-17 -3.83800478e-16 -6.69644673e-16 -9.45036184e-16 -1.20888860e-15 -1.46020387e-15 -1.69807468e-15 -1.92168637e-15 -2.13031826e-15 -2.32334450e-15 -2.50023434e-15 -2.66055202e-15 -2.80395608e-15 -2.93019828e-15 -3.03912205e-15 -3.13066052e-15 -3.20483420e-15 -3.26174828e-15 -3.30158952e-15 -3.32462297e-15 -3.33118824e-15 -3.32169566e-15 -3.29662208e-15 -3.25650658e-15 -3.20194594e-15 -3.13358996e-15 -3.05213672e-15 -2.95832769e-15 -2.85294281e-15 -2.73679557e-15 -2.61072797e-15 -2.47560561e-15 -2.33231279e-15 -2.18174763e-15 -2.02481733e-15 -1.86243348e-15 -1.69550758e-15 -1.52494661e-15 -1.35164881e-15 -1.17649965e-15 -1.00036796e-15 -8.24102250e-16 -6.48527320e-16 -4.74440993e-16 -3.02611155e-16 -1.33773005e-16 3.13734488e-17 1.92165635e-16 3.47980425e-16 4.98235878e-16 6.42392734e-16 7.79955659e-16 9.10474238e-16 1.03354372e-15 1.14880552e-15 1.25594751e-15 1.35470403e-15 1.44485573e-15 1.52622918e-15 1.59869625e-15 1.66217333e-15 1.71662036e-15 1.76203969e-15 1.79847474e-15 1.82600855e-15 1.84476218e-15 1.85489302e-15 1.85659287e-15 1.85008609e-15 1.83562750e-15 1.81350031e-15 1.78401396e-15 1.74750186e-15 1.70431917e-15 1.65484051e-15 1.59945763e-15 1.53857714e-15 1.47261819e-15 1.40201020e-15 1.32719060e-15 1.24860260e-15 1.16669306e-15 1.08191033e-15 9.94702215e-16 9.05513989e-16 8.14786483e-16 7.22954262e-16 6.30443886e-16 5.37672263e-16 4.45045108e-16 3.52955489e-16 2.61782494e-16 1.71889989e-16 8.36254943e-17 -2.68083026e-18 -8.67170905e-17 -1.68190452e-16 -2.46827823e-16 -3.22376426e-16 -3.94604260e-16 -4.63300458e-16 -5.28275537e-16 -5.89361545e-16 -6.46412111e-16 -6.99302395e-16 -7.47928945e-16 -7.92209468e-16 -8.32082516e-16 -8.67507086e-16 -8.98462148e-16 -9.24946106e-16 -9.46976180e-16 -9.64587740e-16 -9.77833578e-16 -9.86783124e-16 -9.91521629e-16 -9.92149291e-16 -9.88780360e-16 -9.81542204e-16 -9.70574354e-16 -9.56027526e-16 -9.38062633e-16 -9.16849778e-16 -8.92567253e-16 -8.65400525e-16 -8.35541237e-16 -8.03186208e-16 -7.68536447e-16 -7.31796187e-16 -6.93171932e-16 -6.52871529e-16 -6.11103270e-16 -5.68075014e-16 -5.23993348e-16 -4.79062778e-16 -4.33484961e-16 -3.87457966e-16 -3.41175585e-16 -2.94826681e-16 -2.48594576e-16 -2.02656489e-16 -1.57183013e-16 -1.12337639e-16 -6.82763315e-17 -2.51471367e-17 1.69101504e-17 5.77642803e-17 9.72927968e-17 1.35382240e-16 1.71928305e-16 2.06835959e-16 2.40019517e-16 2.71402674e-16 3.00918499e-16 3.28509396e-16 3.54127022e-16 3.77732170e-16 3.99294630e-16 4.18793002e-16 4.36214497e-16 4.51554697e-16 4.64817296e-16 4.76013818e-16 4.85163313e-16 4.92292030e-16 4.97433078e-16 5.00626070e-16 5.01916748e-16 5.01356610e-16 4.99002511e-16 4.94916270e-16 4.89164267e-16 4.81817030e-16 4.72948831e-16 4.62637276e-16 4.50962893e-16 4.38008731e-16 4.23859957e-16 4.08603462e-16 3.92327474e-16 3.75121177e-16 3.57074344e-16 3.38276978e-16 3.18818964e-16 2.98789739e-16 2.78277967e-16 2.57371235e-16 2.36155764e-16 2.14716134e-16 1.93135019e-16 1.71492953e-16 1.49868098e-16 1.28336037e-16 1.06969586e-16 8.58386124e-17 6.50098871e-17 4.45469387e-17 2.45099343e-17 4.95557366e-18 -1.40629992e-17 -3.24962675e-17 -5.02983973e-17 -6.74272781e-17 -8.38445463e-17 -9.95155961e-17 -1.14409574e-16 -1.28499362e-16 -1.41761543e-16 -1.54176362e-16 -1.65727664e-16 -1.76402832e-16 -1.86192709e-16 -1.95091506e-16 -2.03096711e-16 -2.10208980e-16 -2.16432027e-16 -2.21772503e-16 -2.26239870e-16 -2.29846268e-16 -2.32606384e-16 -2.34537303e-16 -2.35658372e-16 -2.35991048e-16 -2.35558750e-16 -2.34386711e-16 -2.32501822e-16 -2.29932484e-16 -2.26708455e-16 -2.22860698e-16 -2.18421234e-16 -2.13422992e-16 -2.07899665e-16 -2.01885565e-16 -1.95415489e-16 -1.88524576e-16 -1.81248178e-16 -1.73621734e-16 -1.65680643e-16 -1.57460147e-16 -1.48995217e-16 -1.40320445e-16 -1.31469939e-16 -1.22477227e-16 -1.13375167e-16 -1.04195857e-16 -9.49705548e-17 -8.57296093e-17 -7.65023857e-17 -6.73172065e-17 -5.82012942e-17 -4.91807207e-17 -4.02803629e-17 -3.15238633e-17 -2.29335973e-17 -1.45306453e-17 -6.33477034e-18 1.63559859e-18 9.36337839e-18 1.68328387e-17 2.40296036e-17 3.09406493e-17 3.75542968e-17 4.38602004e-17 4.98493328e-17 5.55139654e-17 6.08476462e-17 6.58451728e-17 7.05025641e-17 7.48170274e-17 7.87869240e-17 8.24117314e-17 8.56920045e-17 8.86293333e-17 9.12263001e-17 9.34864343e-17 9.54141663e-17 9.70147800e-17 9.82943647e-17 9.92597659e-17 9.99185357e-17 1.00278883e-16 1.00349623e-16 1.00140128e-16 9.96602773e-17 9.89204058e-17 9.79312574e-17 9.67039354e-17 9.52498549e-17 9.35806959e-17 9.17083574e-17 8.96449133e-17 8.74025682e-17 8.49936156e-17 8.24303970e-17 7.97252628e-17 7.68905343e-17 7.39384676e-17 7.08812191e-17 6.77308126e-17 6.44991083e-17 6.11977734e-17 5.78382544e-17 5.44317515e-17 5.09891943e-17 4.75212201e-17 4.40381531e-17 4.05499860e-17 3.70663629e-17 3.35965648e-17 3.01494954e-17 2.67336703e-17 2.33572063e-17 2.00278133e-17 1.67527877e-17 1.35390068e-17 1.03929252e-17 7.32057223e-18 4.32755128e-18 1.41903998e-18 -1.40020816e-18 -4.12586090e-18 -6.75400329e-18 -9.28113263e-18 -1.17041524e-17 -1.40203650e-17 -1.62274643e-17 -1.83235263e-17 -2.03069998e-17 -2.21766963e-17 -2.39317787e-17 -2.55717503e-17 -2.70964423e-17 -2.85060016e-17 -2.98008778e-17 -3.09818101e-17 -3.20498134e-17 -3.30061649e-17 -3.38523899e-17 -3.45902480e-17 -3.52217182e-17 -3.57489856e-17 -3.61744264e-17 -3.65005940e-17 -3.67302050e-17 -3.68661251e-17 -3.69113550e-17 -3.68690173e-17 -3.67423428e-17 -3.65346572e-17 -3.62493687e-17 -3.58899550e-17 -3.54599511e-17 -3.49629380e-17 -3.44025304e-17 -3.37823662e-17 -3.31060955e-17 -3.23773707e-17 -3.15998360e-17 -3.07771189e-17 -2.99128203e-17 -2.90105068e-17 -2.80737021e-17 -2.71058800e-17 -2.61104566e-17 -2.50907843e-17 -2.40501453e-17 -2.29917458e-17 -2.19187110e-17 -2.08340801e-17 -1.97408020e-17 -1.86417314e-17 -1.75396251e-17 -1.64371393e-17 -1.53368264e-17 -1.42411331e-17 -1.31523984e-17 -1.20728522e-17 -1.10046137e-17 -9.94969112e-18 -8.90998099e-18 -7.88726789e-18 -6.88322478e-18 -5.89941331e-18 -4.93728462e-18 -3.99818027e-18 -3.08333351e-18 -2.19387068e-18 -1.33081296e-18 -4.95078211e-19 3.12516945e-19 1.09125487e-18 1.84051452e-18 2.55976884e-18 3.24858214e-18 3.90660726e-18 4.53358264e-18 5.12932934e-18 5.69374794e-18 6.22681541e-18 6.72858184e-18 7.19916725e-18 7.63875825e-18 8.04760477e-18 8.42601667e-18 8.77436047e-18 9.09305599e-18 9.38257303e-18 9.64342811e-18 9.87618117e-18 1.00814324e-17 1.02598189e-17 1.04120119e-17 1.05387132e-17 1.06406526e-17 1.07185846e-17 1.07732860e-17 1.08055525e-17 1.08161964e-17 1.08060439e-17 1.07759323e-17 1.07267081e-17 1.06592238e-17 1.05743366e-17 1.04729053e-17 1.03557888e-17 1.02238440e-17 1.00779238e-17 9.91887514e-18 9.74753785e-18 9.56474248e-18 9.37130908e-18 9.16804574e-18 8.95574724e-18
3.55854416e-18 3.51664828e-18 3.47441127e-18 3.43185671e-18 3.38900814e-18 3.34588903e-18 3.30252272e-18 3.25893247e-18 3.21514136e-18 3.17117234e-18 3.12704817e-18 3.08279141e-18 3.03842442e-18 2.99396931e-18 2.94944796e-18 2.90488195e-18 2.86029262e-18 2.81570099e-18 2.77112777e-18 2.72659335e-18 2.68211777e-18 2.63772072e-18 2.59342154e-18 2.54923918e-18 2.50519220e-18 2.46129875e-18 2.41757661e-18 2.37404312e-18 2.33071517e-18 2.28760926e-18 2.24474141e-18 2.20212723e-18 2.15978184e-18 2.11771992e-18 2.07595569e-18 2.03450288e-18 1.99337477e-18 1.95258416e-18 1.91214336e-18 1.87206421e-18 1.83235808e-18 1.79303585e-18 1.75410791e-18 1.71558419e-18 1.67747411e-18 1.66738072e-18 1.87630733e-18 2.11079413e-18 2.37389900e-18 2.66903633e-18 3.00001742e-18 3.37109526e-18 3.78701424e-18 4.25306526e-18 4.77514682e-18 5.35983262e-18 6.01444652e-18 6.74714550e-18 7.56701138e-18 8.48415236e-18 9.50981522e-18 1.06565094e-17 1.19381438e-17 1.33701784e-17 1.49697910e-17 1.67560611e-17 1.87501736e-17 2.09756423e-17 2.34585563e-17 2.62278518e-17 2.93156109e-17 3.27573901e-17 3.65925820e-17 4.08648120e-17 4.56223751e-17 5.09187140e-17 5.68129453e-17 6.33704346e-17 7.06634286e-17 7.87717460e-17 8.77835348e-17 9.77960999e-17 1.08916809e-16 1.21264080e-16 1.34968463e-16 1.50173819e-16 1.67038602e-16 1.85737261e-16 2.06461767e-16 2.29423267e-16 2.54853893e-16 2.83008718e-16 3.14167887e-16 3.48638920e-16 3.86759220e-16 4.28898773e-16 4.75463087e-16 5.26896352e-16 5.83684862e-16 6.46360707e-16 7.15505746e-16 7.91755886e-16 8.75805688e-16 9.68413309e-16 1.07040580e-15 1.18268481e-15 1.30623262e-15 1.44211869e-15 1.59150657e-15 1.75566128e-15 1.93595720e-15 2.13388636e-15 2.35106734e-15 2.58925460e-15 2.85034838e-15 3.13640512e-15 3.44964840e-15 3.79248045e-15 4.16749415e-15 4.57748556e-15 5.02546701e-15 5.51468054e-15 6.04861193e-15 6.63100500e-15 7.26587634e-15 7.95753025e-15 8.71057392e-15 9.52993269e-15 1.04208652e-14 1.13889786e-14 1.24402432e-14 1.35810065e-14 1.48180072e-14 1.61583874e-14 1.76097038e-14 1.91799380e-14 2.08775041e-14 2.27112545e-14 2.46904827e-14 2.68249234e-14 2.91247486e-14 3.16005593e-14 3.42633727e-14 3.71246037e-14 4.01960398e-14 4.34898093e-14 4.70183411e-14 5.07943158e-14 5.48306067e-14 5.91402098e-14 6.37361619e-14 6.86314444e-14 7.38388739e-14 7.93709752e-14 8.52398387e-14 9.14569572e-14 9.80330442e-14 1.04977829e-13 1.12299831e-13 1.20006107e-13 1.28101971e-13 1.36590694e-13 1.45473170e-13 1.54747547e-13 1.64408841e-13 1.74448509e-13 1.84853990e-13 1.95608220e-13 2.06689115e-13 2.18069019e-13 2.29714126e-13 2.41583879e-13 2.53630343e-13 2.65797554e-13 2.78020865e-13 2.90226272e-13 3.02329754e-13 3.14236612e-13 3.25840839e-13 3.37024522e-13 3.47657300e-13 3.57595895e-13 3.66683740e-13 3.74750735e-13 3.81613151e-13 3.87073738e-13 3.90922054e-13 3.92935094e-13 3.92878244e-13 3.90506641e-13 3.85567009e-13 3.77800038e-13 3.66943406e-13 3.52735530e-13 3.34920152e-13 3.13251859e-13 2.87502651e-13 2.57469656e-13 2.22984077e-13 1.83921432e-13 1.40213129e-13 9.18593136e-14 3.89428913e-14 -1.83555275e-14 -7.97421464e-14 -1.44794551e-13 -2.12947142e-13 -2.83478520e-13 -3.55502174e-13 -4.27962125e-13 -4.99635377e-13 -5.69143130e-13 -6.34972665e-13 -6.95511435e-13 -7.49094266e-13 -7.94063491e-13 -8.28840493e-13 -8.52005438e-13 -8.62380304e-13 -8.59108799e-13 -8.41725838e-13 -8.10209166e-13 -7.65006705e-13 -7.07035257e-13 -6.37649112e-13 -5.58580405e-13 -4.71856222e-13 -3.79699939e-13 -2.84425563e-13 -1.88333986e-13 -9.36189154e-14 -2.28837736e-15 8.38947019e-14 1.63451656e-13 2.35207807e-13 2.98295065e-13 3.52140592e-13 3.96445033e-13 4.31153768e-13 4.56424212e-13 4.72591679e-13 4.80135732e-13 4.79648373e-13 4.71804938e-13 4.57338185e-13 4.37015730e-13 4.11620802e-13 3.81936120e-13 3.48730649e-13 3.12748911e-13 2.74702542e-13 2.35263796e-13 1.95060709e-13 1.54673670e-13 1.14633172e-13 7.54185599e-14 3.74575937e-14 1.12669800e-15 -3.32482275e-14 -6.53905347e-14 -9.50711778e-14 -1.22106758e-13 -1.46357325e-13 -1.67723982e-13 -1.86146348e-13 -2.01599906e-13 -2.14093278e-13 -2.23665449e-13 -2.30382976e-13 -2.34337191e-13 -2.35641438e-13 -2.34428338e-13 -2.30847121e-13 -2.25061027e-13 -2.17244787e-13 -2.07582209e-13 -1.96263865e-13 -1.83484889e-13 -1.69442907e-13 -1.54336085e-13 -1.38361320e-13 -1.21712554e-13 -1.04579246e-13 -8.71449625e-14 -6.95861317e-14 -5.20709221e-14 -3.47582683e-14 -1.77970337e-14 -1.32530709e-15 1.45301697e-14 2.96544461e-14 4.39446858e-14 5.73103725e-14 6.96734041e-14 8.09680829e-14 9.11410061e-14 1.00150866e-13 1.07968162e-13 1.14574843e-13 1.19963867e-13 1.24138711e-13 1.27112815e-13 1.28908983e-13 1.29558740e-13 1.29101657e-13 1.27584648e-13 1.25061244e-13 1.21590858e-13 1.17238034e-13 1.12071706e-13 1.06164445e-13 9.95917298e-14 9.24312235e-14 8.47620676e-14 7.66642033e-14 6.82177160e-14 5.95022109e-14 5.05962206e-14 4.15766489e-14 3.25182527e-14 2.34931627e-14 1.45704461e-14 5.81571251e-15 -2.70923926e-15 -1.09467277e-14 -1.88434529e-14 -2.63507170e-14 -3.34246000e-14 -4.00260949e-14 -4.61211995e-14 -5.16809685e-14 -5.66815266e-14 -6.11040444e-14 -6.49346783e-14 -6.81644774e-14 -7.07892588e-14 -7.28094539e-14 -7.42299274e-14 -7.50597726e-14 -7.53120844e-14 -7.50037131e-14 -7.41550011e-14 -7.27895057e-14 -7.09337095e-14 -6.86167223e-14 -6.58699758e-14 -6.27269138e-14 -5.92226803e-14 -5.53938080e-14 -5.12779092e-14 -4.69133703e-14 -4.23390532e-14 -3.75940051e-14 -3.27171766e-14 -2.77471529e-14 -2.27218963e-14 -1.76785030e-14 -1.26529755e-14 -7.68001015e-15 -2.79280193e-15 1.97713309e-15 6.60011753e-15 1.10484541e-14 1.52965479e-14 1.93210106e-14 2.31007453e-14 2.66170129e-14 2.98534799e-14 3.27962490e-14 3.54338709e-14 3.77573400e-14 3.97600735e-14 4.14378750e-14 4.27888835e-14 4.38135079e-14 4.45143492e-14 4.48961106e-14 4.49654965e-14 4.47311021e-14 4.42032934e-14 4.33940805e-14 4.23169837e-14 4.09868945e-14 3.94199320e-14 3.76332965e-14 3.56451206e-14 3.34743192e-14 3.11404396e-14 2.86635126e-14 2.60639051e-14 2.33621757e-14 2.05789339e-14 1.77347033e-14 1.48497908e-14 1.19441604e-14 9.03731426e-15 6.14818060e-15 3.29500862e-15 4.95271650e-16 -2.23442156e-15 -4.87840719e-15 -7.42203781e-15 -9.85174503e-15 -1.21550932e-14 -1.43208241e-14 -1.63388925e-14 -1.82004929e-14 -1.98980775e-14 -2.14253656e-14 -2.27773444e-14 -2.39502620e-14 -2.49416124e-14 -2.57501131e-14 -2.63756760e-14 -2.68193710e-14 -2.70833841e-14 -2.71709696e-14 -2.70863966e-14 -2.68348920e-14 -2.64225779e-14 -2.58564064e-14 -2.51440905e-14 -2.42940336e-14 -2.33152552e-14 -2.22173168e-14 -2.10102457e-14 -1.97044586e-14 -1.83106856e-14 -1.68398935e-14 -1.53032119e-14 -1.37118584e-14 -1.20770677e-14 -1.04100213e-14 -8.72178037e-15 -7.02322159e-15 -5.32497574e-15 -3.63737003e-15 -1.97037387e-15 -3.33548725e-16 1.26399814e-15 2.81365560e-15 4.30734628e-15 5.73755983e-15 7.09738159e-15 8.38051682e-15 9.58131045e-15 1.06947622e-14 1.17165375e-14 1.26429738e-14 1.34710828e-14 1.41985482e-14 1.48237204e-14 1.53456060e-14 1.57638549e-14 1.60787430e-14 1.62911526e-14 1.64025489e-14 1.64149542e-14 1.63309198e-14 1.61534948e-14 1.58861939e-14 1.55329627e-14 1.50981416e-14 1.45864289e-14 1.40028427e-14 1.33526813e-14 1.26414848e-14 1.18749948e-14 1.10591154e-14 1.01998733e-14 9.30337955e-15 8.37579111e-15 7.42327375e-15 6.45196586e-15 5.46794364e-15 4.47718760e-15 3.48555077e-15 2.49872848e-15 1.52223010e-15 5.61352667e-16 -3.78843451e-16 -1.29355675e-15 -2.17826467e-15 -3.02874134e-15 -3.84107322e-15 -4.61167236e-15 -5.33728738e-15 -6.01501226e-15 -6.64229283e-15 -7.21693100e-15 -7.73708693e-15 -8.20127903e-15 -8.60838187e-15 -8.95762223e-15 -9.24857317e-15 -9.48114635e-15 -9.65558269e-15 -9.77244139e-15 -9.83258756e-15 -9.83717839e-15 -9.78764819e-15 -9.68569230e-15 -9.53324999e-15 -9.33248651e-15 -9.08577449e-15 -8.79567463e-15 -8.46491602e-15 -8.09637610e-15 -7.69306033e-15 -7.25808188e-15 -6.79464124e-15 -6.30600606e-15 -5.79549110e-15 -5.26643868e-15 -4.72219949e-15 -4.16611392e-15 -3.60149409e-15 -3.03160652e-15 -2.45965560e-15 -1.88876796e-15 -1.32197762e-15 -7.62212251e-16 -2.12280319e-16 3.25140655e-16 8.47514793e-16 1.35245744e-15 1.83774364e-15 2.30131549e-15 2.74128830e-15 3.15595575e-15 3.54379376e-15 3.90346341e-15 4.23381266e-15 4.53387705e-15 4.80287935e-15 5.04022828e-15 5.24551614e-15 5.41851565e-15 5.55917588e-15 5.66761730e-15 5.74412615e-15 5.78914807e-15 5.80328106e-15 5.78726784e-15 5.74198772e-15 5.66844791e-15 5.56777454e-15 5.44120323e-15 5.29006936e-15 5.11579821e-15 4.91989487e-15 4.70393399e-15 4.46954958e-15 4.21842476e-15 3.95228155e-15 3.67287083e-15 3.38196239e-15 3.08133526e-15 2.77276822e-15 2.45803065e-15 2.13887373e-15 1.81702193e-15 1.49416498e-15 1.17195023e-15 8.51975480e-16 5.35782278e-16 2.24849722e-16 -7.94112279e-17 -3.75662902e-16 -6.62645545e-16 -9.39181397e-16 -1.20417822e-15 -1.45663229e-15 -1.69563082e-15 -1.92035389e-15 -2.13007577e-15 -2.32416582e-15 -2.50208878e-15 -2.66340463e-15 -2.80776798e-15 -2.93492692e-15 -3.04472155e-15 -3.13708199e-15 -3.21202608e-15 -3.26965662e-15 -3.31015836e-15 -3.33379465e-15 -3.34090374e-15 -3.33189492e-15 -3.30724432e-15 -3.26749062e-15 -3.21323050e-15 -3.14511397e-15 -3.06383961e-15 -2.97014967e-15 -2.86482514e-15 -2.74868078e-15 -2.62256014e-15 -2.48733058e-15 -2.34387836e-15 -2.19310377e-15 -2.03591635e-15 -1.87323019e-15 -1.70595943e-15 -1.53501381e-15 -1.36129448e-15 -1.18568986e-15 -1.00907183e-15 -8.32292013e-16 -6.56178351e-16 -4.81531843e-16 -3.09123559e-16 -1.39691873e-16 2.60600479e-17 1.87466512e-16 3.43901317e-16 4.94779511e-16 6.39558899e-16 7.77741295e-16 9.08873529e-16 1.03254820e-15 1.14840420e-15 1.25612698e-15 1.35544862e-15 1.44614761e-15 1.52804854e-15 1.60102143e-15 1.66498099e-15 1.71988561e-15 1.76573626e-15 1.80257514e-15 1.83048423e-15 1.84958372e-15 1.86003022e-15 1.86201499e-15 1.85576194e-15 1.84152562e-15 1.81958914e-15 1.79026194e-15 1.75387761e-15 1.71079161e-15 1.66137899e-15 1.60603205e-15 1.54515808e-15 1.47917701e-15 1.40851916e-15 1.33362293e-15 1.25493263e-15 1.17289625e-15 1.08796340e-15 1.00058316e-15 9.11202170e-16 8.20262671e-16 7.28200675e-16 6.35444228e-16 5.42411752e-16 4.49510492e-16 3.57135063e-16 2.65666102e-16 1.75469022e-16 8.68928838e-17 2.69370890e-19 -8.40881195e-17 -1.65885278e-16 -2.44847569e-16 -3.20720811e-16 -3.93271642e-16 -4.62287880e-16 -5.27578781e-16 -5.88975187e-16 -6.46329580e-16 -6.99516032e-16 -7.48430074e-16 -7.92988461e-16 -8.33128859e-16 -8.68809454e-16 -9.00008476e-16 -9.26723660e-16 -9.48971634e-16 -9.66787247e-16 -9.80222844e-16 -9.89347482e-16 -9.94246111e-16 -9.95018700e-16 -9.91779338e-16 -9.84655303e-16 -9.73786101e-16 -9.59322490e-16 -9.41425484e-16 -9.20265349e-16 -8.96020597e-16 -8.68876972e-16 -8.39026440e-16 -8.06666197e-16 -7.71997673e-16 -7.35225564e-16 -6.96556876e-16 -6.56199995e-16 -6.14363781e-16 -5.71256694e-16 -5.27085945e-16 -4.82056688e-16 -4.36371245e-16 -3.90228367e-16 -3.43822540e-16 -2.97343327e-16 -2.50974761e-16 -2.04894771e-16 -1.59274659e-16 -1.14278627e-16 -7.00633384e-17 -2.67775335e-17 1.54383102e-17 5.64522748e-17 9.61412509e-17 1.34391143e-16 1.71097031e-16 2.06163288e-16 2.39503659e-16 2.71041290e-16 3.00708734e-16 3.28447899e-16 3.54209978e-16 3.77955330e-16 3.99653339e-16 4.19282231e-16 4.36828873e-16 4.52288534e-16 4.65664629e-16 4.76968432e-16 4.86218775e-16 4.93441721e-16 4.98670226e-16 5.01943774e-16 5.03308017e-16 5.02814385e-16 5.00519699e-16 4.96485767e-16 4.90778989e-16 4.83469936e-16 4.74632952e-16 4.64345733e-16 4.52688925e-16 4.39745714e-16 4.25601424e-16 4.10343124e-16 3.94059236e-16 3.76839153e-16 3.58772876e-16 3.39950646e-16 3.20462600e-16 3.00398437e-16 2.79847093e-16 2.58896436e-16 2.37632973e-16 2.16141577e-16 1.94505220e-16 1.72804735e-16 1.51118586e-16 1.29522660e-16 1.08090072e-16 8.68909932e-17 6.59924902e-17 4.54583865e-17 2.53491387e-17 5.72173070e-18 -1.33704156e-17 -3.18775129e-17 -4.97534646e-17 -6.69559057e-17 -8.34462279e-17 -9.91895900e-17 -1.14154914e-16 -1.28314866e-16 -1.41645829e-16 -1.54127853e-16 -1.65744605e-16 -1.76483301e-16 -1.86334625e-16 -1.95292648e-16 -2.03354726e-16 -2.10521397e-16 -2.16796267e-16 -2.22185895e-16 -2.26699661e-16 -2.30349637e-16 -2.33150449e-16 -2.35119141e-16 -2.36275022e-16 -2.36639528e-16 -2.36236066e-16 -2.35089866e-16 -2.33227830e-16 -2.30678374e-16 -2.27471287e-16 -2.23637566e-16 -2.19209279e-16 -2.14219408e-16 -2.08701706e-16 -2.02690555e-16 -1.96220824e-16 -1.89327734e-16 -1.82046724e-16 -1.74413323e-16 -1.66463027e-16 -1.58231178e-16 -1.49752851e-16 -1.41062746e-16 -1.32195079e-16 -1.23183493e-16 -1.14060956e-16 -1.04859684e-16 -9.56110510e-17 -8.63455213e-17 -7.70925775e-17 -6.78806583e-17 -5.87371018e-17 -4.96880948e-17 -4.07586272e-17 -3.19724533e-17 -2.33520580e-17 -1.49186288e-17 -6.69203360e-18 1.30919687e-18 9.06788069e-18 1.65681919e-17 2.37956627e-17 3.07371807e-17 3.73809822e-17 4.37166409e-17 4.97350526e-17 5.54284164e-17 6.07902117e-17 6.58151721e-17 7.04992568e-17 7.48396177e-17 7.88345650e-17 8.24835299e-17 8.57870247e-17 8.87466017e-17 9.13648094e-17 9.36451480e-17 9.55920227e-17 9.72106963e-17 9.85072410e-17 9.94884892e-17 1.00161984e-16 1.00535928e-16 1.00619135e-16 1.00420978e-16 9.99513419e-17 9.92205690e-17 9.82394145e-17 9.70189955e-17 9.55707435e-17 9.39063579e-17 9.20377593e-17 8.99770454e-17 8.77364469e-17 8.53282853e-17 8.27649319e-17 8.00587684e-17 7.72221490e-17 7.42673640e-17 7.12066053e-17 6.80519330e-17 6.48152447e-17 6.15082454e-17 5.81424203e-17 5.47290086e-17 5.12789793e-17 4.78030092e-17 4.43114621e-17 4.08143703e-17 3.73214172e-17 3.38419227e-17 3.03848295e-17 2.69586912e-17 2.35716622e-17 2.02314895e-17 1.69455057e-17 1.37206233e-17 1.05633314e-17 7.47969307e-18 4.47534401e-18 1.55549330e-18 -1.27507525e-18 -4.01200027e-18 -6.65133891e-18 -9.18956180e-18 -1.16235470e-17 -1.39505729e-17 -1.61683103e-17 -1.82748140e-17 -2.02685125e-17 -2.21481985e-17 -2.39130175e-17 -2.55624565e-17 -2.70963321e-17 -2.85147775e-17 -2.98182303e-17 -3.10074185e-17 -3.20833476e-17 -3.30472864e-17 -3.39007529e-17 -3.46455005e-17 -3.52835038e-17 -3.58169438e-17 -3.62481942e-17 -3.65798068e-17 -3.68144976e-17 -3.69551326e-17 -3.70047141e-17 -3.69663668e-17 -3.68433245e-17 -3.66389169e-17 -3.63565568e-17 -3.59997272e-17 -3.55719695e-17 -3.50768709e-17 -3.45180537e-17 -3.38991636e-17 -3.32238591e-17 -3.24958011e-17 -3.17186434e-17 -3.08960228e-17 -3.00315503e-17 -2.91288027e-17 -2.81913142e-17 -2.72225693e-17 -2.62259949e-17 -2.52049545e-17 -2.41627415e-17 -2.31025732e-17 -2.20275862e-17 -2.09408309e-17 -1.98452675e-17 -1.87437619e-17 -1.76390821e-17 -1.65338952e-17 -1.54307647e-17 -1.43321480e-17 -1.32403947e-17 -1.21577451e-17 -1.10863288e-17 -1.00281638e-17 -8.98515640e-18 -7.95910079e-18 -6.95167908e-18 -5.96446191e-18 -4.99890905e-18 -4.05637044e-18 -3.13808735e-18 -2.24519387e-18 -1.37871857e-18 -5.39586408e-19 2.71379260e-19 1.05345438e-18 1.80601182e-18 2.52851881e-18 3.22053424e-18 3.88170588e-18 4.51176745e-18 5.11053560e-18 5.67790684e-18 6.21385439e-18 6.71842491e-18 7.19173531e-18 7.63396939e-18 8.04537457e-18 8.42625851e-18 8.77698581e-18 9.09797464e-18 9.38969343e-18 9.65265760e-18 9.88742622e-18 1.00945989e-17 1.02748124e-17 1.04287376e-17 1.05570767e-17 1.06605595e-17 1.07399413e-17 1.07959992e-17 1.08295300e-17 1.08413469e-17 1.08322772e-17 1.08031598e-17 1.07548423e-17 1.06881792e-17 1.06040291e-17 1.05032527e-17 1.03867110e-17 1.02552626e-17 1.01097627e-17 9.95106055e-18 9.77999799e-18 9.59740798e-18 9.40411292e-18 9.20092329e-18 8.98863633e-18
3.55404475e-18 3.51201173e-18 3.46964641e-18 3.42697229e-18 3.38401277e-18 3.34079116e-18 3.29733069e-18 3.25365444e-18 3.20978536e-18 3.16574622e-18 3.12155962e-18 3.07724796e-18 3.03283340e-18 2.98833790e-18 2.94378313e-18 2.89919052e-18 2.85458118e-18 2.80997596e-18 2.76539538e-18 2.72085962e-18 2.67638852e-18 2.63200160e-18 2.58771796e-18 2.54355637e-18 2.49953518e-18 2.45567236e-18 2.41198546e-18 2.36849163e-18 2.32520756e-18 2.28214955e-18 2.23933343e-18 2.19677459e-18 2.15448797e-18 2.11248806e-18 2.07078888e-18 2.02940398e-18 1.98834644e-18 1.94762889e-18 1.90726345e-18 1.86726180e-18 1.82763511e-18 1.78839410e-18 1.74954899e-18 1.71110955e-18 1.67308506e-18 1.66300628e-18 1.87137564e-18 2.10523741e-18 2.36764169e-18 2.66199426e-18 2.99209684e-18 3.36219189e-18 3.77701210e-18 4.24183551e-18 4.76254637e-18 5.34570269e-18 5.99861106e-18 6.72940941e-18 7.54715865e-18 8.46194395e-18 9.48498684e-18 1.06287690e-17 1.19071691e-17 1.33356136e-17 1.49312440e-17 1.67131001e-17 1.87023232e-17 2.09223797e-17 2.33993071e-17 2.61619853e-17 2.92424352e-17 3.26761469e-17 3.65024409e-17 4.07648646e-17 4.55116282e-17 5.07960834e-17 5.66772479e-17 6.32203812e-17 7.04976155e-17 7.85886467e-17 8.75814909e-17 9.75733119e-17 1.08671326e-16 1.20993791e-16 1.34671085e-16 1.49846887e-16 1.66679458e-16 1.85343043e-16 2.06029396e-16 2.28949440e-16 2.54335069e-16 2.82441108e-16 3.13547443e-16 3.47961330e-16 3.86019892e-16 4.28092836e-16 4.74585380e-16 5.25941421e-16 5.82646962e-16 6.45233801e-16 7.14283508e-16 7.90431715e-16 8.74372718e-16 9.66864428e-16 1.06873368e-15 1.18088192e-15 1.30429130e-15 1.44003119e-15 1.58926508e-15 1.75325805e-15 1.93338459e-15 2.13113696e-15 2.34813409e-15 2.58613094e-15 2.84702838e-15 3.13288370e-15 3.44592152e-15 3.78854535e-15 4.16334964e-15 4.57313233e-15 5.02090798e-15 5.50992124e-15 6.04366096e-15 6.62587452e-15 7.26058262e-15 7.95209427e-15 8.70502207e-15 9.52429749e-15 1.04151862e-14 1.13833032e-14 1.24346275e-14 1.35755170e-14 1.48127212e-14 1.61533946e-14 1.76051082e-14 1.91758586e-14 2.08740772e-14 2.27086350e-14 2.46888464e-14 2.68244687e-14 2.91256990e-14 3.16031655e-14 3.42679152e-14 3.71313954e-14 4.02054285e-14 4.35021809e-14 4.70341225e-14 5.08139780e-14 5.48546679e-14 5.91692391e-14 6.37707821e-14 6.86723361e-14 7.38867784e-14 7.94266985e-14 8.53042543e-14 9.15310098e-14 9.81177527e-14 1.05074290e-13 1.12409219e-13 1.20129679e-13 1.28241070e-13 1.36746747e-13 1.45647687e-13 1.54942127e-13 1.64625165e-13 1.74688341e-13 1.85119172e-13 1.95900668e-13 2.07010813e-13 2.18422009e-13 2.30100500e-13 2.42005766e-13 2.54089892e-13 2.66296918e-13 2.78562181e-13 2.90811637e-13 3.02961197e-13 3.14916064e-13 3.26570096e-13 3.37805208e-13 3.48490822e-13 3.58483395e-13 3.67626043e-13 3.75748289e-13 3.82665966e-13 3.88181317e-13 3.92083323e-13 3.94148322e-13 3.94140964e-13 3.91815568e-13 3.86917952e-13 3.79187815e-13 3.68361756e-13 3.54177033e-13 3.36376144e-13 3.14712368e-13 2.88956337e-13 2.58903767e-13 2.24384427e-13 1.85272410e-13 1.41497735e-13 9.30592415e-14 4.00386596e-14 -1.73843889e-14 -7.89168406e-14 -1.44136685e-13 -2.12478316e-13 -2.83219827e-13 -3.55473617e-13 -4.28181950e-13 -5.00119324e-13 -5.69903641e-13 -6.36018055e-13 -6.96845079e-13 -7.50713839e-13 -7.95960331e-13 -8.30999127e-13 -8.54403356e-13 -8.64988014e-13 -8.61890212e-13 -8.44638999e-13 -8.13207320e-13 -7.68039655e-13 -7.10050947e-13 -6.40595344e-13 -5.61406570e-13 -4.74514963e-13 -3.82148612e-13 -2.86627448e-13 -1.90259166e-13 -9.52448300e-14 -3.60002932e-15 8.29048450e-14 1.62784024e-13 2.34856298e-13 2.98247770e-13 3.52380606e-13 3.96951326e-13 4.31902044e-13 4.57387749e-13 4.73742114e-13 4.81443777e-13 4.81084452e-13 4.73339744e-13 4.58943156e-13 4.38663447e-13 4.13285308e-13 3.83593182e-13 3.50357949e-13 3.14326189e-13 2.76211685e-13 2.36688895e-13 1.96388069e-13 1.55891793e-13 1.15732720e-13 7.63922828e-14 3.83002512e-14 1.83495829e-15 -3.26758981e-14 -6.49539922e-14 -9.47687287e-14 -1.21935293e-13 -1.46312452e-13 -1.67800171e-13 -1.86337063e-13 -2.01897748e-13 -2.14490114e-13 -2.24152550e-13 -2.30951142e-13 -2.34976875e-13 -2.36342863e-13 -2.35181610e-13 -2.31642331e-13 -2.25888350e-13 -2.18094574e-13 -2.08445067e-13 -1.97130735e-13 -1.84347111e-13 -1.70292281e-13 -1.55164921e-13 -1.39162484e-13 -1.22479503e-13 -1.05306055e-13 -8.78263525e-14 -7.02174775e-14 -5.26482644e-14 -3.52783153e-14 -1.82571569e-14 -1.72353204e-15 1.41951777e-14 2.93834010e-14 4.37377044e-14 5.71670013e-14 6.95926504e-14 8.09484476e-14 9.11805201e-14 1.00247128e-13 1.08118380e-13 1.14775873e-13 1.20212255e-13 1.24430738e-13 1.27444538e-13 1.29276275e-13 1.29957336e-13 1.29527194e-13 1.28032703e-13 1.25527373e-13 1.22070635e-13 1.17727085e-13 1.12565739e-13 1.06659288e-13 1.00083353e-13 9.29157687e-14 8.52358712e-14 7.71238182e-14 6.86599298e-14 5.99240620e-14 5.09950121e-14 4.19499590e-14 3.28639432e-14 2.38093849e-14 1.48556439e-14 6.06862338e-15 -2.48958538e-15 -1.07610120e-14 -1.86920731e-14 -2.62337948e-14 -3.33419903e-14 -3.99773967e-14 -4.61057680e-14 -5.16979288e-14 -5.67297887e-14 -6.11823188e-14 -6.50414928e-14 -6.82981945e-14 -7.09480938e-14 -7.29914930e-14 -7.44331464e-14 -7.52820557e-14 -7.55512429e-14 -7.52575039e-14 -7.44211447e-14 -7.30657043e-14 -7.12176643e-14 -6.89061501e-14 -6.61626248e-14 -6.30205790e-14 -5.95152177e-14 -5.56831480e-14 -5.15620686e-14 -4.71904639e-14 -4.26073042e-14 -3.78517534e-14 -3.29628875e-14 -2.79794233e-14 -2.29394606e-14 -1.78802375e-14 -1.28379016e-14 -7.84729655e-15 -2.94176572e-15 1.84702646e-15 6.48925526e-15 1.09570780e-14 1.52247576e-14 1.92687670e-14 2.30678754e-14 2.66032153e-14 2.98583310e-14 3.28192093e-14 3.54742928e-14 3.78144753e-14 3.98330819e-14 4.15258325e-14 4.28907912e-14 4.39283013e-14 4.46409073e-14 4.50332652e-14 4.51120417e-14 4.48858032e-14 4.43648965e-14 4.35613212e-14 4.24885960e-14 4.11616192e-14 3.95965251e-14 3.78105368e-14 3.58218172e-14 3.36493184e-14 3.13126317e-14 2.88318375e-14 2.62273581e-14 2.35198123e-14 2.07298743e-14 1.78781363e-14 1.49849769e-14 1.20704346e-14 9.15408817e-15 6.25494402e-15 3.39133052e-15 5.80800661e-16 -2.15995724e-15 -4.81520035e-15 -7.37020334e-15 -9.81132145e-15 -1.21260446e-14 -1.43030427e-14 -1.63322012e-14 -1.82046487e-14 -1.99127748e-14 -2.14502400e-14 -2.28119767e-14 -2.39941826e-14 -2.49943056e-14 -2.58110219e-14 -2.64442065e-14 -2.68948975e-14 -2.71652538e-14 -2.72585076e-14 -2.71789108e-14 -2.69316779e-14 -2.65229234e-14 -2.59595962e-14 -2.52494113e-14 -2.44007778e-14 -2.34227257e-14 -2.23248307e-14 -2.11171382e-14 -1.98100868e-14 -1.84144314e-14 -1.69411675e-14 -1.54014553e-14 -1.38065465e-14 -1.21677113e-14 -1.04961692e-14 -8.80302109e-15 -7.09918458e-15 -5.39533256e-15 -3.70183514e-15 -2.02870521e-15 -3.85547921e-16 1.21848578e-15 2.77474139e-15 4.27509870e-15 5.71200531e-15 7.07850553e-15 8.36826485e-15 9.57558987e-15 1.06954436e-14 1.17234566e-14 1.26559334e-14 1.34898548e-14 1.42228760e-14 1.48533211e-14 1.53801730e-14 1.58030600e-14 1.61222394e-14 1.63385773e-14 1.64535253e-14 1.64690947e-14 1.63878283e-14 1.62127696e-14 1.59474300e-14 1.55957541e-14 1.51620841e-14 1.46511222e-14 1.40678926e-14 1.34177021e-14 1.27061010e-14 1.19388432e-14 1.11218467e-14 1.02611541e-14 9.36289341e-15 8.43324025e-15 7.47838009e-15 6.50447213e-15 5.51761429e-15 4.52380956e-15 3.52893402e-15 2.53870655e-15 1.55866034e-15 5.94116422e-16 -3.49840825e-16 -1.26838602e-15 -2.15697297e-15 -3.01135259e-15 -3.82758860e-15 -4.60207093e-15 -5.33152684e-15 -6.01302978e-15 -6.64400593e-15 -7.22223862e-15 -7.74587050e-15 -8.21340359e-15 -8.62369733e-15 -8.97596459e-15 -9.26976586e-15 -9.50500156e-15 -9.68190273e-15 -9.80102007e-15 -9.86321157e-15 -9.86962870e-15 -9.82170142e-15 -9.72112208e-15 -9.56982830e-15 -9.36998501e-15 -9.12396576e-15 -8.83433342e-15 -8.50382044e-15 -8.13530873e-15 -7.73180931e-15 -7.29644191e-15 -6.83241453e-15 -6.34300320e-15 -5.83153188e-15 -5.30135280e-15 -4.75582722e-15 -4.19830668e-15 -3.63211495e-15 -3.06053061e-15 -2.48677048e-15 -1.91397385e-15 -1.34518761e-15 -7.83352408e-16 -2.31289721e-16 3.08309949e-16 8.32897842e-16 1.34007660e-15 1.82760879e-15 2.29342431e-15 2.73562667e-15 3.15249809e-15 3.54250355e-15 3.90429364e-15 4.23670639e-15 4.53876797e-15 4.80969244e-15 5.04888039e-15 5.25591670e-15 5.43056734e-15 5.57277531e-15 5.68265575e-15 5.76049028e-15 5.80672066e-15 5.82194169e-15 5.80689364e-15 5.76245407e-15 5.68962917e-15 5.58954467e-15 5.46343650e-15 5.31264099e-15 5.13858500e-15 4.94277573e-15 4.72679059e-15 4.49226684e-15 4.24089135e-15 3.97439038e-15 3.69451944e-15 3.40305340e-15 3.10177668e-15 2.79247379e-15 2.47692012e-15 2.15687309e-15 1.83406362e-15 1.51018805e-15 1.18690047e-15 8.65805488e-16 5.48451523e-16 2.36324549e-16 -6.91576187e-17 -3.66650515e-16 -6.54887678e-16 -9.32684767e-16 -1.19894311e-15 -1.45265274e-15 -1.69289481e-15 -1.91884360e-15 -2.12976782e-15 -2.32503152e-15 -2.50409447e-15 -2.66651194e-15 -2.81193419e-15 -2.94010527e-15 -3.05086159e-15 -3.14412996e-15 -3.21992520e-15 -3.27834754e-15 -3.31957947e-15 -3.34388246e-15 -3.35159323e-15 -3.34311992e-15 -3.31893786e-15 -3.27958528e-15 -3.22565874e-15 -3.15780848e-15 -3.07673360e-15 -2.98317719e-15 -2.87792139e-15 -2.76178238e-15 -2.63560539e-15 -2.50025971e-15 -2.35663376e-15 -2.20563022e-15 -2.04816117e-15 -1.88514348e-15 -1.71749419e-15 -1.54612610e-15 -1.37194350e-15 -1.19583812e-15 -1.01868516e-15 -8.41339700e-16 -6.64633128e-16 -4.89369947e-16 -3.16324733e-16 -1.46239365e-16 2.01795108e-17 1.82262760e-16 3.39380793e-16 4.90945336e-16 6.36410954e-16 7.75276315e-16 9.07085208e-16 1.03142731e-15 1.14793872e-15 1.25630223e-15 1.35624740e-15 1.44755037e-15 1.53003352e-15 1.60356482e-15 1.66805711e-15 1.72346709e-15 1.76979421e-15 1.80707930e-15 1.83540319e-15 1.85488506e-15 1.86568070e-15 1.86798073e-15 1.86200858e-15 1.84801851e-15 1.82629348e-15 1.79714295e-15 1.76090069e-15 1.71792249e-15 1.66858387e-15 1.61327773e-15 1.55241211e-15 1.48640780e-15 1.41569608e-15 1.34071645e-15 1.26191439e-15 1.17973918e-15 1.09464177e-15 1.00707267e-15 9.17480027e-16 8.26307617e-16 7.33993054e-16 6.40966019e-16 5.47646601e-16 4.54443733e-16 3.61753731e-16 2.69958941e-16 1.79426482e-16 9.05071121e-17 3.53419508e-18 -8.11772146e-17 -1.63331180e-16 -2.42651574e-16 -3.18882666e-16 -3.91789590e-16 -4.61158717e-16 -5.26797907e-16 -5.88536672e-16 -6.46226225e-16 -6.99739443e-16 -7.48970728e-16 -7.93835782e-16 -8.34271296e-16 -8.70234556e-16 -9.01702975e-16 -9.28673549e-16 -9.51162246e-16 -9.69203342e-16 -9.82848685e-16 -9.92166919e-16 -9.97242657e-16 -9.98175614e-16 -9.95079700e-16 -9.88082089e-16 -9.77322259e-16 -9.62951008e-16 -9.45129461e-16 -9.24028063e-16 -8.99825564e-16 -8.72708009e-16 -8.42867723e-16 -8.10502312e-16 -7.75813669e-16 -7.39006998e-16 -7.00289858e-16 -6.59871224e-16 -6.17960587e-16 -5.74767063e-16 -5.30498553e-16 -4.85360922e-16 -4.39557226e-16 -3.93286964e-16 -3.46745388e-16 -3.00122835e-16 -2.53604117e-16 -2.07367947e-16 -1.61586410e-16 -1.16424489e-16 -7.20396202e-17 -2.85813086e-17 1.38092162e-17 5.49992985e-17 9.48651084e-17 1.33291850e-16 1.70173923e-16 2.05415045e-16 2.38928331e-16 2.70636325e-16 3.00471004e-16 3.28373734e-16 3.54295193e-16 3.78195260e-16 4.00042870e-16 4.19815837e-16 4.37500645e-16 4.53092221e-16 4.66593666e-16 4.78015981e-16 4.87377755e-16 4.94704846e-16 5.00030035e-16 5.03392672e-16 5.04838299e-16 5.04418276e-16 5.02189380e-16 4.98213412e-16 4.92556787e-16 4.85290127e-16 4.76487850e-16 4.66227754e-16 4.54590612e-16 4.41659761e-16 4.27520697e-16 4.12260684e-16 3.95968355e-16 3.78733337e-16 3.60645878e-16 3.41796482e-16 3.22275564e-16 3.02173110e-16 2.81578356e-16 2.60579478e-16 2.39263302e-16 2.17715019e-16 1.96017931e-16 1.74253201e-16 1.52499625e-16 1.30833423e-16 1.09328045e-16 8.80539908e-17 6.70786572e-17 4.64661916e-17 2.62773699e-17 6.56948937e-18 -1.26037217e-17 -3.11921774e-17 -4.91494912e-17 -6.64330177e-17 -8.30038781e-17 -9.88269717e-17 -1.13870972e-16 -1.28108309e-16 -1.41515139e-16 -1.54071304e-16 -1.65760270e-16 -1.76569068e-16 -1.86488211e-16 -1.95511610e-16 -2.03636476e-16 -2.10863216e-16 -2.17195320e-16 -2.22639242e-16 -2.27204271e-16 -2.30902403e-16 -2.33748201e-16 -2.35758656e-16 -2.36953042e-16 -2.37352766e-16 -2.36981222e-16 -2.35863639e-16 -2.34026925e-16 -2.31499521e-16 -2.28311241e-16 -2.24493125e-16 -2.20077290e-16 -2.15096775e-16 -2.09585401e-16 -2.03577624e-16 -1.97108396e-16 -1.90213025e-16 -1.82927045e-16 -1.75286088e-16 -1.67325753e-16 -1.59081494e-16 -1.50588499e-16 -1.41881586e-16 -1.32995094e-16 -1.23962787e-16 -1.14817761e-16 -1.05592356e-16 -9.63180755e-17 -8.70255123e-17 -7.77442773e-17 -6.85029377e-17 -5.93289590e-17 -5.02486543e-17 -4.12871387e-17 -3.24682892e-17 -2.38147117e-17 -1.53477120e-17 -7.08727332e-18 9.47961154e-19 8.74070051e-18 1.62750134e-17 2.35363303e-17 3.05114412e-17 3.71884890e-17 4.35569582e-17 4.96076599e-17 5.53327130e-17 6.07255213e-17 6.57807478e-17 7.04942856e-17 7.48632252e-17 7.88858206e-17 8.25614513e-17 8.58905829e-17 8.88747257e-17 9.15163910e-17 9.38190463e-17 9.57870690e-17 9.74256984e-17 9.87409877e-17 9.97397548e-17 1.00429532e-16 1.00818516e-16 1.00915518e-16 1.00729912e-16 1.00271588e-16 9.95508983e-17 9.85786084e-17 9.73658512e-17 9.59240763e-17 9.42650040e-17 9.24005789e-17 9.03429248e-17 8.81043009e-17 8.56970594e-17 8.31336044e-17 8.04263521e-17 7.75876930e-17 7.46299548e-17 7.15653685e-17 6.84060342e-17 6.51638904e-17 6.18506842e-17 5.84779431e-17 5.50569493e-17 5.15987152e-17 4.81139611e-17 4.46130945e-17 4.11061911e-17 3.76029779e-17 3.41128178e-17 3.06446960e-17 2.72072083e-17 2.38085507e-17 2.04565108e-17 1.71584611e-17 1.39213533e-17 1.07517145e-17 7.65564449e-18 4.63881509e-18 1.70646998e-18 -1.13657361e-18 -3.88592216e-18 -6.53760202e-18 -9.08805434e-18 -1.15341291e-17 -1.38730781e-17 -1.61025471e-17 -1.82205668e-17 -2.02255437e-17 -2.21162495e-17 -2.38918107e-17 -2.55516962e-17 -2.70957061e-17 -2.85239590e-17 -2.98368787e-17 -3.10351813e-17 -3.21198615e-17 -3.30921787e-17 -3.39536430e-17 -3.47060012e-17 -3.53512223e-17 -3.58914833e-17 -3.63291548e-17 -3.66667869e-17 -3.69070949e-17 -3.70529452e-17 -3.71073414e-17 -3.70734107e-17 -3.69543903e-17 -3.67536141e-17 -3.64744999e-17 -3.61205368e-17 -3.56952725e-17 -3.52023020e-17 -3.46452552e-17 -3.40277866e-17 -3.33535637e-17 -3.26262574e-17 -3.18495313e-17 -3.10270328e-17 -3.01623840e-17 -2.92591727e-17 -2.83209450e-17 -2.73511967e-17 -2.63533672e-17 -2.53308318e-17 -2.42868962e-17 -2.32247903e-17 -2.21476629e-17 -2.10585768e-17 -1.99605048e-17 -1.88563250e-17 -1.77488177e-17 -1.66406623e-17 -1.55344342e-17 -1.44326028e-17 -1.33375293e-17 -1.22514655e-17 -1.11765523e-17 -1.01148187e-17 -9.06818190e-18 -8.03844638e-18 -7.02730451e-18 -6.03633679e-18 -5.06701255e-18 -4.12069095e-18 -3.19862214e-18 -2.30194874e-18 -1.43170752e-18 -5.88831220e-19 2.25849330e-19 1.01160300e-18 1.76779594e-18 2.49388904e-18 3.18943522e-18 3.85407666e-18 4.48754182e-18 5.08964252e-18 5.66027074e-18 6.19939554e-18 6.70705982e-18 7.18337701e-18 7.62852783e-18 8.04275689e-18 8.42636942e-18 8.77972789e-18 9.10324862e-18 9.39739855e-18 9.66269184e-18 9.89968662e-18 1.01089818e-17 1.02912137e-17 1.04470532e-17 1.05772022e-17 1.06823912e-17 1.07633758e-17 1.08209339e-17 1.08558631e-17 1.08689779e-17 1.08611068e-17 1.08330900e-17 1.07857770e-17 1.07200238e-17 1.06366910e-17 1.05366413e-17 1.04207377e-17 1.02898412e-17 1.01448092e-17 9.98649334e-18 9.81573800e-18 9.63337864e-18 9.44024026e-18 9.23713599e-18 9.02486574e-18
3.54911097e-18 3.50692834e-18 3.46442311e-18 3.42161863e-18 3.37853814e-18 3.33520483e-18 3.29164175e-18 3.24787182e-18 3.20391782e-18 3.15980236e-18 3.11554784e-18 3.07117647e-18 3.02671024e-18 2.98217089e-18 2.93757990e-18 2.89295849e-18 2.84832758e-18 2.80370780e-18 2.75911944e-18 2.71458249e-18 2.67011657e-18 2.62574097e-18 2.58147458e-18 2.53733594e-18 2.49334319e-18 2.44951408e-18 2.40586593e-18 2.36241567e-18 2.31917979e-18 2.27617434e-18 2.23341495e-18 2.19091681e-18 2.14869462e-18 2.10676267e-18 2.06513477e-18 2.02382426e-18 1.98284403e-18 1.94220649e-18 1.90192358e-18 1.86200677e-18 1.82246705e-18 1.78331496e-18 1.74456053e-18 1.70621334e-18 1.66828250e-18 1.65821974e-18 1.86597934e-18 2.09915720e-18 2.36079489e-18 2.65428873e-18 2.98343002e-18 3.35244963e-18 3.76606750e-18 4.22954753e-18 4.74875841e-18 5.33024097e-18 5.98128288e-18 6.71000123e-18 7.52543400e-18 8.43764118e-18 9.45781663e-18 1.05984117e-17 1.18732716e-17 1.32977867e-17 1.48890582e-17 1.66660826e-17 1.86499535e-17 2.08640853e-17 2.33344588e-17 2.60898925e-17 2.91623400e-17 3.25872188e-17 3.64037702e-17 4.06554559e-17 4.53903938e-17 5.06618350e-17 5.65286892e-17 6.30560993e-17 7.03160721e-17 7.83881685e-17 8.73602601e-17 9.73293555e-17 1.08402506e-16 1.20697791e-16 1.34345402e-16 1.49488816e-16 1.66286084e-16 1.84911225e-16 2.05555757e-16 2.28430353e-16 2.53766647e-16 2.81819190e-16 3.12867585e-16 3.47218792e-16 3.85209632e-16 4.27209498e-16 4.73623289e-16 5.24894582e-16 5.81509053e-16 6.43998176e-16 7.12943205e-16 7.88979461e-16 8.72800944e-16 9.65165291e-16 1.06689909e-15 1.17890357e-15 1.30216072e-15 1.43773978e-15 1.58680422e-15 1.75061912e-15 1.93055909e-15 2.12811666e-15 2.34491109e-15 2.58269786e-15 2.84337855e-15 3.12901132e-15 3.44182193e-15 3.78421526e-15 4.15878744e-15 4.56833845e-15 5.01588522e-15 5.50467526e-15 6.03820072e-15 6.62021283e-15 7.25473673e-15 7.94608656e-15 8.69888076e-15 9.51805747e-15 1.04088899e-14 1.13770016e-14 1.24283814e-14 1.35693977e-14 1.48068124e-14 1.61477935e-14 1.75999269e-14 1.91712262e-14 2.08701411e-14 2.27055633e-14 2.46868295e-14 2.68237220e-14 2.91264649e-14 3.16057162e-14 3.42725553e-14 3.71384645e-14 4.02153048e-14 4.35152837e-14 4.70509159e-14 5.08349739e-14 5.48804302e-14 5.92003866e-14 6.38079928e-14 6.87163505e-14 7.39384035e-14 7.94868117e-14 8.53738068e-14 9.16110304e-14 9.82093512e-14 1.05178660e-13 1.12527643e-13 1.20263527e-13 1.28391803e-13 1.36915921e-13 1.45836952e-13 1.55153223e-13 1.64859929e-13 1.74948695e-13 1.85407127e-13 1.96218316e-13 2.07360319e-13 2.18805604e-13 2.30520468e-13 2.42464431e-13 2.54589604e-13 2.66840031e-13 2.79151032e-13 2.91448521e-13 3.03648334e-13 3.15655568e-13 3.27363938e-13 3.38655169e-13 3.49398449e-13 3.59449948e-13 3.68652435e-13 3.76835026e-13 3.83813075e-13 3.89388274e-13 3.93348974e-13 3.95470799e-13 3.95517598e-13 3.93242797e-13 3.88391227e-13 3.80701506e-13 3.69909056e-13 3.55749868e-13 3.37965088e-13 3.16306563e-13 2.90543431e-13 2.60469866e-13 2.25914073e-13 1.86748583e-13 1.42901899e-13 9.43714298e-14 4.12376166e-14 -1.63210030e-14 -7.80121731e-14 -1.43414331e-13 -2.11961873e-13 -2.82932349e-13 -3.55436980e-13 -4.28416118e-13 -5.00641545e-13 -5.70727569e-13 -6.37152851e-13 -6.98294523e-13 -7.52475498e-13 -7.98024857e-13 -8.33349747e-13 -8.57015611e-13 -8.67829821e-13 -8.64922279e-13 -8.47815620e-13 -8.16477533e-13 -7.71348721e-13 -7.13342079e-13 -6.43811571e-13 -5.64492641e-13 -4.77419146e-13 -3.84824303e-13 -2.89034485e-13 -1.92364804e-13 -9.70243391e-14 -5.03692758e-15 8.18188953e-14 1.62049608e-13 2.34466870e-13 2.98190436e-13 3.52637017e-13 3.97498614e-13 4.32713771e-13 4.58434817e-13 4.74993620e-13 4.82867796e-13 4.82648734e-13 4.75012323e-13 4.60692869e-13 4.40460366e-13 4.15101097e-13 3.85401374e-13 3.52134164e-13 3.16048284e-13 2.77859861e-13 2.38245748e-13 1.97838613e-13 1.57223438e-13 1.16935227e-13 7.74576978e-14 3.92228084e-14 2.61097682e-15 -3.20481356e-14 -6.44743709e-14 -9.44354406e-14 -1.21744982e-13 -1.46260363e-13 -1.67880299e-13 -1.86542307e-13 -2.02220057e-13 -2.14920639e-13 -2.24681784e-13 -2.31569062e-13 -2.35673076e-13 -2.37106687e-13 -2.36002264e-13 -2.32509008e-13 -2.26790330e-13 -2.19021325e-13 -2.09386336e-13 -1.98076629e-13 -1.85288171e-13 -1.71219548e-13 -1.56069992e-13 -1.40037559e-13 -1.23317427e-13 -1.06100348e-13 -8.85712338e-14 -7.09078830e-14 -5.32798552e-14 -3.58474802e-14 -1.87610087e-14 -2.15989730e-15 1.38277740e-14 2.90857563e-14 4.35099638e-14 5.70086871e-14 6.95026952e-14 8.09252311e-14 9.12219081e-14 1.00350514e-13 1.08280728e-13 1.14993763e-13 1.20481929e-13 1.24748146e-13 1.27805382e-13 1.29676060e-13 1.30391413e-13 1.29990803e-13 1.28521020e-13 1.26035551e-13 1.22593842e-13 1.18260546e-13 1.13104772e-13 1.07199332e-13 1.00620009e-13 9.34448196e-14 8.57533139e-14 7.76258840e-14 6.91431058e-14 6.03851088e-14 5.14309780e-14 4.23581926e-14 3.32421022e-14 2.41554425e-14 1.51678926e-14 6.34567611e-15 -2.24879663e-15 -1.05572398e-14 -1.85257608e-14 -2.61050840e-14 -3.32507314e-14 -3.99231603e-14 -4.60878583e-14 -5.17153987e-14 -5.67814555e-14 -6.12667819e-14 -6.51571515e-14 -6.84432673e-14 -7.11206377e-14 -7.31894238e-14 -7.46542586e-14 -7.55240435e-14 -7.58117200e-14 -7.55340240e-14 -7.47112216e-14 -7.33668309e-14 -7.15273318e-14 -6.92218661e-14 -6.64819310e-14 -6.33410674e-14 -5.98345464e-14 -5.59990558e-14 -5.18723884e-14 -4.74931351e-14 -4.29003836e-14 -3.81334257e-14 -3.32314734e-14 -2.82333872e-14 -2.31774166e-14 -1.81009545e-14 -1.30403066e-14 -8.03047725e-15 -3.10497184e-15 1.70438333e-15 6.36760271e-15 1.08566850e-14 1.51457375e-14 1.92110819e-14 2.30313413e-14 2.65875075e-14 2.98629912e-14 3.28436529e-14 3.55178166e-14 3.78762663e-14 3.99122260e-14 4.16213243e-14 4.30015430e-14 4.40531536e-14 4.47786385e-14 4.51826021e-14 4.52716694e-14 4.50543753e-14 4.45410450e-14 4.37436666e-14 4.26757566e-14 4.13522205e-14 3.97892089e-14 3.80039693e-14 3.60146977e-14 3.38403865e-14 3.15006746e-14 2.90156965e-14 2.64059348e-14 2.36920738e-14 2.08948581e-14 1.80349545e-14 1.51328199e-14 1.22085740e-14 9.28187919e-15 6.37182699e-15 3.49683224e-15 6.74534818e-16 -2.07829009e-15 -4.74581345e-15 -7.31322481e-15 -9.76679604e-15 -1.20939358e-14 -1.42832354e-14 -1.63245046e-14 -1.82087998e-14 -1.99284423e-14 -2.14770283e-14 -2.28494304e-14 -2.40417908e-14 -2.50515072e-14 -2.58772103e-14 -2.65187349e-14 -2.69770840e-14 -2.72543871e-14 -2.73538518e-14 -2.72797112e-14 -2.70371660e-14 -2.66323221e-14 -2.60721252e-14 -2.53642918e-14 -2.45172375e-14 -2.35400032e-14 -2.24421801e-14 -2.12338334e-14 -1.99254251e-14 -1.85277377e-14 -1.70517971e-14 -1.55087975e-14 -1.39100270e-14 -1.22667951e-14 -1.05903626e-14 -8.89187346e-15 -7.18228996e-15 -5.47233094e-15 -3.77241333e-15 -2.09259743e-15 -4.42536059e-16 1.16857215e-15 2.73202535e-15 4.23965655e-15 5.68386743e-15 7.05765750e-15 8.35464879e-15 9.56910600e-15 1.06959521e-14 1.17307793e-14 1.26698563e-14 1.35101301e-14 1.42492248e-14 1.48854356e-14 1.54177192e-14 1.58456807e-14 1.61695568e-14 1.63901957e-14 1.65090342e-14 1.65280714e-14 1.64498410e-14 1.62773799e-14 1.60141959e-14 1.56642326e-14 1.52318341e-14 1.47217066e-14 1.41388809e-14 1.34886729e-14 1.27766442e-14 1.20085619e-14 1.11903593e-14 1.03280959e-14 9.42791857e-15 8.49602299e-15 7.53861618e-15 6.56188000e-15 5.57193603e-15 4.57481176e-15 3.57640843e-15 2.58247059e-15 1.59855744e-15 6.30016171e-16 -3.18042631e-16 -1.24076752e-15 -2.13358651e-15 -2.99222513e-15 -3.81272228e-15 -4.59144376e-15 -5.32509345e-15 -6.01072235e-15 -6.64573522e-15 -7.22789503e-15 -7.75532526e-15 -8.22651003e-15 -8.64029220e-15 -8.99586945e-15 -9.29278847e-15 -9.53093736e-15 -9.71053633e-15 -9.83212675e-15 -9.89655879e-15 -9.90497762e-15 -9.85880841e-15 -9.75974019e-15 -9.60970874e-15 -9.41087855e-15 -9.16562416e-15 -8.87651077e-15 -8.54627442e-15 -8.17780187e-15 -7.77411016e-15 -7.33832616e-15 -6.87366602e-15 -6.38341488e-15 -5.87090670e-15 -5.33950452e-15 -4.79258109e-15 -4.23350011e-15 -3.66559804e-15 -3.09216663e-15 -2.51643621e-15 -1.94155989e-15 -1.37059862e-15 -8.06507183e-16 -2.52121267e-16 2.89854457e-16 8.16857173e-16 1.32647564e-15 1.81645881e-15 2.28472327e-15 2.72935960e-15 3.14863754e-15 3.54101007e-15 3.90511633e-15 4.23978349e-15 4.54402751e-15 4.81705285e-15 5.05825126e-15 5.26719946e-15 5.44365603e-15 5.58755735e-15 5.69901268e-15 5.77829860e-15 5.82585255e-15 5.84226587e-15 5.82827612e-15 5.78475891e-15 5.71271925e-15 5.61328248e-15 5.48768479e-15 5.33726355e-15 5.16344727e-15 4.96774552e-15 4.75173862e-15 4.51706738e-15 4.26542275e-15 3.99853558e-15 3.71816646e-15 3.42609573e-15 3.12411371e-15 2.81401116e-15 2.49757000e-15 2.17655446e-15 1.85270248e-15 1.52771763e-15 1.20326131e-15 8.80945600e-16 5.62326390e-16 2.48897165e-16 -5.79167785e-17 -3.56763557e-16 -6.46369387e-16 -9.25542738e-16 -1.19317792e-15 -1.44825812e-15 -1.68985790e-15 -1.91714518e-15 -2.12938259e-15 -2.32592840e-15 -2.50623691e-15 -2.66985828e-15 -2.81643796e-15 -2.94571561e-15 -3.05752360e-15 -3.15178507e-15 -3.22851161e-15 -3.28780055e-15 -3.32983195e-15 -3.35486517e-15 -3.36323530e-15 -3.35534917e-15 -3.33168124e-15 -3.29276922e-15 -3.23920953e-15 -3.17165264e-15 -3.09079823e-15 -2.99739029e-15 -2.89221219e-15 -2.77608164e-15 -2.64984570e-15 -2.51437577e-15 -2.37056261e-15 -2.21931147e-15 -2.06153726e-15 -1.89815982e-15 -1.73009937e-15 -1.55827202e-15 -1.38358552e-15 -1.20693517e-15 -1.02919984e-15 -8.51238324e-16 -6.73885800e-16 -4.97950587e-16 -3.24211088e-16 -1.53413006e-16 1.37332151e-17 1.76554683e-16 3.34418106e-16 4.86731585e-16 6.32946144e-16 7.72557015e-16 9.05104667e-16 1.03017558e-15 1.14740280e-15 1.25646621e-15 1.35709261e-15 1.44905558e-15 1.53217506e-15 1.60631680e-15 1.67139160e-15 1.72735429e-15 1.77420263e-15 1.81197601e-15 1.84075393e-15 1.86065450e-15 1.87183261e-15 1.87447815e-15 1.86881404e-15 1.85509421e-15 1.83360144e-15 1.80464522e-15 1.76855950e-15 1.72570043e-15 1.67644401e-15 1.62118384e-15 1.56032873e-15 1.49430042e-15 1.42353123e-15 1.34846186e-15 1.26953907e-15 1.18721353e-15 1.10193764e-15 1.01416350e-15 9.24340851e-16 8.32915181e-16 7.40325837e-16 6.47004285e-16 5.53372429e-16 4.59841044e-16 3.66808305e-16 2.74658418e-16 1.83760366e-16 9.44667590e-17 7.11279586e-18 -7.79846597e-17 -1.60527893e-16 -2.40239040e-16 -3.16860676e-16 -3.90156294e-16 -4.59910680e-16 -5.25930172e-16 -5.88042825e-16 -6.46098467e-16 -6.99968665e-16 -7.49546588e-16 -7.94746786e-16 -8.35504881e-16 -8.71777175e-16 -9.03540184e-16 -9.30790094e-16 -9.53542154e-16 -9.71830005e-16 -9.85704952e-16 -9.95235183e-16 -1.00050494e-15 -1.00161366e-15 -9.98675057e-16 -9.91816181e-16 -9.81176477e-16 -9.66906787e-16 -9.49168353e-16 -9.28131810e-16 -9.03976168e-16 -8.76887796e-16 -8.47059409e-16 -8.14689058e-16 -7.79979138e-16 -7.43135407e-16 -7.04366023e-16 -6.63880607e-16 -6.21889329e-16 -5.78602027e-16 -5.34227348e-16 -4.88971936e-16 -4.43039642e-16 -3.96630788e-16 -3.49941455e-16 -3.03162826e-16 -2.56480562e-16 -2.10074233e-16 -1.64116779e-16 -1.18774032e-16 -7.42042745e-17 -3.05578456e-17 1.20232038e-17 5.34054123e-17 9.34641631e-17 1.32083894e-16 1.69158263e-16 2.04590273e-16 2.38292346e-16 2.70186371e-16 3.00203695e-16 3.28285088e-16 3.54380668e-16 3.78449788e-16 4.00460892e-16 4.20391340e-16 4.38227202e-16 4.53963024e-16 4.67601568e-16 4.79153531e-16 4.88637240e-16 4.96078323e-16 5.01509373e-16 5.04969586e-16 5.06504390e-16 5.06165060e-16 5.04008330e-16 5.00095985e-16 4.94494463e-16 4.87274434e-16 4.78510397e-16 4.68280262e-16 4.56664937e-16 4.43747923e-16 4.29614904e-16 4.14353353e-16 3.98052138e-16 3.80801135e-16 3.62690863e-16 3.43812112e-16 3.24255598e-16 3.04111622e-16 2.83469746e-16 2.62418483e-16 2.41045002e-16 2.19434847e-16 1.97671675e-16 1.75837010e-16 1.54010012e-16 1.32267264e-16 1.10682579e-16 8.93268192e-17 6.82677388e-17 4.75698395e-17 2.72942463e-17 7.49859840e-18 -1.17630412e-17 -3.04402603e-17 -4.84863558e-17 -6.58583757e-17 -8.25171457e-17 -9.84272812e-17 -1.13557184e-16 -1.27879026e-16 -1.41368718e-16 -1.54005870e-16 -1.65773731e-16 -1.76659128e-16 -1.86652386e-16 -1.95747243e-16 -2.03940752e-16 -2.11233174e-16 -2.17627872e-16 -2.23131185e-16 -2.27752304e-16 -2.31503139e-16 -2.34398184e-16 -2.36454372e-16 -2.37690936e-16 -2.38129255e-16 -2.37792706e-16 -2.36706515e-16 -2.34897601e-16 -2.32394424e-16 -2.29226830e-16 -2.25425906e-16 -2.21023817e-16 -2.16053670e-16 -2.10549356e-16 -2.04545412e-16 -1.98076879e-16 -1.91179163e-16 -1.83887900e-16 -1.76238830e-16 -1.68267669e-16 -1.60009991e-16 -1.51501109e-16 -1.42775968e-16 -1.33869040e-16 -1.24814222e-16 -1.15644749e-16 -1.06393098e-16 -9.70909121e-17 -8.77689245e-17 -7.84568864e-17 -6.91835049e-17 -5.99763848e-17 -5.08619771e-17 -4.18655331e-17 -3.30110644e-17 -2.43213085e-17 -1.58177006e-17 -7.52034989e-18 5.51977600e-19 8.38187188e-18 1.59532864e-17 2.32515405e-17 3.02633176e-17 3.69766583e-17 4.33809495e-17 4.94669099e-17 5.52265705e-17 6.06532525e-17 6.57415416e-17 7.04872582e-17 7.48874261e-17 7.89402374e-17 8.26450151e-17 8.60021735e-17 8.90131769e-17 9.16804956e-17 9.40075616e-17 9.59987212e-17 9.76591881e-17 9.89949946e-17 1.00012942e-16 1.00720552e-16 1.01126012e-16 1.01238133e-16 1.01066290e-16 1.00620376e-16 9.99107543e-17 9.89482031e-17 9.77438713e-17 9.63092284e-17 9.46560175e-17 9.27962088e-17 9.07419546e-17 8.85055452e-17 8.60993662e-17 8.35358573e-17 8.08274722e-17 7.79866407e-17 7.50257318e-17 7.19570184e-17 6.87926446e-17 6.55445936e-17 6.22246579e-17 5.88444114e-17 5.54151832e-17 5.19480330e-17 4.84537286e-17 4.49427249e-17 4.14251453e-17 3.79107640e-17 3.44089911e-17 3.09288582e-17 2.74790070e-17 2.40676789e-17 2.07027061e-17 1.73915045e-17 1.41410684e-17 1.09579666e-17 7.84833923e-18 4.81789727e-18 1.87192228e-18 -9.84731964e-19 -3.74763681e-18 -6.41278491e-18 -8.97658522e-18 -1.14358570e-17 -1.37878230e-17 -1.60301013e-17 -1.81606967e-17 -2.01779913e-17 -2.20807341e-17 -2.38680303e-17 -2.55393293e-17 -2.70944134e-17 -2.85333846e-17 -2.98566519e-17 -3.10649182e-17 -3.21591664e-17 -3.31406457e-17 -3.40108575e-17 -3.47715410e-17 -3.54246594e-17 -3.59723850e-17 -3.64170851e-17 -3.67613078e-17 -3.70077676e-17 -3.71593313e-17 -3.72190038e-17 -3.71899151e-17 -3.70753059e-17 -3.68785146e-17 -3.66029647e-17 -3.62521515e-17 -3.58296300e-17 -3.53390030e-17 -3.47839093e-17 -3.41680127e-17 -3.34949906e-17 -3.27685243e-17 -3.19922887e-17 -3.11699426e-17 -3.03051198e-17 -2.94014206e-17 -2.84624034e-17 -2.74915772e-17 -2.64923941e-17 -2.54682429e-17 -2.44224426e-17 -2.33582365e-17 -2.22787870e-17 -2.11871706e-17 -2.00863733e-17 -1.89792870e-17 -1.78687053e-17 -1.67573207e-17 -1.56477220e-17 -1.45423914e-17 -1.34437031e-17 -1.23539212e-17 -1.12751990e-17 -1.02095777e-17 -9.15898587e-18 -8.12523974e-18 -7.11004271e-18 -6.11498607e-18 -5.14154960e-18 -4.19110252e-18 -3.26490470e-18 -2.36410810e-18 -1.48975839e-18 -6.42796895e-19 1.75937420e-19 9.65705677e-19 1.72586668e-18 2.45587438e-18 3.15527517e-18 3.82370507e-18 4.46088686e-18 5.06662698e-18 5.64081250e-18 6.18340794e-18 6.69445202e-18 7.17405439e-18 7.62239236e-18 8.03970751e-18 8.42630235e-18 8.78253701e-18 9.10882581e-18 9.40563400e-18 9.67347437e-18 9.91290401e-18 1.01245210e-17 1.03089613e-17 1.04668955e-17 1.05990257e-17 1.07060825e-17 1.07888222e-17 1.08480233e-17 1.08844847e-17 1.08990218e-17 1.08924646e-17 1.08656550e-17 1.08194440e-17 1.07546897e-17 1.06722546e-17 1.05730036e-17 1.04578021e-17 1.03275135e-17 1.01829977e-17 1.00251088e-17 9.85469404e-18 9.67259159e-18 9.47962928e-18 9.27662312e-18 9.06437595e-18
3.54374352e-18 3.50139907e-18 3.45874254e-18 3.41579709e-18 3.37258585e-18 3.32913182e-18 3.28545788e-18 3.24158678e-18 3.19754110e-18 3.15334327e-18 3.10901549e-18 3.06457977e-18 3.02005788e-18 2.97547135e-18 2.93084145e-18 2.88618918e-18 2.84153523e-18 2.79689999e-18 2.75230355e-18 2.70776563e-18 2.66330564e-18 2.61894262e-18 2.57469524e-18 2.53058178e-18 2.48662016e-18 2.44282786e-18 2.39922200e-18 2.35581924e-18 2.31263585e-18 2.26968764e-18 2.22699000e-18 2.18455788e-18 2.14240577e-18 2.10054772e-18 2.05899730e-18 2.01776765e-18 1.97687142e-18 1.93632081e-18 1.89612754e-18 1.85630289e-18 1.81685762e-18 1.77780208e-18 1.73914610e-18 1.70089907e-18 1.66306991e-18 1.65302453e-18 1.86012233e-18 2.09255789e-18 2.35336353e-18 2.64592531e-18 2.97402320e-18 3.34187550e-18 3.75418828e-18 4.21621013e-18 4.73379280e-18 5.31345848e-18 5.96247429e-18 6.68893467e-18 7.50185272e-18 8.41126106e-18 9.42832348e-18 1.05654583e-17 1.18364748e-17 1.32567234e-17 1.48432622e-17 1.66150402e-17 1.85930993e-17 2.08007973e-17 2.32640537e-17 2.60116197e-17 2.90753763e-17 3.24906616e-17 3.62966309e-17 4.05366530e-17 4.52587446e-17 5.05160482e-17 5.63673556e-17 6.28776828e-17 7.01189000e-17 7.81704215e-17 8.71199610e-17 9.70643586e-17 1.08110484e-16 1.20376226e-16 1.33991570e-16 1.49099774e-16 1.65858657e-16 1.84441994e-16 2.05041046e-16 2.27866213e-16 2.53148842e-16 2.81143188e-16 3.12128543e-16 3.46411543e-16 3.84328677e-16 4.26248997e-16 4.72577053e-16 5.23756064e-16 5.80271352e-16 6.42654035e-16 7.11485013e-16 7.87399266e-16 8.71090468e-16 9.63315949e-16 1.06490202e-15 1.17674966e-15 1.29984068e-15 1.43524417e-15 1.58412353e-15 1.74774386e-15 1.92747991e-15 2.12482441e-15 2.34139702e-15 2.57895375e-15 2.83939691e-15 3.12478559e-15 3.43734673e-15 3.77948672e-15 4.15380345e-15 4.56309906e-15 5.01039306e-15 5.49893598e-15 6.03222351e-15 6.61401101e-15 7.24832839e-15 7.93949527e-15 8.69213638e-15 9.51119703e-15 1.04019586e-14 1.13700537e-14 1.24214817e-14 1.35626226e-14 1.48002513e-14 1.61415505e-14 1.75941223e-14 1.91659982e-14 2.08656481e-14 2.27019856e-14 2.46843719e-14 2.68226160e-14 2.91269711e-14 3.16081275e-14 3.42771994e-14 3.71457073e-14 4.02255534e-14 4.35289899e-14 4.70685796e-14 5.08571472e-14 5.49077208e-14 5.92334620e-14 6.38475841e-14 6.87632568e-14 7.39934957e-14 7.95510367e-14 8.54481917e-14 9.16966861e-14 9.83074764e-14 1.05290545e-13 1.12654671e-13 1.20407179e-13 1.28553661e-13 1.37097665e-13 1.46040364e-13 1.55380189e-13 1.65112432e-13 1.75228817e-13 1.85717044e-13 1.96560292e-13 2.07736698e-13 2.19218800e-13 2.30972957e-13 2.42958732e-13 2.55128262e-13 2.67425600e-13 2.79786046e-13 2.92135469e-13 3.04389629e-13 3.16453507e-13 3.28220662e-13 3.39572621e-13 3.50378315e-13 3.60493607e-13 3.69760893e-13 3.78008846e-13 3.85052308e-13 3.90692374e-13 3.94716715e-13 3.96900186e-13 3.97005767e-13 3.94785921e-13 3.89984412e-13 3.82338688e-13 3.71582900e-13 3.57451666e-13 3.39684670e-13 3.18032210e-13 2.92261804e-13 2.62165957e-13 2.27571176e-13 1.88348303e-13 1.44424193e-13 9.57947018e-14 4.25388700e-14 -1.51659456e-14 -7.70283711e-14 -1.42627339e-13 -2.11397256e-13 -2.82615100e-13 -3.55390825e-13 -4.28662731e-13 -5.01199668e-13 -5.71612072e-13 -6.38373754e-13 -6.99856028e-13 -7.54375097e-13 -8.00252563e-13 -8.35887535e-13 -8.59837141e-13 -8.70900493e-13 -8.68199681e-13 -8.51250383e-13 -8.20014578e-13 -7.74928861e-13 -7.16903880e-13 -6.47293377e-13 -5.67834626e-13 -4.80565269e-13 -3.87724046e-13 -2.91644284e-13 -1.94649105e-13 -9.89562483e-14 -6.59847120e-15 8.06368800e-14 1.61247893e-13 2.34038503e-13 2.98121589e-13 3.52907947e-13 3.98084677e-13 4.33586441e-13 4.59562677e-13 4.76343289e-13 4.84404770e-13 4.84338144e-13 4.76819595e-13 4.62584282e-13 4.42403530e-13 4.17065330e-13 3.87358013e-13 3.54056793e-13 3.17912904e-13 2.79645002e-13 2.39932531e-13 1.99410767e-13 1.58667288e-13 1.18239641e-13 7.86140096e-14 4.02247259e-14 3.45446331e-15 -3.13649907e-14 -6.39514934e-14 -9.40709218e-14 -1.21535235e-13 -1.46200284e-13 -1.67963428e-13 -1.86760994e-13 -2.02565621e-13 -2.15383531e-13 -2.25251741e-13 -2.32235256e-13 -2.36424264e-13 -2.37931345e-13 -2.36888724e-13 -2.33445578e-13 -2.27765411e-13 -2.20023518e-13 -2.10404541e-13 -1.99100132e-13 -1.86306727e-13 -1.72223449e-13 -1.57050130e-13 -1.40985477e-13 -1.24225363e-13 -1.06961271e-13 -8.93788676e-14 -7.16567262e-14 -5.39651906e-14 -3.64653777e-14 -1.93083214e-14 -2.63425105e-15 1.34279976e-14 2.87614419e-14 4.32612894e-14 5.68351561e-14 6.94031719e-14 8.08979803e-14 9.12646373e-14 1.00460418e-13 1.08454537e-13 1.15227788e-13 1.20772116e-13 1.25090121e-13 1.28194504e-13 1.30107472e-13 1.30860087e-13 1.30491595e-13 1.29048711e-13 1.26584896e-13 1.23159614e-13 1.18837575e-13 1.13687986e-13 1.07783795e-13 1.01200953e-13 9.40176763e-14 8.63137435e-14 7.81698003e-14 6.96666987e-14 6.08848631e-14 5.19036899e-14 4.28009823e-14 3.36524243e-14 2.45310926e-14 1.55070119e-14 6.64675232e-15 -1.98693042e-15 -1.03354091e-14 -1.83444561e-14 -2.59644693e-14 -3.31506551e-14 -3.98631674e-14 -4.60672054e-14 -5.17330696e-14 -5.68361788e-14 -6.13570494e-14 -6.52812382e-14 -6.85992516e-14 -7.13064226e-14 -7.34027587e-14 -7.48927612e-14 -7.57852218e-14 -7.60929945e-14 -7.58327494e-14 -7.50247085e-14 -7.36923668e-14 -7.18622017e-14 -6.95633722e-14 -6.68274113e-14 -6.36879141e-14 -6.01802226e-14 -5.63411112e-14 -5.22084743e-14 -4.78210175e-14 -4.32179554e-14 -3.84387172e-14 -3.35226623e-14 -2.85088063e-14 -2.34355606e-14 -1.83404851e-14 -1.32600567e-14 -8.22945383e-15 -3.28235676e-15 1.54923290e-15 6.23515549e-15 1.07472379e-14 1.50594191e-14 1.91478568e-14 2.29910155e-14 2.65697351e-14 2.98672811e-14 3.28693771e-14 3.55642184e-14 3.79424699e-14 3.99972460e-14 4.17240756e-14 4.31208518e-14 4.41877675e-14 4.49272379e-14 4.53438108e-14 4.54440657e-14 4.52365032e-14 4.47314249e-14 4.39408056e-14 4.28781595e-14 4.15583994e-14 3.99976930e-14 3.82133143e-14 3.62234944e-14 3.40472693e-14 3.17043290e-14 2.92148665e-14 2.65994290e-14 2.38787719e-14 2.10737156e-14 1.82050078e-14 1.52931896e-14 1.23584686e-14 9.42059750e-15 6.49876012e-15 3.61146469e-15 7.76445151e-16 -1.98942933e-15 -4.67023635e-15 -7.25107335e-15 -9.71812184e-15 -1.20587025e-14 -1.42613213e-14 -1.63157063e-14 -1.82128355e-14 -1.99449560e-14 -2.15055942e-14 -2.28895579e-14 -2.40929293e-14 -2.51130511e-14 -2.59485049e-14 -2.65990817e-14 -2.70657465e-14 -2.73505963e-14 -2.74568124e-14 -2.73886069e-14 -2.71511655e-14 -2.67505848e-14 -2.61938066e-14 -2.54885489e-14 -2.46432341e-14 -2.36669148e-14 -2.25691989e-14 -2.13601725e-14 -2.00503233e-14 -1.86504630e-14 -1.71716506e-14 -1.56251167e-14 -1.40221891e-14 -1.23742194e-14 -1.06925131e-14 -8.98826061e-15 -7.27247270e-15 -5.55591779e-15 -3.84906345e-15 -2.16202126e-15 -5.04495650e-16 1.11426317e-15 2.68550206e-15 4.20100341e-15 5.65311915e-15 7.03480025e-15 8.33962165e-15 9.56180265e-15 1.06962227e-14 1.17384328e-14 1.26846623e-14 1.35318219e-14 1.42775016e-14 1.49199654e-14 1.54581417e-14 1.58916101e-14 1.62205851e-14 1.64458953e-14 1.65689612e-14 1.65917690e-14 1.65168421e-14 1.63472104e-14 1.60863774e-14 1.57382859e-14 1.53072813e-14 1.47980746e-14 1.42157036e-14 1.35654939e-14 1.28530190e-14 1.20840604e-14 1.12645677e-14 1.04006190e-14 9.49838119e-15 8.56407173e-15 7.60392086e-15 6.62413494e-15 5.63086112e-15 4.63015337e-15 3.62794014e-15 2.62999373e-15 1.64190147e-15 6.69038877e-16 -2.83455108e-16 -1.21070082e-15 -2.10809834e-15 -2.97134573e-15 -3.79645499e-15 -4.57976575e-15 -5.31795659e-15 -6.00805416e-15 -6.64743998e-15 -7.23385495e-15 -7.76540177e-15 -8.24054513e-15 -8.65810988e-15 -9.01727718e-15 -9.31757875e-15 -9.55888931e-15 -9.74141727e-15 -9.86569385e-15 -9.93256069e-15 -9.94315607e-15 -9.89889990e-15 -9.80147758e-15 -9.65282282e-15 -9.45509961e-15 -9.21068347e-15 -8.92214204e-15 -8.59221526e-15 -8.22379505e-15 -7.81990493e-15 -7.38367942e-15 -6.91834348e-15 -6.42719206e-15 -5.91356990e-15 -5.38085170e-15 -4.83242265e-15 -4.27165956e-15 -3.70191259e-15 -3.12648773e-15 -2.54862993e-15 -1.97150727e-15 -1.39819584e-15 -8.31665773e-16 -2.74768113e-16 2.69777132e-16 7.99391922e-16 1.31164999e-15 1.80428553e-15 2.27520072e-15 2.72247213e-15 3.14435597e-15 3.53929221e-15 3.90590759e-15 4.24301748e-15 4.54962675e-15 4.82492949e-15 5.06830781e-15 5.27932959e-15 5.45774537e-15 5.60348432e-15 5.71664935e-15 5.79751149e-15 5.84650353e-15 5.86421299e-15 5.85137446e-15 5.80886143e-15 5.73767761e-15 5.63894784e-15 5.51390862e-15 5.36389836e-15 5.19034737e-15 4.99476771e-15 4.77874288e-15 4.54391747e-15 4.29198682e-15 4.02468674e-15 3.74378328e-15 3.45106272e-15 3.14832172e-15 2.83735777e-15 2.51995988e-15 2.19789961e-15 1.87292253e-15 1.54673997e-15 1.22102130e-15 8.97386619e-16 5.77399938e-16 2.62562862e-16 -4.56912151e-17 -3.46002377e-16 -6.37088915e-16 -9.17751509e-16 -1.18687686e-15 -1.44344075e-15 -1.68651060e-15 -1.91524742e-15 -2.12890726e-15 -2.32684212e-15 -2.50850036e-15 -2.67342658e-15 -2.82126105e-15 -2.95173863e-15 -3.06468731e-15 -3.16002626e-15 -3.23776351e-15 -3.29799329e-15 -3.34089296e-15 -3.36671963e-15 -3.37580656e-15 -3.36855918e-15 -3.34545097e-15 -3.30701908e-15 -3.25385975e-15 -3.18662369e-15 -3.10601116e-15 -3.01276715e-15 -2.90767633e-15 -2.79155806e-15 -2.66526137e-15 -2.52965991e-15 -2.38564697e-15 -2.23413059e-15 -2.07602870e-15 -1.91226438e-15 -1.74376125e-15 -1.57143902e-15 -1.39620919e-15 -1.21897088e-15 -1.04060695e-15 -8.61980201e-16 -6.83929926e-16 -5.07268560e-16 -3.32778653e-16 -1.61210042e-16 6.72271464e-18 1.70342657e-16 3.29012485e-16 4.82136371e-16 6.29161506e-16 7.69579398e-16 9.02926913e-16 1.02878707e-15 1.14678960e-15 1.25661124e-15 1.35797580e-15 1.45065405e-15 1.53446332e-15 1.60926694e-15 1.67497347e-15 1.73153573e-15 1.77894965e-15 1.81725301e-15 1.84652392e-15 1.86687928e-15 1.87847301e-15 1.88149422e-15 1.87616525e-15 1.86273965e-15 1.84150002e-15 1.81275587e-15 1.77684135e-15 1.73411295e-15 1.68494725e-15 1.62973853e-15 1.56889647e-15 1.50284380e-15 1.43201400e-15 1.35684903e-15 1.27779704e-15 1.19531018e-15 1.10984247e-15 1.02184767e-15 9.31777286e-16 8.40078626e-16 7.47192921e-16 6.53553563e-16 5.59584422e-16 4.65698264e-16 3.72295273e-16 2.79761671e-16 1.88468457e-16 9.87702458e-17 1.10042217e-17 -7.45107918e-17 -1.57475155e-16 -2.37609121e-16 -3.14653431e-16 -3.88369799e-16 -4.58541294e-16 -5.24972602e-16 -5.87490201e-16 -6.45942416e-16 -7.00199391e-16 -7.50152958e-16 -7.95716416e-16 -8.36824227e-16 -8.73431625e-16 -9.05514150e-16 -9.33067107e-16 -9.56104962e-16 -9.74660667e-16 -9.88784934e-16 -9.98545454e-16 -1.00402607e-15 -1.00532590e-15 -1.00255843e-15 -9.95850608e-16 -9.85341819e-16 -9.71182951e-16 -9.53535370e-16 -9.32569912e-16 -9.08465865e-16 -8.81409948e-16 -8.51595290e-16 -8.19220425e-16 -7.84488288e-16 -7.47605231e-16 -7.08780060e-16 -6.68223092e-16 -6.26145234e-16 -5.82757097e-16 -5.38268140e-16 -4.92885842e-16 -4.46814921e-16 -4.00256581e-16 -3.53407804e-16 -3.06460686e-16 -2.59601810e-16 -2.13011668e-16 -1.66864126e-16 -1.21325939e-16 -7.65563016e-17 -3.27064574e-17 1.00806532e-17 5.16706963e-17 9.19382028e-17 1.30766781e-16 1.68049284e-16 2.03687938e-16 2.37594419e-16 2.69689901e-16 2.99905049e-16 3.28179989e-16 3.54464229e-16 3.78716551e-16 4.00904867e-16 4.21006044e-16 4.39005699e-16 4.54897967e-16 4.68685240e-16 4.80377886e-16 4.89993942e-16 4.97558791e-16 5.03104818e-16 5.06671051e-16 5.08302790e-16 5.08051221e-16 5.05973026e-16 5.02129974e-16 4.96588521e-16 4.89419393e-16 4.80697175e-16 4.70499891e-16 4.58908600e-16 4.46006975e-16 4.31880905e-16 4.16618087e-16 4.00307639e-16 3.83039710e-16 3.64905109e-16 3.45994936e-16 3.26400231e-16 3.06211635e-16 2.85519062e-16 2.64411390e-16 2.42976158e-16 2.21299291e-16 1.99464831e-16 1.77554694e-16 1.55648430e-16 1.33823017e-16 1.12152660e-16 9.07086132e-17 6.95590186e-17 4.87687615e-17 2.83993441e-17 8.50877649e-18 -1.08485159e-17 -2.96217676e-17 -4.77639322e-17 -6.52317256e-17 -8.19856532e-17 -9.79900225e-17 -1.13212941e-16 -1.27626300e-16 -1.41205744e-16 -1.53930631e-16 -1.65783976e-16 -1.76752384e-16 -1.86825976e-16 -1.95998301e-16 -2.04266238e-16 -2.11629895e-16 -2.18092493e-16 -2.23660246e-16 -2.28342238e-16 -2.32150286e-16 -2.35098808e-16 -2.37204676e-16 -2.38487075e-16 -2.38967353e-16 -2.38668869e-16 -2.37616845e-16 -2.35838210e-16 -2.33361444e-16 -2.30216432e-16 -2.26434302e-16 -2.22047280e-16 -2.17088538e-16 -2.11592047e-16 -2.05592431e-16 -1.99124826e-16 -1.92224742e-16 -1.84927926e-16 -1.77270237e-16 -1.69287515e-16 -1.61015463e-16 -1.52489529e-16 -1.43744797e-16 -1.34815881e-16 -1.25736824e-16 -1.16541008e-16 -1.07261060e-16 -9.79287748e-17 -8.85750363e-17 -7.92297476e-17 -6.99217673e-17 -6.06788509e-17 -5.15275987e-17 -4.24934096e-17 -3.36004406e-17 -2.48715722e-17 -1.63283792e-17 -7.99110775e-18 1.21343336e-19 7.99143496e-18 1.56029957e-17 2.29412246e-17 2.99926892e-17 3.67453193e-17 4.31883963e-17 4.93125380e-17 5.51096806e-17 6.05730555e-17 6.56971640e-17 7.04777485e-17 7.49117596e-17 7.89973224e-17 8.27336983e-17 8.61212461e-17 8.91613797e-17 9.18565251e-17 9.42100751e-17 9.62263426e-17 9.79105132e-17 9.92685961e-17 1.00307375e-16 1.01034358e-16 1.01457726e-16 1.01586285e-16 1.01429412e-16 1.00997006e-16 1.00299439e-16 9.93475038e-17 9.81523663e-17 9.67255173e-17 9.50787243e-17 9.32239850e-17 9.11734826e-17 8.89395407e-17 8.65345809e-17 8.39710812e-17 8.12615360e-17 7.84184175e-17 7.54541388e-17 7.23810187e-17 6.92112485e-17 6.59568596e-17 6.26296937e-17 5.92413750e-17 5.58032831e-17 5.23265287e-17 4.88219311e-17 4.52999968e-17 4.17709003e-17 3.82444673e-17 3.47301585e-17 3.12370560e-17 2.77738514e-17 2.43488350e-17 2.09698871e-17 1.76444709e-17 1.43796270e-17 1.11819689e-17 8.05768075e-18 5.01251584e-18 2.05179684e-18 -8.19582869e-19 -3.59715655e-18 -6.27688032e-18 -8.85512820e-18 -1.13286862e-17 -1.36947454e-17 -1.59508940e-17 -1.80951087e-17 -2.01257450e-17 -2.20415272e-17 -2.38415375e-17 -2.55252041e-17 -2.70922897e-17 -2.85428785e-17 -2.98773635e-17 -3.10964330e-17 -3.22010572e-17 -3.31924740e-17 -3.40721752e-17 -3.48418921e-17 -3.55035812e-17 -3.60594098e-17 -3.65117416e-17 -3.68631223e-17 -3.71162655e-17 -3.72740382e-17 -3.73394470e-17 -3.73156246e-17 -3.72058154e-17 -3.70133629e-17 -3.67416962e-17 -3.63943177e-17 -3.59747901e-17 -3.54867247e-17 -3.49337697e-17 -3.43195988e-17 -3.36479004e-17 -3.29223669e-17 -3.21466852e-17 -3.13245265e-17 -3.04595375e-17 -2.95553316e-17 -2.86154808e-17 -2.76435080e-17 -2.66428795e-17 -2.56169984e-17 -2.45691979e-17 -2.35027362e-17 -2.24207901e-17 -2.13264509e-17 -2.02227192e-17 -1.91125014e-17 -1.79986057e-17 -1.68837390e-17 -1.57705043e-17 -1.46613978e-17 -1.35588075e-17 -1.24650113e-17 -1.13821755e-17 -1.03123545e-17 -9.25748965e-18 -8.21940949e-18 -7.19982950e-18 -6.20035266e-18 -5.22247006e-18 -4.26756184e-18 -3.33689840e-18 -2.43164179e-18 -1.55284742e-18 -7.01465838e-19 1.21655126e-19 9.15768193e-19 1.68022420e-18 2.41446956e-18 3.11804357e-18 3.79057562e-18 4.43178222e-18 5.04146405e-18 5.61950281e-18 6.16585808e-18 6.68056404e-18 7.16372624e-18 7.61551827e-18 8.03617837e-18 8.42600614e-18 8.78535913e-18 9.11464948e-18 9.41434057e-18 9.68494373e-18 9.92701485e-18 1.01411512e-17 1.03279882e-17 1.04881961e-17 1.06224772e-17 1.07315624e-17 1.08162084e-17 1.08771948e-17 1.09153213e-17 1.09314048e-17 1.09262767e-17 1.09007805e-17 1.08557692e-17 1.07921028e-17 1.07106461e-17 1.06122664e-17 1.04978315e-17 1.03682074e-17 1.02242566e-17 1.00668363e-17 9.89679640e-18 9.71497816e-18 9.52221243e-18 9.31931834e-18 9.10710188e-18
3.53794316e-18 3.49542495e-18 3.45260596e-18 3.40950921e-18 3.36615765e-18 3.32257410e-18 3.27878126e-18 3.23480168e-18 3.19065776e-18 3.14637168e-18 3.10196547e-18 3.05746090e-18 3.01287952e-18 2.96824263e-18 2.92357126e-18 2.87888617e-18 2.83420782e-18 2.78955634e-18 2.74495158e-18 2.70041301e-18 2.65595977e-18 2.61161067e-18 2.56738410e-18 2.52329810e-18 2.47937032e-18 2.43561799e-18 2.39205797e-18 2.34870666e-18 2.30558008e-18 2.26269378e-18 2.22006290e-18 2.17770214e-18 2.13562574e-18 2.09384749e-18 2.05238074e-18 2.01123836e-18 1.97043280e-18 1.92997599e-18 1.88987945e-18 1.85015421e-18 1.81081082e-18 1.77185941e-18 1.73330960e-18 1.69517057e-18 1.65745104e-18 1.64742443e-18 1.85380885e-18 2.08544425e-18 2.34535298e-18 2.63691004e-18 2.96388315e-18 3.33047710e-18 3.74138298e-18 4.20183284e-18 4.71766021e-18 5.29536715e-18 5.94219859e-18 6.66622459e-18 7.47643136e-18 8.38282199e-18 9.39652786e-18 1.05299317e-17 1.17968037e-17 1.32124516e-17 1.47938868e-17 1.65600070e-17 1.85317982e-17 2.07325575e-17 2.31881376e-17 2.59272175e-17 2.89815994e-17 3.23865358e-17 3.61810894e-17 4.04085282e-17 4.51167600e-17 5.03588094e-17 5.61933409e-17 6.26852336e-17 6.99062098e-17 7.79355250e-17 8.68607225e-17 9.67784597e-17 1.07795411e-16 1.20029257e-16 1.33609759e-16 1.48679941e-16 1.65397370e-16 1.83935556e-16 2.04485479e-16 2.27257244e-16 2.52481889e-16 2.80413346e-16 3.11330567e-16 3.45539839e-16 3.83377289e-16 4.25211596e-16 4.71446928e-16 5.22526119e-16 5.78934100e-16 6.41201597e-16 7.09909128e-16 7.85691295e-16 8.69241411e-16 9.61316465e-16 1.06274246e-15 1.17442011e-15 1.29733098e-15 1.43254402e-15 1.58122254e-15 1.74463164e-15 1.92414617e-15 2.12125910e-15 2.33759048e-15 2.57489686e-15 2.83508130e-15 3.12020390e-15 3.43249283e-15 3.77435602e-15 4.14839327e-15 4.55740900e-15 5.00442542e-15 5.49269629e-15 6.02572105e-15 6.60725946e-15 7.24134650e-15 7.93230763e-15 8.68477428e-15 9.50369939e-15 1.03943730e-14 1.13624376e-14 1.24139036e-14 1.35551634e-14 1.47930060e-14 1.61346295e-14 1.75876534e-14 1.91601288e-14 2.08605466e-14 2.26978442e-14 2.46814088e-14 2.68210780e-14 2.91271366e-14 3.16103090e-14 3.42817470e-14 3.71530118e-14 4.02360499e-14 4.35431614e-14 4.70869609e-14 5.08803289e-14 5.49363532e-14 5.92682595e-14 6.38893296e-14 6.88128060e-14 7.40517815e-14 7.96190737e-14 8.55270804e-14 9.17876175e-14 9.84117354e-14 1.05409514e-13 1.12789836e-13 1.20560129e-13 1.28726091e-13 1.37291380e-13 1.46257278e-13 1.55622324e-13 1.65381919e-13 1.75527894e-13 1.86048047e-13 1.96925654e-13 2.08138938e-13 2.19660517e-13 2.31456810e-13 2.43487433e-13 2.55704551e-13 2.68052226e-13 2.80465739e-13 2.92870911e-13 3.05183421e-13 3.17308130e-13 3.29138430e-13 3.40555632e-13 3.51428401e-13 3.61612264e-13 3.70949222e-13 3.79267475e-13 3.86381314e-13 3.92091196e-13 3.96184064e-13 3.98433945e-13 3.98602892e-13 3.96442331e-13 3.91694881e-13 3.84096736e-13 3.73380681e-13 3.59279861e-13 3.41532385e-13 3.19886889e-13 2.94109148e-13 2.63989873e-13 2.29353743e-13 1.90069779e-13 1.46063063e-13 9.73277766e-14 4.39414465e-14 -1.39198474e-14 -7.59656887e-14 -1.41775553e-13 -2.10783872e-13 -2.82267019e-13 -3.55333605e-13 -4.28919738e-13 -5.01791135e-13 -5.72554083e-13 -6.39677198e-13 -7.01525555e-13 -7.56408155e-13 -8.02638570e-13 -8.38607279e-13 -8.62862467e-13 -8.74194365e-13 -8.71716658e-13 -8.54937526e-13 -8.23812792e-13 -7.78774606e-13 -7.20731175e-13 -6.51035969e-13 -5.71428194e-13 -4.83949529e-13 -3.90844622e-13 -2.94454248e-13 -1.97110114e-13 -1.01039253e-13 -8.28399851e-15 7.93588391e-14 1.60378330e-13 2.33570104e-13 2.98039643e-13 3.53191372e-13 3.98707112e-13 4.34517341e-13 4.60768372e-13 4.77787978e-13 4.86051433e-13 4.86149353e-13 4.78758219e-13 4.64614100e-13 4.44489731e-13 4.19174933e-13 3.89460190e-13 3.56123125e-13 3.19917561e-13 2.81564865e-13 2.41747260e-13 2.01102823e-13 1.60221914e-13 1.19644810e-13 7.98603507e-14 4.13054134e-14 4.36509715e-15 -3.06265243e-14 -6.33851735e-14 -9.36747535e-14 -1.21305417e-13 -1.46131381e-13 -1.68048546e-13 -1.86991953e-13 -2.02933132e-13 -2.15877364e-13 -2.25860896e-13 -2.32948124e-13 -2.37228782e-13 -2.38815147e-13 -2.37839283e-13 -2.34450336e-13 -2.28811907e-13 -2.21099503e-13 -2.11498083e-13 -2.00199711e-13 -1.87401323e-13 -1.73302616e-13 -1.58104066e-13 -1.42005075e-13 -1.25202264e-13 -1.07887896e-13 -9.02484499e-14 -7.24633298e-14 -5.47037214e-14 -3.71315870e-14 -1.98988018e-14 -3.14642519e-15 1.29958944e-14 2.84103855e-14 4.29914958e-14 5.66461153e-14 6.92936865e-14 8.08662072e-14 9.13081335e-14 1.00576188e-13 1.08639084e-13 1.15477166e-13 1.21081980e-13 1.25455784e-13 1.28610991e-13 1.30569571e-13 1.31362405e-13 1.31028606e-13 1.29614812e-13 1.27174454e-13 1.23767011e-13 1.19457255e-13 1.14314497e-13 1.08411828e-13 1.01825378e-13 9.46335790e-14 8.69164521e-14 7.87549152e-14 7.02301158e-14 6.14227945e-14 5.24126815e-14 4.32779280e-14 3.40945764e-14 2.49360700e-14 1.58728042e-14 6.97172157e-15 -1.70405112e-15 -1.00955198e-14 -1.81480964e-14 -2.58118279e-14 -3.30415810e-14 -3.97971835e-14 -4.60435239e-14 -5.17506089e-14 -5.68935827e-14 -6.14527064e-14 -6.54133031e-14 -6.87656672e-14 -7.15049425e-14 -7.36309704e-14 -7.51481100e-14 -7.60650342e-14 -7.63945020e-14 -7.61531122e-14 -7.53610385e-14 -7.40417503e-14 -7.22217212e-14 -6.99301280e-14 -6.71985418e-14 -6.40606147e-14 -6.05517645e-14 -5.67088582e-14 -5.25698983e-14 -4.81737134e-14 -4.35596539e-14 -3.87672966e-14 -3.38361584e-14 -2.88054214e-14 -2.37136704e-14 -1.85986451e-14 -1.34970062e-14 -8.44411833e-15 -3.47385029e-15 1.38160813e-15 6.09191013e-15 1.06286979e-14 1.49657293e-14 1.90789859e-14 2.29467614e-14 2.65497321e-14 2.98710074e-14 3.28961632e-14 3.56132565e-14 3.80128237e-14 4.00878609e-14 4.18337897e-14 4.32484071e-14 4.43318216e-14 4.50863752e-14 4.55165547e-14 4.56288905e-14 4.54318455e-14 4.49356955e-14 4.41524011e-14 4.30954729e-14 4.17798316e-14 4.02216626e-14 3.84382683e-14 3.64479169e-14 3.42696910e-14 3.19233351e-14 2.94291048e-14 2.68076167e-14 2.40797019e-14 2.12662626e-14 1.83881326e-14 1.54659438e-14 1.25199981e-14 9.57014501e-15 6.63566741e-15 3.73517390e-15 8.86499468e-16 -1.89338571e-15 -4.58845888e-15 -7.18371843e-15 -9.66524875e-15 -1.20202758e-14 -1.42372139e-14 -1.63057028e-14 -1.82166364e-14 -1.99621818e-14 -2.15357905e-14 -2.29322000e-14 -2.41474278e-14 -2.51787579e-14 -2.60247183e-14 -2.66850529e-14 -2.71606855e-14 -2.74536783e-14 -2.75671835e-14 -2.75053910e-14 -2.72734698e-14 -2.68775063e-14 -2.63244380e-14 -2.56219842e-14 -2.47785742e-14 -2.38032732e-14 -2.27057068e-14 -2.14959835e-14 -2.01846181e-14 -1.87824536e-14 -1.73005846e-14 -1.57502808e-14 -1.41429121e-14 -1.24898755e-14 -1.08025242e-14 -9.09209880e-15 -7.36966186e-15 -5.64603509e-15 -3.93174042e-15 -2.23694452e-15 -5.71407251e-16 1.05556571e-15 2.63516614e-15 4.15912195e-15 5.61973160e-15 7.00989385e-15 8.32313296e-15 9.55361936e-15 1.06961857e-14 1.17463384e-14 1.27002649e-14 1.35548362e-14 1.43076059e-14 1.49568042e-14 1.55013291e-14 1.59407327e-14 1.62752051e-14 1.65055542e-14 1.66331829e-14 1.66600628e-14 1.65887066e-14 1.64221362e-14 1.61638509e-14 1.58177919e-14 1.53883064e-14 1.48801100e-14 1.42982481e-14 1.36480565e-14 1.29351216e-14 1.21652401e-14 1.13443793e-14 1.04786368e-14 9.57420104e-15 8.63731295e-15 7.67422760e-15 6.69117762e-15 5.69433758e-15 4.68978987e-15 3.68349216e-15 2.68124653e-15 1.68867053e-15 7.11170116e-16 -2.46085311e-16 -1.17818575e-15 -2.08050126e-15 -2.94870035e-15 -3.77876610e-15 -4.56700997e-15 -5.31008332e-15 -6.00498661e-15 -6.64907631e-15 -7.24006957e-15 -7.77604667e-15 -8.25545139e-15 -8.67708915e-15 -9.04012331e-15 -9.34406943e-15 -9.58878774e-15 -9.77447394e-15 -9.90164824e-15 -9.97114306e-15 -9.98408920e-15 -9.94190086e-15 -9.84625943e-15 -9.69909635e-15 -9.50257498e-15 -9.25907186e-15 -8.97115719e-15 -8.64157498e-15 -8.27322268e-15 -7.86913071e-15 -7.43244177e-15 -6.96639019e-15 -6.47428146e-15 -5.95947186e-15 -5.42534856e-15 -4.87531008e-15 -4.31274729e-15 -3.74102508e-15 -3.16346467e-15 -2.58332675e-15 -2.00379541e-15 -1.42796307e-15 -8.58816297e-16 -2.99222663e-16 2.48081345e-16 7.80501328e-16 1.29559486e-15 1.79108027e-15 2.26484422e-15 2.71494821e-15 3.13963389e-15 3.53732725e-15 3.90664163e-15 4.24637975e-15 4.55553448e-15 4.83328875e-15 5.07901428e-15 5.29226942e-15 5.47279603e-15 5.62051549e-15 5.73552382e-15 5.81808610e-15 5.86863004e-15 5.88773904e-15 5.87614445e-15 5.83471745e-15 5.76446031e-15 5.66649730e-15 5.54206520e-15 5.39250352e-15 5.21924446e-15 5.02380272e-15 4.80776519e-15 4.57278049e-15 4.32054869e-15 4.05281085e-15 3.77133888e-15 3.47792540e-15 3.17437391e-15 2.86248909e-15 2.54406754e-15 2.22088873e-15 1.89470635e-15 1.56724011e-15 1.24016790e-15 9.15118473e-16 5.93664541e-16 2.77316434e-16 -3.24837484e-17 -3.34367457e-16 -6.27044458e-16 -9.09307058e-16 -1.18003377e-15 -1.43819242e-15 -1.68284273e-15 -1.91313827e-15 -2.12832802e-15 -2.32775721e-15 -2.51086781e-15 -2.67719844e-15 -2.82638376e-15 -2.95815348e-15 -3.07233084e-15 -3.16883073e-15 -3.24765736e-15 -3.30890157e-15 -3.35273781e-15 -3.37942077e-15 -3.38928171e-15 -3.38272454e-15 -3.36022165e-15 -3.32230958e-15 -3.26958437e-15 -3.20269693e-15 -3.12234819e-15 -3.02928414e-15 -2.92429084e-15 -2.80818943e-15 -2.68183102e-15 -2.54609166e-15 -2.40186737e-15 -2.25006917e-15 -2.09161821e-15 -1.92744103e-15 -1.75846493e-15 -1.58561346e-15 -1.40980213e-15 -1.23193419e-15 -1.05289675e-15 -8.73556951e-16 -6.94758466e-16 -5.17318171e-16 -3.42023065e-16 -1.69627432e-16 -8.50248610e-19 1.63627149e-16 3.23163153e-16 4.77157710e-16 6.25053885e-16 7.66339180e-16 9.00546587e-16 1.02725540e-15 1.14609178e-15 1.25672905e-15 1.35888784e-15 1.45233587e-15 1.53688767e-15 1.61240394e-15 1.67879084e-15 1.73599900e-15 1.78402240e-15 1.82289706e-15 1.85269959e-15 1.87354560e-15 1.88558792e-15 1.88901483e-15 1.88404805e-15 1.87094069e-15 1.84997517e-15 1.82146099e-15 1.78573249e-15 1.74314658e-15 1.69408039e-15 1.63892895e-15 1.57810285e-15 1.51202592e-15 1.44113284e-15 1.36586692e-15 1.28667781e-15 1.20401926e-15 1.11834698e-15 1.03011654e-15 9.39781337e-16 8.47790628e-16 7.54587664e-16 6.60607906e-16 5.66277333e-16 4.72010852e-16 3.78210801e-16 2.85265570e-16 1.93548324e-16 1.03415830e-16 1.52074097e-17 -7.07560072e-17 -1.54172712e-16 -2.34760930e-16 -3.12259432e-16 -3.86428017e-16 -4.57047904e-16 -5.23922004e-16 -5.86875093e-16 -6.45753880e-16 -7.00426975e-16 -7.50784769e-16 -7.96739214e-16 -8.38223519e-16 -8.75191765e-16 -9.07618440e-16 -9.35497898e-16 -9.58843758e-16 -9.77688225e-16 -9.92081371e-16 -1.00209035e-15 -1.00779856e-15 -1.00930478e-15 -1.00672227e-15 -1.00017782e-15 -9.89810772e-16 -9.75772052e-16 -9.58223156e-16 -9.37335133e-16 -9.13287564e-16 -8.86267540e-16 -8.56468635e-16 -8.24089895e-16 -7.89334831e-16 -7.52410435e-16 -7.13526204e-16 -6.72893199e-16 -6.30723117e-16 -5.87227400e-16 -5.42616373e-16 -4.97098417e-16 -4.50879175e-16 -4.04160799e-16 -3.57141239e-16 -3.10013571e-16 -2.62965365e-16 -2.16178108e-16 -1.69826660e-16 -1.24078765e-16 -7.90946012e-17 -3.50263829e-17 7.98199276e-18 4.97952538e-17 9.02870138e-17 1.29339988e-16 1.66846166e-16 2.02706936e-16 2.36833171e-16 2.69145275e-16 2.99573180e-16 3.28056316e-16 3.54543535e-16 3.78993002e-16 4.01372056e-16 4.21657032e-16 4.39833061e-16 4.55893832e-16 4.69841336e-16 4.81685587e-16 4.91444308e-16 4.99142615e-16 5.04812668e-16 5.08493314e-16 5.10229712e-16 5.10072952e-16 5.08079654e-16 5.04311571e-16 4.98835178e-16 4.91721255e-16 4.83044477e-16 4.72882996e-16 4.61318024e-16 4.48433422e-16 4.34315293e-16 4.19051579e-16 4.02731662e-16 3.85445984e-16 3.67285664e-16 3.48342132e-16 3.28706779e-16 3.08470608e-16 2.87723913e-16 2.66555959e-16 2.45054686e-16 2.23306427e-16 2.01395638e-16 1.79404652e-16 1.57413442e-16 1.35499408e-16 1.13737178e-16 9.21984269e-17 7.09517125e-17 5.00623328e-17 2.95921960e-17 9.59971082e-18 -9.86030758e-18 -2.87367136e-17 -4.69820915e-17 -6.45527997e-17 -8.14089987e-17 -9.75146649e-17 -1.12837589e-16 -1.27349359e-16 -1.41025334e-16 -1.53844600e-16 -1.65789918e-16 -1.76847656e-16 -1.87007713e-16 -1.96263435e-16 -2.04611515e-16 -2.12051892e-16 -2.18587635e-16 -2.24224825e-16 -2.28972427e-16 -2.32842160e-16 -2.35848357e-16 -2.38007824e-16 -2.39339694e-16 -2.39865281e-16 -2.39607924e-16 -2.38592840e-16 -2.36846967e-16 -2.34398809e-16 -2.31278285e-16 -2.27516574e-16 -2.23145963e-16 -2.18199695e-16 -2.12711825e-16 -2.06717069e-16 -2.00250666e-16 -1.93348237e-16 -1.86045649e-16 -1.78378886e-16 -1.70383922e-16 -1.62096599e-16 -1.53552509e-16 -1.44786885e-16 -1.35834494e-16 -1.26729534e-16 -1.17505547e-16 -1.08195320e-16 -9.88308093e-17 -8.94430623e-17 -8.00621451e-17 -7.07170788e-17 -6.14357809e-17 -5.22450121e-17 -4.31703300e-17 -3.42360478e-17 -2.54651997e-17 -1.68795110e-17 -8.49937476e-18 -3.43832835e-19 7.56943677e-18 1.52241283e-17 2.26053111e-17 2.96994283e-17 3.64942903e-17 4.29790645e-17 4.91442606e-17 5.49817120e-17 6.04845537e-17 6.56471963e-17 7.04652972e-17 7.49357288e-17 7.90565435e-17 8.28269365e-17 8.62472061e-17 8.93187123e-17 9.20438329e-17 9.44259182e-17 9.64692451e-17 9.81789683e-17 9.95610723e-17 1.00622321e-16 1.01370209e-16 1.01812908e-16 1.01959219e-16 1.01818522e-16 1.01400721e-16 1.00716197e-16 9.97757583e-17 9.85905895e-17 9.71722036e-17 9.55323940e-17 9.36831882e-17 9.16368018e-17 8.94055944e-17 8.70020259e-17 8.44386155e-17 8.17279009e-17 7.88823997e-17 7.59145726e-17 7.28367875e-17 6.96612860e-17 6.64001515e-17 6.30652785e-17 5.96683448e-17 5.62207845e-17 5.27337632e-17 4.92181553e-17 4.56845224e-17 4.21430945e-17 3.86037522e-17 3.50760108e-17 3.15690066e-17 2.80914847e-17 2.46517879e-17 2.12578486e-17 1.79171806e-17 1.46368741e-17 1.14235912e-17 8.28356297e-18 5.22258844e-18 2.24603446e-18 -6.41162982e-19 -3.43449612e-18 -6.12988172e-18 -8.72365622e-18 -1.12125698e-17 -1.35937794e-17 -1.58648410e-17 -1.80237009e-17 -2.00686861e-17 -2.19984943e-17 -2.38121828e-17 -2.55091569e-17 -2.70891582e-17 -2.85522515e-17 -2.98988126e-17 -3.11295141e-17 -3.22453122e-17 -3.32474329e-17 -3.41373575e-17 -3.49168085e-17 -3.55877353e-17 -3.61522996e-17 -3.66128611e-17 -3.69719630e-17 -3.72323177e-17 -3.73967926e-17 -3.74683958e-17 -3.74502627e-17 -3.73456419e-17 -3.71578820e-17 -3.68904186e-17 -3.65467610e-17 -3.61304803e-17 -3.56451970e-17 -3.50945693e-17 -3.44822816e-17 -3.38120337e-17 -3.30875304e-17 -3.23124710e-17 -3.14905401e-17 -3.06253983e-17 -2.97206730e-17 -2.87799509e-17 -2.78067696e-17 -2.68046107e-17 -2.57768925e-17 -2.47269639e-17 -2.36580986e-17 -2.25734891e-17 -2.14762425e-17 -2.03693752e-17 -1.92558091e-17 -1.81383681e-17 -1.70197745e-17 -1.59026465e-17 -1.47894956e-17 -1.36827245e-17 -1.25846257e-17 -1.14973799e-17 -1.04230555e-17 -9.36360753e-18 -8.32087784e-18 -7.29659489e-18 -6.29237423e-18 -5.30971913e-18 -4.35002150e-18 -3.41456304e-18 -2.50451673e-18 -1.62094836e-18 -7.64818523e-19 6.30154651e-20 8.61797260e-19 1.63086911e-18 2.36966930e-18 3.07772950e-18 3.75467189e-18 4.40020629e-18 5.01412712e-18 5.59631030e-18 6.14671005e-18 6.66535568e-18 7.15234828e-18 7.60785742e-18 8.03211775e-18 8.42542568e-18 8.78813599e-18 9.12065843e-18 9.42345439e-18 9.69703354e-18 9.94195052e-18 1.01588017e-17 1.03482218e-17 1.05108809e-17 1.06474812e-17 1.07587541e-17 1.08454567e-17 1.09083697e-17 1.09482937e-17 1.09660471e-17 1.09624628e-17 1.09383862e-17 1.08946721e-17 1.08321829e-17 1.07517857e-17 1.06543502e-17 1.05407468e-17 1.04118445e-17 1.02685085e-17 1.01115992e-17 9.94196953e-18 9.76046391e-18 9.56791649e-18 9.36514973e-18 9.15297301e-18
3.53171075e-18 3.48900710e-18 3.44601478e-18 3.40275663e-18 3.35925542e-18 3.31553379e-18 3.27161423e-18 3.22751908e-18 3.18327053e-18 3.13889055e-18 3.09440091e-18 3.04982316e-18 3.00517862e-18 2.96048832e-18 2.91577306e-18 2.87105333e-18 2.82634933e-18 2.78168094e-18 2.73706772e-18 2.69252889e-18 2.64808332e-18 2.60374953e-18 2.55954564e-18 2.51548943e-18 2.47159825e-18 2.42788908e-18 2.38437848e-18 2.34108260e-18 2.29801715e-18 2.25519745e-18 2.21263834e-18 2.17035425e-18 2.12835916e-18 2.08666661e-18 2.04528967e-18 2.00424098e-18 1.96353269e-18 1.92317652e-18 1.88318373e-18 1.84356510e-18 1.80433097e-18 1.76549121e-18 1.72705522e-18 1.68903196e-18 1.65142994e-18 1.64142345e-18 1.84704344e-18 2.07782141e-18 2.33676900e-18 2.62724940e-18 2.95301717e-18 3.31826261e-18 3.72766076e-18 4.18642595e-18 4.70037213e-18 5.27597981e-18 5.92047014e-18 6.64188697e-18 7.44918773e-18 8.35234382e-18 9.36245183e-18 1.04918563e-17 1.17542856e-17 1.31650016e-17 1.47409653e-17 1.65010198e-17 1.84660910e-17 2.06594104e-17 2.31067597e-17 2.58367399e-17 2.88810687e-17 3.22749069e-17 3.60572173e-17 4.02711598e-17 4.49645252e-17 5.01902114e-17 5.60067463e-17 6.24788615e-17 6.96781204e-17 7.76836077e-17 8.65826835e-17 9.64718085e-17 1.07457447e-16 1.19657055e-16 1.33200154e-16 1.48229514e-16 1.64902431e-16 1.83392129e-16 2.03889287e-16 2.26603690e-16 2.51766043e-16 2.79629927e-16 3.10473930e-16 3.44603960e-16 3.82355751e-16 4.24097578e-16 4.70233197e-16 5.21205022e-16 5.77497559e-16 6.39641109e-16 7.08215769e-16 7.83855730e-16 8.67253907e-16 9.59166917e-16 1.06042041e-15 1.17191481e-15 1.29463143e-15 1.42963901e-15 1.57810076e-15 1.74128177e-15 1.92055698e-15 2.11741957e-15 2.33348999e-15 2.57052535e-15 2.83042949e-15 3.11526352e-15 3.42725692e-15 3.76881922e-15 4.14255223e-15 4.55126273e-15 4.99797581e-15 5.48594860e-15 6.01868453e-15 6.59994797e-15 7.23377925e-15 7.92451003e-15 8.67677882e-15 9.49554663e-15 1.03861127e-14 1.13541300e-14 1.24056205e-14 1.35469900e-14 1.47850422e-14 1.61269919e-14 1.75804769e-14 1.91535689e-14 2.08547814e-14 2.26930771e-14 2.46778708e-14 2.68190306e-14 2.91268746e-14 3.16121640e-14 3.42860902e-14 3.71602581e-14 4.02466612e-14 4.35576507e-14 4.71058964e-14 5.09043382e-14 5.49661276e-14 5.93045589e-14 6.39329866e-14 6.88647311e-14 7.41129677e-14 7.96906010e-14 8.56101207e-14 9.18834391e-14 9.85217074e-14 1.05535111e-13 1.12932639e-13 1.20721832e-13 1.28908503e-13 1.37496425e-13 1.46486998e-13 1.55878877e-13 1.65667580e-13 1.75845049e-13 1.86399193e-13 1.97313389e-13 2.08565955e-13 2.20129590e-13 2.31970785e-13 2.44049208e-13 2.56317058e-13 2.68718405e-13 2.81188515e-13 2.93653159e-13 3.06027929e-13 3.18217557e-13 3.30115264e-13 3.41602131e-13 3.52546536e-13 3.62803656e-13 3.72215068e-13 3.80608471e-13 3.87797569e-13 3.93582141e-13 3.97748353e-13 4.00069351e-13 4.00306200e-13 3.98209220e-13 3.93519812e-13 3.85972827e-13 3.75299595e-13 3.61231688e-13 3.43505535e-13 3.21867993e-13 2.96082978e-13 2.65939279e-13 2.31259623e-13 1.91911080e-13 1.47816834e-13 9.89692700e-14 4.54442918e-14 -1.25833947e-14 -7.48244074e-14 -1.40858815e-13 -2.10121089e-13 -2.81886975e-13 -3.55263665e-13 -4.29184944e-13 -5.02413201e-13 -5.73550312e-13 -6.41059356e-13 -7.03298766e-13 -7.58569859e-13 -8.05177642e-13 -8.41503377e-13 -8.66085700e-13 -8.77705350e-13 -8.75467016e-13 -8.58870853e-13 -8.27866082e-13 -7.82880075e-13 -7.24818395e-13 -6.55034184e-13 -5.75268677e-13 -4.87567826e-13 -3.94182557e-13 -2.97461569e-13 -1.99745715e-13 -1.03271937e-13 -1.00927853e-14 7.79848281e-14 1.59440341e-13 2.33060508e-13 2.97942898e-13 3.53485123e-13 3.99363347e-13 4.35503562e-13 4.62048723e-13 4.79324310e-13 4.87804277e-13 4.88078781e-13 4.80824609e-13 4.66778779e-13 4.46715521e-13 4.21426594e-13 3.91704773e-13 3.58330240e-13 3.22059576e-13 2.83617034e-13 2.43687798e-13 2.02912933e-13 1.61885767e-13 1.21149494e-13 8.11957807e-14 4.24642284e-14 5.34252619e-15 -2.98328091e-14 -6.27752179e-14 -9.32464920e-14 -1.21054851e-13 -1.46052765e-13 -1.68134569e-13 -1.87233928e-13 -2.03321183e-13 -2.16400605e-13 -2.26507613e-13 -2.33705947e-13 -2.38084852e-13 -2.39756276e-13 -2.38852104e-13 -2.35521447e-13 -2.29928005e-13 -2.22247506e-13 -2.12665242e-13 -2.01373716e-13 -1.88570391e-13 -1.74455578e-13 -1.59230432e-13 -1.43095102e-13 -1.26246999e-13 -1.08879221e-13 -9.11791121e-14 -7.33269612e-14 -5.54948527e-14 -3.78456511e-14 -2.05321298e-14 -3.69623470e-15 1.25315179e-14 2.80325132e-14 4.27003871e-14 5.64412532e-14 6.91738185e-14 8.08293903e-14 9.13517821e-14 1.00697126e-13 1.08833596e-13 1.15741055e-13 1.21410625e-13 1.25844193e-13 1.29053862e-13 1.31061349e-13 1.31897338e-13 1.31600801e-13 1.30218290e-13 1.27803199e-13 1.24415024e-13 1.20118603e-13 1.14983352e-13 1.09082517e-13 1.02492416e-13 9.52917089e-14 8.75606765e-14 7.93805252e-14 7.08327171e-14 6.19983299e-14 5.29574491e-14 4.37885968e-14 3.45681981e-14 2.53700869e-14 1.62650545e-14 7.32044099e-15 -1.40023053e-15 -9.83757402e-15 -1.79366166e-14 -2.56470299e-14 -3.29233175e-14 -3.97249584e-14 -4.60165087e-14 -5.17676609e-14 -5.69532647e-14 -6.15533083e-14 -6.55528640e-14 -6.89419990e-14 -7.17156541e-14 -7.38734926e-14 -7.54197203e-14 -7.63628826e-14 -7.67156360e-14 -7.64945021e-14 -7.57196019e-14 -7.44143766e-14 -7.26052951e-14 -7.03215520e-14 -6.75947581e-14 -6.44586260e-14 -6.09486532e-14 -5.71018050e-14 -5.29561989e-14 -4.85507939e-14 -4.39250851e-14 -3.91188061e-14 -3.41716419e-14 -2.91229518e-14 -2.40115059e-14 -1.88752351e-14 -1.37509961e-14 -8.67435306e-15 -3.67937537e-15 1.20154601e-15 5.93786442e-15 1.05010247e-14 1.48645912e-14 1.90043568e-14 2.28984332e-14 2.65273211e-14 2.98739632e-14 3.29237771e-14 3.56646720e-14 3.80870461e-14 4.01837692e-14 4.19501477e-14 4.33838756e-14 4.44849702e-14 4.52556955e-14 4.57004724e-14 4.58257781e-14 4.56400351e-14 4.51534909e-14 4.43780902e-14 4.33273398e-14 4.20161679e-14 4.04607789e-14 3.86785043e-14 3.66876521e-14 3.45073540e-14 3.21574126e-14 2.96581497e-14 2.70302559e-14 2.42946430e-14 2.14722997e-14 1.85841522e-14 1.56509291e-14 1.26930324e-14 9.73041523e-15 6.78246613e-15 3.86790083e-15 1.00466218e-15 -1.79017175e-15 -4.50047100e-15 -7.11112814e-15 -9.60812369e-15 -1.19785824e-14 -1.42108205e-14 -1.62943834e-14 -1.82200748e-14 -1.99799765e-14 -2.15674593e-14 -2.29771857e-14 -2.42051041e-14 -2.52484349e-14 -2.61056492e-14 -2.67764400e-14 -2.72616870e-14 -2.75634146e-14 -2.76847442e-14 -2.76298411e-14 -2.74038567e-14 -2.70128660e-14 -2.64638015e-14 -2.57643838e-14 -2.49230494e-14 -2.39488768e-14 -2.28515097e-14 -2.16410808e-14 -2.03281334e-14 -1.89235440e-14 -1.74384448e-14 -1.58841470e-14 -1.42720656e-14 -1.26136458e-14 -1.09202917e-14 -9.20329739e-15 -7.47378056e-15 -5.74261982e-15 -4.02039514e-15 -2.31733197e-15 -6.43249369e-16 9.92487773e-16 2.58101235e-15 4.11399409e-15 5.58367428e-15 6.98289586e-15 8.30512890e-15 9.54449155e-15 1.06957664e-14 1.17544121e-14 1.27165711e-14 1.35790723e-14 1.43394298e-14 1.49958380e-14 1.55471618e-14 1.59929241e-14 1.63332889e-14 1.65690416e-14 1.67015661e-14 1.67328186e-14 1.66652997e-14 1.65020233e-14 1.62464833e-14 1.59026195e-14 1.54747807e-14 1.49676875e-14 1.43863930e-14 1.37362440e-14 1.30228403e-14 1.22519950e-14 1.14296940e-14 1.05620556e-14 9.65529151e-15 8.71566727e-15 7.74946452e-15 6.76294387e-15 5.76230914e-15 4.75367302e-15 3.74302434e-15 2.73619697e-15 1.73884071e-15 7.56394018e-16 -2.05941178e-16 -1.14322247e-15 -2.05078784e-15 -2.92427420e-15 -3.75963371e-15 -4.55314774e-15 -5.30143852e-15 -6.00147846e-15 -6.65059725e-15 -7.24648659e-15 -7.78720279e-15 -8.27116718e-15 -8.69716439e-15 -9.06433866e-15 -9.37218823e-15 -9.62055780e-15 -9.80962937e-15 -9.93991132e-15 -1.00122261e-14 -1.00276966e-14 -9.98773058e-15 -9.89400526e-15 -9.74844949e-15 -9.55322591e-15 -9.31071204e-15 -9.02348076e-15 -8.69428036e-15 -8.32601411e-15 -7.92171973e-15 -7.48454859e-15 -7.01774501e-15 -6.52462563e-15 -6.00855902e-15 -5.47294564e-15 -4.92119819e-15 -4.35672254e-15 -3.78289924e-15 -3.20306580e-15 -2.62049963e-15 -2.03840197e-15 -1.45988264e-15 -8.87945763e-16 -3.25476541e-16 2.24770932e-16 7.60184773e-16 1.27830529e-15 1.77683385e-15 2.25364054e-15 2.70677075e-15 3.13445053e-15 3.53509090e-15 3.90729091e-15 4.24983967e-15 4.56171727e-15 4.84209463e-15 5.09033235e-15 5.30597856e-15 5.48876580e-15 5.63860709e-15 5.75559107e-15 5.83997637e-15 5.89218529e-15 5.91279673e-15 5.90253857e-15 5.86227946e-15 5.79302009e-15 5.69588408e-15 5.57210846e-15 5.42303389e-15 5.25009453e-15 5.05480790e-15 4.83876441e-15 4.60361702e-15 4.35107074e-15 4.08287227e-15 3.80079974e-15 3.50665252e-15 3.20224135e-15 2.88937861e-15 2.56986898e-15 2.24550033e-15 1.91803506e-15 1.58920179e-15 1.26068752e-15 9.34130208e-16 6.11111870e-16 2.93152160e-16 -1.82975324e-17 -3.21859430e-16 -6.16234191e-16 -9.00205173e-16 -1.17264213e-15 -1.43250439e-15 -1.67884341e-15 -1.91080486e-15 -2.12763008e-15 -2.32865710e-15 -2.51332106e-15 -2.68115412e-15 -2.83178497e-15 -2.96493777e-15 -3.08043069e-15 -3.17817401e-15 -3.25816784e-15 -3.32049939e-15 -3.36533997e-15 -3.39294165e-15 -3.40363353e-15 -3.39781789e-15 -3.37596594e-15 -3.33861351e-15 -3.28635643e-15 -3.21984582e-15 -3.13978324e-15 -3.04691578e-15 -2.94203097e-15 -2.82595180e-15 -2.69953160e-15 -2.56364898e-15 -2.41920284e-15 -2.26710735e-15 -2.10828713e-15 -1.94367238e-15 -1.77419432e-15 -1.60078061e-15 -1.42435099e-15 -1.24581316e-15 -1.06605873e-15 -8.85959488e-16 -7.06363781e-16 -5.28093223e-16 -3.51939563e-16 -1.78661833e-16 -8.98373250e-18 1.56408729e-16 3.16869339e-16 4.71793526e-16 6.20619947e-16 7.62831817e-16 8.97957984e-16 1.02557375e-15 1.14530146e-15 1.25681081e-15 1.35981897e-15 1.45409044e-15 1.53943671e-15 1.61571569e-15 1.68283095e-15 1.74073079e-15 1.78940707e-15 1.82889394e-15 1.85926638e-15 1.88063860e-15 1.89316230e-15 1.89702482e-15 1.89244720e-15 1.87968211e-15 1.85901173e-15 1.83074556e-15 1.79521814e-15 1.75278677e-15 1.70382920e-15 1.64874125e-15 1.58793447e-15 1.52183383e-15 1.45087531e-15 1.37550366e-15 1.29617010e-15 1.21333008e-15 1.12744115e-15 1.03896077e-15 9.48344368e-16 8.56043270e-16 7.62502884e-16 6.68160878e-16 5.73445482e-16 4.78773884e-16 3.84550724e-16 2.91166708e-16 1.98997309e-16 1.08401599e-16 1.97211793e-17 -6.67207692e-17 -1.50620325e-16 -2.31693549e-16 -3.09677100e-16 -3.84328733e-16 -4.55427687e-16 -5.22774972e-16 -5.86193544e-16 -6.45528379e-16 -7.00646448e-16 -7.51436597e-16 -7.97809332e-16 -8.39696521e-16 -8.77051008e-16 -9.09846152e-16 -9.38075286e-16 -9.61751116e-16 -9.80905049e-16 -9.95586465e-16 -1.00586193e-15 -1.01181438e-15 -1.01354222e-15 -1.01115845e-15 -1.00478970e-15 -9.94575253e-16 -9.80666075e-16 -9.63223793e-16 -9.42419681e-16 -9.18433628e-16 -8.91453117e-16 -8.61672193e-16 -8.29290444e-16 -7.94511995e-16 -7.57544515e-16 -7.18598239e-16 -6.77885017e-16 -6.35617386e-16 -5.92007676e-16 -5.47267134e-16 -5.01605100e-16 -4.55228204e-16 -4.08339611e-16 -3.61138302e-16 -3.13818397e-16 -2.66568524e-16 -2.19571229e-16 -1.73002433e-16 -1.27030937e-16 -8.18179703e-17 -3.75167839e-17 5.72770270e-18 4.77792145e-17 8.85103849e-17 1.27802975e-16 1.65548047e-16 2.01646096e-16 2.36007136e-16 2.68550745e-16 2.99206071e-16 3.27911799e-16 3.54616077e-16 3.79276411e-16 4.01859525e-16 4.22341184e-16 4.40705993e-16 4.56947167e-16 4.71066267e-16 4.83072922e-16 4.92984521e-16 5.00825891e-16 5.06628949e-16 5.10432345e-16 5.12281087e-16 5.12226158e-16 5.10324113e-16 5.06636683e-16 5.01230360e-16 4.94175981e-16 4.85548318e-16 4.75425651e-16 4.63889358e-16 4.51023499e-16 4.36914403e-16 4.21650269e-16 4.05320765e-16 3.88016639e-16 3.69829342e-16 3.50850659e-16 3.31172348e-16 3.10885802e-16 2.90081718e-16 2.68849774e-16 2.47278338e-16 2.25454177e-16 2.03462189e-16 1.81385153e-16 1.59303493e-16 1.37295060e-16 1.15434932e-16 9.37952332e-17 7.24449672e-17 5.14498721e-17 3.08722900e-17 1.07710554e-17 -8.79859952e-18 -2.77851228e-17 -4.61407039e-17 -6.38213187e-17 -8.07867589e-17 -9.70006462e-17 -1.12430431e-16 -1.27047380e-16 -1.40826544e-16 -1.53746718e-16 -1.65790392e-16 -1.76943677e-16 -1.87196238e-16 -1.96541201e-16 -2.04975059e-16 -2.12497570e-16 -2.19111639e-16 -2.24823204e-16 -2.29641105e-16 -2.33576950e-16 -2.36644984e-16 -2.38861940e-16 -2.40246897e-16 -2.40821128e-16 -2.40607952e-16 -2.39632578e-16 -2.37921954e-16 -2.35504608e-16 -2.32410497e-16 -2.28670851e-16 -2.24318020e-16 -2.19385326e-16 -2.13906910e-16 -2.07917588e-16 -2.01452706e-16 -1.94548005e-16 -1.87239477e-16 -1.79563243e-16 -1.71555416e-16 -1.63251986e-16 -1.54688701e-16 -1.45900951e-16 -1.36923665e-16 -1.27791211e-16 -1.18537295e-16 -1.09194879e-16 -9.97960918e-17 -9.03721536e-17 -8.09533049e-17 -7.15687406e-17 -6.22465508e-17 -5.30136678e-17 -4.38958186e-17 -3.49174836e-17 -2.61018609e-17 -1.74708369e-17 -9.04496148e-18 -8.43429684e-19 7.11593203e-18 1.48166742e-17 2.22437274e-17 2.93834016e-17 3.62233794e-17 4.27527062e-17 4.89617759e-17 5.48423120e-17 6.03873458e-17 6.55911907e-17 7.04494135e-17 7.49588022e-17 7.91173313e-17 8.29241250e-17 8.63794168e-17 8.94845083e-17 9.22417257e-17 9.46543738e-17 9.67266902e-17 9.84637966e-17 9.98716504e-17 1.00956995e-16 1.01727307e-16 1.02190752e-16 1.02356125e-16 1.02232806e-16 1.01830705e-16 1.01160215e-16 1.00232158e-16 9.90577376e-17 9.76484917e-17 9.60162410e-17 9.41730440e-17 9.21311513e-17 8.99029602e-17 8.75009717e-17 8.49377485e-17 8.22258745e-17 7.93779158e-17 7.64063834e-17 7.33236976e-17 7.01421537e-17 6.68738904e-17 6.35308586e-17 6.01247934e-17 5.66671867e-17 5.31692628e-17 4.96419547e-17 4.60958833e-17 4.25413374e-17 3.89882563e-17 3.54462137e-17 3.19244037e-17 2.84316285e-17 2.49762874e-17 2.15663679e-17 1.82094382e-17 1.49126415e-17 1.16826916e-17 8.52587013e-18 5.44802480e-18 2.45456975e-18 -4.49513383e-19 -3.25967297e-18 -5.97178368e-18 -8.58214167e-18 -1.10874587e-17 -1.34848553e-17 -1.57718529e-17 -1.79463652e-17 -2.00066886e-17 -2.19514923e-17 -2.37798068e-17 -2.54910129e-17 -2.70848295e-17 -2.85613010e-17 -2.99207840e-17 -3.11639346e-17 -3.22916941e-17 -3.33052753e-17 -3.42061483e-17 -3.49960261e-17 -3.56768504e-17 -3.62507770e-17 -3.67201610e-17 -3.70875428e-17 -3.73556336e-17 -3.75273009e-17 -3.76055544e-17 -3.75935325e-17 -3.74944879e-17 -3.73117747e-17 -3.70488351e-17 -3.67091861e-17 -3.62964075e-17 -3.58141296e-17 -3.52660210e-17 -3.46557777e-17 -3.39871116e-17 -3.32637404e-17 -3.24893771e-17 -3.16677203e-17 -3.08024450e-17 -2.98971942e-17 -2.89555697e-17 -2.79811253e-17 -2.69773583e-17 -2.59477037e-17 -2.48955269e-17 -2.38241181e-17 -2.27366868e-17 -2.16363567e-17 -2.05261611e-17 -1.94090385e-17 -1.82878296e-17 -1.71652731e-17 -1.60440035e-17 -1.49265484e-17 -1.38153265e-17 -1.27126457e-17 -1.16207023e-17 -1.05415794e-17 -9.47724676e-18 -8.42956051e-18 -7.40026298e-18 -6.39098314e-18 -5.40323730e-18 -4.43842993e-18 -3.49785486e-18 -2.58269672e-18 -1.69403248e-18 -8.32833406e-19 3.29730259e-23 8.03800618e-19 1.57780257e-18 2.32146843e-18 3.03432165e-18 3.71597673e-18 4.36613628e-18 4.98458801e-18 5.57120163e-18 6.12592563e-18 6.64878407e-18 7.13987325e-18 7.59935841e-18 8.02747035e-18 8.42450204e-18 8.79080526e-18 9.12678719e-18 9.43290705e-18 9.70967274e-18 9.95763750e-18 1.01773967e-17 1.03695843e-17 1.05348703e-17 1.06739567e-17 1.07875751e-17 1.08764836e-17 1.09414635e-17 1.09833167e-17 1.10028629e-17 1.10009368e-17 1.09783857e-17 1.09360665e-17 1.08748439e-17 1.07955873e-17 1.06991693e-17 1.05864632e-17 1.04583406e-17 1.03156702e-17 1.01593152e-17 9.99013218e-18 9.80896879e-18 9.61666270e-18 9.41403992e-18 9.20191344e-18
3.52504722e-18 3.48214674e-18 3.43897048e-18 3.39554112e-18 3.35188120e-18 3.30801317e-18 3.26395930e-18 3.21974173e-18 3.17538239e-18 3.13090302e-18 3.08632516e-18 3.04167009e-18 2.99695887e-18 2.95221229e-18 2.90745086e-18 2.86269480e-18 2.81796404e-18 2.77327817e-18 2.72865646e-18 2.68411786e-18 2.63968095e-18 2.59536394e-18 2.55118467e-18 2.50716063e-18 2.46330887e-18 2.41964607e-18 2.37618851e-18 2.33295203e-18 2.28995207e-18 2.24720363e-18 2.20472129e-18 2.16251919e-18 2.12061102e-18 2.07901003e-18 2.03772903e-18 1.99678036e-18 1.95617593e-18 1.91592719e-18 1.87604512e-18 1.83654026e-18 1.79742268e-18 1.75870202e-18 1.72038743e-18 1.68248764e-18 1.64501092e-18 1.63502591e-18 1.83983097e-18 2.06969484e-18 2.32761778e-18 2.61695032e-18 2.94143305e-18 3.30524077e-18 3.71303142e-18 4.17000042e-18 4.68194086e-18 5.25531021e-18 5.89730426e-18 6.61593893e-18 7.42014088e-18 8.31984774e-18 9.32611895e-18 1.04512583e-17 1.17089494e-17 1.31144053e-17 1.46845334e-17 1.64381179e-17 1.83960210e-17 2.05814042e-17 2.30199728e-17 2.57402450e-17 2.87738481e-17 3.21558447e-17 3.59250910e-17 4.01246315e-17 4.48021316e-17 5.00103539e-17 5.58076802e-17 6.22586841e-17 6.94347594e-17 7.74148078e-17 8.62859931e-17 9.61445656e-17 1.07096765e-16 1.19259805e-16 1.32762952e-16 1.47748703e-16 1.64374064e-16 1.82811952e-16 2.03252720e-16 2.25905814e-16 2.51001578e-16 2.78793217e-16 3.09558926e-16 3.43604206e-16 3.81264368e-16 4.22907252e-16 4.68936167e-16 5.19793073e-16 5.75962016e-16 6.37972837e-16 7.06405176e-16 7.81892774e-16 8.65128113e-16 9.56867397e-16 1.05793590e-15 1.16923370e-15 1.29174182e-15 1.42652880e-15 1.57475769e-15 1.73769355e-15 1.91671137e-15 2.11330459e-15 2.32909399e-15 2.56583729e-15 2.82543909e-15 3.10996155e-15 3.42163550e-15 3.76287216e-15 4.13627536e-15 4.54465441e-15 4.99103737e-15 5.47868491e-15 6.01110461e-15 6.59206568e-15 7.22561412e-15 7.91608804e-15 8.66813340e-15 9.48671974e-15 1.03771560e-14 1.13451060e-14 1.23966042e-14 1.35380704e-14 1.47763238e-14 1.61185967e-14 1.75725464e-14 1.91462663e-14 2.08482939e-14 2.26876184e-14 2.46736840e-14 2.68163910e-14 2.91260929e-14 3.16135894e-14 3.42901144e-14 3.71673186e-14 4.02572456e-14 4.35723006e-14 4.71252120e-14 5.09289825e-14 5.49968314e-14 5.93421255e-14 6.39782968e-14 6.89187480e-14 7.41767420e-14 7.97652760e-14 8.56969373e-14 9.19837405e-14 9.86369439e-14 1.05666844e-13 1.13082546e-13 1.20891709e-13 1.29100267e-13 1.37712117e-13 1.46728784e-13 1.56149048e-13 1.65968549e-13 1.76179351e-13 1.86769479e-13 1.97722419e-13 2.09016590e-13 2.20624780e-13 2.32513556e-13 2.44642642e-13 2.56964274e-13 2.69422536e-13 2.81952675e-13 2.94480411e-13 3.06921247e-13 3.19179783e-13 3.31149053e-13 3.42709901e-13 3.53730403e-13 3.64065365e-13 3.73555915e-13 3.82029225e-13 3.89298375e-13 3.95162429e-13 3.99406730e-13 4.01803491e-13 4.02112728e-13 4.00083591e-13 3.95456185e-13 3.87963942e-13 3.77336643e-13 3.63304192e-13 3.45601234e-13 3.23972734e-13 2.98180632e-13 2.68011675e-13 2.33286510e-13 1.93870135e-13 1.49683705e-13 1.00717694e-13 4.70462704e-14 -1.11573308e-14 -7.36048388e-14 -1.39876967e-13 -2.09408246e-13 -2.81473772e-13 -3.55179249e-13 -4.29456017e-13 -5.03062947e-13 -5.74597252e-13 -6.42516151e-13 -7.05171035e-13 -7.60855073e-13 -8.07864185e-13 -8.44569848e-13 -8.69500552e-13 -8.81426940e-13 -8.79444133e-13 -8.63043738e-13 -8.32167931e-13 -7.87238974e-13 -7.29159579e-13 -6.59282498e-13 -5.79351078e-13 -4.91415769e-13 -3.97734126e-13 -3.00663233e-13 -2.02553633e-13 -1.05652774e-13 -1.20240429e-14 7.65149205e-14 1.58433322e-13 2.32508482e-13 2.97829554e-13 3.53786895e-13 4.00050642e-13 4.36542001e-13 4.63400340e-13 4.80948682e-13 4.89659553e-13 4.90122605e-13 4.83014928e-13 4.69074530e-13 4.49077211e-13 4.23816773e-13 3.94088410e-13 3.60675012e-13 3.24336076e-13 2.85798915e-13 2.45751852e-13 2.04839117e-13 1.63657188e-13 1.22752353e-13 8.26192857e-14 4.37004758e-14 6.38636561e-15 -2.89839311e-14 -6.21214277e-14 -9.27856706e-14 -1.20782823e-13 -1.45963491e-13 -1.68220345e-13 -1.87485585e-13 -2.03728278e-13 -2.16951622e-13 -2.27190147e-13 -2.34506891e-13 -2.38990574e-13 -2.40752789e-13 -2.39925225e-13 -2.36656952e-13 -2.31111767e-13 -2.23465627e-13 -2.13904177e-13 -2.02620378e-13 -1.89812253e-13 -1.75680756e-13 -1.60427765e-13 -1.44254215e-13 -1.27358356e-13 -1.09934172e-13 -9.21699211e-14 -7.42468325e-14 -5.63379436e-14 -3.86070767e-14 -2.12079586e-14 -4.28347683e-15 1.20349299e-14 2.76277511e-14 4.23877588e-14 5.62202412e-14 6.90431229e-14 8.07869759e-14 9.13949297e-14 1.00822486e-13 1.09037248e-13 1.16018561e-13 1.21757094e-13 1.26254340e-13 1.29522070e-13 1.31581729e-13 1.32463791e-13 1.32207074e-13 1.30858035e-13 1.28470032e-13 1.25102574e-13 1.20820563e-13 1.15693531e-13 1.09794881e-13 1.03201135e-13 9.59911886e-14 8.82455984e-14 8.00458760e-14 7.14738163e-14 6.26108539e-14 5.35374512e-14 4.43325232e-14 3.50729007e-14 2.58328325e-14 1.66835297e-14 7.69275485e-15 -1.07554834e-15 -9.56157729e-15 -1.77099500e-14 -2.54699393e-14 -3.27956623e-14 -3.96462273e-14 -4.59858362e-14 -5.17838473e-14 -5.70147967e-14 -6.16583816e-14 -6.56994070e-14 -6.91276978e-14 -7.19379781e-14 -7.41297208e-14 -7.57069681e-14 -7.66781284e-14 -7.70557485e-14 -7.68562666e-14 -7.60997469e-14 -7.48095994e-14 -7.30122869e-14 -7.07370219e-14 -6.80154564e-14 -6.48813662e-14 -6.13703328e-14 -5.75194248e-14 -5.33668812e-14 -4.89517989e-14 -4.43138257e-14 -3.94928616e-14 -3.45287692e-14 -2.94610960e-14 -2.43288082e-14 -1.91700397e-14 -1.40218552e-14 -8.92003036e-15 -3.89884781e-15 1.00908791e-15 5.77301777e-15 1.03641769e-14 1.47559239e-14 1.89238512e-14 2.28458764e-14 2.65023140e-14 2.98759286e-14 3.29519699e-14 3.57181890e-14 3.81648374e-14 4.02846498e-14 4.20728099e-14 4.35269014e-14 4.46468448e-14 4.54348200e-14 4.58951777e-14 4.60343380e-14 4.58606795e-14 4.53844194e-14 4.46174850e-14 4.35733783e-14 4.22670350e-14 4.07146789e-14 3.89336723e-14 3.69423648e-14 3.47599398e-14 3.24062612e-14 2.99017208e-14 2.72670873e-14 2.45233578e-14 2.16916131e-14 1.87928768e-14 1.58479800e-14 1.28774312e-14 9.90129321e-15 6.93906675e-15 4.00958127e-15 1.13089416e-15 -1.67980190e-15 -4.40626306e-15 -7.03326938e-15 -9.54669096e-15 -1.19335449e-14 -1.41820431e-14 -1.62816307e-14 -1.82230152e-14 -1.99981875e-14 -2.16004327e-14 -2.30243333e-14 -2.42657637e-14 -2.53218768e-14 -2.61910828e-14 -2.68730205e-14 -2.73685222e-14 -2.76795720e-14 -2.78092581e-14 -2.77617196e-14 -2.75420887e-14 -2.71564279e-14 -2.66116642e-14 -2.59155192e-14 -2.50764370e-14 -2.41035093e-14 -2.30063996e-14 -2.17952655e-14 -2.04806806e-14 -1.90735566e-14 -1.75850654e-14 -1.60265622e-14 -1.44095097e-14 -1.27454042e-14 -1.10457037e-14 -9.32175881e-15 -7.58474594e-15 -5.84560398e-15 -4.11497447e-15 -2.40314528e-15 -7.19998354e-16 9.25038542e-16 2.52303573e-15 4.06560110e-15 5.54491517e-15 6.95376148e-15 8.28555249e-15 9.53435071e-15 1.06948854e-14 1.17625645e-14 1.27334823e-14 1.36044229e-14 1.43728586e-14 1.50369451e-14 1.55955125e-14 1.60480520e-14 1.63947000e-14 1.66362178e-14 1.67739688e-14 1.68098929e-14 1.67464777e-14 1.65867279e-14 1.63341321e-14 1.59926282e-14 1.55665666e-14 1.50606728e-14 1.44800083e-14 1.38299310e-14 1.31160554e-14 1.23442114e-14 1.15204045e-14 1.06507753e-14 9.74155967e-15 8.79904946e-15 7.82955440e-15 6.83936472e-15 5.83471527e-15 4.82175086e-15 3.80649336e-15 2.79481042e-15 1.79238605e-15 8.04693214e-16 -1.63031593e-16 -1.10581154e-15 -2.01895051e-15 -2.89805184e-15 -3.73903481e-15 -4.53814877e-15 -5.29198494e-15 -5.99748593e-15 -6.65195287e-15 -7.25305039e-15 -7.79880924e-15 -8.28762683e-15 -8.71826562e-15 -9.08984947e-15 -9.40185809e-15 -9.65411962e-15 -9.84680139e-15 -9.98039916e-15 -1.00557247e-14 -1.00738922e-14 -1.00363028e-14 -9.94462900e-15 -9.80079686e-15 -9.60696814e-15 -9.36552131e-15 -9.07903201e-15 -8.75025300e-15 -8.38209366e-15 -7.97759937e-15 -7.53993067e-15 -7.07234237e-15 -6.57816294e-15 -6.06077394e-15 -5.52358988e-15 -4.97003847e-15 -4.40354148e-15 -3.82749608e-15 -3.24525701e-15 -2.66011946e-15 -2.07530285e-15 -1.49393545e-15 -9.19040039e-16 -3.53520547e-16 1.99850228e-16 7.38441831e-16 1.25977622e-15 1.76153672e-15 2.24157579e-15 2.69792167e-15 3.12878385e-15 3.53255740e-15 3.90782613e-15 4.25336469e-15 4.56813952e-15 4.85130876e-15 5.10222115e-15 5.32041391e-15 5.50560964e-15 5.65771243e-15 5.77680301e-15 5.86313314e-15 5.91711927e-15 5.93933553e-15 5.93050602e-15 5.89149665e-15 5.82330640e-15 5.72705814e-15 5.60398913e-15 5.45544118e-15 5.28285052e-15 5.08773757e-15 4.87169650e-15 4.63638478e-15 4.38351268e-15 4.11483284e-15 3.83212995e-15 3.53721053e-15 3.23189300e-15 2.91799788e-15 2.59733841e-15 2.27171137e-15 1.94288838e-15 1.61260753e-15 1.28256548e-15 9.54409966e-16 6.29732884e-16 3.10063780e-16 -3.13607859e-18 -3.08479114e-16 -6.04656300e-16 -8.90441480e-16 -1.16469510e-15 -1.42636744e-15 -1.67450117e-15 -1.90823352e-15 -2.12679777e-15 -2.32952422e-15 -2.51584072e-15 -2.68527260e-15 -2.83744216e-15 -2.97206764e-15 -3.08896180e-15 -3.18803000e-15 -3.26926796e-15 -3.33275900e-15 -3.37867111e-15 -3.40725349e-15 -3.41883296e-15 -3.41381002e-15 -3.39265461e-15 -3.35590179e-15 -3.30414711e-15 -3.23804191e-15 -3.15828842e-15 -3.06563482e-15 -2.96087022e-15 -2.84481953e-15 -2.71833843e-15 -2.58230823e-15 -2.43763086e-15 -2.28522386e-15 -2.12601545e-15 -1.96093977e-15 -1.79093216e-15 -1.61692461e-15 -1.43984141e-15 -1.26059492e-15 -1.08008156e-15 -8.99178019e-16 -7.18737623e-16 -5.39587009e-16 -3.62522975e-16 -1.88309593e-16 -1.76755816e-17 1.48688084e-16 3.10130296e-16 4.66041680e-16 6.15856203e-16 7.59052520e-16 8.95155070e-16 1.02373491e-15 1.14441032e-15 1.25684712e-15 1.36075882e-15 1.45590646e-15 1.54209831e-15 1.61918929e-15 1.68708023e-15 1.74571690e-15 1.79508893e-15 1.83522846e-15 1.86620873e-15 1.88814244e-15 1.90118007e-15 1.90550797e-15 1.90134644e-15 1.88894765e-15 1.86859353e-15 1.84059355e-15 1.80528246e-15 1.76301798e-15 1.71417848e-15 1.65916061e-15 1.59837696e-15 1.53225366e-15 1.46122809e-15 1.38574650e-15 1.30626179e-15 1.22323122e-15 1.13711423e-15 1.04837035e-15 9.57457108e-16 8.64828049e-16 7.70930862e-16 6.76205558e-16 5.81082752e-16 4.85982053e-16 3.91310549e-16 2.97461398e-16 2.04812531e-16 1.13725465e-16 2.45442251e-17 -6.24056155e-17 -1.46817783e-16 -2.28406036e-16 -3.06904790e-16 -3.82069619e-16 -4.53677661e-16 -5.21527900e-16 -5.85441354e-16 -6.45261156e-16 -7.00852527e-16 -7.52102667e-16 -7.98920543e-16 -8.41236591e-16 -8.79002334e-16 -9.12189926e-16 -9.40791610e-16 -9.64819118e-16 -9.84302997e-16 -9.99291888e-16 -1.00985173e-15 -1.01606495e-15 -1.01802957e-15 -1.01585829e-15 -1.00967757e-15 -9.99626620e-16 -9.85856448e-16 -9.68528814e-16 -9.47815222e-16 -9.23895886e-16 -8.96958699e-16 -8.67198200e-16 -8.34814552e-16 -8.00012525e-16 -7.63000504e-16 -7.23989502e-16 -6.83192206e-16 -6.40822045e-16 -5.97092282e-16 -5.52215145e-16 -5.06400991e-16 -4.59857496e-16 -4.12788898e-16 -3.65395272e-16 -3.17871848e-16 -2.70408374e-16 -2.23188521e-16 -1.76389339e-16 -1.30180751e-16 -8.47251000e-17 -4.01767416e-17 3.31831859e-18 4.56227393e-17 8.66081115e-17 1.26155181e-16 1.64154025e-16 2.00504187e-16 2.35114765e-16 2.67904460e-16 2.98801585e-16 3.27744029e-16 3.54679193e-16 3.79563878e-16 4.02364151e-16 4.23055171e-16 4.41620984e-16 4.58054294e-16 4.72356203e-16 4.84535931e-16 4.94610508e-16 5.02604449e-16 5.08549413e-16 5.12483838e-16 5.14452568e-16 5.14506467e-16 5.12702021e-16 5.09100934e-16 5.03769714e-16 4.96779258e-16 4.88204433e-16 4.78123658e-16 4.66618484e-16 4.53773176e-16 4.39674308e-16 4.24410346e-16 4.08071259e-16 3.90748121e-16 3.72532734e-16 3.53517254e-16 3.33793835e-16 3.13454278e-16 2.92589707e-16 2.71290241e-16 2.49644698e-16 2.27740308e-16 2.05662437e-16 1.83494337e-16 1.61316911e-16 1.39208488e-16 1.17244625e-16 9.54979228e-17 7.40378591e-17 5.29306395e-17 3.22390672e-17 1.20224294e-17 -7.66359843e-18 -2.67670322e-17 -4.52396410e-17 -6.30369941e-17 -8.01184905e-17 -9.64473744e-17 -1.11990735e-16 -1.26719494e-16 -1.40608375e-16 -1.53635865e-16 -1.65784162e-16 -1.77039105e-16 -1.87390108e-16 -1.96830062e-16 -2.05355248e-16 -2.12965229e-16 -2.19662737e-16 -2.25453555e-16 -2.30346387e-16 -2.34352726e-16 -2.37486721e-16 -2.39765025e-16 -2.41206658e-16 -2.41832852e-16 -2.41666900e-16 -2.40734004e-16 -2.39061121e-16 -2.36676802e-16 -2.33611043e-16 -2.29895129e-16 -2.25561478e-16 -2.20643491e-16 -2.15175401e-16 -2.09192129e-16 -2.02729136e-16 -1.95822287e-16 -1.88507709e-16 -1.80821663e-16 -1.72800415e-16 -1.64480111e-16 -1.55896659e-16 -1.47085620e-16 -1.38082095e-16 -1.28920627e-16 -1.19635104e-16 -1.10258668e-16 -1.00823631e-16 -9.13613978e-17 -8.19023946e-17 -7.24760001e-17 -6.31104881e-17 -5.38329731e-17 -4.46693619e-17 -3.56443126e-17 -2.67811978e-17 -1.81020747e-17 -9.62766048e-18 -1.37731276e-18 6.63098399e-18 1.43806273e-17 2.18564004e-17 2.90444710e-17 3.59323859e-17 4.25090607e-17 4.87647656e-17 5.46911071e-17 6.02810061e-17 6.55286724e-17 7.04295758e-17 7.49804145e-17 7.91790800e-17 8.30246202e-17 8.65171997e-17 8.96580576e-17 9.24494647e-17 9.48946771e-17 9.69978902e-17 9.87641903e-17 1.00199506e-16 1.01310556e-16 1.02104804e-16 1.02590401e-16 1.02776138e-16 1.02671396e-16 1.02286090e-16 1.01630624e-16 1.00715837e-16 9.95529518e-17 9.81535311e-17 9.65294247e-17 9.46927244e-17 9.26557170e-17 9.04308400e-17 8.80306376e-17 8.54677186e-17 8.27547158e-17 7.99042464e-17 7.69288749e-17 7.38410770e-17 7.06532050e-17 6.73774560e-17 6.40258408e-17 6.06101551e-17 5.71419523e-17 5.36325189e-17 5.00928504e-17 4.65336301e-17 4.29652094e-17 3.93975901e-17 3.58404078e-17 3.23029181e-17 2.87939837e-17 2.53220639e-17 2.18952049e-17 1.85210328e-17 1.52067471e-17 1.19591166e-17 8.78447646e-18 5.68872643e-18 2.67733093e-18 -2.44679878e-19 -3.07270764e-18 -5.80258221e-18 -8.43055683e-18 -1.09533024e-17 -1.33679006e-17 -1.56718359e-17 -1.78629875e-17 -1.99396191e-17 -2.19003693e-17 -2.37442403e-17 -2.54705866e-17 -2.70791029e-17 -2.85698115e-17 -2.99430490e-17 -3.11994534e-17 -3.23399501e-17 -3.33657379e-17 -3.42782747e-17 -3.50792636e-17 -3.57706377e-17 -3.63545463e-17 -3.68333398e-17 -3.72095555e-17 -3.74859029e-17 -3.76652497e-17 -3.77506072e-17 -3.77451167e-17 -3.76520354e-17 -3.74747231e-17 -3.72166287e-17 -3.68812775e-17 -3.64722584e-17 -3.59932119e-17 -3.54478178e-17 -3.48397841e-17 -3.41728357e-17 -3.34507038e-17 -3.26771158e-17 -3.18557852e-17 -3.09904026e-17 -3.00846268e-17 -2.91420764e-17 -2.81663214e-17 -2.71608768e-17 -2.61291946e-17 -2.50746578e-17 -2.40005744e-17 -2.29101716e-17 -2.18065910e-17 -2.06928834e-17 -1.95720056e-17 -1.84468154e-17 -1.73200694e-17 -1.61944192e-17 -1.50724097e-17 -1.39564763e-17 -1.28489437e-17 -1.17520242e-17 -1.06678170e-17 -9.59830747e-18 -8.54536676e-18 -7.51075198e-18 -6.49610643e-18 -5.50296027e-18 -4.53273134e-18 -3.58672640e-18 -2.66614244e-18 -1.77206838e-18 -9.05486828e-19 -6.72761947e-20 7.41787148e-19 1.52102644e-18 2.26986200e-18 2.98780854e-18 3.67447235e-18 4.32954835e-18 4.95281712e-18 5.54414169e-18 6.10346446e-18 6.63080387e-18 7.12625109e-18 7.58996674e-18 8.02217748e-18 8.42317260e-18 8.79330067e-18 9.13296610e-18 9.44262575e-18 9.72278563e-18 9.97399748e-18 1.01968555e-17 1.03919930e-17 1.05600795e-17 1.07018171e-17 1.08179377e-17 1.09092000e-17 1.09763861e-17 1.10202993e-17 1.10417607e-17 1.10416069e-17 1.10206869e-17 1.09798602e-17 1.09199935e-17 1.08419592e-17 1.07466326e-17 1.06348899e-17 1.05076059e-17 1.03656525e-17 1.02098964e-17 1.00411975e-17 9.86040718e-18 9.66836682e-18 9.46590615e-18 9.25384197e-18
3.51795356e-18 3.47484518e-18 3.43147470e-18 3.38786458e-18 3.34403717e-18 3.30001468e-18 3.25581918e-18 3.21147256e-18 3.16699649e-18 3.12241248e-18 3.07774179e-18 3.03300545e-18 2.98822423e-18 2.94341865e-18 2.89860893e-18 2.85381499e-18 2.80905648e-18 2.76435268e-18 2.71972258e-18 2.67518480e-18 2.63075761e-18 2.58645893e-18 2.54230630e-18 2.49831686e-18 2.45450737e-18 2.41089421e-18 2.36749332e-18 2.32432026e-18 2.28139014e-18 2.23871766e-18 2.19631709e-18 2.15420227e-18 2.11238659e-18 2.07088300e-18 2.02970402e-18 1.98886170e-18 1.94836767e-18 1.90823308e-18 1.86846865e-18 1.82908463e-18 1.79009085e-18 1.75149667e-18 1.71331099e-18 1.67554229e-18 1.63819859e-18 1.62823641e-18 1.83217660e-18 2.06107038e-18 2.31790586e-18 2.60602018e-18 2.92913907e-18 3.29142089e-18 3.69750540e-18 4.15256795e-18 4.66237945e-18 5.23337295e-18 5.87271727e-18 6.58839865e-18 7.38931110e-18 8.28535633e-18 9.28755432e-18 1.04081656e-17 1.16608262e-17 1.30606971e-17 1.46246289e-17 1.63713434e-17 1.83216346e-17 2.04985897e-17 2.29278331e-17 2.56377946e-17 2.86600054e-17 3.20294236e-17 3.57847922e-17 3.99690323e-17 4.46296765e-17 4.98193431e-17 5.55962581e-17 6.20248271e-17 6.91762628e-17 7.71292724e-17 8.59708102e-17 9.57969024e-17 1.06713548e-16 1.18837705e-16 1.32298365e-16 1.47237734e-16 1.63812508e-16 1.82195277e-16 2.02576046e-16 2.25163896e-16 2.50188787e-16 2.77903520e-16 3.08585871e-16 3.42540902e-16 3.80103471e-16 4.21640949e-16 4.67556167e-16 5.18290595e-16 5.74327782e-16 6.36197074e-16 7.04477613e-16 7.79802653e-16 8.62864202e-16 9.54418016e-16 1.05528895e-15 1.16637670e-15 1.28866198e-15 1.42321305e-15 1.57119281e-15 1.73386624e-15 1.91260839e-15 2.10891288e-15 2.32440088e-15 2.56083065e-15 2.82010761e-15 3.10429497e-15 3.41562495e-15 3.75651046e-15 4.12955749e-15 4.53757792e-15 4.98360290e-15 5.47089677e-15 6.00297145e-15 6.58360121e-15 7.21683790e-15 7.90702643e-15 8.65882055e-15 9.47719868e-15 1.03674799e-14 1.13353396e-14 1.23868251e-14 1.35283708e-14 1.47668124e-14 1.61094005e-14 1.75638131e-14 1.91381659e-14 2.08410221e-14 2.26813986e-14 2.46687705e-14 2.68130720e-14 2.91246938e-14 3.16144764e-14 3.42936983e-14 3.71740584e-14 4.02676531e-14 4.35869448e-14 4.71447234e-14 5.09540580e-14 5.50282395e-14 5.93807110e-14 6.40249865e-14 6.89745556e-14 7.42427738e-14 7.98427360e-14 8.57871327e-14 9.20880868e-14 9.87569697e-14 1.05804196e-13 1.13238992e-13 1.21069145e-13 1.29300715e-13 1.37937731e-13 1.46981851e-13 1.56431987e-13 1.66283910e-13 1.76529812e-13 1.87157841e-13 1.98151601e-13 2.09489617e-13 2.21144773e-13 2.33083716e-13 2.45266234e-13 2.57644602e-13 2.70162918e-13 2.82756414e-13 2.95350757e-13 3.07861358e-13 3.20192677e-13 3.32237558e-13 3.43876593e-13 3.54977542e-13 3.65394822e-13 3.74969092e-13 3.83526965e-13 3.90880869e-13 3.96829110e-13 4.01156167e-13 4.03633270e-13 4.04019327e-13 4.02062255e-13 3.97500792e-13 3.90066870e-13 3.79488636e-13 3.65494230e-13 3.47816409e-13 3.26198141e-13 3.00399277e-13 2.70204397e-13 2.35431950e-13 1.95944734e-13 1.51661756e-13 1.02571458e-13 4.87461648e-14 -9.64245685e-15 -7.23073253e-14 -1.38829852e-13 -2.08644651e-13 -2.81026149e-13 -3.55078503e-13 -4.29730488e-13 -5.03737282e-13 -5.75691190e-13 -6.44043259e-13 -7.07137453e-13 -7.63258349e-13 -8.10692266e-13 -8.47800343e-13 -8.73100340e-13 -8.85352223e-13 -8.83640975e-13 -8.67449138e-13 -8.36711409e-13 -7.91844605e-13 -7.33748380e-13 -6.63775026e-13 -5.83670069e-13 -4.95488672e-13 -4.01495352e-13 -3.04056020e-13 -2.05531433e-13 -1.08180122e-13 -1.40769161e-14 7.49492109e-14 1.57356647e-13 2.31912731e-13 2.97697709e-13 3.54094247e-13 4.00766094e-13 4.37629370e-13 4.64819629e-13 4.82657269e-13 4.91613283e-13 4.92276765e-13 4.85325100e-13 4.71497325e-13 4.51570877e-13 4.26341702e-13 3.96607534e-13 3.63154112e-13 3.26744004e-13 2.88107748e-13 2.47936976e-13 2.06879260e-13 1.65534403e-13 1.24451959e-13 8.41297785e-14 4.50134067e-14 7.49619659e-15 -2.80799909e-14 -6.14236010e-14 -9.22918019e-14 -1.20488578e-13 -1.45862562e-13 -1.68304659e-13 -1.87745509e-13 -2.04152834e-13 -2.17528684e-13 -2.27906646e-13 -2.35349009e-13 -2.39943932e-13 -2.41802624e-13 -2.41056563e-13 -2.37854766e-13 -2.32361129e-13 -2.24751847e-13 -2.15212928e-13 -2.03937816e-13 -1.91125119e-13 -1.76976469e-13 -1.61694503e-13 -1.45480982e-13 -1.28535043e-13 -1.11051601e-13 -9.32198792e-14 -7.52221002e-14 -5.72323070e-14 -3.94153332e-14 -2.19259134e-14 -4.90793039e-15 1.15062021e-14 2.71960256e-14 4.20533984e-14 5.59827349e-14 6.89011310e-14 8.07383797e-14 9.14368856e-14 1.00951483e-13 1.09249165e-13 1.16308733e-13 1.22120372e-13 1.26685157e-13 1.30014504e-13 1.32129569e-13 1.33060598e-13 1.32846248e-13 1.31532873e-13 1.29173786e-13 1.25828510e-13 1.21562013e-13 1.16443947e-13 1.10547880e-13 1.03950542e-13 9.67310829e-14 8.89703453e-14 8.07501627e-14 7.21526806e-14 6.32597095e-14 5.41521089e-14 4.49092088e-14 3.56082680e-14 2.63239730e-14 1.71279789e-14 8.08849414e-15 -7.30092681e-16 -9.26753863e-15 -1.74680290e-14 -2.52804144e-14 -3.26584034e-14 -3.95607111e-14 -4.59511648e-14 -5.17987684e-14 -5.70777255e-14 -6.17674247e-14 -6.58523874e-14 -6.93221811e-14 -7.21712997e-14 -7.43990135e-14 -7.60091905e-14 -7.70100931e-14 -7.74141507e-14 -7.72377122e-14 -7.65007804e-14 -7.52267311e-14 -7.34420192e-14 -7.11758753e-14 -6.84599937e-14 -6.53282159e-14 -6.18162111e-14 -5.79611563e-14 -5.38014178e-14 -4.93762376e-14 -4.47254243e-14 -3.98890528e-14 -3.49071733e-14 -2.98195313e-14 -2.46653002e-14 -1.94828280e-14 -1.43093991e-14 -9.18101240e-15 -4.13217602e-15 8.04279823e-16 5.59737155e-15 1.02181124e-14 1.46396434e-14 1.88373448e-14 2.27889286e-14 2.64745121e-14 2.98766716e-14 3.29804782e-14 3.57735156e-14 3.82458798e-14 4.03901620e-14 4.22014155e-14 4.36771071e-14 4.48170538e-14 4.56233464e-14 4.61002604e-14 4.62541547e-14 4.60933614e-14 4.56280648e-14 4.48701728e-14 4.38331819e-14 4.25320352e-14 4.09829762e-14 3.92033995e-14 3.72116978e-14 3.50271088e-14 3.26695606e-14 3.01595187e-14 2.75178339e-14 2.47655931e-14 2.19239741e-14 1.90141032e-14 1.60569195e-14 1.30730441e-14 1.00826555e-14 7.10537279e-15 4.16014565e-15 1.26515251e-15 -1.56229281e-15 -4.30582600e-15 -6.95010811e-15 -9.48089245e-15 -1.18850822e-14 -1.41507786e-14 -1.62673206e-14 -1.82253142e-14 -2.00166535e-14 -2.16345327e-14 -2.30734497e-14 -2.43292003e-14 -2.53988658e-14 -2.62807913e-14 -2.69745581e-14 -2.74809482e-14 -2.78019027e-14 -2.79404742e-14 -2.79007739e-14 -2.76879130e-14 -2.73079408e-14 -2.67677781e-14 -2.60751471e-14 -2.52384994e-14 -2.42669408e-14 -2.31701550e-14 -2.19583258e-14 -2.06420585e-14 -1.92323019e-14 -1.77402696e-14 -1.61773630e-14 -1.45550950e-14 -1.28850157e-14 -1.11786402e-14 -9.44737855e-15 -7.70246911e-15 -5.95491444e-15 -4.21542110e-15 -2.49434294e-15 -8.01628291e-16 8.53228554e-16 2.46123177e-15 4.01392383e-15 5.50342093e-15 6.92244378e-15 8.26434380e-15 9.52312459e-15 1.06934589e-14 1.17707009e-14 1.27508940e-14 1.36307745e-14 1.44077703e-14 1.50799964e-14 1.56462456e-14 1.61059757e-14 1.64592933e-14 1.67069343e-14 1.68502402e-14 1.68911333e-14 1.68320875e-14 1.66760974e-14 1.64266460e-14 1.60876686e-14 1.56635175e-14 1.51589231e-14 1.45789555e-14 1.39289845e-14 1.32146393e-14 1.24417679e-14 1.16163965e-14 1.07446888e-14 9.83290630e-15 8.88736848e-15 7.91441467e-15 6.92036637e-15 5.91149111e-15 4.89396763e-15 3.87385269e-15 2.85704958e-15 1.84927846e-15 8.56048768e-16 -1.17366467e-16 -1.06595401e-15 -1.98498168e-15 -2.87001729e-15 -3.71694532e-15 -4.52198122e-15 -5.28168339e-15 -5.99296282e-15 -6.65309044e-15 -7.25970214e-15 -7.81080158e-15 -8.30476079e-15 -8.74031867e-15 -9.11657747e-15 -9.43299723e-15 -9.68938840e-15 -9.88590277e-15 -1.00230226e-14 -1.01015483e-14 -1.01225847e-14 -1.00875259e-14 -9.99803916e-15 -9.85604763e-15 -9.66371198e-15 -9.42341161e-15 -9.13772496e-15 -8.80940940e-15 -8.44138071e-15 -8.03669227e-15 -7.59851419e-15 -7.13011237e-15 -6.63482767e-15 -6.11605530e-15 -5.57722459e-15 -5.02177908e-15 -4.45315726e-15 -3.87477385e-15 -3.29000178e-15 -2.70215500e-15 -2.11447211e-15 -1.53010089e-15 -9.52083817e-16 -3.83344625e-16 1.73324120e-16 7.15272317e-16 1.24000251e-15 1.74517894e-15 2.22863541e-15 2.68838201e-15 3.12261066e-15 3.52969954e-15 3.90821634e-15 4.25692035e-15 4.57476354e-15 4.86089050e-15 5.11463738e-15 5.33552978e-15 5.52327978e-15 5.67778195e-15 5.79910860e-15 5.88750417e-15 5.94337888e-15 5.96730172e-15 5.95999278e-15 5.92231501e-15 5.85526548e-15 5.75996625e-15 5.63765476e-15 5.48967398e-15 5.31746227e-15 5.12254309e-15 4.90651451e-15 4.67103874e-15 4.41783156e-15 4.14865184e-15 3.86529119e-15 3.56956364e-15 3.26329570e-15 2.94831647e-15 2.62644822e-15 2.29949712e-15 1.96924454e-15 1.63743856e-15 1.30578600e-15 9.75944980e-16 6.49517801e-16 3.28044478e-16 1.29967196e-17 -2.94227531e-16 -5.92309006e-16 -8.80011478e-16 -1.15618555e-15 -1.41977189e-15 -1.66980391e-15 -1.90540989e-15 -2.12581451e-15 -2.33033994e-15 -2.51840630e-15 -2.68953164e-15 -2.84333149e-15 -2.97951781e-15 -3.09789760e-15 -3.19837101e-15 -3.28092906e-15 -3.34565096e-15 -3.39270111e-15 -3.42232571e-15 -3.43484911e-15 -3.43066987e-15 -3.41025659e-15 -3.37414347e-15 -3.32292576e-15 -3.25725497e-15 -3.17783403e-15 -3.08541226e-15 -2.98078036e-15 -2.86476531e-15 -2.73822522e-15 -2.60204423e-15 -2.45712746e-15 -2.30439598e-15 -2.14478183e-15 -1.97922327e-15 -1.80865999e-15 -1.63402856e-15 -1.45625803e-15 -1.27626572e-15 -1.09495310e-15 -9.13202037e-16 -7.31871127e-16 -5.51792307e-16 -3.73767709e-16 -1.98566737e-16 -2.69234133e-17 1.40466033e-16 3.02945316e-16 4.59899978e-16 6.10759021e-16 7.54996275e-16 8.92131506e-16 1.02173128e-15 1.14340955e-15 1.25682805e-15 1.36169640e-15 1.45777197e-15 1.54485962e-15 1.62281107e-15 1.69152425e-15 1.75094227e-15 1.80105235e-15 1.84188451e-15 1.87351012e-15 1.89604030e-15 1.90962418e-15 1.91444707e-15 1.91072847e-15 1.89872002e-15 1.87870335e-15 1.85098790e-15 1.81590861e-15 1.77382365e-15 1.72511203e-15 1.67017127e-15 1.60941500e-15 1.54327064e-15 1.47217698e-15 1.39658188e-15 1.31693999e-15 1.23371046e-15 1.14735477e-15 1.05833458e-15 9.67109652e-16 8.74135876e-16 7.79863343e-16 6.84734535e-16 5.89182587e-16 4.93629666e-16 3.98485443e-16 3.04145670e-16 2.10990875e-16 1.19385158e-16 2.96751096e-17 -5.78111667e-17 -1.42764908e-16 -2.24897438e-16 -3.03940793e-16 -3.79648244e-16 -4.51794698e-16 -5.20176995e-16 -5.84614100e-16 -6.44947188e-16 -7.01039629e-16 -7.52776875e-16 -8.00066258e-16 -8.42836694e-16 -8.81038305e-16 -9.14641962e-16 -9.43638748e-16 -9.68039358e-16 -9.87873427e-16 -1.00318880e-15 -1.01405076e-15 -1.02054117e-15 -1.02275764e-15 -1.02081256e-15 -1.01483220e-15 -1.00495568e-15 -9.91334054e-16 -9.74129208e-16 -9.53512886e-16 -9.29665639e-16 -9.02775788e-16 -8.73038390e-16 -8.40654207e-16 -8.05828690e-16 -7.68770974e-16 -7.29692891e-16 -6.88808009e-16 -6.46330693e-16 -6.02475195e-16 -5.57454775e-16 -5.11480859e-16 -4.64762229e-16 -4.17504256e-16 -3.69908170e-16 -3.22170371e-16 -2.74481792e-16 -2.27027293e-16 -1.79985114e-16 -1.33526366e-16 -8.78145720e-17 -4.30052532e-17 7.54435500e-19 4.33260243e-17 8.45800007e-17 1.24396035e-16 1.62663164e-16 1.99279920e-16 2.34154433e-16 2.67204474e-16 2.98357468e-16 3.27550464e-16 3.54730067e-16 3.79852332e-16 4.02882630e-16 4.23795473e-16 4.42574314e-16 4.59211313e-16 4.73707086e-16 4.86070414e-16 4.96317946e-16 5.04473867e-16 5.10569554e-16 5.14643220e-16 5.16739533e-16 5.16909230e-16 5.15208719e-16 5.11699671e-16 5.06448611e-16 4.99526492e-16 4.91008285e-16 4.80972548e-16 4.69501014e-16 4.56678166e-16 4.42590826e-16 4.27327748e-16 4.10979215e-16 3.93636643e-16 3.75392203e-16 3.56338443e-16 3.36567930e-16 3.16172901e-16 2.95244925e-16 2.73874589e-16 2.52151187e-16 2.30162434e-16 2.07994191e-16 1.85730212e-16 1.63451903e-16 1.41238099e-16 1.19164864e-16 9.73053032e-17 7.57293935e-17 5.45038357e-17 3.36919209e-17 1.33534154e-17 -6.45553647e-18 -2.56824929e-17 -4.42787783e-17 -6.21995308e-17 -7.94037338e-17 -9.58542314e-17 -1.11517730e-16 -1.26364785e-16 -1.40369774e-16 -1.53510857e-16 -1.65769920e-16 -1.77132518e-16 -1.87587793e-16 -1.97128390e-16 -2.05750363e-16 -2.13453068e-16 -2.20239053e-16 -2.26113934e-16 -2.31086273e-16 -2.35167439e-16 -2.38371476e-16 -2.40714954e-16 -2.42216828e-16 -2.42898284e-16 -2.42782589e-16 -2.41894936e-16 -2.40262287e-16 -2.37913220e-16 -2.34877772e-16 -2.31187281e-16 -2.26874237e-16 -2.21972124e-16 -2.16515273e-16 -2.10538713e-16 -2.04078027e-16 -1.97169209e-16 -1.89848529e-16 -1.82152397e-16 -1.74117236e-16 -1.65779357e-16 -1.57174842e-16 -1.48339426e-16 -1.39308395e-16 -1.30116476e-16 -1.20797746e-16 -1.11385540e-16 -1.01912365e-16 -9.24098190e-17 -8.29085231e-17 -7.34380517e-17 -6.40268723e-17 -5.47022920e-17 -4.54904080e-17 -3.64160662e-17 -2.75028238e-17 -1.87729190e-17 -1.02472456e-17 -1.94533355e-18 6.11466535e-18 1.39159867e-17 2.14432573e-17 2.86824947e-17 3.56211014e-17 4.22478553e-17 4.85528956e-17 5.45277048e-17 6.01650864e-17 6.54591404e-17 7.04052336e-17 7.49999687e-17 7.92411489e-17 8.31277413e-17 8.66598367e-17 8.98386081e-17 9.26662668e-17 9.51460173e-17 9.72820099e-17 9.90792929e-17 1.00543763e-16 1.01682116e-16 1.02501795e-16 1.03010941e-16 1.03218338e-16 1.03133368e-16 1.02765951e-16 1.02126502e-16 1.01225876e-16 1.00075319e-16 9.86864170e-17 9.70710514e-17 9.52413481e-17 9.32096325e-17 9.09883841e-17 8.85901924e-17 8.60277148e-17 8.33136354e-17 8.04606254e-17 7.74813056e-17 7.43882098e-17 7.11937506e-17 6.79101869e-17 6.45495922e-17 6.11238265e-17 5.76445082e-17 5.41229891e-17 5.05703308e-17 4.69972827e-17 4.34142623e-17 3.98313372e-17 3.62582087e-17 3.27041971e-17 2.91782296e-17 2.56888284e-17 2.22441023e-17 1.88517381e-17 1.55189951e-17 1.22527005e-17 9.05924597e-18 5.94458640e-18 2.91423943e-18 -2.67133474e-20 -2.87362409e-18 -5.62227513e-18 -8.26887427e-18 -1.08100490e-17 -1.32428398e-17 -1.55646923e-17 -1.77734484e-17 -1.98673376e-17 -2.18449658e-17 -2.37053052e-17 -2.54476823e-17 -2.70717662e-17 -2.85775554e-17 -2.99653654e-17 -3.12358150e-17 -3.23898125e-17 -3.34285417e-17 -3.43534478e-17 -3.51662227e-17 -3.58687907e-17 -3.64632940e-17 -3.69520778e-17 -3.73376759e-17 -3.76227962e-17 -3.78103062e-17 -3.79032189e-17 -3.79046785e-17 -3.78179468e-17 -3.76463894e-17 -3.73934625e-17 -3.70626998e-17 -3.66576998e-17 -3.61821137e-17 -3.56396330e-17 -3.50339784e-17 -3.43688883e-17 -3.36481083e-17 -3.28753808e-17 -3.20544350e-17 -3.11889780e-17 -3.02826853e-17 -2.93391927e-17 -2.83620882e-17 -2.73549046e-17 -2.63211123e-17 -2.52641128e-17 -2.41872327e-17 -2.30937182e-17 -2.19867293e-17 -2.08693361e-17 -1.97445138e-17 -1.86151390e-17 -1.74839868e-17 -1.63537271e-17 -1.52269229e-17 -1.41060275e-17 -1.29933831e-17 -1.18912191e-17 -1.08016518e-17 -9.72668273e-18 -8.66819929e-18 -7.62797415e-18 -6.60766574e-18 -5.60881890e-18 -4.63286566e-18 -3.68112643e-18 -2.75481136e-18 -1.85502195e-18 -9.82752913e-19 -1.38894154e-19 6.75766986e-19 1.46054334e-18 2.21484540e-18 2.93817858e-18 3.63014045e-18 4.29041779e-18 4.91878354e-18 5.51509372e-18 6.07928418e-18 6.61136739e-18 7.11142908e-18 7.57962495e-18 8.01617721e-18 8.42137126e-18 8.79555220e-18 9.13912149e-18 9.45253349e-18 9.73629213e-18 9.99094753e-18 1.02170927e-17 1.04153601e-17 1.05864189e-17 1.07309710e-17 1.08497487e-17 1.09435112e-17 1.10130419e-17 1.10591450e-17 1.10826434e-17 1.10843753e-17 1.10651920e-17 1.10259551e-17 1.09675341e-17 1.08908040e-17 1.07966431e-17 1.06859305e-17 1.05595447e-17 1.04183607e-17 1.02632490e-17 1.00950730e-17 9.91468803e-18 9.72293923e-18 9.52066034e-18 9.30867221e-18
3.51043086e-18 3.46710384e-18 3.42352915e-18 3.37972904e-18 3.33572564e-18 3.29154094e-18 3.24719674e-18 3.20271468e-18 3.15811620e-18 3.11342251e-18 3.06865461e-18 3.02383325e-18 2.97897889e-18 2.93411176e-18 2.88925179e-18 2.84441859e-18 2.79963148e-18 2.75490944e-18 2.71027114e-18 2.66573487e-18 2.62131858e-18 2.57703987e-18 2.53291593e-18 2.48896359e-18 2.44519929e-18 2.40163906e-18 2.35829853e-18 2.31519291e-18 2.27233700e-18 2.22974517e-18 2.18743136e-18 2.14540911e-18 2.10369147e-18 2.06229110e-18 2.02122019e-18 1.98049050e-18 1.94011334e-18 1.90009959e-18 1.86045965e-18 1.82120351e-18 1.78234069e-18 1.74388029e-18 1.70583095e-18 1.66820087e-18 1.63099782e-18 1.62105979e-18 1.82408583e-18 2.05195419e-18 2.30764021e-18 2.59446681e-18 2.91614402e-18 3.27681282e-18 3.68109374e-18 4.13414090e-18 4.64170177e-18 5.21018352e-18 5.84672645e-18 6.55928543e-18 7.35671987e-18 8.24889350e-18 9.24678453e-18 1.03626076e-17 1.16099487e-17 1.30039134e-17 1.45612920e-17 1.63007405e-17 1.82429807e-17 2.04110212e-17 2.28304002e-17 2.55294542e-17 2.85396126e-17 3.18957227e-17 3.56364072e-17 3.98044570e-17 4.44472633e-17 4.96172915e-17 5.53726025e-17 6.17774235e-17 6.89027752e-17 7.68271579e-17 8.56373038e-17 9.54290008e-17 1.06307993e-16 1.18390964e-16 1.31806617e-16 1.46696846e-16 1.63218018e-16 1.81542374e-16 2.01859550e-16 2.24378236e-16 2.49327983e-16 2.76961163e-16 3.07555102e-16 3.41414393e-16 3.78873411e-16 4.20299026e-16 4.66093553e-16 5.16697937e-16 5.72595196e-16 6.34314137e-16 7.02433368e-16 7.77585615e-16 8.60462374e-16 9.51818906e-16 1.05247961e-15 1.16334376e-15 1.28539170e-15 1.41969143e-15 1.56740560e-15 1.72979911e-15 1.90824703e-15 2.10424314e-15 2.31940898e-15 2.55550335e-15 2.81443247e-15 3.09826064e-15 3.40922144e-15 3.74972958e-15 4.12239320e-15 4.53002684e-15 4.97566485e-15 5.46257537e-15 5.99427478e-15 6.57454261e-15 7.20743679e-15 7.89730928e-15 8.64882193e-15 9.46696243e-15 1.03570604e-14 1.13248032e-14 1.23762518e-14 1.35178557e-14 1.47564679e-14 1.60993580e-14 1.75542255e-14 1.91292100e-14 2.08329009e-14 2.26743446e-14 2.46630483e-14 2.68089818e-14 2.91225749e-14 3.16147106e-14 3.42967142e-14 3.71803355e-14 4.02777261e-14 4.36014083e-14 4.71642366e-14 5.09793502e-14 5.50601148e-14 5.94200540e-14 6.40727676e-14 6.90318370e-14 7.43107148e-14 7.99225989e-14 8.58802882e-14 9.21960197e-14 9.88812840e-14 1.05946620e-13 1.13401383e-13 1.21253491e-13 1.29509142e-13 1.38172504e-13 1.47245372e-13 1.56726800e-13 1.66612696e-13 1.76895389e-13 1.87563157e-13 1.98599727e-13 2.09983740e-13 2.21688180e-13 2.33679782e-13 2.45918400e-13 2.58356353e-13 2.70937756e-13 2.83597826e-13 2.96262178e-13 3.08846127e-13 3.21253990e-13 3.33378411e-13 3.45099723e-13 3.56285355e-13 3.66789316e-13 3.76451776e-13 3.85098761e-13 3.92542019e-13 3.98579062e-13 4.02993460e-13 4.05555412e-13 4.06022666e-13 4.04141840e-13 3.99650238e-13 3.92278213e-13 3.81752195e-13 3.67798469e-13 3.50147806e-13 3.28541070e-13 3.02735907e-13 2.72514620e-13 2.37693336e-13 1.98132530e-13 1.53748944e-13 1.04528869e-13 5.05426751e-14 -8.03963274e-15 -7.09322426e-14 -1.37717320e-13 -2.07829586e-13 -2.80542790e-13 -3.54959480e-13 -4.30005761e-13 -5.04432950e-13 -5.76828211e-13 -6.45636118e-13 -7.09192842e-13 -7.65773930e-13 -8.13655612e-13 -8.51188147e-13 -8.76878002e-13 -8.89473886e-13 -8.88050095e-13 -8.72079598e-13 -8.41489179e-13 -7.96689877e-13 -7.38578077e-13 -6.68505529e-13 -5.88220003e-13 -4.99781564e-13 -4.05462011e-13 -3.07636506e-13 -2.08676520e-13 -1.10852225e-13 -1.62504812e-14 7.32878179e-14 1.56209671e-13 2.31271903e-13 2.97545365e-13 3.54404613e-13 4.01506644e-13 4.38762202e-13 4.66302794e-13 4.84446031e-13 4.93661260e-13 4.94536966e-13 4.87750815e-13 4.74042900e-13 4.54192366e-13 4.28997390e-13 3.99258364e-13 3.65764009e-13 3.29280116e-13 2.90540601e-13 2.50240573e-13 2.09031114e-13 1.67515521e-13 1.26246785e-13 8.57260972e-14 4.64022178e-14 8.67156508e-15 -2.71211061e-14 -6.06815340e-14 -9.17643800e-14 -1.20171330e-13 -1.45748933e-13 -1.68386229e-13 -1.88012213e-13 -2.04593177e-13 -2.18129963e-13 -2.28655155e-13 -2.36230246e-13 -2.40942795e-13 -2.42903601e-13 -2.42243913e-13 -2.39112685e-13 -2.33673910e-13 -2.26104027e-13 -2.16589421e-13 -2.05324037e-13 -1.92507095e-13 -1.78340935e-13 -1.63028988e-13 -1.46773883e-13 -1.29775685e-13 -1.12230286e-13 -9.43279250e-14 -7.62518659e-14 -5.81772096e-14 -4.02698533e-14 -2.26855916e-14 -5.56935493e-15 1.09454162e-14 2.67372651e-14 4.16970872e-14 5.57283756e-14 6.87473522e-14 8.06829886e-14 9.14769238e-14 1.01083286e-13 1.09468428e-13 1.16610571e-13 1.22499389e-13 1.27135515e-13 1.30529989e-13 1.32703658e-13 1.33686528e-13 1.33517080e-13 1.32241558e-13 1.29913225e-13 1.26591616e-13 1.22341767e-13 1.17233451e-13 1.11340407e-13 1.04739586e-13 9.75103996e-14 8.97339912e-14 8.14925306e-14 7.28685312e-14 6.39441974e-14 5.48008060e-14 4.55181224e-14 3.61738552e-14 2.68431513e-14 1.75981324e-14 8.50747615e-15 -3.63960617e-16 -8.95547133e-15 -1.72107855e-14 -2.50783091e-14 -3.25113196e-14 -3.94681180e-14 -4.59121362e-14 -5.18120041e-14 -5.71415743e-14 -6.18799093e-14 -6.60112310e-14 -6.95248345e-14 -7.24149699e-14 -7.46806931e-14 -7.63256872e-14 -7.73580595e-14 -7.77901144e-14 -7.76381053e-14 -7.69219689e-14 -7.56650436e-14 -7.38937749e-14 -7.16374107e-14 -6.89276887e-14 -6.57985183e-14 -6.22856600e-14 -5.84264036e-14 -5.42592487e-14 -4.98235887e-14 -4.51594009e-14 -4.03069435e-14 -3.53064635e-14 -3.01979141e-14 -2.50206863e-14 -1.98133532e-14 -1.46134302e-14 -9.45715097e-15 -4.37926070e-15 5.87172780e-16 5.41092948e-15 1.00627890e-14 1.45156630e-14 1.87447082e-14 2.27274200e-14 2.64437075e-14 2.98759480e-14 3.30090248e-14 3.58303444e-14 3.83298385e-14 4.04999466e-14 4.23355842e-14 4.38340939e-14 4.49951837e-14 4.58208494e-14 4.63152865e-14 4.64847893e-14 4.63376396e-14 4.58839862e-14 4.51357165e-14 4.41063201e-14 4.28107471e-14 4.12652614e-14 3.94872904e-14 3.74952721e-14 3.53085005e-14 3.29469708e-14 3.04312255e-14 2.77822013e-14 2.50210795e-14 2.21691392e-14 1.92476148e-14 1.62775589e-14 1.32797105e-14 1.02743699e-14 7.28128067e-15 4.31951891e-15 1.40739042e-15 -1.43766346e-15 -4.19915159e-15 -6.86160969e-15 -9.41066795e-15 -1.18331094e-14 -1.41169190e-14 -1.62513233e-14 -1.82268211e-14 -2.00352046e-14 -2.16695721e-14 -2.31243318e-14 -2.43951966e-14 -2.54791717e-14 -2.63745339e-14 -2.70808032e-14 -2.75987083e-14 -2.79301447e-14 -2.80781270e-14 -2.80467365e-14 -2.78410623e-14 -2.74671391e-14 -2.69318806e-14 -2.62430095e-14 -2.54089850e-14 -2.44389273e-14 -2.33425410e-14 -2.21300369e-14 -2.08120538e-14 -1.93995789e-14 -1.79038696e-14 -1.63363756e-14 -1.47086625e-14 -1.30323369e-14 -1.13189735e-14 -9.58004516e-15 -7.82685514e-15 -6.07047295e-15 -4.32167353e-15 -2.59088009e-15 -8.88110885e-16 7.77069814e-16 2.39559652e-15 3.95894278e-15 5.45915706e-15 6.88889381e-15 8.24144011e-15 9.51073742e-15 1.06913989e-14 1.17787218e-14 1.27686961e-14 1.36580073e-14 1.44440367e-14 1.51248560e-14 1.56992184e-14 1.61665465e-14 1.65269156e-14 1.67810341e-14 1.69302207e-14 1.69763787e-14 1.69219672e-14 1.67699704e-14 1.65238645e-14 1.61875827e-14 1.57654783e-14 1.52622871e-14 1.46830879e-14 1.40332628e-14 1.33184566e-14 1.25445359e-14 1.17175485e-14 1.08436825e-14 9.92922594e-15 8.98052751e-15 8.00395750e-15 7.00587022e-15 5.99256755e-15 4.97026384e-15 3.94505255e-15 2.92287443e-15 1.90948769e-15 9.10440111e-16 -6.89568059e-17 -1.02365150e-15 -1.94887381e-15 -2.84015412e-15 -3.69334023e-15 -4.50461185e-15 -5.27049277e-15 -5.98786065e-15 -6.65395451e-15 -7.26637992e-15 -7.82311191e-15 -8.32249571e-15 -8.76324533e-15 -9.14444011e-15 -9.46551928e-15 -9.72627459e-15 -9.92684131e-15 -1.00676874e-14 -1.01496011e-14 -1.01736773e-14 -1.01413027e-14 -1.00541389e-14 -9.91410563e-15 -9.72336249e-15 -9.48428968e-15 -9.19946850e-15 -8.87166107e-15 -8.50378976e-15 -8.09891632e-15 -7.66022085e-15 -7.19098079e-15 -6.69454998e-15 -6.17433794e-15 -5.63378951e-15 -5.07636485e-15 -4.50552000e-15 -3.92468808e-15 -3.33726115e-15 -2.74657287e-15 -2.15588199e-15 -1.56835683e-15 -9.87060582e-16 -4.14937817e-16 1.45198085e-16 6.90676338e-16 1.21897904e-15 1.72775031e-15 2.21480429e-15 2.67813193e-15 3.11590665e-15 3.52648879e-15 3.90842901e-15 4.26047040e-15 4.58154965e-15 4.87079702e-15 5.12753535e-15 5.35127797e-15 5.54172578e-15 5.69876331e-15 5.82245391e-15 5.91303426e-15 5.97090796e-15 5.99663852e-15 5.99094173e-15 5.95467735e-15 5.88884043e-15 5.79455206e-15 5.67304981e-15 5.52567783e-15 5.35387666e-15 5.15917289e-15 4.94316866e-15 4.70753111e-15 4.45398177e-15 4.18428604e-15 3.90024274e-15 3.60367381e-15 3.29641420e-15 2.98030204e-15 2.65716905e-15 2.32883130e-15 1.99708036e-15 1.66367482e-15 1.33033222e-15 9.98721549e-16 6.70456088e-16 3.47086858e-16 3.00965605e-17 -2.79105945e-16 -5.79190603e-16 -8.68910575e-16 -1.14710608e-15 -1.41270768e-15 -1.66473900e-15 -1.90231886e-15 -2.12466293e-15 -2.33108473e-15 -2.52099623e-15 -2.69390781e-15 -2.84942783e-15 -2.98726161e-15 -3.10721005e-15 -3.20916779e-15 -3.29312087e-15 -3.35914414e-15 -3.40739818e-15 -3.43812598e-15 -3.45164928e-15 -3.44836458e-15 -3.42873900e-15 -3.39330582e-15 -3.34265992e-15 -3.27745298e-15 -3.19838861e-15 -3.10621732e-15 -3.00173148e-15 -2.88576017e-15 -2.75916406e-15 -2.62283024e-15 -2.47766717e-15 -2.32459960e-15 -2.16456360e-15 -1.99850171e-15 -1.82735819e-15 -1.65207443e-15 -1.47358450e-15 -1.29281088e-15 -1.11066039e-15 -9.28020322e-16 -7.45754807e-16 -5.64701367e-16 -3.85667744e-16 -2.09428954e-16 -3.67246037e-17 1.31743545e-16 2.95313748e-16 4.53366195e-16 6.05324655e-16 7.50657866e-16 8.88880670e-16 1.01955488e-15 1.14228992e-15 1.25674318e-15 1.36262016e-15 1.45967438e-15 1.54770708e-15 1.62656662e-15 1.69614783e-15 1.75639101e-15 1.80728084e-15 1.84884507e-15 1.88115311e-15 1.90431436e-15 1.91847657e-15 1.92382390e-15 1.92057499e-15 1.90898090e-15 1.88932296e-15 1.86191054e-15 1.82707877e-15 1.78518626e-15 1.73661269e-15 1.68175649e-15 1.62103238e-15 1.55486910e-15 1.48370692e-15 1.40799539e-15 1.32819099e-15 1.24475485e-15 1.15815058e-15 1.06884208e-15 9.77291466e-16 8.83957077e-16 7.89291534e-16 6.93739911e-16 5.97737994e-16 5.01710641e-16 4.06070236e-16 3.11215264e-16 2.17528984e-16 1.25378219e-16 3.51122553e-17 -5.29381346e-17 -1.38461567e-16 -2.21166796e-16 -3.00783355e-16 -3.77062083e-16 -4.49775534e-16 -5.18718288e-16 -5.83707141e-16 -6.44581202e-16 -7.01201884e-16 -7.53452794e-16 -8.01239535e-16 -8.44489417e-16 -8.83151077e-16 -9.17194029e-16 -9.46608126e-16 -9.71402964e-16 -9.91607208e-16 -1.00726786e-15 -1.01844950e-15 -1.02523340e-15 -1.02771672e-15 -1.02601150e-15 -1.02024382e-15 -1.01055272e-15 -9.97089242e-16 -9.80015434e-16 -9.59503279e-16 -9.35733672e-16 -9.08895380e-16 -8.79183998e-16 -8.46800915e-16 -8.11952291e-16 -7.74848045e-16 -7.35700868e-16 -6.94725250e-16 -6.52136537e-16 -6.08150017e-16 -5.62980034e-16 -5.16839138e-16 -4.69937272e-16 -4.22480996e-16 -3.74672752e-16 -3.26710176e-16 -2.78785441e-16 -2.31084662e-16 -1.83787330e-16 -1.37065807e-16 -9.10848560e-17 -4.60012279e-17 -1.96328789e-18 4.08893052e-17 8.24258762e-17 1.22524962e-16 1.61074499e-16 1.97971958e-16 2.33124444e-16 2.66448748e-16 2.97871358e-16 3.27328434e-16 3.54765740e-16 3.80138545e-16 4.03411482e-16 4.24558378e-16 4.43562059e-16 4.60414111e-16 4.75114631e-16 4.87671938e-16 4.98102273e-16 5.06429469e-16 5.12684609e-16 5.16905659e-16 5.19137101e-16 5.19429533e-16 5.17839279e-16 5.14427973e-16 5.09262150e-16 5.02412825e-16 4.93955069e-16 4.83967589e-16 4.72532303e-16 4.59733921e-16 4.45659527e-16 4.30398172e-16 4.14040466e-16 3.96678187e-16 3.78403889e-16 3.59310533e-16 3.39491120e-16 3.19038339e-16 2.98044233e-16 2.76599875e-16 2.54795060e-16 2.32718015e-16 2.10455120e-16 1.88090656e-16 1.65706558e-16 1.43382195e-16 1.21194163e-16 9.92160977e-17 7.75185028e-17 5.61686001e-17 3.52301945e-17 1.47635572e-17 -5.17467332e-18 -2.45315730e-17 -4.32579971e-17 -6.13086296e-17 -7.86420147e-17 -9.52205749e-17 -1.11010612e-16 -1.25982296e-16 -1.40109638e-16 -1.53370450e-16 -1.65746295e-16 -1.77222420e-16 -1.87787684e-16 -1.97434471e-16 -2.06158593e-16 -2.13959189e-16 -2.20838609e-16 -2.26802294e-16 -2.31858653e-16 -2.36018924e-16 -2.39297040e-16 -2.41709481e-16 -2.43275132e-16 -2.44015131e-16 -2.43952714e-16 -2.43113063e-16 -2.41523146e-16 -2.39211567e-16 -2.36208403e-16 -2.32545051e-16 -2.28254071e-16 -2.23369037e-16 -2.17924380e-16 -2.11955243e-16 -2.05497334e-16 -1.98586786e-16 -1.91260014e-16 -1.83553586e-16 -1.75504091e-16 -1.67148013e-16 -1.58521613e-16 -1.49660814e-16 -1.40601089e-16 -1.31377365e-16 -1.22023917e-16 -1.12574281e-16 -1.03061166e-16 -9.35163778e-17 -8.39707412e-17 -7.44540360e-17 -6.49949340e-17 -5.56209448e-17 -4.63583663e-17 -3.72322420e-17 -2.82663235e-17 -1.94830398e-17 -1.09034710e-17 -2.54732860e-18 5.56705924e-18 1.34227572e-17 2.10042274e-17 2.82973284e-17 3.52893107e-17 4.19688069e-17 4.83258178e-17 5.43516946e-17 6.00391173e-17 6.53820692e-17 7.03758085e-17 7.50168368e-17 7.93028640e-17 8.32327711e-17 8.68065712e-17 9.00253668e-17 9.28913065e-17 9.54075393e-17 9.75781678e-17 9.94081997e-17 1.00903498e-16 1.02070733e-16 1.02917327e-16 1.03451408e-16 1.03681754e-16 1.03617746e-16 1.03269310e-16 1.02646872e-16 1.01761304e-16 1.00623872e-16 9.92461918e-17 9.76401744e-17 9.58179821e-17 9.37919803e-17 9.15746924e-17 8.91787554e-17 8.66168775e-17 8.39017966e-17 8.10462404e-17 7.80628886e-17 7.49643363e-17 7.17630593e-17 6.84713809e-17 6.51014411e-17 6.16651670e-17 5.81742453e-17 5.46400968e-17 5.10738522e-17 4.74863306e-17 4.38880191e-17 4.02890545e-17 3.66992070e-17 3.31278654e-17 2.95840242e-17 2.60762726e-17 2.26127847e-17 1.92013116e-17 1.58491757e-17 1.25632654e-17 9.35003219e-18 6.21548899e-18 3.16520963e-18 2.04329907e-19 -2.66245008e-18 -5.43086253e-18 -8.09706725e-18 -1.06576460e-17 -1.31095956e-17 -1.54503204e-17 -1.76776236e-17 -1.97896978e-17 -2.17851148e-17 -2.36628148e-17 -2.54220947e-17 -2.70625963e-17 -2.85842934e-17 -2.99874787e-17 -3.12727507e-17 -3.24409995e-17 -3.34933931e-17 -3.44313627e-17 -3.52565889e-17 -3.59709861e-17 -3.65766891e-17 -3.70760373e-17 -3.74715609e-17 -3.77659656e-17 -3.79621189e-17 -3.80630352e-17 -3.80718617e-17 -3.79918650e-17 -3.78264166e-17 -3.75789802e-17 -3.72530982e-17 -3.68523793e-17 -3.63804857e-17 -3.58411211e-17 -3.52380194e-17 -3.45749334e-17 -3.38556234e-17 -3.30838477e-17 -3.22633521e-17 -3.13978607e-17 -3.04910667e-17 -2.95466240e-17 -2.85681393e-17 -2.75591642e-17 -2.65231884e-17 -2.54636328e-17 -2.43838438e-17 -2.32870870e-17 -2.21765425e-17 -2.10553000e-17 -1.99263544e-17 -1.87926022e-17 -1.76568376e-17 -1.65217501e-17 -1.53899216e-17 -1.42638242e-17 -1.31458185e-17 -1.20381522e-17 -1.09429592e-17 -9.86225849e-18 -8.79795429e-18 -7.75183574e-18 -6.72557728e-18 -5.72073919e-18 -4.73876846e-18 -3.78099992e-18 -2.84865759e-18 -1.94285629e-18 -1.06460346e-18 -2.14801181e-19 6.05751639e-19 1.39635684e-18 2.15641450e-18 2.88542023e-18 3.58296238e-18 4.24871910e-18 4.88245528e-18 5.48401944e-18 6.05334056e-18 6.59042477e-18 7.09535202e-18 7.56827277e-18 8.00940454e-18 8.41902854e-18 8.79748623e-18 9.14517589e-18 9.46254920e-18 9.75010789e-18 1.00084003e-17 1.02380181e-17 1.04395931e-17 1.06137935e-17 1.07613216e-17 1.08829097e-17 1.09793177e-17 1.10513299e-17 1.10997520e-17 1.11254083e-17 1.11291390e-17 1.11117975e-17 1.10742479e-17 1.10173623e-17 1.09420185e-17 1.08490980e-17 1.07394832e-17 1.06140559e-17 1.04736948e-17 1.03192740e-17 1.01516610e-17 9.97171492e-18 9.78028504e-18 9.57820925e-18 9.36631262e-18
3.50248028e-18 3.45892423e-18 3.41513569e-18 3.37113668e-18 3.32694910e-18 3.28259469e-18 3.23809501e-18 3.19347141e-18 3.14874507e-18 3.10393692e-18 3.05906765e-18 3.01415771e-18 2.96922728e-18 2.92429625e-18 2.87938424e-18 2.83451053e-18 2.78969412e-18 2.74495367e-18 2.70030747e-18 2.65577352e-18 2.61136940e-18 2.56711237e-18 2.52301928e-18 2.47910662e-18 2.43539047e-18 2.39188651e-18 2.34861003e-18 2.30557590e-18 2.26279858e-18 2.22029209e-18 2.17807005e-18 2.13614563e-18 2.09453157e-18 2.05324020e-18 2.01228338e-18 1.97167255e-18 1.93141870e-18 1.89153240e-18 1.85202375e-18 1.81290243e-18 1.77417767e-18 1.73585828e-18 1.69795262e-18 1.66046861e-18 1.62341375e-18 1.61350118e-18 1.81556442e-18 2.04235279e-18 2.29682814e-18 2.58229844e-18 2.90245716e-18 3.26142695e-18 3.66380810e-18 4.11473234e-18 4.61992241e-18 5.18575822e-18 5.81935003e-18 6.52861957e-18 7.32238984e-18 8.21048446e-18 9.20383762e-18 1.03146156e-17 1.15563513e-17 1.29440923e-17 1.44945652e-17 1.62263562e-17 1.81601112e-17 2.03187556e-17 2.27277370e-17 2.54152931e-17 2.84127457e-17 3.17548253e-17 3.54800275e-17 3.96310055e-17 4.42550011e-17 4.94043182e-17 5.51368430e-17 6.15166143e-17 6.86144493e-17 7.65086297e-17 8.52856526e-17 9.50410535e-17 1.05880306e-16 1.17919806e-16 1.31287946e-16 1.46126293e-16 1.62590864e-16 1.80853529e-16 2.01103533e-16 2.23549152e-16 2.48419500e-16 2.75966492e-16 3.06466977e-16 3.40225050e-16 3.77574566e-16 4.18881863e-16 4.64548705e-16 5.15015475e-16 5.70764619e-16 6.32324369e-16 7.00272755e-16 7.75241936e-16 8.57922848e-16 9.49070219e-16 1.04950794e-15 1.16013483e-15 1.28193083e-15 1.41596359e-15 1.56339553e-15 1.72549140e-15 1.90362625e-15 2.09929403e-15 2.31411657e-15 2.54985324e-15 2.80841102e-15 3.09185529e-15 3.40242105e-15 3.74252478e-15 4.11477685e-15 4.52199451e-15 4.96721538e-15 5.45371151e-15 5.98500388e-15 6.56487742e-15 7.19739636e-15 7.88691996e-15 8.63811841e-15 9.45598904e-15 1.03458724e-14 1.13134683e-14 1.23648517e-14 1.35064881e-14 1.47452481e-14 1.60884216e-14 1.75437300e-14 1.91193379e-14 2.08238622e-14 2.26663798e-14 2.46564316e-14 2.68040243e-14 2.91196285e-14 3.16141719e-14 3.42990285e-14 3.71860012e-14 4.02872992e-14 4.36155076e-14 4.71835486e-14 5.10046342e-14 5.50922089e-14 5.94598802e-14 6.41213381e-14 6.90902597e-14 7.43801997e-14 8.00044637e-14 8.59759644e-14 9.23070584e-14 9.90093615e-14 1.06093542e-13 1.13569092e-13 1.21444068e-13 1.29724811e-13 1.38415633e-13 1.47518478e-13 1.57032546e-13 1.66953891e-13 1.77274986e-13 1.87984246e-13 1.99065530e-13 2.10497598e-13 2.22253544e-13 2.34300194e-13 2.46597473e-13 2.59097751e-13 2.71745162e-13 2.84474906e-13 2.97212550e-13 3.09873310e-13 3.22361355e-13 3.34569124e-13 3.46376679e-13 3.57651106e-13 3.68245991e-13 3.78000993e-13 3.86741531e-13 3.94278637e-13 4.00408999e-13 4.04915236e-13 4.07566470e-13 4.08119234e-13 4.06318792e-13 4.01900942e-13 3.94594388e-13 3.84123761e-13 3.70213399e-13 3.52591992e-13 3.30998199e-13 3.05187352e-13 2.74939360e-13 2.40067912e-13 2.00431043e-13 1.55943107e-13 1.06588128e-13 5.24344192e-14 -6.34977842e-15 -6.94800013e-14 -1.36539227e-13 -2.06962312e-13 -2.80022321e-13 -3.54820146e-13 -4.30279117e-13 -5.05146537e-13 -5.78004204e-13 -6.47289937e-13 -7.11331759e-13 -7.68395767e-13 -8.16747628e-13 -8.54726199e-13 -8.80826101e-13 -8.93784230e-13 -8.92663651e-13 -8.76927261e-13 -8.46493504e-13 -8.01767309e-13 -7.43641575e-13 -6.73467423e-13 -5.92994912e-13 -5.04289189e-13 -4.09629636e-13 -3.11401063e-13 -2.11986139e-13 -1.13667215e-13 -1.85437437e-14 7.15308873e-14 1.54991735e-13 2.30584589e-13 2.97370436e-13 3.54715303e-13 4.02269084e-13 4.39936852e-13 4.67845846e-13 4.86310717e-13 4.95799061e-13 4.96898685e-13 4.90287529e-13 4.76706765e-13 4.56937299e-13 4.31779628e-13 4.02036911e-13 3.68500979e-13 3.31940983e-13 2.93094374e-13 2.52659895e-13 2.11292299e-13 1.69598542e-13 1.28135214e-13 8.74070055e-14 4.78660502e-14 9.91198033e-15 -2.61074123e-14 -5.98950240e-14 -9.12028828e-14 -1.19830259e-13 -1.45621510e-13 -1.68463715e-13 -1.88284134e-13 -2.05047556e-13 -2.18753542e-13 -2.29433619e-13 -2.37148437e-13 -2.41984919e-13 -2.44053425e-13 -2.43484953e-13 -2.40428386e-13 -2.35047810e-13 -2.27519911e-13 -2.18031466e-13 -2.06776937e-13 -1.93956179e-13 -1.79772270e-13 -1.64429469e-13 -1.48131310e-13 -1.31078828e-13 -1.13468935e-13 -9.54929329e-14 -7.73351756e-14 -5.91718713e-14 -4.11700314e-14 -2.34865614e-14 -6.26748990e-15 1.03526656e-14 2.62514011e-14 4.13186011e-14 5.54567913e-14 6.85812757e-14 8.06201618e-14 9.15142840e-14 1.01217029e-13 1.09694070e-13 1.16923023e-13 1.22893021e-13 1.27604229e-13 1.31067290e-13 1.33302725e-13 1.34340283e-13 1.34218259e-13 1.32982777e-13 1.30687046e-13 1.27390609e-13 1.23158570e-13 1.18060826e-13 1.12171296e-13 1.05567156e-13 9.83280904e-14 9.05355567e-14 8.22720755e-14 7.36205435e-14 6.46635771e-14 5.54828891e-14 4.61587001e-14 3.67691898e-14 2.73899868e-14 1.80937018e-14 8.94950399e-15 2.27412560e-17 -8.62539364e-15 -1.69381520e-14 -2.48634730e-14 -3.23541817e-14 -3.93681439e-14 -4.58683761e-14 -5.18231146e-14 -5.72058433e-14 -6.19952814e-14 -6.61753349e-14 -6.97350123e-14 -7.26683066e-14 -7.49740471e-14 -7.66557214e-14 -7.77212727e-14 -7.81828726e-14 -7.80566729e-14 -7.73625394e-14 -7.61237695e-14 -7.43667973e-14 -7.21208876e-14 -6.94178220e-14 -6.62915799e-14 -6.27780159e-14 -5.89145371e-14 -5.47397817e-14 -5.02933009e-14 -4.56152476e-14 -4.07460717e-14 -3.57262254e-14 -3.05958795e-14 -2.53946524e-14 -2.01613528e-14 -1.49337378e-14 -9.74828720e-15 -4.63999457e-15 3.57823153e-16 5.21369806e-15 9.89816466e-15 1.43838938e-14 1.86458075e-14 2.26611737e-14 2.64096827e-14 2.98735029e-14 3.30373194e-14 3.58883530e-14 3.84163620e-14 4.06136263e-14 4.24749159e-14 4.39974429e-14 4.51807995e-14 4.60268814e-14 4.65397995e-14 4.67257791e-14 4.65930488e-14 4.61517193e-14 4.54136555e-14 4.43923389e-14 4.31027263e-14 4.15611022e-14 3.97849278e-14 3.77926875e-14 3.56037340e-14 3.32381323e-14 3.07165048e-14 2.80598781e-14 2.52895317e-14 2.24268506e-14 1.94931823e-14 1.65096977e-14 1.34972595e-14 1.04762955e-14 7.46667965e-15 4.48762035e-15 1.55755696e-15 -1.30593546e-15 -4.08623274e-15 -6.76773908e-15 -9.33595547e-15 -1.17775388e-14 -1.40803517e-14 -1.62335029e-14 -1.82273783e-14 -2.00536630e-14 -2.17053544e-14 -2.31767662e-14 -2.44635240e-14 -2.55625530e-14 -2.64720576e-14 -2.71914934e-14 -2.77215325e-14 -2.80640221e-14 -2.82219368e-14 -2.81993259e-14 -2.80012547e-14 -2.76337424e-14 -2.71036948e-14 -2.64188347e-14 -2.55876285e-14 -2.46192113e-14 -2.35233093e-14 -2.23101615e-14 -2.09904409e-14 -1.95751749e-14 -1.80756665e-14 -1.65034160e-14 -1.48700437e-14 -1.31872154e-14 -1.14665681e-14 -9.71964022e-15 -7.95780300e-15 -6.19219605e-15 -4.43366593e-15 -2.69270852e-15 -9.79415339e-16 6.96575936e-16 2.32612675e-15 3.90063836e-15 5.41208809e-15 6.85306086e-15 8.21677614e-15 9.49711011e-15 1.06886132e-14 1.17865232e-14 1.27867731e-14 1.36859958e-14 1.44815229e-14 1.51713806e-14 1.57542807e-14 1.62296083e-14 1.65974056e-14 1.68583522e-14 1.70137423e-14 1.70654592e-14 1.70159462e-14 1.68681763e-14 1.66256186e-14 1.62922034e-14 1.58722852e-14 1.53706050e-14 1.47922506e-14 1.41426167e-14 1.34273643e-14 1.26523794e-14 1.18237322e-14 1.09476360e-14 1.00304070e-14 9.07842397e-15 8.09808973e-15 7.09579285e-15 6.07787112e-15 5.05057619e-15 4.02003989e-15 2.99224222e-15 1.97298125e-15 9.67844975e-16 -1.78147953e-17 -9.78906296e-16 -1.91061951e-15 -2.80844555e-15 -3.66819370e-15 -4.48600614e-15 -5.25837029e-15 -5.98212878e-15 -6.65448708e-15 -7.27301887e-15 -7.83566906e-15 -8.34075466e-15 -8.78696344e-15 -9.17335063e-15 -9.49933348e-15 -9.76468401e-15 -9.96952001e-15 -1.01142943e-14 -1.01997823e-14 -1.02270684e-14 -1.01975311e-14 -1.01128260e-14 -9.97486946e-15 -9.78581950e-15 -9.54805712e-15 -9.26416647e-15 -8.93691455e-15 -8.56923054e-15 -8.16418481e-15 -7.72496787e-15 -7.25486915e-15 -6.75725601e-15 -6.23555290e-15 -5.69322084e-15 -5.13373734e-15 -4.56057679e-15 -3.97719155e-15 -3.38699370e-15 -2.79333752e-15 -2.19950289e-15 -1.60867959e-15 -1.02395257e-15 -4.48288225e-16 1.15478244e-16 6.64654344e-16 1.19670072e-15 1.70924038e-15 2.20006681e-15 2.66715086e-15 3.10864649e-15 3.52289534e-15 3.90843011e-15 4.26397688e-15 4.58845625e-15 4.88098339e-15 5.14086711e-15 5.36760783e-15 5.56089465e-15 5.72060146e-15 5.84678221e-15 5.93966532e-15 5.99964738e-15 6.02728611e-15 6.02329267e-15 5.98852344e-15 5.92397124e-15 5.83075611e-15 5.71011568e-15 5.56339526e-15 5.39203760e-15 5.19757252e-15 4.98160637e-15 4.74581140e-15 4.49191512e-15 4.22168972e-15 3.93694155e-15 3.63950076e-15 3.33121117e-15 3.01392029e-15 2.68946976e-15 2.35968597e-15 2.02637118e-15 1.69129498e-15 1.35618614e-15 1.02272503e-15 6.92536433e-16 3.67182918e-16 4.81587079e-17 -2.63115886e-16 -5.65299486e-16 -8.57134118e-16 -1.13744910e-15 -1.40516438e-15 -1.65929328e-15 -1.89894472e-15 -2.12332484e-15 -2.33173811e-15 -2.52358791e-15 -2.69837654e-15 -2.85570480e-15 -2.99527103e-15 -3.11686971e-15 -3.22038962e-15 -3.30581158e-15 -3.37320579e-15 -3.42272883e-15 -3.45462029e-15 -3.46919908e-15 -3.46685954e-15 -3.44806718e-15 -3.41335430e-15 -3.36331534e-15 -3.29860214e-15 -3.21991897e-15 -3.12801757e-15 -3.02369200e-15 -2.90777353e-15 -2.78112548e-15 -2.64463803e-15 -2.49922308e-15 -2.34580923e-15 -2.18533674e-15 -2.01875265e-15 -1.84700598e-15 -1.67104316e-15 -1.49180348e-15 -1.31021485e-15 -1.12718967e-15 -9.43620929e-16 -7.60378550e-16 -5.78305904e-16 -3.98216615e-16 -2.20891583e-16 -4.70762721e-17 1.22521751e-16 2.87235019e-16 4.46438097e-16 5.99549259e-16 7.46031898e-16 8.85395680e-16 1.01719743e-15 1.14104179e-15 1.25658159e-15 1.36351801e-15 1.46160051e-15 1.55062649e-15 1.63044081e-15 1.70093501e-15 1.76204642e-15 1.81375704e-15 1.85609225e-15 1.88911933e-15 1.91294592e-15 1.92771825e-15 1.93361928e-15 1.93086673e-15 1.91971103e-15 1.90043317e-15 1.87334242e-15 1.83877412e-15 1.79708731e-15 1.74866236e-15 1.69389862e-15 1.63321196e-15 1.56703247e-15 1.49580199e-15 1.41997180e-15 1.34000029e-15 1.25635067e-15 1.16948876e-15 1.07988081e-15 9.87991389e-16 8.94281399e-16 7.99206105e-16 7.03213299e-16 6.06741541e-16 5.10218502e-16 4.14059416e-16 3.18665628e-16 2.24423260e-16 1.31701990e-16 4.08539368e-17 -4.77873314e-17 -1.33907678e-16 -2.17213161e-16 -2.97430685e-16 -3.74308532e-16 -4.47616786e-16 -5.17147648e-16 -5.82715636e-16 -6.44157687e-16 -7.01333151e-16 -7.54123694e-16 -8.02433100e-16 -8.46186982e-16 -8.85332416e-16 -9.19837481e-16 -9.49690735e-16 -9.74900609e-16 -9.95494741e-16 -1.01151925e-15 -1.02303794e-15 -1.03013149e-15 -1.03289655e-15 -1.03144484e-15 -1.02590216e-15 -1.01640747e-15 -1.00311183e-15 -9.86177431e-16 -9.65776488e-16 -9.42090260e-16 -9.15307971e-16 -8.85625773e-16 -8.53245705e-16 -8.18374665e-16 -7.81223390e-16 -7.42005464e-16 -7.00936339e-16 -6.58232387e-16 -6.14109977e-16 -5.68784584e-16 -5.22469935e-16 -4.75377186e-16 -4.27714142e-16 -3.79684517e-16 -3.31487235e-16 -2.83315774e-16 -2.35357559e-16 -1.87793396e-16 -1.40796956e-16 -9.45343059e-17 -4.91634833e-17 -4.83412492e-18 3.83128628e-17 8.01455835e-17 1.20541385e-16 1.59387046e-16 1.96578922e-16 2.32023041e-16 2.65635162e-16 2.97340790e-16 3.27075148e-16 3.54783118e-16 3.80419136e-16 4.03947059e-16 4.25339994e-16 4.44580104e-16 4.61658369e-16 4.76574338e-16 4.89335842e-16 4.99958689e-16 5.08466341e-16 5.14889564e-16 5.19266068e-16 5.21640129e-16 5.22062200e-16 5.20588509e-16 5.17280650e-16 5.12205167e-16 5.05433131e-16 4.97039720e-16 4.87103789e-16 4.75707450e-16 4.62935646e-16 4.48875733e-16 4.33617071e-16 4.17250612e-16 3.99868508e-16 3.81563715e-16 3.62429624e-16 3.42559687e-16 3.22047070e-16 3.00984307e-16 2.79462981e-16 2.57573412e-16 2.35404359e-16 2.13042751e-16 1.90573416e-16 1.68078846e-16 1.45638969e-16 1.23330938e-16 1.01228944e-16 7.94040456e-17 5.79240095e-17 3.68531801e-17 1.62523583e-17 -3.82129837e-18 -2.33143595e-17 -4.21771878e-17 -6.03639895e-17 -7.78328481e-17 -9.45457421e-17 -1.10468548e-16 -1.25571031e-16 -1.39826815e-16 -1.53213349e-16 -1.65711850e-16 -1.77307247e-16 -1.87988097e-16 -1.97746508e-16 -2.06578039e-16 -2.14481598e-16 -2.21459327e-16 -2.27516482e-16 -2.32661309e-16 -2.36904907e-16 -2.40261090e-16 -2.42746244e-16 -2.44379179e-16 -2.45180979e-16 -2.45174848e-16 -2.44385952e-16 -2.42841268e-16 -2.40569423e-16 -2.37600535e-16 -2.33966061e-16 -2.29698636e-16 -2.24831923e-16 -2.19400459e-16 -2.13439505e-16 -2.06984900e-16 -2.00072918e-16 -1.92740131e-16 -1.85023269e-16 -1.76959092e-16 -1.68584267e-16 -1.59935242e-16 -1.51048134e-16 -1.41958619e-16 -1.32701825e-16 -1.23312236e-16 -1.13823599e-16 -1.04268838e-16 -9.46799720e-17 -8.50880412e-17 -7.55230402e-17 -6.60138551e-17 -5.65882079e-17 -4.72726069e-17 -3.80923029e-17 -2.90712517e-17 -2.02320824e-17 -1.15960706e-17 -3.18311859e-18 4.98826019e-18 1.29009510e-17 2.05392424e-17 2.78888264e-17 3.49367935e-17 4.16716233e-17 4.80831711e-17 5.41626498e-17 5.99026093e-17 6.52969101e-17 7.03406961e-17 7.50303620e-17 7.93635192e-17 8.33389583e-17 8.69566099e-17 9.02175020e-17 9.31237168e-17 9.56783449e-17 9.78854379e-17 9.97499603e-17 1.01277740e-16 1.02475417e-16 1.03350395e-16 1.03910787e-16 1.04165363e-16 1.04123502e-16 1.03795138e-16 1.03190706e-16 1.02321094e-16 1.01197594e-16 9.98318460e-17 9.82357958e-17 9.64216422e-17 9.44017924e-17 9.21888152e-17 8.97953973e-17 8.72342996e-17 8.45183161e-17 8.16602335e-17 7.86727932e-17 7.55686542e-17 7.23603580e-17 6.90602959e-17 6.56806770e-17 6.22334987e-17 5.87305193e-17 5.51832316e-17 5.16028389e-17 4.80002332e-17 4.43859743e-17 4.07702718e-17 3.71629682e-17 3.35735239e-17 3.00110044e-17 2.64840685e-17 2.30009592e-17 1.95694952e-17 1.61970648e-17 1.28906209e-17 9.65667788e-18 6.50130943e-18 3.43014845e-18 4.48387790e-19 -2.43921758e-18 -5.22834713e-18 -7.91511020e-18 -1.04960403e-17 -1.29680886e-17 -1.53286158e-17 -1.75753842e-17 -1.97065478e-17 -2.17206423e-17 -2.36165742e-17 -2.53936093e-17 -2.70513604e-17 -2.85897751e-17 -3.00091223e-17 -3.13099787e-17 -3.24932155e-17 -3.35599836e-17 -3.45116997e-17 -3.53500318e-17 -3.60768844e-17 -3.66943838e-17 -3.72048635e-17 -3.76108494e-17 -3.79150452e-17 -3.81203179e-17 -3.82296832e-17 -3.82462916e-17 -3.81734141e-17 -3.80144286e-17 -3.77728064e-17 -3.74520991e-17 -3.70559255e-17 -3.65879595e-17 -3.60519176e-17 -3.54515474e-17 -3.47906162e-17 -3.40729004e-17 -3.33021744e-17 -3.24822013e-17 -3.16167231e-17 -3.07094514e-17 -2.97640591e-17 -2.87841724e-17 -2.77733625e-17 -2.67351394e-17 -2.56729444e-17 -2.45901441e-17 -2.34900251e-17 -2.23757880e-17 -2.12505434e-17 -2.01173068e-17 -1.89789951e-17 -1.78384232e-17 -1.66983006e-17 -1.55612293e-17 -1.44297011e-17 -1.33060959e-17 -1.21926804e-17 -1.10916072e-17 -1.00049136e-17 -8.93452133e-18 -7.88223700e-18 -6.84975175e-18 -5.83864213e-18 -4.85037086e-18 -3.88628790e-18 -2.94763187e-18 -2.03553157e-18 -1.15100785e-18 -2.94975591e-19 5.31754115e-19 1.32847154e-18 2.09456580e-18 2.82952218e-18 3.53291930e-18 4.20442622e-18 4.84379932e-18 5.45087927e-18 6.02558774e-18 6.56792416e-18 7.07796238e-18 7.55584733e-18 8.00179155e-18 8.41607183e-18 8.79902572e-18 9.15104816e-18 9.47258796e-18 9.76414448e-18 1.00262642e-17 1.02595374e-17 1.04645947e-17 1.06421040e-17 1.07927673e-17 1.09173173e-17 1.10165145e-17 1.10911440e-17 1.11420130e-17 1.11699474e-17 1.11757894e-17 1.11603946e-17 1.11246295e-17 1.10693691e-17 1.09954942e-17 1.09038893e-17 1.07954404e-17 1.06710329e-17 1.05315491e-17 1.03778671e-17 1.02108584e-17 1.00313862e-17 9.84030420e-18 9.63845453e-18 9.42666670e-18
3.49410308e-18 3.45030797e-18 3.40629627e-18 3.36208979e-18 3.31771016e-18 3.27317888e-18 3.22851721e-18 3.18374625e-18 3.13888687e-18 3.09395971e-18 3.04898514e-18 3.00398331e-18 2.95897407e-18 2.91397698e-18 2.86901131e-18 2.82409604e-18 2.77924978e-18 2.73449086e-18 2.68983723e-18 2.64530650e-18 2.60091593e-18 2.55668238e-18 2.51262237e-18 2.46875201e-18 2.42508701e-18 2.38164272e-18 2.33843403e-18 2.29547548e-18 2.25278114e-18 2.21036469e-18 2.16823939e-18 2.12641806e-18 2.08491310e-18 2.04373647e-18 2.00289972e-18 1.96241393e-18 1.92228978e-18 1.88253748e-18 1.84316685e-18 1.80418723e-18 1.76560755e-18 1.72743632e-18 1.68968158e-18 1.65235099e-18 1.61545176e-18 1.60556597e-18 1.80661845e-18 2.03227302e-18 2.28547735e-18 2.56952372e-18 2.88808820e-18 3.24527420e-18 3.64566072e-18 4.09435596e-18 4.59705671e-18 5.16011422e-18 5.79060716e-18 6.49642247e-18 7.28634482e-18 8.17015572e-18 9.15874307e-18 1.02642223e-17 1.15000705e-17 1.28812742e-17 1.44244929e-17 1.61482398e-17 1.80730805e-17 2.02218530e-17 2.26199096e-17 2.52953839e-17 2.82794847e-17 3.16068191e-17 3.53157492e-17 3.94487829e-17 4.40530049e-17 4.91805486e-17 5.48891162e-17 6.12425477e-17 6.83114461e-17 7.61738621e-17 8.49160450e-17 9.46332637e-17 1.05430707e-16 1.17424464e-16 1.30742604e-16 1.45526343e-16 1.61931331e-16 1.80129046e-16 2.00308316e-16 2.22676980e-16 2.47463690e-16 2.74919876e-16 3.05321878e-16 3.38973264e-16 3.76207337e-16 4.17389866e-16 4.62922030e-16 5.13243610e-16 5.68836442e-16 6.30228141e-16 6.97996118e-16 7.72771916e-16 8.55245873e-16 9.46172134e-16 1.04637404e-15 1.15674991e-15 1.27827921e-15 1.41202923e-15 1.55916209e-15 1.72094236e-15 1.89874504e-15 2.09406418e-15 2.30852191e-15 2.54387810e-15 2.80204051e-15 3.08507558e-15 3.39521972e-15 3.73489120e-15 4.10670265e-15 4.51347406e-15 4.95824639e-15 5.44429568e-15 5.97514764e-15 6.55459275e-15 7.18670168e-15 7.87584120e-15 8.62669014e-15 9.44425572e-15 1.03338898e-14 1.13013050e-14 1.23525909e-14 1.34942294e-14 1.47331095e-14 1.60765417e-14 1.75322706e-14 1.91084865e-14 2.08138350e-14 2.26574245e-14 2.46488308e-14 2.67980992e-14 2.91157427e-14 3.16127354e-14 3.43005017e-14 3.71909002e-14 4.02962000e-14 4.36290514e-14 4.72024471e-14 5.10296753e-14 5.51242622e-14 5.94999033e-14 6.41703822e-14 6.91494764e-14 7.44508467e-14 8.00879114e-14 8.60737023e-14 9.24207005e-14 9.91406528e-14 1.06244364e-13 1.13741467e-13 1.21640165e-13 1.29946948e-13 1.38666281e-13 1.47800260e-13 1.57348242e-13 1.67306434e-13 1.77667457e-13 1.88419875e-13 1.99547681e-13 2.11029766e-13 2.22839338e-13 2.34943318e-13 2.47301712e-13 2.59866939e-13 2.72583158e-13 2.85385558e-13 2.98199651e-13 3.10940558e-13 3.23512294e-13 3.35807088e-13 3.47704722e-13 3.59071928e-13 3.69761855e-13 3.79613630e-13 3.88452041e-13 3.96087380e-13 4.02315474e-13 4.06917956e-13 4.09662826e-13 4.10305350e-13 4.08589380e-13 4.04249148e-13 3.97011635e-13 3.86599593e-13 3.72735330e-13 3.55145361e-13 3.33566038e-13 3.07750275e-13 2.77475477e-13 2.42552778e-13 2.02837656e-13 1.58241961e-13 1.08747339e-13 5.44199320e-14 -4.57387490e-15 -6.79510488e-14 -1.35295439e-13 -2.06042071e-13 -2.79463322e-13 -3.54658385e-13 -4.30547724e-13 -5.05874477e-13 -5.79214875e-13 -6.48999705e-13 -7.13548505e-13 -7.71117523e-13 -8.19961401e-13 -8.58407093e-13 -8.84936839e-13 -8.98275178e-13 -8.97473411e-13 -8.81983879e-13 -8.51716259e-13 -8.07069042e-13 -7.48931417e-13 -6.78653781e-13 -5.97988516e-13 -5.09006013e-13 -4.13993514e-13 -3.15345859e-13 -2.15457375e-13 -1.16623103e-13 -2.09556362e-14 6.96785952e-14 1.53702169e-13 2.29849334e-13 2.97170751e-13 3.55023513e-13 4.03050060e-13 4.41149511e-13 4.69444609e-13 4.88246876e-13 4.98022044e-13 4.99357182e-13 4.92930477e-13 4.79484202e-13 4.59801075e-13 4.34683993e-13 4.04938982e-13 3.71361101e-13 3.34723000e-13 2.95765806e-13 2.55192047e-13 2.13660304e-13 1.71781350e-13 1.30115531e-13 8.91711917e-14 4.94039884e-14 1.12169136e-14 -2.50390652e-14 -5.90638710e-14 -9.06067749e-14 -1.19464517e-13 -1.45479160e-13 -1.68535721e-13 -1.88559644e-13 -2.05514137e-13 -2.19397414e-13 -2.30239888e-13 -2.38101319e-13 -2.43067954e-13 -2.45249688e-13 -2.44777246e-13 -2.41799429e-13 -2.36480412e-13 -2.28997131e-13 -2.19536763e-13 -2.08294304e-13 -1.95470267e-13 -1.81268493e-13 -1.65894103e-13 -1.49551570e-13 -1.32442938e-13 -1.14766183e-13 -9.67137140e-14 -7.84710202e-14 -6.02154654e-14 -4.21152240e-14 -2.43283615e-14 -7.00205380e-15 9.72805624e-15 2.57383692e-14 4.09177123e-14 5.51675990e-14 6.84023717e-14 8.05492333e-14 9.15481742e-14 1.01351803e-13 1.09925082e-13 1.17244989e-13 1.23300091e-13 1.28090057e-13 1.31625114e-13 1.33925436e-13 1.35020503e-13 1.34948411e-13 1.33755154e-13 1.31493881e-13 1.28224140e-13 1.24011104e-13 1.18924797e-13 1.13039319e-13 1.06432082e-13 9.91830513e-14 9.13740104e-14 8.30878442e-14 7.44078480e-14 6.54170669e-14 5.61976675e-14 4.68303453e-14 3.73937706e-14 2.79640750e-14 1.86143792e-14 9.41436613e-15 4.29896245e-16 -8.27732942e-15 -1.66500622e-14 -2.46357530e-14 -3.21867535e-14 -3.92604736e-14 -4.58194951e-14 -5.18316421e-14 -5.72700112e-14 -6.21129619e-14 -6.63440689e-14 -6.99520392e-14 -7.29305956e-14 -7.52783289e-14 -7.69985207e-14 -7.80989411e-14 -7.85916209e-14 -7.84926040e-14 -7.78216802e-14 -7.66021027e-14 -7.48602917e-14 -7.26255281e-14 -6.99296376e-14 -6.68066712e-14 -6.32925807e-14 -5.94248942e-14 -5.52423932e-14 -5.07847930e-14 -4.60924288e-14 -4.12059496e-14 -3.61660216e-14 -3.10130419e-14 -2.57868659e-14 -2.05265481e-14 -1.52700977e-14 -1.00542514e-14 -4.91426207e-15 1.16293034e-16 5.00568694e-15 9.72419789e-15 1.42442450e-14 1.85405045e-14 2.25900065e-14 2.63722118e-14 2.98690703e-14 3.30650594e-14 3.59472048e-14 3.85050830e-14 4.07308065e-14 4.26189923e-14 4.41667151e-14 4.53734453e-14 4.62409732e-14 4.67733204e-14 4.69766390e-14 4.68591008e-14 4.64307764e-14 4.57035056e-14 4.46907611e-14 4.34075055e-14 4.18700440e-14 4.00958723e-14 3.81035228e-14 3.59124085e-14 3.35426665e-14 3.10150024e-14 2.83505358e-14 2.55706485e-14 2.26968359e-14 1.97505627e-14 1.67531236e-14 1.37255101e-14 1.06882828e-14 7.66145164e-15 4.66436341e-15 1.71559687e-15 -1.16713325e-15 -3.96706371e-15 -6.66846119e-15 -9.25669155e-15 -1.17182797e-14 -1.40409602e-14 -1.62137182e-14 -1.82268217e-14 -2.00718433e-14 -2.17416745e-14 -2.32305300e-14 -2.45339438e-14 -2.56487569e-14 -2.65730976e-14 -2.73063536e-14 -2.78491376e-14 -2.82032458e-14 -2.83716103e-14 -2.83582465e-14 -2.81681945e-14 -2.78074565e-14 -2.72829298e-14 -2.66023366e-14 -2.57741507e-14 -2.48075220e-14 -2.37121989e-14 -2.24984494e-14 -2.11769820e-14 -1.97588658e-14 -1.82554509e-14 -1.66782901e-14 -1.50390610e-14 -1.33494904e-14 -1.16212807e-14 -9.86603833e-15 -8.09520555e-15 -6.31999505e-15 -4.55132810e-15 -2.79977648e-15 -1.07550823e-15 6.11762287e-16 2.25282015e-15 3.83899100e-15 5.36217778e-15 6.81489263e-15 8.19028427e-15 9.48216050e-15 1.06850061e-14 1.17939962e-14 1.28050048e-14 1.37146087e-14 1.45200880e-14 1.52194208e-14 1.58112753e-14 1.62949975e-14 1.66705944e-14 1.69387153e-14 1.71006287e-14 1.71581965e-14 1.71138455e-14 1.69705364e-14 1.67317307e-14 1.64013554e-14 1.59837661e-14 1.54837088e-14 1.49062806e-14 1.42568891e-14 1.35412118e-14 1.27651550e-14 1.19348120e-14 1.10564226e-14 1.01363316e-14 9.18094959e-15 8.19671297e-15 7.19004607e-15 6.16732410e-15 5.13483756e-15 4.09875834e-15 3.06510739e-15 2.03972439e-15 1.02823932e-15 3.60461198e-17 -9.31721433e-16 -1.87021166e-15 -2.77487458e-15 -3.64147919e-15 -4.46612840e-15 -5.24527154e-15 -5.97571454e-15 -6.65462773e-15 -7.27955135e-15 -7.84839872e-15 -8.35945722e-15 -8.81138711e-15 -9.20321825e-15 -9.53434478e-15 -9.80451798e-15 -1.00138372e-14 -1.01627393e-14 -1.02519862e-14 -1.02826511e-14 -1.02561036e-14 -1.01739934e-14 -1.00382326e-14 -9.85097777e-15 -9.61461048e-15 -9.33171776e-15 -9.00507155e-15 -8.63760802e-15 -8.23240646e-15 -7.79266808e-15 -7.32169476e-15 -6.82286790e-15 -6.29962744e-15 -5.75545123e-15 -5.19383481e-15 -4.61827171e-15 -4.03223432e-15 -3.43915558e-15 -2.84241127e-15 -2.24530332e-15 -1.65104394e-15 -1.06274075e-15 -4.83382962e-16 8.41714082e-17 6.37207192e-16 1.17316259e-15 1.68963854e-15 2.18440691e-15 2.65541752e-15 3.10080393e-15 3.51888818e-15 3.90818420e-15 4.26740020e-15 4.59543990e-15 4.89140265e-15 5.15458253e-15 5.38446637e-15 5.58073088e-15 5.74323877e-15 5.87203405e-15 5.96733645e-15 6.02953515e-15 6.05918172e-15 6.05698242e-15 6.02379002e-15 5.96059492e-15 5.86851598e-15 5.74879081e-15 5.60276585e-15 5.43188611e-15 5.23768471e-15 5.02177233e-15 4.78582648e-15 4.53158087e-15 4.26081473e-15 3.97534222e-15 3.67700204e-15 3.36764720e-15 3.04913502e-15 2.72331742e-15 2.39203158e-15 2.05709090e-15 1.72027642e-15 1.38332864e-15 1.04793981e-15 7.15746734e-16 3.88324028e-16 6.71779622e-17 -2.46259181e-16 -5.50634189e-16 -8.44677437e-16 -1.12720684e-15 -1.39713122e-15 -1.65345314e-15 -1.89527111e-15 -2.12178133e-15 -2.33227876e-15 -2.52615776e-15 -2.70291216e-15 -2.86213485e-15 -3.00351679e-15 -3.12684573e-15 -3.23200431e-15 -3.31896783e-15 -3.38780161e-15 -3.43865798e-15 -3.47177293e-15 -3.48746240e-15 -3.48611841e-15 -3.46820476e-15 -3.43425266e-15 -3.38485608e-15 -3.32066695e-15 -3.24239023e-15 -3.15077887e-15 -3.04662869e-15 -2.93077321e-15 -2.80407848e-15 -2.66743784e-15 -2.52176682e-15 -2.36799800e-15 -2.20707597e-15 -2.03995245e-15 -1.86758144e-15 -1.69091458e-15 -1.51089663e-15 -1.32846115e-15 -1.14452635e-15 -9.59991187e-16 -7.75731604e-16 -5.92597088e-16 -4.11407405e-16 -2.32949602e-16 -5.79752658e-17 1.12801970e-16 2.78708649e-16 4.39113455e-16 5.93428913e-16 7.41112820e-16 8.81669419e-16 1.01465032e-15 1.13965513e-15 1.25633193e-15 1.36437735e-15 1.46353658e-15 1.55360302e-15 1.63441781e-15 1.70586908e-15 1.76789102e-15 1.82046280e-15 1.86360728e-15 1.89738955e-15 1.92191534e-15 1.93732929e-15 1.94381307e-15 1.94158345e-15 1.93089016e-15 1.91201379e-15 1.88526353e-15 1.85097490e-15 1.80950736e-15 1.76124200e-15 1.70657909e-15 1.64593572e-15 1.57974334e-15 1.50844543e-15 1.43249506e-15 1.35235262e-15 1.26848347e-15 1.18135572e-15 1.09143806e-15 9.99197641e-16 9.05098010e-16 8.09597197e-16 7.13145826e-16 6.16185350e-16 5.19146381e-16 4.22447123e-16 3.26491908e-16 2.31669852e-16 1.38353614e-16 4.68982727e-17 -4.23596786e-17 -1.29103225e-16 -2.13035603e-16 -2.93880965e-16 -3.71384918e-16 -4.45314959e-16 -5.15460796e-16 -5.81634560e-16 -6.43670908e-16 -7.01427031e-16 -7.54782556e-16 -8.03639356e-16 -8.47921265e-16 -8.87573713e-16 -9.22563277e-16 -9.52877144e-16 -9.78522523e-16 -9.99525969e-16 -1.01593266e-15 -1.02780560e-15 -1.03522481e-15 -1.03828643e-15 -1.03710176e-15 -1.03179640e-15 -1.02250917e-15 -1.00939114e-15 -9.92604627e-16 -9.72322101e-16 -9.48725182e-16 -9.22003566e-16 -8.92353982e-16 -8.59979139e-16 -8.25086697e-16 -7.87888243e-16 -7.48598288e-16 -7.07433283e-16 -6.64610667e-16 -6.20347933e-16 -5.74861736e-16 -5.28367026e-16 -4.81076226e-16 -4.33198437e-16 -3.84938700e-16 -3.36497283e-16 -2.88069027e-16 -2.39842724e-16 -1.92000554e-16 -1.44717556e-16 -9.81611561e-17 -5.24907415e-17 -7.85727646e-18 3.55970270e-17 7.77389951e-17 1.18444730e-16 1.57599800e-16 1.95099392e-16 2.30848406e-16 2.64761520e-16 2.96763206e-16 3.26787707e-16 3.54778977e-16 3.80690578e-16 4.04485554e-16 4.26136256e-16 4.45624146e-16 4.62939570e-16 4.78081499e-16 4.91057247e-16 5.01882170e-16 5.10579333e-16 5.17179168e-16 5.21719112e-16 5.24243225e-16 5.24801800e-16 5.23450963e-16 5.20252260e-16 5.15272240e-16 5.08582031e-16 5.00256916e-16 4.90375903e-16 4.79021302e-16 4.66278296e-16 4.52234524e-16 4.36979664e-16 4.20605022e-16 4.03203138e-16 3.84867388e-16 3.65691606e-16 3.45769717e-16 3.25195379e-16 3.04061642e-16 2.82460618e-16 2.60483173e-16 2.38218625e-16 2.15754469e-16 1.93176110e-16 1.70566619e-16 1.48006505e-16 1.25573507e-16 1.03342395e-16 8.13848054e-17 5.97690765e-17 3.85601162e-17 1.78192797e-17 -2.39573296e-18 -2.20309611e-17 -4.10362518e-17 -5.93653115e-17 -7.69757404e-17 -9.38290525e-17 -1.09890679e-16 -1.25129958e-16 -1.39520111e-16 -1.53038203e-16 -1.65665092e-16 -1.77385366e-16 -1.88187272e-16 -1.98062624e-16 -2.07006716e-16 -2.15018212e-16 -2.22099034e-16 -2.28254245e-16 -2.33491918e-16 -2.37823004e-16 -2.41261193e-16 -2.43822768e-16 -2.45526461e-16 -2.46393297e-16 -2.46446443e-16 -2.45711051e-16 -2.44214103e-16 -2.41984247e-16 -2.39051646e-16 -2.35447815e-16 -2.31205467e-16 -2.26358357e-16 -2.20941131e-16 -2.14989172e-16 -2.08538454e-16 -2.01625401e-16 -1.94286742e-16 -1.86559378e-16 -1.78480250e-16 -1.70086211e-16 -1.61413905e-16 -1.52499653e-16 -1.43379338e-16 -1.34088301e-16 -1.24661244e-16 -1.15132134e-16 -1.05534117e-16 -9.58994363e-17 -8.62593568e-17 -7.66440977e-17 -6.70827685e-17 -5.76033133e-17 -4.82324603e-17 -3.89956770e-17 -2.99171329e-17 -2.10196660e-17 -1.23247569e-17 -3.85250738e-18 4.37837519e-18 1.23505881e-17 2.00482384e-17 2.74568433e-17 3.45633256e-17 4.13560046e-17 4.78245828e-17 5.39601287e-17 5.97550547e-17 6.52030932e-17 7.02992673e-17 7.50398598e-17 7.94223784e-17 8.34455187e-17 8.71091240e-17 9.04141444e-17 9.33625917e-17 9.59574945e-17 9.82028509e-17 1.00103580e-16 1.01665470e-16 1.02895133e-16 1.03799949e-16 1.04388014e-16 1.04668092e-16 1.04649559e-16 1.04342354e-16 1.03756922e-16 1.02904171e-16 1.01795414e-16 1.00442320e-16 9.88568676e-17 9.70512949e-17 9.50380517e-17 9.28297545e-17 9.04391409e-17 8.78790268e-17 8.51622646e-17 8.23017022e-17 7.93101451e-17 7.62003186e-17 7.29848331e-17 6.96761504e-17 6.62865515e-17 6.28281075e-17 5.93126510e-17 5.57517499e-17 5.21566835e-17 4.85384196e-17 4.49075942e-17 4.12744928e-17 3.76490333e-17 3.40407510e-17 3.04587853e-17 2.69118684e-17 2.34083150e-17 1.99560144e-17 1.65624240e-17 1.32345641e-17 9.97901473e-18 6.80191351e-18 3.70895510e-18 7.05392033e-19 -2.20396318e-18 -5.01473477e-18 -7.72297914e-18 -1.03251793e-17 -1.28182383e-17 -1.51994714e-17 -1.74665978e-17 -1.96177308e-17 -2.16513683e-17 -2.35663814e-17 -2.53620031e-17 -2.70378159e-17 -2.85937397e-17 -3.00300181e-17 -3.13472052e-17 -3.25461519e-17 -3.36279912e-17 -3.45941243e-17 -3.54462062e-17 -3.61861302e-17 -3.68160141e-17 -3.73381848e-17 -3.77551636e-17 -3.80696518e-17 -3.82845157e-17 -3.84027723e-17 -3.84275751e-17 -3.83621999e-17 -3.82100310e-17 -3.79745474e-17 -3.76593101e-17 -3.72679485e-17 -3.68041486e-17 -3.62716399e-17 -3.56741843e-17 -3.50155645e-17 -3.42995729e-17 -3.35300012e-17 -3.27106303e-17 -3.18452207e-17 -3.09375033e-17 -2.99911708e-17 -2.90098694e-17 -2.79971913e-17 -2.69566670e-17 -2.58917593e-17 -2.48058563e-17 -2.37022659e-17 -2.25842105e-17 -2.14548222e-17 -2.03171380e-17 -1.91740966e-17 -1.80285339e-17 -1.68831807e-17 -1.57406598e-17 -1.46034835e-17 -1.34740522e-17 -1.23546524e-17 -1.12474561e-17 -1.01545196e-17 -9.07778343e-18 -8.01907208e-18 -6.98009433e-18 -5.96244375e-18 -4.96759949e-18 -3.99692741e-18 -3.05168140e-18 -2.13300493e-18 -1.24193291e-18 -3.79393617e-19 4.53789056e-19 1.25689324e-18 2.02929656e-18 2.77047344e-18 3.47999231e-18 4.15751264e-18 4.80278190e-18 5.41563246e-18 5.99597832e-18 6.54381187e-18 7.05920051e-18 7.54228334e-18 7.99326764e-18 8.41242552e-18 8.80009043e-18 9.15665371e-18 9.48256116e-18 9.77830961e-18 1.00444435e-17 1.02815516e-17 1.04902634e-17 1.06712464e-17 1.08252021e-17 1.09528635e-17 1.10549918e-17 1.11323731e-17 1.11858159e-17 1.12161478e-17 1.12242129e-17 1.12108692e-17 1.11769858e-17 1.11234405e-17 1.10511172e-17 1.09609037e-17 1.08536896e-17 1.07303638e-17 1.05918128e-17 1.04389186e-17 1.02725569e-17 1.00935952e-17 9.90289164e-18 9.70129287e-18 9.48963303e-18
3.48530060e-18 3.44125677e-18 3.39701299e-18 3.35259080e-18 3.30801160e-18 3.26329658e-18 3.21846674e-18 3.17354288e-18 3.12854556e-18 3.08349509e-18 3.03841155e-18 2.99331474e-18 2.94822416e-18 2.90315905e-18 2.85813831e-18 2.81318057e-18 2.76830408e-18 2.72352679e-18 2.67886630e-18 2.63433983e-18 2.58996427e-18 2.54575612e-18 2.50173149e-18 2.45790612e-18 2.41429537e-18 2.37091416e-18 2.32777705e-18 2.28489815e-18 2.24229120e-18 2.19996950e-18 2.15794592e-18 2.11623292e-18 2.07484254e-18 2.03378639e-18 1.99307563e-18 1.95272102e-18 1.91273288e-18 1.87312110e-18 1.83389514e-18 1.79506402e-18 1.75663636e-18 1.71862033e-18 1.68102368e-18 1.64385377e-18 1.60711750e-18 1.59725978e-18 1.79725426e-18 2.02172203e-18 2.27359591e-18 2.55615172e-18 2.87304734e-18 3.22836599e-18 3.62666440e-18 4.07302612e-18 4.57312073e-18 5.13326947e-18 5.76051790e-18 6.46271647e-18 7.24860974e-18 8.12793504e-18 9.11153173e-18 1.02114620e-17 1.14411443e-17 1.28155012e-17 1.43511220e-17 1.60664429e-17 1.79819456e-17 2.01203764e-17 2.25069874e-17 2.51698031e-17 2.81399133e-17 3.14517962e-17 3.51436731e-17 3.92578997e-17 4.38413951e-17 4.89461142e-17 5.46295653e-17 6.09553796e-17 6.79939346e-17 7.58230383e-17 8.45286788e-17 9.42058450e-17 1.04959424e-16 1.16905186e-16 1.30170853e-16 1.44897278e-16 1.61239720e-16 1.79369243e-16 1.99474236e-16 2.21762076e-16 2.46460925e-16 2.73821702e-16 3.04120209e-16 3.37659451e-16 3.74772150e-16 4.15823468e-16 4.61213961e-16 5.11382772e-16 5.66811084e-16 6.28025852e-16 6.95603826e-16 7.70175887e-16 8.52431725e-16 9.43124856e-16 1.04307802e-15 1.15318898e-15 1.27443670e-15 1.40788804e-15 1.55470477e-15 1.71615124e-15 1.89360235e-15 2.08855221e-15 2.30262321e-15 2.53757568e-15 2.79531815e-15 3.07791808e-15 3.38761328e-15 3.72682383e-15 4.09816460e-15 4.50445839e-15 4.94874952e-15 5.43431809e-15 5.96469463e-15 6.54367526e-15 7.17533730e-15 7.86405517e-15 8.61451657e-15 9.43173888e-15 1.03210856e-14 1.12882825e-14 1.23394343e-14 1.34810396e-14 1.47200065e-14 1.60636670e-14 1.75197894e-14 1.90965906e-14 2.08027457e-14 2.26473958e-14 2.46401530e-14 2.67911026e-14 2.91108012e-14 3.16102710e-14 3.43009891e-14 3.71948713e-14 4.03042492e-14 4.36418406e-14 4.72207117e-14 5.10542294e-14 5.51560051e-14 5.95398255e-14 6.42195720e-14 6.92091259e-14 7.45222588e-14 8.01725063e-14 8.61730239e-14 9.25364229e-14 9.92745863e-14 1.06398461e-13 1.13917828e-13 1.21841041e-13 1.30174748e-13 1.38923572e-13 1.48089771e-13 1.57672863e-13 1.67669216e-13 1.78071609e-13 1.88868756e-13 2.00044799e-13 2.11578760e-13 2.23443969e-13 2.35607453e-13 2.48029296e-13 2.60661979e-13 2.73449683e-13 2.86327590e-13 2.99221162e-13 3.12045417e-13 3.24704219e-13 3.37089579e-13 3.49080993e-13 3.60544828e-13 3.71333781e-13 3.81286431e-13 3.90226914e-13 3.97964753e-13 4.04294886e-13 4.08997921e-13 4.11840695e-13 4.12577162e-13 4.10949704e-13 4.06690926e-13 3.99526018e-13 3.89175777e-13 3.75360399e-13 3.57804133e-13 3.36240929e-13 3.10421179e-13 2.80119677e-13 2.45144890e-13 2.05349623e-13 1.60643108e-13 1.11004500e-13 5.64976650e-14 -2.71296538e-15 -6.63458712e-14 -1.33985835e-13 -2.05068089e-13 -2.78864327e-13 -3.54472003e-13 -4.30808636e-13 -5.06613062e-13 -5.80455751e-13 -6.50760199e-13 -7.15837138e-13 -7.73932585e-13 -8.23289717e-13 -8.62223097e-13 -8.89202068e-13 -9.02938284e-13 -9.02470768e-13 -8.87240822e-13 -8.57148941e-13 -8.12586844e-13 -7.54439789e-13 -6.84057342e-13 -6.03194228e-13 -5.13926225e-13 -4.18548694e-13 -3.19466864e-13 -2.19087153e-13 -1.19717785e-13 -2.34850156e-14 6.77311516e-14 1.52340296e-13 2.29064638e-13 2.96944062e-13 3.55326329e-13 4.03846084e-13 4.42396210e-13 4.71094726e-13 4.90249862e-13 5.00325367e-13 5.01907501e-13 4.95674677e-13 4.82370279e-13 4.62778882e-13 4.37705853e-13 4.07960181e-13 3.74340268e-13 3.37622384e-13 2.98551471e-13 2.57833987e-13 2.16132491e-13 1.74061721e-13 1.32185930e-13 9.10172686e-14 5.10150596e-14 1.25857965e-14 -2.39162427e-14 -5.81878802e-14 -8.99755099e-14 -1.19073231e-13 -1.45320704e-13 -1.68600798e-13 -1.88837050e-13 -2.05991011e-13 -2.20059488e-13 -2.31071719e-13 -2.39086527e-13 -2.44189446e-13 -2.46489875e-13 -2.46118248e-13 -2.43223266e-13 -2.37969189e-13 -2.30533206e-13 -2.21102901e-13 -2.09873820e-13 -1.97047150e-13 -1.82827526e-13 -1.67420954e-13 -1.51032883e-13 -1.33866404e-13 -1.16120596e-13 -9.79890163e-14 -7.96583354e-14 -6.13071184e-14 -4.31047492e-14 -2.52105006e-14 -7.77274328e-15 9.07170746e-15 2.51981106e-14 4.04941910e-14 5.48604057e-14 6.82100937e-14 8.04695130e-14 9.15777724e-14 1.01486666e-13 1.10160415e-13 1.17575325e-13 1.23719370e-13 1.28591703e-13 1.32202108e-13 1.34570399e-13 1.35725767e-13 1.35706098e-13 1.34557248e-13 1.32332299e-13 1.29090800e-13 1.24897991e-13 1.19824025e-13 1.13943190e-13 1.07333137e-13 1.00074124e-13 9.22482693e-14 8.39388354e-14 7.52295304e-14 6.62038441e-14 5.69444139e-14 4.75324285e-14 3.80470682e-14 2.85649874e-14 1.91598375e-14 9.90183587e-15 8.57376960e-16 -7.91130881e-15 -1.63464518e-14 -2.43949936e-14 -3.20087921e-14 -3.91447820e-14 -4.57650904e-14 -5.18371112e-14 -5.73335363e-14 -6.22323489e-14 -6.65167767e-14 -7.01752113e-14 -7.32010920e-14 -7.55927595e-14 -7.73532789e-14 -7.84902377e-14 -7.90155184e-14 -7.89450503e-14 -7.82985424e-14 -7.70991996e-14 -7.53734260e-14 -7.31505170e-14 -7.04623430e-14 -6.73430276e-14 -6.38286220e-14 -5.99567791e-14 -5.57664284e-14 -5.12974543e-14 -4.65903812e-14 -4.16860642e-14 -3.66253912e-14 -3.14489945e-14 -2.61969756e-14 -2.09086443e-14 -1.56222721e-14 -1.03748626e-14 -5.20193903e-15 -1.37349391e-16 4.78690940e-15 9.54084852e-15 1.40966246e-14 1.84286576e-14 2.25137293e-14 2.63310613e-14 2.98623747e-14 3.30919302e-14 3.60065496e-14 3.85956192e-14 4.08510760e-14 4.27673769e-14 4.43414524e-14 4.55726454e-14 4.64626350e-14 4.70153486e-14 4.72368614e-14 4.71352852e-14 4.67206472e-14 4.60047604e-14 4.50010872e-14 4.37245954e-14 4.21916106e-14 4.04196638e-14 3.84273362e-14 3.62341029e-14 3.38601757e-14 3.13263457e-14 2.86538291e-14 2.58641133e-14 2.29788082e-14 2.00195003e-14 1.70076128e-14 1.39642707e-14 1.09101730e-14 7.86547107e-15 4.84965555e-15 1.88145033e-15 -1.02128435e-15 -3.84164040e-15 -6.56374117e-15 -9.17281158e-15 -1.16552389e-14 -1.39986239e-14 -1.61918232e-14 -1.82249809e-14 -2.00895527e-14 -2.17783191e-14 -2.32853912e-14 -2.46062069e-14 -2.57375195e-14 -2.66773772e-14 -2.74250967e-14 -2.79812279e-14 -2.83475134e-14 -2.85268406e-14 -2.85231891e-14 -2.83415720e-14 -2.79879733e-14 -2.74692809e-14 -2.67932158e-14 -2.59682591e-14 -2.50035755e-14 -2.39089359e-14 -2.26946383e-14 -2.13714278e-14 -1.99504162e-14 -1.84430026e-14 -1.68607940e-14 -1.52155272e-14 -1.35189926e-14 -1.17829601e-14 -1.00191071e-14 -8.23894948e-15 -6.45377589e-15 -4.67458536e-15 -2.91202862e-15 -1.17635338e-15 5.22646133e-16 2.17567543e-15 3.77398137e-15 5.30938930e-15 6.77433547e-15 8.16189475e-15 9.46580357e-15 1.06804782e-14 1.18010283e-14 1.28232658e-14 1.37437095e-14 1.45595850e-14 1.52688204e-14 1.58700383e-14 1.63625431e-14 1.67463055e-14 1.70219426e-14 1.71906958e-14 1.72544045e-14 1.72154779e-14 1.70768636e-14 1.68420149e-14 1.65148551e-14 1.60997406e-14 1.56014224e-14 1.50250069e-14 1.43759149e-14 1.36598412e-14 1.28827124e-14 1.20506461e-14 1.11699089e-14 1.02468760e-14 9.28799045e-15 8.29972362e-15 7.28853692e-15 6.26084441e-15 5.22297700e-15 4.18114819e-15 3.14142153e-15 2.10967999e-15 1.09159726e-15 9.26111491e-17 -8.82100799e-16 -1.82764348e-15 -2.73942408e-15 -3.61316959e-15 -4.44494192e-15 -5.23115065e-15 -5.96856340e-15 -6.65431378e-15 -7.28590708e-15 -7.86122358e-15 -8.37851969e-15 -8.83642683e-15 -9.23394831e-15 -9.57045405e-15 -9.84567354e-15 -1.00596868e-14 -1.02129138e-14 -1.03061023e-14 -1.03403136e-14 -1.03169082e-14 -1.02375289e-14 -1.01040836e-14 -9.91872710e-15 -9.68384143e-15 -9.40201642e-15 -9.07602905e-15 -8.70882259e-15 -8.30348548e-15 -7.86322999e-15 -7.39137082e-15 -6.89130387e-15 -6.36648511e-15 -5.82040984e-15 -5.25659231e-15 -4.67854585e-15 -4.08976371e-15 -3.49370046e-15 -2.89375424e-15 -2.29324991e-15 -1.69542300e-15 -1.10340475e-15 -5.20208115e-16 5.12851357e-17 6.08336196e-16 1.14835988e-15 1.66893410e-15 2.16780819e-15 2.64291000e-15 3.09235183e-15 3.51443523e-15 3.90765451e-15 4.27069922e-15 4.60245543e-15 4.90200593e-15 5.16862936e-15 5.40179835e-15 5.60117659e-15 5.76661507e-15 5.89814735e-15 5.99598404e-15 6.06050648e-15 6.09225975e-15 6.09194494e-15 6.06041093e-15 5.99864554e-15 5.90776628e-15 5.78901069e-15 5.64372630e-15 5.47336038e-15 5.27944941e-15 5.06360849e-15 4.82752057e-15 4.57292574e-15 4.30161048e-15 4.01539705e-15 3.71613300e-15 3.40568087e-15 3.08590811e-15 2.75867737e-15 2.42583698e-15 2.08921194e-15 1.75059520e-15 1.41173945e-15 1.07434931e-15 7.40074068e-16 4.10500904e-16 8.71486323e-17 -2.28537994e-16 -5.35193421e-16 -8.31535879e-16 -1.11637138e-15 -1.38859717e-15 -1.64720453e-15 -1.89128116e-15 -2.12001281e-15 -2.33268453e-15 -2.52868128e-15 -2.70748800e-15 -2.86868927e-15 -3.01196838e-15 -3.13710600e-15 -3.24397832e-15 -3.33255485e-15 -3.40289578e-15 -3.45514897e-15 -3.48954661e-15 -3.50640151e-15 -3.50610321e-15 -3.48911369e-15 -3.45596298e-15 -3.40724450e-15 -3.34361025e-15 -3.26576585e-15 -3.17446547e-15 -3.07050673e-15 -2.95472546e-15 -2.82799050e-15 -2.69119848e-15 -2.54526864e-15 -2.39113767e-15 -2.22975469e-15 -2.06207624e-15 -1.88906147e-15 -1.71166746e-15 -1.53084463e-15 -1.34753240e-15 -1.16265505e-15 -9.77117696e-16 -7.91802578e-16 -6.07565536e-16 -4.25232731e-16 -2.45597613e-16 -6.94181436e-17 1.02585718e-16 2.69734274e-16 4.31390075e-16 5.86959648e-16 7.35894949e-16 8.77694563e-16 1.01190464e-15 1.13811957e-15 1.25598241e-15 1.36518507e-15 1.46546827e-15 1.55662122e-15 1.63848117e-15 1.71093265e-15 1.77390658e-15 1.82737916e-15 1.87137061e-15 1.90594368e-15 1.93120211e-15 1.94728886e-15 1.95438426e-15 1.95270399e-15 1.94249710e-15 1.92404373e-15 1.89765294e-15 1.86366041e-15 1.82242605e-15 1.77433164e-15 1.71977845e-15 1.65918474e-15 1.59298344e-15 1.52161966e-15 1.44554836e-15 1.36523196e-15 1.28113806e-15 1.19373717e-15 1.10350049e-15 1.01089782e-15 9.16395504e-16 8.20454416e-16 7.23528130e-16 6.26061105e-16 5.28487013e-16 4.31227146e-16 3.34688949e-16 2.39264652e-16 1.45330020e-16 5.32432163e-17 -3.66562176e-17 -1.24048265e-16 -2.08633222e-16 -2.90132367e-16 -3.68288515e-16 -4.42866464e-16 -5.13653318e-16 -5.80458713e-16 -6.43114924e-16 -7.01476884e-16 -7.55422086e-16 -8.04850404e-16 -8.49683807e-16 -8.89866005e-16 -9.25361992e-16 -9.56157523e-16 -9.82258519e-16 -1.00369040e-15 -1.02049734e-15 -1.03274152e-15 -1.04050225e-15 -1.04387510e-15 -1.04297101e-15 -1.03791527e-15 -1.02884657e-15 -1.01591599e-15 -9.99285957e-16 -9.79129210e-16 -9.55627729e-16 -9.28971695e-16 -8.99358424e-16 -8.66991318e-16 -8.32078824e-16 -7.94833404e-16 -7.55470529e-16 -7.14207686e-16 -6.71263415e-16 -6.26856380e-16 -5.81204455e-16 -5.34523865e-16 -4.87028342e-16 -4.38928340e-16 -3.90430276e-16 -3.41735818e-16 -2.93041222e-16 -2.44536706e-16 -1.96405877e-16 -1.48825199e-16 -1.01963519e-16 -5.59816244e-17 -1.10318662e-17 3.27421829e-17 7.52060165e-17 1.16234437e-16 1.55711751e-16 1.93531923e-16 2.29598675e-16 2.63825557e-16 2.96135961e-16 3.26463105e-16 3.54749970e-16 3.80949210e-16 4.05023011e-16 4.26942933e-16 4.46689707e-16 4.64253009e-16 4.79631204e-16 4.92831066e-16 5.03867470e-16 5.12763067e-16 5.19547936e-16 5.24259221e-16 5.26940753e-16 5.27642656e-16 5.26420943e-16 5.23337106e-16 5.18457695e-16 5.11853892e-16 5.03601085e-16 4.93778438e-16 4.82468462e-16 4.69756588e-16 4.55730744e-16 4.40480937e-16 4.24098839e-16 4.06677391e-16 3.88310401e-16 3.69092165e-16 3.49117096e-16 3.28479365e-16 3.07272554e-16 2.85589327e-16 2.63521115e-16 2.41157818e-16 2.18587520e-16 1.95896225e-16 1.73167606e-16 1.50482780e-16 1.27920090e-16 1.05554915e-16 8.34594890e-17 6.17027478e-17 4.03501864e-17 1.94637374e-17 -8.98332731e-19 -2.06815105e-17 -3.98351050e-17 -5.83123006e-17 -7.60701933e-17 -9.30698115e-17 -1.09276121e-16 -1.24658015e-16 -1.39188292e-16 -1.52843616e-16 -1.65604469e-16 -1.77455085e-16 -1.88383381e-16 -1.98380868e-16 -2.07442557e-16 -2.15566859e-16 -2.22755466e-16 -2.29013234e-16 -2.34348057e-16 -2.38770729e-16 -2.42294807e-16 -2.44936468e-16 -2.46714357e-16 -2.47649438e-16 -2.47764838e-16 -2.47085692e-16 -2.45638982e-16 -2.43453382e-16 -2.40559095e-16 -2.36987698e-16 -2.32771983e-16 -2.27945799e-16 -2.22543903e-16 -2.16601805e-16 -2.10155618e-16 -2.03241920e-16 -1.95897604e-16 -1.88159748e-16 -1.80065478e-16 -1.71651842e-16 -1.62955689e-16 -1.54013547e-16 -1.44861517e-16 -1.35535161e-16 -1.26069408e-16 -1.16498452e-16 -1.06855672e-16 -9.71735427e-17 -8.74835640e-17 -7.78161882e-17 -6.82007580e-17 -5.86654485e-17 -4.92372169e-17 -3.99417570e-17 -3.08034604e-17 -2.18453835e-17 -1.30892204e-17 -4.55528104e-18 3.73752477e-18 1.17716981e-17 1.95311565e-17 2.70012346e-17 3.41686800e-17 4.10216444e-17 4.75496708e-17 5.37436759e-17 5.95959292e-17 6.51000282e-17 7.02508701e-17 7.50446200e-17 7.94786771e-17 8.35516369e-17 8.72632518e-17 9.06143891e-17 9.36069871e-17 9.62440092e-17 9.85293966e-17 1.00468020e-16 1.02065628e-16 1.03328799e-16 1.04264889e-16 1.04881979e-16 1.05188821e-16 1.05194790e-16 1.04909828e-16 1.04344394e-16 1.03509410e-16 1.02416214e-16 1.01076504e-16 9.95022925e-17 9.77058576e-17 9.56996932e-17 9.34964646e-17 9.11089625e-17 8.85500595e-17 8.58326682e-17 8.29697001e-17 7.99740270e-17 7.68584433e-17 7.36356306e-17 7.03181237e-17 6.69182788e-17 6.34482431e-17 5.99199264e-17 5.63449751e-17 5.27347470e-17 4.91002893e-17 4.54523169e-17 4.18011943e-17 3.81569181e-17 3.45291014e-17 3.09269611e-17 2.73593051e-17 2.38345232e-17 2.03605784e-17 1.69450000e-17 1.35948787e-17 1.03168631e-17 7.11715734e-18 4.00152061e-18 9.75267795e-19 -1.95672852e-18 -4.79003482e-18 -7.52065223e-18 -1.01450110e-17 -1.26599637e-17 -1.50627782e-17 -1.73511283e-17 -1.95230852e-17 -2.15771069e-17 -2.35120275e-17 -2.53270453e-17 -2.70217114e-17 -2.85959164e-17 -3.00498774e-17 -3.13841247e-17 -3.25994877e-17 -3.36970807e-17 -3.46782886e-17 -3.55447521e-17 -3.62983534e-17 -3.69412006e-17 -3.74756137e-17 -3.79041091e-17 -3.82293852e-17 -3.84543076e-17 -3.85818943e-17 -3.86153018e-17 -3.85578107e-17 -3.84128115e-17 -3.81837915e-17 -3.78743211e-17 -3.74880407e-17 -3.70286485e-17 -3.64998876e-17 -3.59055347e-17 -3.52493882e-17 -3.45352573e-17 -3.37669514e-17 -3.29482699e-17 -3.20829925e-17 -3.11748701e-17 -3.02276159e-17 -2.92448970e-17 -2.82303269e-17 -2.71874582e-17 -2.61197755e-17 -2.50306892e-17 -2.39235296e-17 -2.28015416e-17 -2.16678797e-17 -2.05256035e-17 -1.93776739e-17 -1.82269492e-17 -1.70761820e-17 -1.59280169e-17 -1.47849878e-17 -1.36495159e-17 -1.25239087e-17 -1.14103584e-17 -1.03109412e-17 -9.22761695e-18 -8.16222907e-18 -7.11650462e-18 -6.09205495e-18 -5.09037640e-18 -4.11285141e-18 -3.16074980e-18 -2.23523041e-18 -1.33734280e-18 -4.68029286e-19 3.71872864e-19 1.18162908e-18 1.96060496e-18 2.70826357e-18 3.42416263e-18 4.10795160e-18 4.75936860e-18 5.37823728e-18 5.96446361e-18 6.51803258e-18 7.03900481e-18 7.52751326e-18 7.98375969e-18 8.40801126e-18 8.80059707e-18 9.16190471e-18 9.49237673e-18 9.79250730e-18 1.00628387e-17 1.03039580e-17 1.05164936e-17 1.07011122e-17 1.08585151e-17 1.09894356e-17 1.10946353e-17 1.11749013e-17 1.12310436e-17 1.12638913e-17 1.12742908e-17 1.12631022e-17 1.12311975e-17 1.11794572e-17 1.11087685e-17 1.10200227e-17 1.09141129e-17 1.07919318e-17 1.06543702e-17 1.05023140e-17 1.03366433e-17 1.01582302e-17 9.96793735e-18 9.76661611e-18 9.55510539e-18
3.47607426e-18 3.43177246e-18 3.38728804e-18 3.34264229e-18 3.29785632e-18 3.25295105e-18 3.20794717e-18 3.16286516e-18 3.11772528e-18 3.07254750e-18 3.02735156e-18 2.98215690e-18 2.93698270e-18 2.89184781e-18 2.84677078e-18 2.80176984e-18 2.75686290e-18 2.71206750e-18 2.66740085e-18 2.62287981e-18 2.57852085e-18 2.53434007e-18 2.49035322e-18 2.44657563e-18 2.40302223e-18 2.35970760e-18 2.31664586e-18 2.27385075e-18 2.23133562e-18 2.18911336e-18 2.14719647e-18 2.10559703e-18 2.06432669e-18 2.02339668e-18 1.98281782e-18 1.94260048e-18 1.90275462e-18 1.86328978e-18 1.82421507e-18 1.78553918e-18 1.74727038e-18 1.70941651e-18 1.67198503e-18 1.63498294e-18 1.59841687e-18 1.58858849e-18 1.78747850e-18 2.01070730e-18 2.26119222e-18 2.54219191e-18 2.85734519e-18 3.21071426e-18 3.60683252e-18 4.05075780e-18 4.54813125e-18 5.10524272e-18 5.72910317e-18 6.42752496e-18 7.20921065e-18 8.08385141e-18 9.06223585e-18 1.01563704e-17 1.13796125e-17 1.27468174e-17 1.42745011e-17 1.59810194e-17 1.78867662e-17 2.00143915e-17 2.23890428e-17 2.50386303e-17 2.79941194e-17 3.12898527e-17 3.49639047e-17 3.90584711e-17 4.36202980e-17 4.87011525e-17 5.43583402e-17 6.06552729e-17 6.76620918e-17 7.54563500e-17 8.41237616e-17 9.37590210e-17 1.04466700e-16 1.16362230e-16 1.29572973e-16 1.44239396e-16 1.60516347e-16 1.78574455e-16 1.98601648e-16 2.20804813e-16 2.45411599e-16 2.72672382e-16 3.02862395e-16 3.36284052e-16 3.73269454e-16 4.14183125e-16 4.59424959e-16 5.09433418e-16 5.64688993e-16 6.25717934e-16 6.93096281e-16 7.67454210e-16 8.49480711e-16 9.39928619e-16 1.03962003e-15 1.14945208e-15 1.27040319e-15 1.40353973e-15 1.55002308e-15 1.71111730e-15 1.88819714e-15 2.08275673e-15 2.29641867e-15 2.53094371e-15 2.78824110e-15 3.07037930e-15 3.37959749e-15 3.71831755e-15 4.08915660e-15 4.49494023e-15 4.93871619e-15 5.42376867e-15 5.95363306e-15 6.53211127e-15 7.16328733e-15 7.85154350e-15 8.60157654e-15 9.41841421e-15 1.03074319e-14 1.12743690e-14 1.23253455e-14 1.34668774e-14 1.47058925e-14 1.60497445e-14 1.75062263e-14 1.90835823e-14 2.07905180e-14 2.26362082e-14 2.46303023e-14 2.67829268e-14 2.91046836e-14 3.16066444e-14 3.43003408e-14 3.71977476e-14 4.03112612e-14 4.36536693e-14 4.72381138e-14 5.10780436e-14 5.51871580e-14 5.95793383e-14 6.42685670e-14 6.92688335e-14 7.45940242e-14 8.02577963e-14 8.62734336e-14 9.26536829e-14 9.94105687e-14 1.06555186e-13 1.14097468e-13 1.22045928e-13 1.30407376e-13 1.39186600e-13 1.48386028e-13 1.58005346e-13 1.68041088e-13 1.78486200e-13 1.89329555e-13 2.00555445e-13 2.12143037e-13 2.24065785e-13 2.36290827e-13 2.48778336e-13 2.61480854e-13 2.74342592e-13 2.87298726e-13 3.00274667e-13 3.13185335e-13 3.25934437e-13 3.38413764e-13 3.50502517e-13 3.62066690e-13 3.72958515e-13 3.83016008e-13 3.92062631e-13 3.99907116e-13 4.06343481e-13 4.11151277e-13 4.14096137e-13 4.14930656e-13 4.13395697e-13 4.09222177e-13 4.02133430e-13 3.91848228e-13 3.78084573e-13 3.60564363e-13 3.39019052e-13 3.13196411e-13 2.82868516e-13 2.47841061e-13 2.07964065e-13 1.63144030e-13 1.13357509e-13 5.86659865e-14 -7.68156372e-16 -6.46649955e-14 -1.32610313e-13 -2.04039584e-13 -2.78223829e-13 -3.54258738e-13 -4.31058807e-13 -5.07358451e-13 -5.81722190e-13 -6.52565994e-13 -7.18191483e-13 -7.76834077e-13 -8.26725066e-13 -8.66166158e-13 -8.93613301e-13 -9.07764751e-13 -9.07646750e-13 -8.92689090e-13 -8.62782676e-13 -8.18312125e-13 -7.60158532e-13 -6.89670519e-13 -6.08605159e-13 -5.19043743e-13 -4.23289988e-13 -3.23759846e-13 -2.22872238e-13 -1.22949038e-13 -2.61306616e-14 6.56888039e-14 1.50905440e-13 2.28228963e-13 2.96688047e-13 3.55620733e-13 4.04653536e-13 4.43672824e-13 4.72791670e-13 4.92314840e-13 5.02703983e-13 5.04544479e-13 4.98514934e-13 4.85359850e-13 4.65865696e-13 4.40840374e-13 4.11095921e-13 3.77434185e-13 3.40635178e-13 3.01447785e-13 2.60582530e-13 2.18706090e-13 1.76437316e-13 1.34344511e-13 9.29437729e-14 5.26982326e-14 1.40180198e-14 -2.27391467e-14 -5.72668642e-14 -8.93085332e-14 -1.18655502e-13 -1.45144932e-13 -1.68657445e-13 -1.89114595e-13 -2.06476200e-13 -2.20737591e-13 -2.31926779e-13 -2.40101601e-13 -2.45346840e-13 -2.47771367e-13 -2.47505303e-13 -2.44697237e-13 -2.39511505e-13 -2.32125548e-13 -2.22727365e-13 -2.11513063e-13 -1.98684524e-13 -1.84447194e-13 -1.69007997e-13 -1.52573388e-13 -1.35347538e-13 -1.17530668e-13 -9.93175248e-14 -8.08960020e-14 -6.24459095e-14 -4.41378858e-14 -2.61324564e-14 -8.57923226e-15 8.38375344e-15 2.46305734e-14 4.00478062e-14 5.45348101e-14 6.80038798e-14 8.03802891e-14 9.16022283e-14 1.01620643e-13 1.10398978e-13 1.17912841e-13 1.24149583e-13 1.29107818e-13 1.32796867e-13 1.35236162e-13 1.36454594e-13 1.36489823e-13 1.35387556e-13 1.33200805e-13 1.29989114e-13 1.25817789e-13 1.20757113e-13 1.14881564e-13 1.08269040e-13 1.01000096e-13 9.31571997e-14 8.48240001e-14 7.60846322e-14 6.70230453e-14 5.77223641e-14 4.82642876e-14 3.87285246e-14 2.91922712e-14 1.97297293e-14 1.04116709e-14 1.30504470e-15 -7.52736903e-15 -1.60272592e-14 -2.41410381e-14 -3.18200500e-14 -3.90207346e-14 -4.57047464e-14 -5.18390306e-14 -5.73958576e-14 -6.23528177e-14 -6.66927770e-14 -7.04037972e-14 -7.34790215e-14 -7.59165285e-14 -7.77191564e-14 -7.88943011e-14 -7.94536888e-14 -7.94131278e-14 -7.87922406e-14 -7.76141801e-14 -7.59053314e-14 -7.36950033e-14 -7.10151102e-14 -6.78998496e-14 -6.43853741e-14 -6.05094643e-14 -5.63112017e-14 -5.18306455e-14 -4.71085145e-14 -4.21858772e-14 -3.71038505e-14 -3.19033098e-14 -2.66246118e-14 -2.13073304e-14 -1.59900091e-14 -1.07099287e-14 -5.50289235e-15 -4.03029452e-16 4.55738277e-15 9.34807801e-15 1.39409400e-14 1.83101224e-14 2.24321481e-14 2.62859901e-14 2.98531313e-14 3.31176065e-14 3.60660247e-14 3.86875738e-14 4.09740077e-14 4.29196161e-14 4.45211787e-14 4.57779045e-14 4.66913563e-14 4.72653628e-14 4.75059178e-14 4.74210697e-14 4.70207993e-14 4.63168912e-14 4.53227955e-14 4.40534846e-14 4.25253042e-14 4.07558208e-14 3.87636655e-14 3.65683771e-14 3.41902437e-14 3.16501449e-14 2.89693960e-14 2.61695938e-14 2.32724663e-14 2.02997262e-14 1.72729294e-14 1.42133394e-14 1.11417985e-14 8.07860481e-15 5.04339805e-15 2.05505280e-15 -8.68419629e-16 -3.70996067e-15 -6.45354471e-15 -9.08425017e-15 -1.15883211e-14 -1.39532193e-14 -1.61676671e-14 -1.82216801e-14 -2.01065916e-14 -2.18150668e-14 -2.33411088e-14 -2.46800551e-14 -2.58285668e-14 -2.67846092e-14 -2.75474239e-14 -2.81174955e-14 -2.84965102e-14 -2.86873084e-14 -2.86938316e-14 -2.85210645e-14 -2.81749716e-14 -2.76624302e-14 -2.69911598e-14 -2.61696481e-14 -2.52070749e-14 -2.41132341e-14 -2.28984541e-14 -2.15735172e-14 -2.01495797e-14 -1.86380909e-14 -1.70507136e-14 -1.53992460e-14 -1.36955440e-14 -1.19514476e-14 -1.01787072e-14 -8.38891530e-15 -6.59343918e-15 -4.80335850e-15 -3.02940589e-15 -1.28191174e-15 4.29246795e-16 2.09469257e-15 3.70559056e-15 5.25368546e-15 6.73133458e-15 8.13153595e-15 9.44795172e-15 1.06749267e-14 1.18075025e-14 1.28414264e-14 1.37731564e-14 1.45998615e-14 1.53194176e-14 1.59303992e-14 1.64320677e-14 1.68243553e-14 1.71078458e-14 1.72837517e-14 1.73538890e-14 1.73206479e-14 1.71869626e-14 1.69562772e-14 1.66325109e-14 1.62200204e-14 1.57235619e-14 1.51482510e-14 1.44995220e-14 1.37830871e-14 1.30048942e-14 1.21710854e-14 1.12879554e-14 1.03619104e-14 9.39942702e-15 8.40701286e-15 7.39116766e-15 6.35834571e-15 5.31491973e-15 4.26714637e-15 3.22113336e-15 2.18280855e-15 1.15789100e-15 1.51864070e-16 -8.30049235e-16 -1.78290869e-15 -2.70207697e-15 -3.58323734e-15 -4.42240910e-15 -5.21596045e-15 -5.96061910e-15 -6.65348043e-15 -7.29201329e-15 -7.87406353e-15 -8.39785521e-15 -8.86198968e-15 -9.26544247e-15 -9.60755820e-15 -9.88804353e-15 -1.01069583e-14 -1.02647047e-14 -1.03620154e-14 -1.03999395e-14 -1.03798276e-14 -1.03033154e-14 -1.01723062e-14 -9.98895247e-15 -9.75563683e-15 -9.47495179e-15 -9.14967936e-15 -8.78277008e-15 -8.37732172e-15 -7.93655786e-15 -7.46380642e-15 -6.96247823e-15 -6.43604578e-15 -5.88802239e-15 -5.32194162e-15 -4.74133733e-15 -4.14972431e-15 -3.55057954e-15 -2.94732436e-15 -2.34330736e-15 -1.74178829e-15 -1.14592286e-15 -5.58748688e-16 1.68277807e-17 5.78043193e-16 1.12228806e-15 1.64711635e-15 2.15025395e-15 2.62960587e-15 3.08326229e-15 3.50950339e-15 3.90680306e-15 4.27383139e-15 4.60945604e-15 4.91274252e-15 5.18295339e-15 5.41954638e-15 5.62217161e-15 5.79066779e-15 5.92505752e-15 6.02554184e-15 6.09249387e-15 6.12645184e-15 6.12811135e-15 6.09831716e-15 6.03805430e-15 5.94843881e-15 5.83070802e-15 5.68621052e-15 5.51639583e-15 5.32280385e-15 5.10705418e-15 4.87083534e-15 4.61589397e-15 4.34402403e-15 4.05705610e-15 3.75684686e-15 3.44526870e-15 3.12419956e-15 2.79551316e-15 2.46106941e-15 2.12270529e-15 1.78222611e-15 1.44139717e-15 1.10193594e-15 7.65504678e-16 4.33703585e-16 1.08064506e-16 -2.09954848e-16 -5.18976101e-16 -8.17704855e-16 -1.10493475e-15 -1.37955095e-15 -1.64053306e-15 -1.88695745e-15 -2.11799906e-15 -2.33293256e-15 -2.53113310e-15 -2.71207637e-15 -2.87533829e-15 -3.02059413e-15 -3.14761712e-15 -3.25627674e-15 -3.34653644e-15 -3.41845101e-15 -3.47216364e-15 -3.50790249e-15 -3.52597709e-15 -3.52677434e-15 -3.51075428e-15 -3.47844567e-15 -3.43044132e-15 -3.36739323e-15 -3.29000765e-15 -3.19904002e-15 -3.09528974e-15 -2.97959500e-15 -2.85282752e-15 -2.71588729e-15 -2.56969737e-15 -2.41519871e-15 -2.25334505e-15 -2.08509795e-15 -1.91142189e-15 -1.73327953e-15 -1.55162718e-15 -1.36741034e-15 -1.18155955e-15 -9.94986322e-16 -8.08579429e-16 -6.23201300e-16 -4.39684734e-16 -2.58829825e-16 -8.14011596e-17 9.18747324e-17 2.60311666e-16 4.23265814e-16 5.80137464e-16 7.30372496e-16 8.73463605e-16 1.00895126e-15 1.13642439e-15 1.25552086e-15 1.36592763e-15 1.46738075e-15 1.55966509e-15 1.64261379e-15 1.71610766e-15 1.78007417e-15 1.83448643e-15 1.87936187e-15 1.91476081e-15 1.94078489e-15 1.95757529e-15 1.96531090e-15 1.96420632e-15 1.95450978e-15 1.93650096e-15 1.91048878e-15 1.87680905e-15 1.83582211e-15 1.78791047e-15 1.73347635e-15 1.67293929e-15 1.60673366e-15 1.53530629e-15 1.45911407e-15 1.37862152e-15 1.29429855e-15 1.20661812e-15 1.11605407e-15 1.02307893e-15 9.28161901e-16 8.31766840e-16 7.34350361e-16 6.36360046e-16 5.38232732e-16 4.40392921e-16 3.43251285e-16 2.47203288e-16 1.52627920e-16 5.98865475e-17 -3.06781183e-17 -1.18742942e-16 -2.04005158e-16 -2.86183060e-16 -3.65016556e-16 -4.40267632e-16 -5.11720682e-16 -5.79182741e-16 -6.42483603e-16 -7.01475845e-16 -7.56034735e-16 -8.06058058e-16 -8.51465839e-16 -8.92199985e-16 -9.28223839e-16 -9.59521654e-16 -9.86098002e-16 -1.00797710e-15 -1.02520210e-15 -1.03783428e-15 -1.04595222e-15 -1.04965090e-15 -1.04904081e-15 -1.04424697e-15 -1.03540791e-15 -1.02267469e-15 -1.00620987e-15 -9.86186428e-16 -9.62786720e-16 -9.36201418e-16 -9.06628439e-16 -8.74271897e-16 -8.39341046e-16 -8.02049250e-16 -7.62612969e-16 -7.21250756e-16 -6.78182295e-16 -6.33627451e-16 -5.87805366e-16 -5.40933579e-16 -4.93227184e-16 -4.44898030e-16 -3.96153961e-16 -3.47198099e-16 -2.98228166e-16 -2.49435858e-16 -2.01006265e-16 -1.53117334e-16 -1.05939379e-16 -5.96346502e-17 -1.43569360e-17 2.97487754e-17 7.25465917e-17 1.13909963e-16 1.53721883e-16 1.91875043e-16 2.28271940e-16 2.62824946e-16 2.95456330e-16 3.26098239e-16 3.54692643e-16 3.81191241e-16 4.05555330e-16 4.27755639e-16 4.47772137e-16 4.65593798e-16 4.81218354e-16 4.94652010e-16 5.05909139e-16 5.15011952e-16 5.21990159e-16 5.26880595e-16 5.29726846e-16 5.30578855e-16 5.29492514e-16 5.26529252e-16 5.21755615e-16 5.15242838e-16 5.07066412e-16 4.97305659e-16 4.86043295e-16 4.73365002e-16 4.59359006e-16 4.44115650e-16 4.27726985e-16 4.10286363e-16 3.91888038e-16 3.72626784e-16 3.52597518e-16 3.31894939e-16 3.10613181e-16 2.88845479e-16 2.66683851e-16 2.44218797e-16 2.21539012e-16 1.98731119e-16 1.75879421e-16 1.53065660e-16 1.30368811e-16 1.07864879e-16 8.56267255e-17 6.37239029e-17 4.22225169e-17 2.11851009e-17 6.70509977e-19 -1.92661672e-17 -3.85736799e-17 -5.72046692e-17 -7.51157061e-17 -9.22673133e-17 -1.08623971e-16 -1.24154110e-16 -1.38830087e-16 -1.52628148e-16 -1.65528381e-16 -1.77514652e-16 -1.88574532e-16 -1.98699216e-16 -2.07883421e-16 -2.16125289e-16 -2.23426272e-16 -2.29791011e-16 -2.35227209e-16 -2.39745495e-16 -2.43359290e-16 -2.46084652e-16 -2.47940139e-16 -2.48946647e-16 -2.49127260e-16 -2.48507092e-16 -2.47113126e-16 -2.44974057e-16 -2.42120131e-16 -2.38582985e-16 -2.34395491e-16 -2.29591597e-16 -2.24206172e-16 -2.18274856e-16 -2.11833907e-16 -2.04920057e-16 -1.97570373e-16 -1.89822112e-16 -1.81712592e-16 -1.73279065e-16 -1.64558587e-16 -1.55587906e-16 -1.46403344e-16 -1.37040695e-16 -1.27535119e-16 -1.17921050e-16 -1.08232105e-16 -9.85010008e-17 -8.87594802e-17 -7.90382378e-17 -6.93668579e-17 -5.97737559e-17 -5.02861268e-17 -4.09298992e-17 -3.17296959e-17 -2.27088003e-17 -1.38891285e-17 -5.29120682e-18 3.06584408e-18 1.11643211e-17 1.89879445e-17 2.65218587e-17 3.37526287e-17 4.06682317e-17 4.72580440e-17 5.35128246e-17 5.94246933e-17 6.49871071e-17 7.01948312e-17 7.50439084e-17 7.95316238e-17 8.36564685e-17 8.74180995e-17 9.08172975e-17 9.38559234e-17 9.65368721e-17 9.88640250e-17 1.00842201e-16 1.02477108e-16 1.03775289e-16 1.04744074e-16 1.05391524e-16 1.05726383e-16 1.05758021e-16 1.05496385e-16 1.04951944e-16 1.04135638e-16 1.03058828e-16 1.01733241e-16 1.00170926e-16 9.83842007e-17 9.63856050e-17 9.41878539e-17 9.18037928e-17 8.92463529e-17 8.65285089e-17 8.36632379e-17 8.06634801e-17 7.75421014e-17 7.43118569e-17 7.09853573e-17 6.75750361e-17 6.40931195e-17 6.05515977e-17 5.69621979e-17 5.33363597e-17 4.96852121e-17 4.60195525e-17 4.23498270e-17 3.86861139e-17 3.50381073e-17 3.14151041e-17 2.78259914e-17 2.42792370e-17 2.07828800e-17 1.73445249e-17 1.39713356e-17 1.06700318e-17 7.44688696e-18 4.30772753e-18 1.25793326e-18 -1.69756070e-18 -4.55426069e-18 -7.30811019e-18 -9.95548438e-18 -1.24931835e-17 -1.49184255e-17 -1.72288373e-17 -1.94224458e-17 -2.14976673e-17 -2.34532972e-17 -2.52884980e-17 -2.70027873e-17 -2.85960253e-17 -3.00684014e-17 -3.14204207e-17 -3.26528902e-17 -3.37669045e-17 -3.47638311e-17 -3.56452962e-17 -3.64131693e-17 -3.70695490e-17 -3.76167474e-17 -3.80572759e-17 -3.83938294e-17 -3.86292726e-17 -3.87666244e-17 -3.88090442e-17 -3.87598173e-17 -3.86223407e-17 -3.84001097e-17 -3.80967046e-17 -3.77157769e-17 -3.72610374e-17 -3.67362432e-17 -3.61451860e-17 -3.54916805e-17 -3.47795532e-17 -3.40126318e-17 -3.31947347e-17 -3.23296616e-17 -3.14211838e-17 -3.04730358e-17 -2.94889064e-17 -2.84724314e-17 -2.74271857e-17 -2.63566767e-17 -2.52643381e-17 -2.41535232e-17 -2.30275003e-17 -2.18894473e-17 -2.07424470e-17 -1.95894834e-17 -1.84334379e-17 -1.72770861e-17 -1.61230950e-17 -1.49740208e-17 -1.38323067e-17 -1.27002817e-17 -1.15801591e-17 -1.04740357e-17 -9.38389165e-18 -8.31158988e-18 -7.25887657e-18 -6.22738153e-18 -5.21861899e-18 -4.23398866e-18 -3.27477699e-18 -2.34215878e-18 -1.43719889e-18 -5.60854283e-19 2.86023850e-19 1.10268768e-18 1.88849025e-18 2.64288276e-18 3.36541177e-18 4.05571625e-18 4.71352455e-18 5.33865122e-18 5.93099380e-18 6.49052953e-18 7.01731194e-18 7.51146753e-18 7.97319225e-18 8.40274809e-18 8.80045956e-18 9.16671025e-18 9.50193933e-18 9.80663810e-18 1.00813465e-17 1.03266499e-17 1.05431755e-17 1.07315889e-17 1.08925915e-17 1.10269164e-17 1.11353258e-17 1.12186080e-17 1.12775741e-17 1.13130552e-17 1.13258995e-17 1.13169697e-17 1.12871403e-17 1.12372950e-17 1.11683242e-17 1.10811227e-17 1.09765874e-17 1.08556150e-17 1.07191002e-17 1.05679335e-17 1.04029994e-17 1.02251747e-17 1.00353265e-17 9.83431136e-18 9.62297293e-18
3.46642560e-18 3.42185698e-18 3.37712376e-18 3.33224696e-18 3.28724740e-18 3.24214569e-18 3.19696222e-18 3.15171715e-18 3.10643037e-18 3.06112155e-18 3.01581004e-18 2.97051495e-18 2.92525505e-18 2.88004885e-18 2.83491450e-18 2.78986984e-18 2.74493238e-18 2.70011928e-18 2.65544733e-18 2.61093299e-18 2.56659232e-18 2.52244103e-18 2.47849443e-18 2.43476744e-18 2.39127461e-18 2.34803006e-18 2.30504754e-18 2.26234038e-18 2.21992148e-18 2.17780337e-18 2.13599814e-18 2.09451746e-18 2.05337260e-18 2.01257439e-18 1.97213326e-18 1.93205922e-18 1.89236185e-18 1.85305031e-18 1.81413336e-18 1.77561934e-18 1.73751615e-18 1.69983133e-18 1.66257196e-18 1.62574475e-18 1.58935599e-18 1.57955823e-18 1.77729806e-18 1.99923660e-18 2.24827504e-18 2.52765411e-18 2.84099283e-18 3.19233141e-18 3.58617901e-18 4.02756661e-18 4.52210572e-18 5.07605347e-18 5.69638478e-18 6.39087224e-18 7.16817464e-18 8.03793501e-18 9.01088901e-18 1.00989849e-17 1.13155164e-17 1.26752687e-17 1.41946811e-17 1.58920256e-17 1.77876042e-17 1.99039668e-17 2.22661513e-17 2.49019486e-17 2.78421942e-17 3.11210891e-17 3.47765540e-17 3.88506177e-17 4.33898452e-17 4.84458073e-17 5.40755974e-17 6.03423980e-17 6.73161025e-17 7.50739976e-17 8.37015101e-17 9.32930259e-17 1.03952786e-16 1.15795867e-16 1.28949253e-16 1.43553005e-16 1.59761542e-16 1.77745034e-16 1.97690924e-16 2.19805585e-16 2.44316124e-16 2.71472345e-16 3.01548885e-16 3.34847529e-16 3.71699727e-16 4.12469324e-16 4.57555512e-16 5.07396036e-16 5.62470647e-16 6.23304846e-16 6.90473916e-16 7.64607277e-16 8.46393168e-16 9.36583691e-16 1.03600023e-15 1.14553926e-15 1.26617860e-15 1.39898405e-15 1.54511656e-15 1.70583982e-15 1.88252840e-15 2.07667638e-15 2.28990649e-15 2.52397990e-15 2.78080648e-15 3.06245569e-15 3.37116805e-15 3.70936716e-15 4.07967242e-15 4.48491219e-15 4.92813765e-15 5.41263711e-15 5.94195090e-15 6.51988673e-15 7.15053548e-15 7.83828736e-15 8.58784834e-15 9.40425677e-15 1.02929002e-14 1.12595318e-14 1.23102873e-14 1.34517006e-14 1.46907193e-14 1.60347196e-14 1.74915198e-14 1.90693922e-14 2.07770736e-14 2.26237735e-14 2.46191797e-14 2.67734609e-14 2.90972656e-14 3.16017168e-14 3.42984019e-14 3.71993569e-14 4.03170445e-14 4.36643247e-14 4.72544176e-14 5.11008566e-14 5.52174320e-14 5.96181227e-14 6.43170158e-14 6.93282123e-14 7.46657173e-14 8.03433139e-14 8.63744191e-14 9.27719195e-14 9.95479864e-14 1.06713868e-13 1.14279656e-13 1.22254030e-13 1.30643966e-13 1.39454427e-13 1.48688014e-13 1.58344588e-13 1.68420860e-13 1.78909945e-13 1.89800885e-13 2.01078131e-13 2.12720996e-13 2.24703070e-13 2.36991606e-13 2.49546872e-13 2.62321475e-13 2.75259662e-13 2.88296605e-13 3.01357666e-13 3.14357667e-13 3.27200157e-13 3.39776702e-13 3.51966207e-13 3.63634281e-13 3.74632681e-13 3.84798843e-13 3.93955540e-13 4.01910689e-13 4.08457362e-13 4.13374020e-13 4.16425054e-13 4.17361659e-13 4.15923129e-13 4.11838638e-13 4.04829602e-13 3.94612697e-13 3.80903656e-13 3.63421944e-13 3.41896428e-13 3.16072161e-13 2.85718404e-13 2.50637967e-13 2.10677977e-13 1.65742095e-13 1.15804163e-13 6.09231808e-14 1.25938117e-15 -6.29089915e-14 -1.31168784e-13 -2.02955763e-13 -2.77540287e-13 -3.54016261e-13 -4.31295097e-13 -5.08106670e-13 -5.83009392e-13 -6.54411474e-13 -7.20605141e-13 -7.79814867e-13 -8.30259659e-13 -8.70227921e-13 -8.98161725e-13 -9.12745437e-13 -9.12992028e-13 -8.98319325e-13 -8.68608234e-13 -8.24235942e-13 -7.66079149e-13 -6.95485405e-13 -6.14214125e-13 -5.24352218e-13 -4.28211975e-13 -3.28220377e-13 -2.26809237e-13 -1.26314519e-13 -2.88912737e-14 6.35518404e-14 1.49396927e-13 2.27340740e-13 2.96400321e-13 3.55903613e-13 4.05468676e-13 4.44975086e-13 4.74530748e-13 4.94436797e-13 5.05152658e-13 5.07262755e-13 5.01445853e-13 4.88447567e-13 4.69056293e-13 4.44082524e-13 4.14341422e-13 3.80638379e-13 3.43757257e-13 3.04451007e-13 2.63434347e-13 2.21378209e-13 1.78905688e-13 1.36589279e-13 9.49491649e-14 5.44524167e-14 1.55129318e-14 -2.15080048e-14 -5.63006456e-14 -8.86052848e-14 -1.18210413e-13 -1.44950596e-13 -1.68704119e-13 -1.89390467e-13 -2.06967656e-13 -2.21429475e-13 -2.32802652e-13 -2.41143991e-13 -2.46537484e-13 -2.49091445e-13 -2.48935656e-13 -2.46218579e-13 -2.41104618e-13 -2.33771465e-13 -2.24407537e-13 -2.13209512e-13 -2.00379983e-13 -1.86125230e-13 -1.70653119e-13 -1.54171139e-13 -1.36884575e-13 -1.18994824e-13 -1.00697862e-13 -8.21828457e-14 -6.36308707e-14 -4.52138732e-14 -2.70936750e-14 -9.42117096e-15 7.66434422e-15 2.40357139e-14 3.95783279e-14 5.41904047e-14 6.77831548e-14 8.02808299e-14 9.16206658e-14 1.01752725e-13 1.10639645e-13 1.18256306e-13 1.24589411e-13 1.29637006e-13 1.33407933e-13 1.35921221e-13 1.37205445e-13 1.37298027e-13 1.36244518e-13 1.34097847e-13 1.30917551e-13 1.26768999e-13 1.21722605e-13 1.15853039e-13 1.09238452e-13 1.01959704e-13 9.40996180e-14 8.57422423e-14 7.69721513e-14 6.78737672e-14 5.85307176e-14 4.90252279e-14 3.94375531e-14 2.98454491e-14 2.03236871e-14 1.09436128e-14 1.77274882e-15 -7.12555506e-15 -1.56924266e-14 -2.38737294e-14 -3.16202749e-14 -3.88879894e-14 -4.56380361e-14 -5.18368942e-14 -5.74563959e-14 -6.24737231e-14 -6.68713649e-14 -7.06370396e-14 -7.37635814e-14 -7.62487954e-14 -7.80952823e-14 -7.93102372e-14 -7.99052221e-14 -7.98959175e-14 -7.93018541e-14 -7.81461286e-14 -7.64551041e-14 -7.42581008e-14 -7.15870770e-14 -6.84763042e-14 -6.49620383e-14 -6.10821904e-14 -5.68759977e-14 -5.23836984e-14 -4.76462117e-14 -4.27048253e-14 -3.76008926e-14 -3.23755396e-14 -2.70693860e-14 -2.17222791e-14 -1.63730433e-14 -1.10592457e-14 -5.81697969e-15 -6.80665610e-16 4.31712891e-15 9.14585000e-15 1.37770986e-14 1.81847518e-14 2.23450645e-14 2.62367511e-14 2.98410471e-14 3.31417525e-14 3.61252551e-14 3.87805365e-14 4.10991598e-14 4.30752401e-14 4.47054002e-14 4.59887091e-14 4.69266079e-14 4.75228216e-14 4.77832588e-14 4.77159007e-14 4.73306794e-14 4.66393481e-14 4.56553433e-14 4.43936408e-14 4.28706063e-14 4.11038418e-14 3.91120290e-14 3.69147716e-14 3.45324360e-14 3.19859923e-14 2.92968581e-14 2.64867424e-14 2.35774950e-14 2.05909585e-14 1.75488260e-14 1.44725040e-14 1.13829827e-14 8.30071198e-15 5.24548582e-15 2.23633474e-15 -7.08573544e-16 -3.57202459e-15 -6.33783840e-15 -8.99094150e-15 -1.15174294e-14 -1.39046196e-14 -1.61410951e-14 -1.82167380e-14 -2.01227544e-14 -2.18516894e-14 -2.33974337e-14 -2.47552205e-14 -2.59216151e-14 -2.68944953e-14 -2.76730253e-14 -2.82576209e-14 -2.86499093e-14 -2.88526814e-14 -2.88698389e-14 -2.87063361e-14 -2.83681168e-14 -2.78620467e-14 -2.71958428e-14 -2.63779994e-14 -2.54177111e-14 -2.43247950e-14 -2.31096103e-14 -2.17829779e-14 -2.03560990e-14 -1.88404747e-14 -1.72478254e-14 -1.55900120e-14 -1.38789584e-14 -1.21265764e-14 -1.03446923e-14 -8.54497727e-15 -6.73888007e-15 -4.93756365e-15 -3.15184537e-15 -1.39214122e-15 3.31585806e-16 2.00987294e-15 3.63380028e-15 5.19502892e-15 6.68583427e-15 8.09913463e-15 9.42851501e-15 1.06682461e-14 1.18132985e-14 1.28593526e-14 1.38028030e-14 1.46407599e-14 1.53710444e-14 1.59921813e-14 1.65033869e-14 1.69045533e-14 1.71962292e-14 1.73795971e-14 1.74564481e-14 1.74291528e-14 1.73006305e-14 1.70743158e-14 1.67541231e-14 1.63444095e-14 1.58499357e-14 1.52758268e-14 1.46275306e-14 1.39107772e-14 1.31315360e-14 1.22959745e-14 1.14104162e-14 1.04812990e-14 9.51513420e-15 8.51846673e-15 7.49783583e-15 6.45973730e-15 5.41058709e-15 4.35668640e-15 3.30418863e-15 2.25906807e-15 1.22709074e-15 2.13787137e-16 -7.75572630e-16 -1.73600159e-15 -2.66281625e-15 -3.55165457e-15 -4.39849160e-15 -5.19965260e-15 -5.95182383e-15 -6.65206095e-15 -7.29779494e-15 -7.88683580e-15 -8.41737398e-15 -8.88797946e-15 -9.29759886e-15 -9.64555039e-15 -9.93151687e-15 -1.01555369e-14 -1.03179944e-14 -1.04196060e-14 -1.04614079e-14 -1.04447404e-14 -1.03712313e-14 -1.02427792e-14 -1.00615341e-14 -9.82987886e-15 -9.55040855e-15 -9.22591028e-15 -8.85934189e-15 -8.45381067e-15 -8.01255179e-15 -7.53890667e-15 -7.03630146e-15 -6.50822568e-15 -5.95821114e-15 -5.38981135e-15 -4.80658129e-15 -4.21205799e-15 -3.60974160e-15 -3.00307737e-15 -2.39543846e-15 -1.79010963e-15 -1.19027196e-15 -5.98988568e-16 -1.91914504e-17 5.46330603e-16 1.09494291e-15 1.62417463e-15 2.13172732e-15 2.61548228e-15 3.07350671e-15 3.50405863e-15 3.90559071e-15 4.27675278e-15 4.61639338e-15 4.92356002e-15 5.19749849e-15 5.43765104e-15 5.64365359e-15 5.81533204e-15 5.95269756e-15 6.05594113e-15 6.12542726e-15 6.16168696e-15 6.16541008e-15 6.13743697e-15 6.07874966e-15 5.99046257e-15 5.87381271e-15 5.73014967e-15 5.56092519e-15 5.36768262e-15 5.15204615e-15 4.91570996e-15 4.66042739e-15 4.38800007e-15 4.10026715e-15 3.79909470e-15 3.48636522e-15 3.16396749e-15 2.83378664e-15 2.49769450e-15 2.15754046e-15 1.81514258e-15 1.47227922e-15 1.13068112e-15 7.92023947e-16 4.57921402e-16 1.29918818e-16 -1.90512671e-16 -5.01981398e-16 -8.03179873e-16 -1.09288890e-15 -1.36998112e-15 -1.63342399e-15 -1.88228215e-15 -2.11571926e-15 -2.33299925e-15 -2.53348704e-15 -2.71664870e-15 -2.88205114e-15 -3.02936123e-15 -3.15834452e-15 -3.26886343e-15 -3.36087508e-15 -3.43442864e-15 -3.48966237e-15 -3.52680024e-15 -3.54614829e-15 -3.54809064e-15 -3.53308528e-15 -3.50165958e-15 -3.45440566e-15 -3.39197548e-15 -3.31507592e-15 -3.22446361e-15 -3.12093980e-15 -3.00534506e-15 -2.87855405e-15 -2.74147020e-15 -2.59502049e-15 -2.44015023e-15 -2.27781795e-15 -2.10899033e-15 -1.93463734e-15 -1.75572746e-15 -1.57322301e-15 -1.38807579e-15 -1.20122280e-15 -1.01358219e-15 -8.26049459e-16 -6.39493861e-16 -4.54755064e-16 -2.72640043e-16 -9.39202462e-17 8.06709895e-17 2.50440753e-16 4.14738606e-16 5.72958363e-16 7.24539596e-16 8.68968886e-16 1.00578080e-15 1.13455861e-15 1.25493475e-15 1.36659106e-15 1.46925873e-15 1.56271806e-15 1.64679800e-15 1.72137540e-15 1.78637418e-15 1.84176418e-15 1.88755995e-15 1.92381925e-15 1.95064151e-15 1.96816605e-15 1.97657024e-15 1.97606750e-15 1.96690523e-15 1.94936260e-15 1.92374833e-15 1.89039834e-15 1.84967341e-15 1.80195677e-15 1.74765162e-15 1.68717876e-15 1.62097407e-15 1.54948614e-15 1.47317380e-15 1.39250378e-15 1.30794832e-15 1.21998294e-15 1.12908415e-15 1.03572734e-15 9.40384659e-16 8.43523018e-16 7.45602186e-16 6.47072965e-16 5.48375473e-16 4.49937527e-16 3.52173137e-16 2.55481117e-16 1.60243797e-16 6.68258633e-17 -2.44266906e-17 -1.13187494e-16 -1.99150610e-16 -2.82031229e-16 -3.61566247e-16 -4.37514728e-16 -5.09658252e-16 -5.77801150e-16 -6.41770639e-16 -7.01416842e-16 -7.56612715e-16 -8.07253866e-16 -8.53258293e-16 -8.94566026e-16 -9.31138683e-16 -9.62958950e-16 -9.90029989e-16 -1.01237477e-15 -1.03003534e-15 -1.04307205e-15 -1.05156270e-15 -1.05560166e-15 -1.05529896e-15 -1.05077927e-15 -1.04218098e-15 -1.02965511e-15 -1.01336435e-15 -9.93481901e-16 -9.70190508e-16 -9.43681336e-16 -9.14152918e-16 -8.81810089e-16 -8.46862933e-16 -8.09525741e-16 -7.70015984e-16 -7.28553316e-16 -6.85358593e-16 -6.40652925e-16 -5.94656756e-16 -5.47588981e-16 -4.99666099e-16 -4.51101403e-16 -4.02104211e-16 -3.52879145e-16 -3.03625446e-16 -2.54536339e-16 -2.05798448e-16 -1.57591252e-16 -1.10086593e-16 -6.34482285e-17 -1.78314408e-17 2.66173150e-17 6.97607093e-17 1.11470789e-16 1.51629185e-16 1.90127266e-16 2.26866258e-16 2.61757309e-16 2.94721518e-16 3.25689920e-16 3.54603432e-16 3.81412762e-16 4.06078276e-16 4.28569842e-16 4.48866628e-16 4.66956881e-16 4.82837668e-16 4.96514599e-16 5.08001520e-16 5.17320186e-16 5.24499912e-16 5.29577210e-16 5.32595407e-16 5.33604251e-16 5.32659503e-16 5.29822524e-16 5.25159847e-16 5.18742756e-16 5.10646847e-16 5.00951597e-16 4.89739931e-16 4.77097788e-16 4.63113695e-16 4.47878342e-16 4.31484165e-16 4.14024940e-16 3.95595381e-16 3.76290751e-16 3.56206486e-16 3.35437831e-16 3.14079489e-16 2.92225282e-16 2.69967835e-16 2.47398268e-16 2.24605909e-16 2.01678022e-16 1.78699555e-16 1.55752903e-16 1.32917691e-16 1.10270576e-16 8.78850650e-17 6.58313519e-17 4.41761751e-17 2.29826905e-17 2.31036367e-18 -1.77851202e-17 -3.72519292e-17 -5.60421406e-17 -7.41117801e-17 -9.14208449e-17 -1.07933312e-16 -1.23617128e-16 -1.38444192e-16 -1.52390317e-16 -1.65435179e-16 -1.77562260e-16 -1.88758773e-16 -1.99015579e-16 -2.08327090e-16 -2.16691170e-16 -2.24109017e-16 -2.30585046e-16 -2.36126763e-16 -2.40744623e-16 -2.44451898e-16 -2.47264530e-16 -2.49200976e-16 -2.50282064e-16 -2.50530829e-16 -2.49972362e-16 -2.48633643e-16 -2.46543390e-16 -2.43731888e-16 -2.40230837e-16 -2.36073189e-16 -2.31292991e-16 -2.25925229e-16 -2.20005672e-16 -2.13570729e-16 -2.06657293e-16 -1.99302603e-16 -1.91544105e-16 -1.83419316e-16 -1.74965692e-16 -1.66220508e-16 -1.57220734e-16 -1.48002926e-16 -1.38603112e-16 -1.29056695e-16 -1.19398353e-16 -1.09661951e-16 -9.98804580e-17 -9.00858651e-17 -8.03091186e-17 -7.05800532e-17 -6.09273328e-17 -5.13783989e-17 -4.19594234e-17 -3.26952688e-17 -2.36094537e-17 -1.47241245e-17 -6.06003215e-18 2.36348405e-18 1.05285090e-17 1.84185580e-17 2.60185779e-17 3.33149440e-17 4.02954520e-17 4.69493051e-17 5.32670977e-17 5.92407942e-17 6.48637050e-17 7.01304582e-17 7.50369684e-17 7.95804023e-17 8.37591417e-17 8.75727438e-17 9.10218990e-17 9.41083869e-17 9.68350307e-17 9.92056489e-17 1.01225007e-16 1.02898767e-16 1.04233436e-16 1.05236316e-16 1.05915449e-16 1.06279566e-16 1.06338034e-16 1.06100802e-16 1.05578350e-16 1.04781635e-16 1.03722041e-16 1.02411327e-16 1.00861577e-16 9.90851487e-17 9.70946294e-17 9.49027854e-17 9.25225181e-17 8.99668188e-17 8.72487259e-17 8.43812842e-17 8.13775045e-17 7.82503259e-17 7.50125797e-17 7.16769546e-17 6.82559641e-17 6.47619161e-17 6.12068833e-17 5.76026769e-17 5.39608208e-17 5.02925289e-17 4.66086834e-17 4.29198154e-17 3.92360874e-17 3.55672775e-17 3.19227655e-17 2.83115205e-17 2.47420910e-17 2.12225954e-17 1.77607157e-17 1.43636919e-17 1.10383175e-17 7.79093803e-18 4.62744954e-18 1.55329922e-18 -1.42651277e-18 -4.30743028e-18 -7.08533689e-18 -9.75655052e-18 -1.23178169e-17 -1.47663021e-17 -1.70995842e-17 -1.93156439e-17 -2.14128542e-17 -2.33899701e-17 -2.52461166e-17 -2.69807765e-17 -2.85937781e-17 -3.00852819e-17 -3.14557666e-17 -3.27060158e-17 -3.38371032e-17 -3.48503783e-17 -3.57474516e-17 -3.65301797e-17 -3.72006506e-17 -3.77611685e-17 -3.82142386e-17 -3.85625526e-17 -3.88089737e-17 -3.89565217e-17 -3.90083586e-17 -3.89677743e-17 -3.88381724e-17 -3.86230564e-17 -3.83260163e-17 -3.79507152e-17 -3.75008767e-17 -3.69802722e-17 -3.63927088e-17 -3.57420179e-17 -3.50320438e-17 -3.42666329e-17 -3.34496232e-17 -3.25848350e-17 -3.16760609e-17 -3.07270569e-17 -2.97415344e-17 -2.87231520e-17 -2.76755079e-17 -2.66021331e-17 -2.55064849e-17 -2.43919410e-17 -2.32617934e-17 -2.21192443e-17 -2.09674005e-17 -1.98092701e-17 -1.86477583e-17 -1.74856643e-17 -1.63256786e-17 -1.51703803e-17 -1.40222356e-17 -1.28835955e-17 -1.17566953e-17 -1.06436534e-17 -9.54647059e-18 -8.46703029e-18 -7.40709844e-18 -6.36832405e-18 -5.35223992e-18 -4.36026369e-18 -3.39369908e-18 -2.45373748e-18 -1.54145968e-18 -6.57837826e-19 1.96262370e-19 1.02007930e-18 1.81295291e-18 2.57432207e-18 3.30372170e-18 4.00077985e-18 4.66521465e-18 5.29683117e-18 5.89551816e-18 6.46124473e-18 6.99405702e-18 7.49407475e-18 7.96148781e-18 8.39655272e-18 8.79958919e-18 9.17097662e-18 9.51115056e-18 9.82059931e-18 1.00998604e-17 1.03495172e-17 1.05701955e-17 1.07625602e-17 1.09273121e-17 1.10651845e-17 1.11769402e-17 1.12633683e-17 1.13252813e-17 1.13635120e-17 1.13789108e-17 1.13723428e-17 1.13446853e-17 1.12968250e-17 1.12296556e-17 1.11440756e-17 1.10409857e-17 1.09212867e-17 1.07858774e-17 1.06356530e-17 1.04715025e-17 1.02943074e-17 1.01049398e-17 9.90426113e-18 9.69312024e-18
3.45635625e-18 3.41151237e-18 3.36652260e-18 3.32140766e-18 3.27618806e-18 3.23088409e-18 3.18551582e-18 3.14010307e-18 3.09466539e-18 3.04922207e-18 3.00379211e-18 2.95839422e-18 2.91304682e-18 2.86776798e-18 2.82257548e-18 2.77748676e-18 2.73251891e-18 2.68768867e-18 2.64301243e-18 2.59850620e-18 2.55418564e-18 2.51006602e-18 2.46616223e-18 2.42248877e-18 2.37905975e-18 2.33588887e-18 2.29298945e-18 2.25037439e-18 2.20805619e-18 2.16604694e-18 2.12435832e-18 2.08300159e-18 2.04198760e-18 2.00132680e-18 1.96102921e-18 1.92110444e-18 1.88156169e-18 1.84240975e-18 1.80365699e-18 1.76531138e-18 1.72738049e-18 1.68987147e-18 1.65279108e-18 1.61614568e-18 1.57994125e-18 1.57017535e-18 1.76672010e-18 1.98731800e-18 2.23485345e-18 2.51254856e-18 2.82400172e-18 3.17323035e-18 3.56471833e-18 4.00346873e-18 4.49506226e-18 5.04572201e-18 5.66238537e-18 6.35278357e-18 7.12552987e-18 7.99021718e-18 8.95752607e-18 1.00393443e-17 1.12488990e-17 1.26009027e-17 1.41117149e-17 1.57995199e-17 1.76845244e-17 1.97891736e-17 2.21383915e-17 2.47598446e-17 2.76842327e-17 3.09456096e-17 3.45817354e-17 3.86344647e-17 4.31501735e-17 4.81802280e-17 5.37814999e-17 6.00169321e-17 6.69561595e-17 7.46761899e-17 8.32621502e-17 9.28081037e-17 1.03417945e-16 1.15206381e-16 1.28299997e-16 1.42838431e-16 1.58975652e-16 1.76881349e-16 1.96742455e-16 2.18764803e-16 2.43174932e-16 2.70222046e-16 3.00180150e-16 3.33350371e-16 3.70063469e-16 4.10682574e-16 4.55606139e-16 5.05271142e-16 5.60156555e-16 6.20787081e-16 6.87737198e-16 7.61635516e-16 8.43169470e-16 9.33090373e-16 1.03221884e-15 1.14145063e-15 1.26176287e-15 1.39422077e-15 1.53998475e-15 1.70031810e-15 1.87659512e-15 2.07030976e-15 2.28308487e-15 2.51668194e-15 2.77301142e-15 3.05414370e-15 3.36232057e-15 3.69996739e-15 4.06970572e-15 4.47436673e-15 4.91700499e-15 5.40091293e-15 5.92963585e-15 6.50698732e-15 7.13706512e-15 7.82426750e-15 8.57330975e-15 9.38924101e-15 1.02774611e-14 1.12437374e-14 1.22942215e-14 1.34354654e-14 1.46744373e-14 1.60185364e-14 1.74756065e-14 1.90539487e-14 2.07623319e-14 2.26100011e-14 2.46066834e-14 2.67625908e-14 2.90884198e-14 3.15953458e-14 3.42950135e-14 3.71995218e-14 4.03214019e-14 4.36735879e-14 4.72693804e-14 5.11223997e-14 5.52465299e-14 5.96558504e-14 6.43645562e-14 6.93868634e-14 7.47368995e-14 8.04285777e-14 8.64754521e-14 9.28905542e-14 9.96862069e-14 1.06873817e-13 1.14463640e-13 1.22464526e-13 1.30883627e-13 1.39726083e-13 1.48994677e-13 1.58689453e-13 1.68807302e-13 1.79341519e-13 1.90281319e-13 2.01611319e-13 2.13310987e-13 2.25354054e-13 2.37707896e-13 2.50332880e-13 2.63181683e-13 2.76198595e-13 2.89318784e-13 3.02467570e-13 3.15559674e-13 3.28498488e-13 3.41175353e-13 3.53468868e-13 3.65244254e-13 3.76352781e-13 3.86631295e-13 3.95901860e-13 4.03971559e-13 4.10632491e-13 4.15662001e-13 4.18823202e-13 4.19865848e-13 4.18527617e-13 4.14535890e-13 4.07610104e-13 3.97464774e-13 3.83813292e-13 3.66372610e-13 3.44868921e-13 3.19044472e-13 2.88665605e-13 2.53532147e-13 2.13488228e-13 1.68434557e-13 1.18342160e-13 6.32674484e-14 3.36841075e-15 -6.10784739e-14 -1.29661188e-13 -2.01815834e-13 -2.76812131e-13 -3.53742187e-13 -4.31514275e-13 -5.08853632e-13 -5.84312405e-13 -6.56290841e-13 -7.23071499e-13 -7.82867585e-13 -8.33885438e-13 -8.74399736e-13 -9.02838214e-13 -9.17870870e-13 -9.18496936e-13 -9.04121821e-13 -8.74616037e-13 -8.30349012e-13 -7.72192811e-13 -7.01493781e-13 -6.20013652e-13 -5.29845042e-13 -4.33309003e-13 -3.32843835e-13 -2.30894597e-13 -1.29811763e-13 -3.17654690e-14 6.13205938e-14 1.47814090e-13 2.26398370e-13 2.96078437e-13 3.56171769e-13 4.06287648e-13 4.46298589e-13 4.76307112e-13 4.96610547e-13 5.07665973e-13 5.10056777e-13 5.04461838e-13 4.91627882e-13 4.72345251e-13 4.47427076e-13 4.17691719e-13 3.83948199e-13 3.46984330e-13 3.07557244e-13 2.66385972e-13 2.24145826e-13 1.81464281e-13 1.38918148e-13 9.70318280e-14 5.62764608e-14 1.70698366e-14 -2.02230728e-14 -5.52890597e-14 -8.78652022e-14 -1.17737032e-13 -1.44736420e-13 -1.68739231e-13 -1.89662799e-13 -2.07463267e-13 -2.22132818e-13 -2.33696841e-13 -2.42211059e-13 -2.47758635e-13 -2.50447290e-13 -2.50406449e-13 -2.47784426e-13 -2.42745684e-13 -2.35468161e-13 -2.26140696e-13 -2.14960546e-13 -2.02131030e-13 -1.87859278e-13 -1.72354121e-13 -1.55824110e-13 -1.38475674e-13 -1.20511422e-13 -1.02128590e-13 -8.35176376e-14 -6.48609867e-14 -4.63319112e-14 -2.80935704e-14 -1.02981850e-14 6.91364686e-15 2.34134978e-14 3.90855282e-14 5.38267770e-14 6.75473321e-14 8.01703861e-14 9.16321848e-14 1.01881875e-13 1.10881256e-13 1.18604450e-13 1.25037487e-13 1.30177823e-13 1.34033796e-13 1.36624018e-13 1.37976728e-13 1.38129100e-13 1.37126515e-13 1.35021812e-13 1.31874519e-13 1.27750063e-13 1.22718988e-13 1.16856159e-13 1.10239983e-13 1.02951632e-13 9.50742916e-14 8.66924202e-14 7.78910423e-14 6.87550666e-14 5.93686374e-14 4.98145223e-14 4.01735386e-14 3.05240192e-14 2.09413226e-14 1.14973865e-14 2.26032609e-15 -6.70592041e-15 -1.53419009e-14 -2.35929114e-14 -3.14092120e-14 -3.87461974e-14 -4.55645221e-14 -5.18301823e-14 -5.75145557e-14 -6.25944002e-14 -6.70518135e-14 -7.08741568e-14 -7.40539426e-14 -7.65886911e-14 -7.84807553e-14 -7.97371201e-14 -8.03691754e-14 -8.03924669e-14 -7.98264282e-14 -7.86940951e-14 -7.70218055e-14 -7.48388893e-14 -7.21773472e-14 -6.90715254e-14 -6.55577841e-14 -6.16741672e-14 -5.74600710e-14 -5.29559168e-14 -4.82028291e-14 -4.32423209e-14 -3.81159881e-14 -3.28652148e-14 -2.75308915e-14 -2.21531468e-14 -1.67710947e-14 -1.14225980e-14 -6.14404911e-15 -9.70169045e-16 4.06617465e-15 8.93413090e-15 1.36050081e-14 1.80523975e-14 2.22522763e-14 2.61830910e-14 2.98258211e-14 3.31640229e-14 3.61838549e-14 3.88740843e-14 4.12260758e-14 4.32337636e-14 4.48936064e-14 4.62045277e-14 4.71678414e-14 4.77871642e-14 4.80683152e-14 4.80192049e-14 4.76497133e-14 4.69715602e-14 4.59981669e-14 4.47445112e-14 4.32269782e-14 4.14632052e-14 3.94719254e-14 3.72728083e-14 3.48863000e-14 3.23334636e-14 2.96358208e-14 2.68151963e-14 2.38935648e-14 2.08929025e-14 1.78350434e-14 1.47415417e-14 1.16335397e-14 8.53164383e-15 5.45580726e-15 2.42522144e-15 -5.41784408e-16 -3.42783476e-15 -6.21659005e-15 -8.89281970e-15 -1.14424655e-14 -1.38526956e-14 -1.61119487e-14 -1.82099684e-14 -2.01378292e-14 -2.18879516e-14 -2.34541093e-14 -2.48314272e-14 -2.60163708e-14 -2.70067276e-14 -2.78015803e-14 -2.84012734e-14 -2.88073722e-14 -2.90226157e-14 -2.90508639e-14 -2.88970389e-14 -2.85670622e-14 -2.80677869e-14 -2.74069270e-14 -2.65929823e-14 -2.56351626e-14 -2.45433081e-14 -2.33278093e-14 -2.19995261e-14 -2.05697060e-14 -1.90499028e-14 -1.74518959e-14 -1.57876107e-14 -1.40690410e-14 -1.23081723e-14 -1.05169090e-14 -8.70700344e-15 -6.88998822e-15 -5.07711223e-15 -3.27928025e-15 -1.50699659e-15 2.29687065e-16 1.92121949e-15 3.55859306e-15 5.13338239e-15 6.63777816e-15 8.06461614e-15 9.40740145e-15 1.06603279e-14 1.18182927e-14 1.28769065e-14 1.38324985e-14 1.46821172e-14 1.54235275e-14 1.60552020e-14 1.65763103e-14 1.69867024e-14 1.72868904e-14 1.74780256e-14 1.75618728e-14 1.75407819e-14 1.74176566e-14 1.71959211e-14 1.68794847e-14 1.64727041e-14 1.59803447e-14 1.54075407e-14 1.47597538e-14 1.40427320e-14 1.32624668e-14 1.24251516e-14 1.15371392e-14 1.06049002e-14 9.63498141e-15 8.63396613e-15 7.60843423e-15 6.56492423e-15 5.50989656e-15 4.44969837e-15 3.39053012e-15 2.33841405e-15 1.29916460e-15 2.78360994e-16 -7.18678035e-16 -1.68691718e-15 -2.62162522e-15 -3.51839324e-15 -4.37315048e-15 -5.18217774e-15 -5.94211838e-15 -6.64998682e-15 -7.30317482e-15 -7.89945518e-15 -8.43698341e-15 -8.91429693e-15 -9.33031228e-15 -9.68432018e-15 -9.97597864e-15 -1.02053042e-14 -1.03726613e-14 -1.04787503e-14 -1.05245934e-14 -1.05115202e-14 -1.04411504e-14 -1.03153771e-14 -1.01363478e-14 -9.90644518e-15 -9.62826694e-15 -9.30460517e-15 -8.93842509e-15 -8.53284365e-15 -8.09110778e-15 -7.61657272e-15 -7.11268030e-15 -6.58293745e-15 -6.03089501e-15 -5.46012692e-15 -4.87420994e-15 -4.27670392e-15 -3.67113290e-15 -3.06096677e-15 -2.44960399e-15 -1.84035516e-15 -1.23642749e-15 -6.40910463e-16 -5.67624428e-17 5.13201490e-16 1.06632061e-15 1.60009840e-15 2.11221128e-15 2.60051598e-15 3.06305591e-15 3.49806613e-15 3.90397729e-15 4.27941825e-15 4.62321767e-15 4.93440440e-15 5.21220678e-15 5.45605095e-15 5.66555810e-15 5.84054075e-15 5.98099812e-15 6.08711073e-15 6.15923406e-15 6.19789155e-15 6.20376694e-15 6.17769595e-15 6.12065739e-15 6.03376388e-15 5.91825200e-15 5.77547224e-15 5.60687855e-15 5.41401773e-15 5.19851859e-15 4.96208109e-15 4.70646542e-15 4.43348102e-15 4.14497582e-15 3.84282550e-15 3.52892299e-15 3.20516816e-15 2.87345788e-15 2.53567629e-15 2.19368551e-15 1.84931676e-15 1.50436185e-15 1.16056522e-15 8.19616381e-16 4.83142958e-16 1.52704222e-16 -1.70214823e-16 -4.84208771e-16 -7.87956590e-16 -1.08022580e-15 -1.35987610e-15 -1.62586234e-15 -1.87723702e-15 -2.11315211e-15 -2.33286039e-15 -2.53571618e-15 -2.72117556e-15 -2.88879607e-15 -3.03823587e-15 -3.16925248e-15 -3.28170101e-15 -3.37553197e-15 -3.45078864e-15 -3.50760415e-15 -3.54619807e-15 -3.56687277e-15 -3.57000946e-15 -3.55606391e-15 -3.52556202e-15 -3.47909512e-15 -3.41731509e-15 -3.34092936e-15 -3.25069581e-15 -3.14741748e-15 -3.03193739e-15 -2.90513316e-15 -2.76791175e-15 -2.62120413e-15 -2.46596008e-15 -2.30314302e-15 -2.13372493e-15 -1.95868141e-15 -1.77898687e-15 -1.59560987e-15 -1.40950869e-15 -1.22162697e-15 -1.03288969e-15 -8.44199309e-16 -6.56432118e-16 -4.70434872e-16 -2.87021653e-16 -1.06970997e-16 6.89767236e-17 2.40121644e-16 4.05806486e-16 5.65418366e-16 7.18390329e-16 8.64202622e-16 1.00238370e-15 1.13251095e-15 1.25421122e-15 1.36716099e-15 1.47108642e-15 1.56576310e-15 1.65101555e-15 1.72671657e-15 1.79278633e-15 1.84919131e-15 1.89594302e-15 1.93309656e-15 1.96074903e-15 1.97903781e-15 1.98813868e-15 1.98826379e-15 1.97965966e-15 1.96260489e-15 1.93740797e-15 1.90440494e-15 1.86395697e-15 1.81644800e-15 1.76228224e-15 1.70188175e-15 1.63568396e-15 1.56413924e-15 1.48770843e-15 1.40686047e-15 1.32207005e-15 1.23381528e-15 1.14257545e-15 1.04882885e-15 9.53050670e-16 8.55710976e-16 7.57272784e-16 6.58190216e-16 5.58906767e-16 4.59853678e-16 3.61448406e-16 2.64093221e-16 1.68173903e-16 7.40585692e-17 -1.79033937e-17 -1.07382270e-16 -1.94068839e-16 -2.77675085e-16 -3.57934781e-16 -4.34603966e-16 -5.07461303e-16 -5.76308323e-16 -6.40969567e-16 -7.01292614e-16 -7.57148015e-16 -8.08429122e-16 -8.55051824e-16 -8.96954198e-16 -9.34096065e-16 -9.66458480e-16 -9.94043130e-16 -1.01687168e-15 -1.03498503e-15 -1.04844256e-15 -1.05732125e-15 -1.06171481e-15 -1.06173277e-15 -1.05749947e-15 -1.04915310e-15 -1.03684466e-15 -1.02073691e-15 -1.00100332e-15 -9.77826998e-16 -9.51399610e-16 -9.21920313e-16 -8.89594679e-16 -8.54633639e-16 -8.17252427e-16 -7.77669556e-16 -7.36105804e-16 -6.92783233e-16 -6.47924229e-16 -6.01750575e-16 -5.54482565e-16 -5.06338140e-16 -4.57532080e-16 -4.08275224e-16 -3.58773740e-16 -3.09228434e-16 -2.59834110e-16 -2.10778977e-16 -1.62244095e-16 -1.14402881e-16 -6.74206562e-17 -2.14542439e-17 2.33483833e-17 6.68484085e-17 1.08916427e-16 1.49432657e-16 1.88287100e-16 2.25379661e-16 2.60620222e-16 2.93928669e-16 3.25234882e-16 3.54478685e-16 3.81609755e-16 4.06587494e-16 4.29380871e-16 4.49968224e-16 4.68337039e-16 4.84483691e-16 4.98413170e-16 5.10138771e-16 5.19681768e-16 5.27071065e-16 5.32342833e-16 5.35540124e-16 5.36712480e-16 5.35915518e-16 5.33210522e-16 5.28664009e-16 5.22347306e-16 5.14336111e-16 5.04710057e-16 4.93552278e-16 4.80948973e-16 4.66988978e-16 4.51763334e-16 4.35364873e-16 4.17887803e-16 3.99427308e-16 3.80079156e-16 3.59939314e-16 3.39103589e-16 3.17667267e-16 2.95724777e-16 2.73369367e-16 2.50692796e-16 2.27785043e-16 2.04734034e-16 1.81625382e-16 1.58542156e-16 1.35564653e-16 1.12770202e-16 9.02329767e-17 6.80238346e-17 4.62101676e-17 2.48557754e-17 4.02075521e-18 -1.62385905e-17 -3.58698283e-17 -5.48244515e-17 -7.30579210e-17 -9.05296896e-17 -1.07203211e-16 -1.23045933e-16 -1.38029279e-16 -1.52128607e-16 -1.65323172e-16 -1.77596054e-16 -1.88934093e-16 -1.99327805e-16 -2.08771283e-16 -2.17262098e-16 -2.24801188e-16 -2.31392731e-16 -2.37044023e-16 -2.41765339e-16 -2.45569798e-16 -2.48473211e-16 -2.50493937e-16 -2.51652725e-16 -2.51972560e-16 -2.51478505e-16 -2.50197538e-16 -2.48158392e-16 -2.45391396e-16 -2.41928311e-16 -2.37802168e-16 -2.33047115e-16 -2.27698256e-16 -2.21791496e-16 -2.15363393e-16 -2.08451005e-16 -2.01091752e-16 -1.93323270e-16 -1.85183277e-16 -1.76709445e-16 -1.67939270e-16 -1.58909954e-16 -1.49658288e-16 -1.40220546e-16 -1.30632379e-16 -1.20928718e-16 -1.11143683e-16 -1.01310500e-16 -9.14614206e-17 -8.16276493e-17 -7.18392791e-17 -6.21252311e-17 -5.25132009e-17 -4.30296123e-17 -3.36995754e-17 -2.45468521e-17 -1.55938269e-17 -6.86148356e-18 1.63061254e-18 9.86432671e-18 1.78229618e-17 2.54912601e-17 3.28554002e-17 3.99029894e-17 4.66230514e-17 5.30060098e-17 5.90436675e-17 6.47291828e-17 7.00570409e-17 7.50230234e-17 7.96241735e-17 8.38587592e-17 8.77262337e-17 9.12271929e-17 9.43633319e-17 9.71373984e-17 9.95531452e-17 1.01615281e-16 1.03329421e-16 1.04702033e-16 1.05740390e-16 1.06452512e-16 1.06847117e-16 1.06933566e-16 1.06721812e-16 1.06222344e-16 1.05446137e-16 1.04404598e-16 1.03109515e-16 1.01573010e-16 9.98074814e-17 9.78255647e-17 9.56400787e-17 9.32639815e-17 9.07103262e-17 8.79922167e-17 8.51227669e-17 8.21150601e-17 7.89821110e-17 7.57368287e-17 7.23919825e-17 6.89601682e-17 6.54537776e-17 6.18849687e-17 5.82656390e-17 5.46073995e-17 5.09215514e-17 4.72190647e-17 4.35105579e-17 3.98062808e-17 3.61160980e-17 3.24494750e-17 2.88154657e-17 2.52227017e-17 2.16793838e-17 1.81932741e-17 1.47716910e-17 1.14215049e-17 8.14913545e-18 4.96055104e-18 1.86126866e-18 -1.14364417e-18 -4.04956652e-18 -6.85231983e-18 -9.54816263e-18 -1.21337840e-17 -1.46062964e-17 -1.69632269e-17 -1.92025083e-17 -2.13224687e-17 -2.33218209e-17 -2.51996507e-17 -2.69554049e-17 -2.85888787e-17 -3.01002020e-17 -3.14898264e-17 -3.27585106e-17 -3.39073066e-17 -3.49375449e-17 -3.58508195e-17 -3.66489736e-17 -3.73340837e-17 -3.79084454e-17 -3.83745578e-17 -3.87351086e-17 -3.89929592e-17 -3.91511300e-17 -3.92127856e-17 -3.91812204e-17 -3.90598444e-17 -3.88521695e-17 -3.85617957e-17 -3.81923975e-17 -3.77477117e-17 -3.72315241e-17 -3.66476577e-17 -3.59999610e-17 -3.52922964e-17 -3.45285295e-17 -3.37125187e-17 -3.28481050e-17 -3.19391028e-17 -3.09892907e-17 -3.00024031e-17 -2.89821220e-17 -2.79320697e-17 -2.68558013e-17 -2.57567988e-17 -2.46384645e-17 -2.35041153e-17 -2.23569782e-17 -2.12001850e-17 -2.00367684e-17 -1.88696583e-17 -1.77016782e-17 -1.65355429e-17 -1.53738553e-17 -1.42191050e-17 -1.30736663e-17 -1.19397969e-17 -1.08196374e-17 -9.71521020e-18 -8.62841987e-18 -7.56105279e-18 -6.51477784e-18 -5.49114706e-18 -4.49159666e-18 -3.51744828e-18 -2.56991050e-18 -1.65008060e-18 -7.58946524e-19 1.02610973e-19 9.33815962e-19 1.73399482e-18 2.50257357e-18 3.23907503e-18 3.94311591e-18 4.61440372e-18 5.25273363e-18 5.85798521e-18 6.43011915e-18 6.96917383e-18 7.47526193e-18 7.94856695e-18 8.38933972e-18 8.79789491e-18 9.17460748e-18 9.51990921e-18 9.83428520e-18 1.01182704e-17 1.03724460e-17 1.05974365e-17 1.07939057e-17 1.09625540e-17 1.11041147e-17 1.12193510e-17 1.13090531e-17 1.13740346e-17 1.14151302e-17 1.14331923e-17 1.14290886e-17 1.14036991e-17 1.13579136e-17 1.12926294e-17 1.12087485e-17 1.11071755e-17 1.09888154e-17 1.08545716e-17 1.07053435e-17 1.05420250e-17 1.03655025e-17 1.01766532e-17 9.97634349e-18 9.76542754e-18
3.44586791e-18 3.40074080e-18 3.35548714e-18 3.31012736e-18 3.26468165e-18 3.21916997e-18 3.17361205e-18 3.12802735e-18 3.08243506e-18 3.03685409e-18 2.99130306e-18 2.94580030e-18 2.90036380e-18 2.85501125e-18 2.80976000e-18 2.76462707e-18 2.71962912e-18 2.67478248e-18 2.63010308e-18 2.58560652e-18 2.54130800e-18 2.49722236e-18 2.45336404e-18 2.40974710e-18 2.36638520e-18 2.32329161e-18 2.28047921e-18 2.23796045e-18 2.19574740e-18 2.15385172e-18 2.11228465e-18 2.07105703e-18 2.03017930e-18 1.98966148e-18 1.94951317e-18 1.90974359e-18 1.87036154e-18 1.83137540e-18 1.79279317e-18 1.75462245e-18 1.71687041e-18 1.67954386e-18 1.64264920e-18 1.60619244e-18 1.57017922e-18 1.56044641e-18 1.75575204e-18 1.97495987e-18 2.22093686e-18 2.49688583e-18 2.80638377e-18 3.15342440e-18 3.54246543e-18 3.97848094e-18 4.46701963e-18 5.01426931e-18 5.62712837e-18 6.31328511e-18 7.08130551e-18 7.94073041e-18 8.90218316e-18 9.97748865e-18 1.11798050e-17 1.25237690e-17 1.40256570e-17 1.57035629e-17 1.75775935e-17 1.96700857e-17 2.20058448e-17 2.46124078e-17 2.75203337e-17 3.07635226e-17 3.43795676e-17 3.84101422e-17 4.29014253e-17 4.79045700e-17 5.34762170e-17 5.96790595e-17 6.65824629e-17 7.42631441e-17 8.28059170e-17 9.23045083e-17 1.02862451e-16 1.14594064e-16 1.27625519e-16 1.42096012e-16 1.58159037e-16 1.75983782e-16 1.95756646e-16 2.17682897e-16 2.41988477e-16 2.68921958e-16 2.98756685e-16 3.31793090e-16 3.68361209e-16 4.08823417e-16 4.53577384e-16 5.03059284e-16 5.57747259e-16 6.18165166e-16 6.84886627e-16 7.58539389e-16 8.39810028e-16 9.29449006e-16 1.02827612e-15 1.13718632e-15 1.25715600e-15 1.38924970e-15 1.53462726e-15 1.69455148e-15 1.87039631e-15 2.06365555e-15 2.27595204e-15 2.50904753e-15 2.76485302e-15 3.04543973e-15 3.35305069e-15 3.69011290e-15 4.05925012e-15 4.46329623e-15 4.90530916e-15 5.38858549e-15 5.91667544e-15 6.49339848e-15 7.12285932e-15 7.80946430e-15 8.55793816e-15 9.37334089e-15 1.02610848e-14 1.12269516e-14 1.22771091e-14 1.34181276e-14 1.46569963e-14 1.60011375e-14 1.74584216e-14 1.90371787e-14 2.07462105e-14 2.25947982e-14 2.45927091e-14 2.67501998e-14 2.90780153e-14 3.15873850e-14 3.42900124e-14 3.71980607e-14 4.03241312e-14 4.36812342e-14 4.72827529e-14 5.11423968e-14 5.52741463e-14 5.96921842e-14 6.44108163e-14 6.94443770e-14 7.48071201e-14 8.05130925e-14 8.65759898e-14 9.30089924e-14 9.98245797e-14 1.07034321e-13 1.14648645e-13 1.22676573e-13 1.31125440e-13 1.40000572e-13 1.49304937e-13 1.59038769e-13 1.69199148e-13 1.79779554e-13 1.90769383e-13 2.02153424e-13 2.13911308e-13 2.26016913e-13 2.38437743e-13 2.51134271e-13 2.64059253e-13 2.77157020e-13 2.90362748e-13 3.03601710e-13 3.16788533e-13 3.29826452e-13 3.42606578e-13 3.55007204e-13 3.66893155e-13 3.78115207e-13 3.88509603e-13 3.97897684e-13 4.06085682e-13 4.12864698e-13 4.18010934e-13 4.21286194e-13 4.22438752e-13 4.21204629e-13 4.17309361e-13 4.10470352e-13 4.00399895e-13 3.86808971e-13 3.69411943e-13 3.47932249e-13 3.22109239e-13 2.91706244e-13 2.56520009e-13 2.16391561e-13 1.71218556e-13 1.20969097e-13 6.56969056e-14 5.55762923e-15 -5.91741045e-14 -1.28087484e-13 -2.00619003e-13 -2.76037767e-13 -3.53434079e-13 -4.31713031e-13 -5.09595136e-13 -5.85626137e-13 -6.58198125e-13 -7.25583745e-13 -7.85984628e-13 -8.37594090e-13 -8.78672672e-13 -9.07633340e-13 -9.23131265e-13 -9.24151478e-13 -9.10086539e-13 -8.80796171e-13 -8.36641719e-13 -7.78490372e-13 -7.07687125e-13 -6.25995987e-13 -5.35515349e-13 -4.38575196e-13 -3.37625401e-13 -2.35124609e-13 -1.33438187e-13 -3.47517796e-14 5.89954451e-14 1.46156275e-13 2.25400237e-13 2.95719898e-13 3.56421918e-13 4.07106489e-13 4.47638799e-13 4.78115765e-13 4.98830742e-13 5.10238334e-13 5.12920808e-13 5.07557110e-13 4.94895059e-13 4.75726959e-13 4.50868623e-13 4.21141667e-13 3.87358821e-13 3.50311945e-13 3.10762450e-13 2.69433800e-13 2.27005801e-13 1.84110429e-13 1.41328938e-13 9.91900685e-14 5.81691528e-14 1.86879928e-14 -1.88846364e-14 -5.42319565e-14 -8.70877234e-14 -1.17234410e-13 -1.44501102e-13 -1.68761155e-13 -1.89929677e-13 -2.07960864e-13 -2.22845230e-13 -2.34606772e-13 -2.43300084e-13 -2.49007459e-13 -2.51835996e-13 -2.51914731e-13 -2.49391816e-13 -2.44431760e-13 -2.37212743e-13 -2.27924025e-13 -2.16763451e-13 -2.03935073e-13 -1.89646890e-13 -1.74108719e-13 -1.57530197e-13 -1.40118923e-13 -1.22078749e-13 -1.03608208e-13 -8.48990945e-14 -6.61351948e-14 -4.74911591e-14 -2.91315236e-14 -1.12098746e-14 6.13184666e-15 2.27639020e-14 3.85691835e-14 5.34435121e-14 6.72958157e-14 8.00481924e-14 9.16358638e-14 1.02007028e-13 1.11122617e-13 1.18955966e-13 1.25492406e-13 1.30728781e-13 1.34672901e-13 1.37342944e-13 1.38766798e-13 1.38981372e-13 1.38031871e-13 1.35971035e-13 1.32858372e-13 1.28759368e-13 1.23744695e-13 1.17889413e-13 1.11272190e-13 1.03974514e-13 9.60799402e-14 8.76733464e-14 7.88402177e-14 6.96659610e-14 6.02352508e-14 5.06314112e-14 4.09358369e-14 3.12274545e-14 2.15822263e-14 1.20726997e-14 2.76760008e-15 -6.26852792e-15 -1.49756341e-14 -2.32984292e-14 -3.11866039e-14 -3.85950040e-14 -4.54837581e-14 -5.18183630e-14 -5.75697261e-14 -6.27141660e-14 -6.72333749e-14 -7.11143435e-14 -7.43492504e-14 -7.69353193e-14 -7.88746452e-14 -8.01739938e-14 -8.08445744e-14 -8.09017915e-14 -8.03649754e-14 -7.92570965e-14 -7.76044641e-14 -7.54364153e-14 -7.27849922e-14 -6.96846151e-14 -6.61717498e-14 -6.22845746e-14 -5.80626476e-14 -5.35465770e-14 -4.87776973e-14 -4.37977518e-14 -3.86485850e-14 -3.33718458e-14 -2.80087026e-14 -2.25995732e-14 -1.71838693e-14 -1.17997577e-14 -6.48393880e-15 -1.27144326e-15 3.80455229e-15 8.71289034e-15 1.34245775e-14 1.79129099e-14 2.21535781e-14 2.61247518e-14 2.98071456e-14 3.31840639e-14 3.62414277e-14 3.89677821e-14 4.13542865e-14 4.33946866e-14 4.50852711e-14 4.64248122e-14 4.74144912e-14 4.80578116e-14 4.83604988e-14 4.83303888e-14 4.79773070e-14 4.73129370e-14 4.63506827e-14 4.51055230e-14 4.35938612e-14 4.18333702e-14 3.98428347e-14 3.76419908e-14 3.52513658e-14 3.26921173e-14 2.99858737e-14 2.71545778e-14 2.42203323e-14 2.12052504e-14 1.81313109e-14 1.50202192e-14 1.18932744e-14 8.77124364e-15 5.67424405e-15 2.62163274e-15 -3.68094659e-16 -3.27739662e-15 -6.08976903e-15 -8.78981920e-15 -1.13633303e-14 -1.37973161e-14 -1.60800662e-14 -1.82011812e-14 -2.01515991e-14 -2.19236116e-14 -2.35108713e-14 -2.49083908e-14 -2.61125321e-14 -2.71209885e-14 -2.79327583e-14 -2.85481116e-14 -2.89685491e-14 -2.91967558e-14 -2.92365475e-14 -2.90928126e-14 -2.87714487e-14 -2.82792952e-14 -2.76240619e-14 -2.68142542e-14 -2.58590962e-14 -2.47684514e-14 -2.35527420e-14 -2.22228674e-14 -2.07901221e-14 -1.92661138e-14 -1.76626822e-14 -1.59918189e-14 -1.42655887e-14 -1.24960533e-14 -1.06951970e-14 -8.87485557e-15 -7.04664776e-15 -5.22191087e-15 -3.41163964e-15 -1.62642934e-15 1.23577008e-16 1.82873697e-15 3.47995247e-15 5.06870890e-15 6.58710948e-15 8.02790473e-15 9.38451722e-15 1.06510613e-14 1.18223583e-14 1.28939466e-14 1.38620875e-14 1.47237662e-14 1.54766884e-14 1.61192733e-14 1.66506413e-14 1.70705991e-14 1.73796205e-14 1.75788240e-14 1.76699470e-14 1.76553176e-14 1.75378231e-14 1.73208765e-14 1.70083812e-14 1.66046933e-14 1.61145825e-14 1.55431921e-14 1.48959977e-14 1.41787653e-14 1.33975090e-14 1.25584484e-14 1.16679663e-14 1.07325666e-14 9.75883267e-15 8.75338694e-15 7.72285099e-15 6.67380722e-15 5.61276173e-15 4.54610890e-15 3.48009760e-15 2.42079939e-15 1.37407859e-15 3.45564578e-16 -6.59373759e-16 -1.63565130e-15 -2.57848756e-15 -3.48342526e-15 -4.34634635e-15 -5.16348571e-15 -5.93144229e-15 -6.64718795e-15 -7.30807379e-15 -7.91183415e-15 -8.45658831e-15 -8.94083994e-15 -9.36347438e-15 -9.72375379e-15 -1.00213104e-14 -1.02561376e-14 -1.04285799e-14 -1.05393201e-14 -1.05893665e-14 -1.05800367e-14 -1.05129421e-14 -1.03899700e-14 -1.02132648e-14 -9.98520905e-15 -9.70840280e-15 -9.38564308e-15 -9.01990253e-15 -8.61430781e-15 -8.17211784e-15 -7.69670188e-15 -7.19151777e-15 -6.66009023e-15 -6.10598955e-15 -5.53281064e-15 -4.94415254e-15 -4.34359858e-15 -3.73469727e-15 -3.12094385e-15 -2.50576281e-15 -1.89249130e-15 -1.28436345e-15 -6.84495868e-16 -9.58741175e-17 4.78659630e-16 1.03641779e-15 1.57487737e-15 2.09168880e-15 2.58468348e-15 3.05188021e-15 3.49149034e-15 3.90192172e-15 4.28178152e-15 4.62987783e-15 4.94522011e-15 5.22701868e-15 5.47468294e-15 5.68781875e-15 5.86622472e-15 6.00988769e-15 6.11897720e-15 6.19383930e-15 6.23498954e-15 6.24310522e-15 6.21901714e-15 6.16370069e-15 6.07826648e-15 5.96395053e-15 5.82210415e-15 5.65418344e-15 5.46173864e-15 5.24640324e-15 5.00988304e-15 4.75394515e-15 4.48040703e-15 4.19112555e-15 3.88798621e-15 3.57289260e-15 3.24775600e-15 2.91448528e-15 2.57497721e-15 2.23110703e-15 1.88471945e-15 1.53762013e-15 1.19156758e-15 8.48265580e-16 5.09356097e-16 1.76412756e-16 -1.49065136e-16 -4.65658005e-16 -7.72030849e-16 -1.06693748e-15 -1.34922421e-15 -1.61783290e-15 -1.87180346e-15 -2.11027581e-15 -2.33249117e-15 -2.53779290e-15 -2.72562671e-15 -2.89554044e-15 -3.04718322e-15 -3.18030424e-15 -3.29475099e-15 -3.39046709e-15 -3.46748974e-15 -3.52594667e-15 -3.56605285e-15 -3.58810682e-15 -3.59248669e-15 -3.57964592e-15 -3.55010880e-15 -3.50446580e-15 -3.44336862e-15 -3.36752525e-15 -3.27769472e-15 -3.17468193e-15 -3.05933232e-15 -2.93252655e-15 -2.79517513e-15 -2.64821311e-15 -2.49259484e-15 -2.32928873e-15 -2.15927218e-15 -1.98352655e-15 -1.80303236e-15 -1.61876457e-15 -1.43168807e-15 -1.24275337e-15 -1.05289246e-15 -8.63014950e-16 -6.74004376e-16 -4.86714794e-16 -3.01967605e-16 -1.20548648e-16 5.67944476e-17 2.29354647e-16 3.96467613e-16 5.57513547e-16 7.11918754e-16 8.59156935e-16 9.98750224e-16 1.13026994e-15 1.25333711e-15 1.36762271e-15 1.47284767e-15 1.56878269e-15 1.65524770e-15 1.73211129e-15 1.79928976e-15 1.85674607e-15 1.90448856e-15 1.94256956e-15 1.97108377e-15 1.99016649e-15 1.99999182e-15 2.00077063e-15 1.99274843e-15 1.97620325e-15 1.95144330e-15 1.91880468e-15 1.87864897e-15 1.83136079e-15 1.77734537e-15 1.71702605e-15 1.65084183e-15 1.57924486e-15 1.50269806e-15 1.42167264e-15 1.33664576e-15 1.24809819e-15 1.15651206e-15 1.06236865e-15 9.66146270e-16 8.68318221e-16 7.69350853e-16 6.69701702e-16 5.69817739e-16 4.70133726e-16 3.71070669e-16 2.73034397e-16 1.76414246e-16 8.15818692e-17 -1.11098474e-17 -1.01327737e-16 -1.88759191e-16 -2.73112880e-16 -3.54119354e-16 -4.31531527e-16 -5.05125043e-16 -5.74698538e-16 -6.40073784e-16 -7.01095726e-16 -7.57632425e-16 -8.09574892e-16 -8.56836829e-16 -8.99354285e-16 -9.37085217e-16 -9.70008979e-16 -9.98125728e-16 -1.02145576e-15 -1.04003879e-15 -1.05393317e-15 -1.06321501e-15 -1.06797735e-15 -1.06832917e-15 -1.06439445e-15 -1.05631118e-15 -1.04423030e-15 -1.02831465e-15 -1.00873794e-15 -9.85683658e-16 -9.59343966e-16 -9.29918651e-16 -8.97614035e-16 -8.62641906e-16 -8.25218463e-16 -7.85563280e-16 -7.43898287e-16 -7.00446778e-16 -6.55432446e-16 -6.09078450e-16 -5.61606513e-16 -5.13236062e-16 -4.64183404e-16 -4.14660940e-16 -3.64876426e-16 -3.15032282e-16 -2.65324936e-16 -2.15944225e-16 -1.67072843e-16 -1.18885828e-16 -7.15501133e-17 -2.52241114e-17 1.99426388e-17 6.38097856e-17 1.06246425e-16 1.47131316e-16 1.86353048e-16 2.23810161e-16 2.59411225e-16 2.93074871e-16 3.24729786e-16 3.54314660e-16 3.81778101e-16 4.07078512e-16 4.30183929e-16 4.51071827e-16 4.69728901e-16 4.86150808e-16 5.00341889e-16 5.12314866e-16 5.22090509e-16 5.29697293e-16 5.35171028e-16 5.38554478e-16 5.39896962e-16 5.39253948e-16 5.36686628e-16 5.32261499e-16 5.26049925e-16 5.18127702e-16 5.08574619e-16 4.97474020e-16 4.84912367e-16 4.70978806e-16 4.55764738e-16 4.39363395e-16 4.21869429e-16 4.03378504e-16 3.83986901e-16 3.63791135e-16 3.42887585e-16 3.21372138e-16 2.99339844e-16 2.76884591e-16 2.54098796e-16 2.31073105e-16 2.07896125e-16 1.84654157e-16 1.61430958e-16 1.38307520e-16 1.15361862e-16 9.26688486e-17 7.03000183e-17 4.83234379e-17 2.68035713e-17 5.80116724e-18 -1.46268343e-17 -3.44273787e-17 -5.35513561e-17 -7.19536434e-17 -8.95931305e-17 -1.06432730e-16 -1.22439374e-16 -1.37583990e-16 -1.51841472e-16 -1.65190631e-16 -1.77614133e-16 -1.89098433e-16 -1.99633685e-16 -2.09213652e-16 -2.17835603e-16 -2.25500200e-16 -2.32211377e-16 -2.37976210e-16 -2.42804787e-16 -2.46710063e-16 -2.49707715e-16 -2.51815995e-16 -2.53055570e-16 -2.53449370e-16 -2.53022426e-16 -2.51801711e-16 -2.49815974e-16 -2.47095582e-16 -2.43672358e-16 -2.39579415e-16 -2.34851001e-16 -2.29522339e-16 -2.23629471e-16 -2.17209108e-16 -2.10298478e-16 -2.02935182e-16 -1.95157052e-16 -1.87002015e-16 -1.78507960e-16 -1.69712610e-16 -1.60653404e-16 -1.51367379e-16 -1.41891057e-16 -1.32260344e-16 -1.22510432e-16 -1.12675705e-16 -1.02789652e-16 -9.28847912e-17 -8.29925948e-17 -7.31434214e-17 -6.33664567e-17 -5.36896589e-17 -4.41397108e-17 -3.47419782e-17 -2.55204739e-17 -1.64978285e-17 -7.69526562e-18 8.67415516e-19 9.17185340e-18 1.72011314e-17 2.49397801e-17 3.23737748e-17 3.94905278e-17 4.62788769e-17 5.27290689e-17 5.88327393e-17 6.45828884e-17 6.99738537e-17 7.50012783e-17 7.96620773e-17 8.39544004e-17 8.78775924e-17 9.14321510e-17 9.46196829e-17 9.74428570e-17 9.99053574e-17 1.02011834e-16 1.03767850e-16 1.05179836e-16 1.06255029e-16 1.07001429e-16 1.07427739e-16 1.07543314e-16 1.07358107e-16 1.06882618e-16 1.06127837e-16 1.05105196e-16 1.03826513e-16 1.02303945e-16 1.00549935e-16 9.85771666e-17 9.63985106e-17 9.40269842e-17 9.14757029e-17 8.87578379e-17 8.58865737e-17 8.28750679e-17 7.97364124e-17 7.64835965e-17 7.31294718e-17 6.96867186e-17 6.61678150e-17 6.25850067e-17 5.89502797e-17 5.52753347e-17 5.15715628e-17 4.78500241e-17 4.41214274e-17 4.03961120e-17 3.66840320e-17 3.29947409e-17 2.93373801e-17 2.57206673e-17 2.21528877e-17 1.86418863e-17 1.51950626e-17 1.18193660e-17 8.52129308e-18 5.30688679e-18 2.18173631e-18 -8.49021203e-19 -3.78069781e-18 -6.60905068e-18 -9.33027685e-18 -1.19410068e-17 -1.44382973e-17 -1.68196227e-17 -1.90828660e-17 -2.12263087e-17 -2.32486199e-17 -2.51488449e-17 -2.69263927e-17 -2.85810240e-17 -3.01128372e-17 -3.15222551e-17 -3.28100110e-17 -3.39771340e-17 -3.50249345e-17 -3.59549895e-17 -3.67691276e-17 -3.74694136e-17 -3.80581338e-17 -3.85377804e-17 -3.89110369e-17 -3.91807627e-17 -3.93499784e-17 -3.94218509e-17 -3.93996791e-17 -3.92868794e-17 -3.90869720e-17 -3.88035667e-17 -3.84403500e-17 -3.80010718e-17 -3.74895326e-17 -3.69095717e-17 -3.62650548e-17 -3.55598629e-17 -3.47978814e-17 -3.39829890e-17 -3.31190485e-17 -3.22098965e-17 -3.12593345e-17 -3.02711206e-17 -2.92489610e-17 -2.81965024e-17 -2.71173251e-17 -2.60149360e-17 -2.48927630e-17 -2.37541485e-17 -2.26023450e-17 -2.14405100e-17 -2.02717017e-17 -1.90988752e-17 -1.79248793e-17 -1.67524536e-17 -1.55842256e-17 -1.44227090e-17 -1.32703020e-17 -1.21292858e-17 -1.10018235e-17 -9.88996019e-18 -8.79562194e-18 -7.72061637e-18 -6.66663288e-18 -5.63524339e-18 -4.62790332e-18 -3.64595280e-18 -2.69061823e-18 -1.76301395e-18 -8.64144246e-19 5.09454744e-21 8.43911667e-19 1.65161942e-18 2.42763051e-18 3.17145522e-18 3.88269846e-18 4.56105672e-18 5.20631488e-18 5.81834300e-18 6.39709296e-18 6.94259508e-18 7.45495468e-18 7.93434861e-18 8.38102176e-18 8.79528348e-18 9.17750412e-18 9.52811147e-18 9.84758725e-18 1.01364636e-17 1.03953197e-17 1.06247782e-17 1.08255020e-17 1.09981908e-17 1.11435779e-17 1.12624271e-17 1.13555291e-17 1.14236992e-17 1.14677736e-17 1.14886070e-17 1.14870694e-17 1.14640437e-17 1.14204230e-17 1.13571078e-17 1.12750039e-17 1.11750201e-17 1.10580656e-17 1.09250481e-17 1.07768717e-17 1.06144353e-17 1.04386301e-17 1.02503385e-17 1.00504322e-17 9.83977077e-18
[truncated: 15,102,082 more chars]
