# Supplementary material for: Physics-Informed Gaussian Process Inference of Liquid Structure from Scattering Data
Source: J Phys Chem B. 2025 Oct 31;129(45):11802–15. doi: 10.1021/acs.jpcb.5c05024 (PMC12621243; doi:10.1021/acs.jpcb.5c05024)
Supplement: Supplementary file 1 [file jp5c05024_si_001.zip › data/Sullivan_PhysGP_Ar_cov_r.txt]

# Full covariance matrix Σ_r_post
7.73636869e-21 7.66529962e-21 7.58928816e-21 7.50849472e-21 7.42308857e-21 7.33324724e-21 7.23915589e-21 7.14100674e-21 7.03899835e-21 6.93333497e-21 6.82422589e-21 6.71188472e-21 6.59652871e-21 6.47837805e-21 6.35765520e-21 6.23458417e-21 6.10938984e-21 5.98229730e-21 5.85353119e-21 5.72331506e-21 5.59187070e-21 5.45941760e-21 5.32617231e-21 5.19234789e-21 5.05815341e-21 4.92379339e-21 4.78946736e-21 4.65536939e-21 4.52168770e-21 4.38860427e-21 4.25629446e-21 4.12492673e-21 3.99466236e-21 3.86565519e-21 3.73805140e-21 3.61198935e-21 3.48759946e-21 3.36500405e-21 3.24431729e-21 3.12564516e-21 3.00908544e-21 2.89472771e-21 2.78265342e-21 2.67293594e-21 2.56564068e-21 2.46082521e-21 2.35853941e-21 2.25882562e-21 2.16171887e-21 2.06724705e-21 1.97543118e-21 1.88628561e-21 1.79981827e-21 1.71603099e-21 1.63491972e-21 1.55647486e-21 1.48068149e-21 1.40751975e-21 1.33696505e-21 1.26898846e-21 1.20355694e-21 1.14063369e-21 1.08017841e-21 1.02214764e-21 9.66495030e-22 9.13171632e-22 8.62126178e-22 8.13305356e-22 7.66654084e-22 7.22115757e-22 6.79632504e-22 6.39145426e-22 6.00594821e-22 5.63920406e-22 5.29061520e-22 4.95957326e-22 4.64546991e-22 4.34769861e-22 4.06565622e-22 3.79874450e-22 3.54637151e-22 3.30795288e-22 3.08291297e-22 2.87068593e-22 2.67071664e-22 3.71989473e-22 5.61055700e-22 8.45439248e-22 1.27278045e-21 1.91431018e-21 2.87641374e-21 4.31780038e-21 6.47496185e-21 9.69987006e-21 1.45157183e-20 2.16992195e-20 3.24019281e-20 4.83287991e-20 7.20005458e-20 1.07138442e-19 1.59227664e-19 2.36340405e-19 3.50336050e-19 5.18607345e-19 7.66615019e-19 1.13155782e-18 1.66767260e-18 2.45386667e-18 3.60467564e-18 5.28594365e-18 7.73718154e-18 1.13033227e-17 1.64796345e-17 2.39749334e-17 3.48000969e-17 5.03912515e-17 7.27800566e-17 1.04827215e-16 1.50539665e-16 2.15496451e-16 3.07412169e-16 4.36867992e-16 6.18234497e-16 8.70789363e-16 1.21998019e-15 1.69866733e-15 2.34794751e-15 3.21670930e-15 4.35826614e-15 5.82111567e-15 7.62922655e-15 9.74646859e-15 1.20238055e-14 1.41442922e-14 1.56139847e-14 1.58713359e-14 1.45319378e-14 1.16279835e-14 7.62588693e-15 3.19388029e-15 -1.07414666e-15 -4.79751224e-15 -7.80453116e-15 -1.00666835e-14 -1.16331458e-14 -1.25865160e-14 -1.30183185e-14 -1.30173299e-14 -1.26648676e-14 -1.20334364e-14 -1.11868210e-14 -1.01807091e-14 -9.06344462e-15 -7.87675656e-15 -6.65641793e-15 -5.43282938e-15 -4.23153822e-15 -3.07370471e-15 -1.97652613e-15 -9.53626669e-16 -1.54187592e-17 8.30560254e-16 1.57933328e-15 2.22818868e-15 2.77640406e-15 3.22498777e-15 3.57643719e-15 3.83451323e-15 4.00403056e-15 4.09066295e-15 4.10076341e-15 4.04119862e-15 3.91919725e-15 3.74221187e-15 3.51779388e-15 3.25348120e-15 2.95669822e-15 2.63466762e-15 2.29433355e-15 1.94229585e-15 1.58475466e-15 1.22746503e-15 8.75700977e-16 5.34228535e-16 2.07287099e-16 -1.01421346e-16 -3.88735767e-16 -6.52032946e-16 -8.89218268e-16 -1.09871101e-15 -1.27942477e-15 -1.43074351e-15 -1.55249398e-15 -1.64491497e-15 -1.70862391e-15 -1.74458156e-15 -1.75405515e-15 -1.73858050e-15 -1.69992367e-15 -1.64004261e-15 -1.56104907e-15 -1.46517143e-15 -1.35471856e-15 -1.23204520e-15 -1.09951910e-15 -9.59490136e-16 -8.14261758e-16 -6.66064737e-16 -5.17033557e-16 -3.69185453e-16 -2.24402195e-16 -8.44146606e-17 4.92098002e-17 1.75077236e-16 2.91974248e-16 3.98872512e-16 4.94930768e-16 5.79494420e-16 6.52092867e-16 7.12434757e-16 7.60401323e-16 7.96038001e-16 8.19544526e-16 8.31263709e-16 8.31669109e-16 8.21351806e-16 8.01006484e-16 7.71417032e-16 7.33441858e-16 6.87999111e-16 6.36051996e-16 5.78594339e-16 5.16636585e-16 4.51192352e-16 3.83265681e-16 3.13839099e-16 2.43862595e-16 1.74243578e-16 1.05837914e-16 3.94420617e-17 -2.42136434e-17 -8.44705310e-17 -1.40745974e-16 -1.92536600e-16 -2.39420370e-16 -2.81057546e-16 -3.17190609e-16 -3.47643174e-16 -3.72317971e-16 -3.91193968e-16 -4.04322712e-16 -4.11823973e-16 -4.13880791e-16 -4.10733996e-16 -4.02676319e-16 -3.90046168e-16 -3.73221168e-16 -3.52611563e-16 -3.28653556e-16 -3.01802673e-16 -2.72527236e-16 -2.41302012e-16 -2.08602113e-16 -1.74897193e-16 -1.40646020e-16 -1.06291444e-16 -7.22558260e-17 -3.89369326e-17 -6.70435095e-18 2.41035831e-17 5.31823197e-17 8.02630945e-17 1.05114395e-16 1.27542901e-16 1.47393923e-16 1.64551346e-16 1.78937117e-16 1.90510294e-16 1.99265705e-16 2.05232241e-16 2.08470818e-16 2.09072071e-16 2.07153799e-16 2.02858209e-16 1.96349019e-16 1.87808434e-16 1.77434064e-16 1.65435804e-16 1.52032731e-16 1.37450043e-16 1.21916075e-16 1.05659434e-16 8.89062692e-17 7.18777108e-17 5.47874939e-17 3.78397905e-17 2.12272639e-17 5.12935571e-18 -1.02891845e-17 -2.48795221e-17 -3.85097111e-17 -5.10654196e-17 -6.24504111e-17 -7.25867883e-17 -8.14150087e-17 -8.88936831e-17 -9.49991708e-17 -9.97249863e-17 -1.03081034e-16 -1.05092691e-16 -1.05799748e-16 -1.05255243e-16 -1.03524194e-16 -1.00682251e-16 -9.68142995e-17 -9.20130191e-17 -8.63774274e-17 -8.00114205e-17 -7.30223311e-17 -6.55195179e-17 -5.76130023e-17 -4.94121661e-17 -4.10245208e-17 -3.25545607e-17 -2.41027080e-17 -1.57643584e-17 -7.62903141e-18 2.20368236e-19 7.70817618e-18 1.47664795e-17 2.13355131e-17 2.73639422e-17 3.28090349e-17 3.76367263e-17 4.18215812e-17 4.53466594e-17 4.82032908e-17 5.03907677e-17 5.19159610e-17 5.27928706e-17 5.30421159e-17 5.26903774e-17 5.17697978e-17 5.03173506e-17 4.83741858e-17 4.59849620e-17 4.31971713e-17 4.00604670e-17 3.66260006e-17 3.29457751e-17 2.90720213e-17 2.50566030e-17 2.09504567e-17 1.68030691e-17 1.26619980e-17 8.57243860e-18 4.57683786e-18 7.14559563e-19 -2.97839976e-18 -6.46964286e-18 -9.73055206e-18 -1.27364184e-17 -1.54665210e-17 -1.79041578e-17 -2.00366307e-17 -2.18551869e-17 -2.33549195e-17 -2.45346311e-17 -2.53966629e-17 -2.59466938e-17 -2.61935128e-17 -2.61487691e-17 -2.58267032e-17 -2.52438632e-17 -2.44188106e-17 -2.33718184e-17 -2.21245669e-17 -2.06998383e-17 -1.91212160e-17 -1.74127897e-17 -1.55988704e-17 -1.37037175e-17 -1.17512802e-17 -9.76495546e-18 -7.76736439e-18 -5.78014846e-18 -3.82378648e-18 -1.91743363e-18 -7.87829053e-20 1.67605067e-18 3.33262292e-18 4.87823075e-18 6.30196013e-18 7.59471249e-18 8.74921039e-18 9.75998342e-18 1.06233356e-17 1.13372955e-17 1.19015509e-17 1.23173685e-17 1.25875018e-17 1.27160877e-17 1.27085330e-17 1.25713952e-17 1.23122549e-17 1.19395861e-17 1.14626224e-17 1.08912227e-17 1.02357375e-17 9.50687592e-18 8.71557714e-18 7.87288510e-18 6.98982903e-18 6.07731015e-18 5.14599561e-18 4.20622033e-18 3.26789739e-18 2.34043741e-18 1.43267734e-18 5.52818814e-19 -2.91623657e-19 -1.09386477e-18 -1.84788080e-18 -2.54843246e-18 -3.19107849e-18 -3.77218040e-18 -4.28889866e-18 -4.73918100e-18 -5.12174319e-18 -5.43604308e-18 -5.68224827e-18 -5.86119844e-18 -5.97436265e-18 -6.02379255e-18 -6.01207211e-18 -5.94226460e-18 -5.81785750e-18 -5.64270594e-18 -5.42097553e-18 -5.15708487e-18 -4.85564871e-18 -4.52142201e-18 -4.15924554e-18 -3.77399352e-18 -3.37052361e-18 -2.95362977e-18 -2.52799815e-18 -2.09816642e-18 -1.66848673e-18 -1.24309243e-18 -8.25868696e-19 -4.20427249e-19 -3.00850038e-20 3.42153175e-19 6.93607749e-19 1.02193388e-18 1.32512699e-18 1.60152477e-18 1.84980557e-18 2.06898371e-18 2.25840164e-18 2.41771934e-18 2.54690121e-18 2.64620066e-18 2.71614272e-18 2.75750494e-18 2.77129684e-18 2.75873822e-18 2.72123663e-18 2.66036413e-18 2.57783377e-18 2.47547599e-18 2.35521509e-18 2.21904608e-18 2.06901210e-18 1.90718257e-18 1.73563227e-18 1.55642147e-18 1.37157730e-18 1.18307636e-18 9.92828865e-19 8.02664120e-19 6.14317671e-19 4.29419959e-19 2.49486608e-19 7.59103057e-20 -9.00457142e-20 -2.47252621e-19 -3.94719407e-19 -5.31594835e-19 -6.57167960e-19 -7.70867325e-19 -8.72258882e-19 -9.61042761e-19 -1.03704894e-18 -1.10023199e-18 -1.15066485e-18 -1.18853200e-18 -1.21412178e-18 -1.22781833e-18 -1.23009302e-18 -1.22149548e-18 -1.20264452e-18 -1.17421882e-18 -1.13694762e-18 -1.09160139e-18 -1.03898276e-18 -9.79917510e-19 -9.15245917e-19 -8.45814449e-19 -7.72467818e-19 -6.96041517e-19 -6.17354828e-19 -5.37204378e-19 -4.56358239e-19 -3.75550622e-19 -2.95477160e-19 -2.16790803e-19 -1.40098319e-19 -6.59574050e-20 5.12559955e-21 7.26974209e-20 1.36358984e-19 1.95765999e-19 2.50629034e-19 3.00713084e-19 3.45836689e-19 3.85870623e-19 4.20736191e-19 4.50403176e-19 4.74887469e-19 4.94248428e-19 5.08585995e-19 5.18037625e-19 5.22775047e-19 5.23000913e-19 5.18945360e-19 5.10862525e-19 4.99027042e-19 4.83730564e-19 4.65278325e-19 4.43985781e-19 4.20175348e-19 3.94173266e-19 3.66306608e-19 3.36900442e-19 3.06275185e-19 2.74744133e-19 2.42611202e-19 2.10168870e-19 1.77696341e-19 1.45457923e-19 1.13701628e-19 8.26579920e-20 5.25391073e-20 2.35378738e-20 -4.17254723e-21 -3.04390781e-20 -5.51288794e-20 -7.81293239e-20 -9.93477996e-20 -1.18711354e-19 -1.36166195e-19 -1.51677053e-19 -1.65226427e-19 -1.76813726e-19 -1.86454310e-19 -1.94178460e-19 -2.00030278e-19 -2.04066535e-19 -2.06355479e-19 -2.06975616e-19 -2.06014480e-19 -2.03567393e-19 -1.99736233e-19 -1.94628225e-19 -1.88354753e-19 -1.81030206e-19 -1.72770870e-19 -1.63693869e-19 -1.53916158e-19 -1.43553579e-19 -1.32719985e-19 -1.21526425e-19 -1.10080405e-19 -9.84852227e-20 -8.68393749e-20 -7.52360384e-20 -6.37626283e-20 -5.25004282e-20 -4.15242939e-20 -3.09024270e-20 -2.06962173e-20 -1.09601503e-20 -1.74177682e-21 6.91825847e-21 1.49861338e-20 2.24347160e-20 2.92433798e-20 3.53977850e-20 4.08896148e-20 4.57162822e-20 4.98806065e-20 5.33904654e-20 5.62584276e-20 5.85013688e-20 6.01400772e-20 6.11988499e-20 6.17050864e-20 6.16888816e-20 6.11826217e-20 6.02205867e-20 5.88385612e-20 5.70734581e-20 5.49629554e-20 5.25451496e-20 4.98582272e-20 4.69401554e-20 4.38283946e-20 4.05596315e-20 3.71695360e-20 3.36925413e-20 3.01616470e-20 2.66082468e-20 2.30619791e-20 1.95506013e-20 1.60998875e-20 1.27335474e-20 9.47316785e-21 6.33817453e-21 3.34581319e-21 5.11149705e-22 -2.15291260e-21 -4.63559959e-21 -6.92821801e-21 -9.02409378e-21 -1.09184982e-20 -1.26085635e-20 -1.40931885e-20 -1.53729374e-20 -1.64499304e-20 -1.73277302e-20 -1.80112242e-20 -1.85065029e-20 -1.88207376e-20 -1.89620574e-20 -1.89394257e-20 -1.87625191e-20 -1.84416078e-20 -1.79874397e-20 -1.74111275e-20 -1.67240407e-20 -1.59377026e-20 -1.50636925e-20 -1.41135542e-20 -1.30987100e-20 -1.20303820e-20 -1.09195197e-20 -9.77673419e-21 -8.61223967e-21 -7.43580150e-21 -6.25669120e-21 -5.08364819e-21 -3.92484801e-21 -2.78787698e-21 -1.67971302e-21 -6.06712251e-22 4.25398683e-22 1.41152512e-21 2.34720194e-21 3.22858651e-21 4.05244741e-21 4.81614939e-21 5.51763481e-21 6.15540194e-21 6.72848073e-21 7.23640601e-21 7.67918894e-21 8.05728668e-21 8.37157089e-21 8.62329519e-21 8.81406211e-21 8.94578956e-21 9.02067735e-21 9.04117382e-21 9.00994295e-21 8.92983212e-21 8.80384066e-21 8.63508953e-21 8.42679204e-21 8.18222598e-21 7.90470716e-21 7.59756443e-21 7.26411641e-21 6.90764969e-21 6.53139897e-21 6.13852875e-21 5.73211685e-21 5.31513965e-21 4.89045906e-21 4.46081117e-21 4.02879662e-21 3.59687253e-21 3.16734597e-21 2.74236903e-21 2.32393519e-21 1.91387712e-21 1.51386573e-21 1.12541042e-21 7.49860380e-22 3.88406977e-22 4.20870229e-23 -2.88213112e-22 -6.01752632e-22 -8.97930792e-22 -1.17628080e-21 -1.43646322e-21 -1.67825899e-21 -1.90156205e-21 -2.10637180e-21 -2.29278528e-21 -2.46098932e-21 -2.61125254e-21 -2.74391746e-21 -2.85939260e-21 -2.95814469e-21 -3.04069108e-21 -3.10759234e-21 -3.15944507e-21 -3.19687499e-21 -3.22053039e-21 -3.23107584e-21 -3.22918625e-21 -3.21554137e-21 -3.19082060e-21 -3.15569822e-21 -3.11083904e-21 -3.05689442e-21 -2.99449875e-21 -2.92426627e-21 -2.84678836e-21 -2.76263117e-21 -2.67233370e-21 -2.57640621e-21 -2.47532902e-21 -2.36955167e-21 -2.25949241e-21 -2.14553799e-21 -2.02804382e-21 -1.90733435e-21 -1.78370378e-21 -1.65741692e-21 -1.52871044e-21 -1.39779413e-21 -1.26485254e-21 -1.13004663e-21 -9.93515639e-22 -8.55379081e-22 -7.15738809e-22 -5.74681184e-22 -4.32279286e-22 -2.88595179e-22 -1.43682190e-22 2.41281707e-24 1.49647173e-22 2.97980176e-22 4.47370921e-22 5.97776187e-22 7.49148416e-22 9.01433785e-22 1.05457039e-21 1.20848653e-21 1.36309921e-21 1.51831263e-21 1.67401699e-21 1.83008738e-21 1.98638280e-21 2.14274541e-21 2.29899997e-21 2.45495337e-21 2.61039447e-21 2.76509395e-21 2.91880453e-21 3.07126123e-21 3.22218186e-21 3.37126766e-21 3.51820416e-21 3.66266209e-21 3.80429860e-21 3.94275845e-21 4.07767549e-21 4.20867414e-21 4.33537112e-21 4.45737712e-21 4.57429874e-21 4.68574035e-21 4.79130614e-21 4.89060213e-21 4.98323832e-21 5.06883076e-21 5.14700372e-21 5.21739181e-21 5.27964209e-21 5.33341621e-21 5.37839241e-21 5.41426752e-21 5.44075895e-21 5.45760645e-21 5.46457395e-21 5.46145117e-21 5.44805517e-21 5.42423179e-21 5.38985693e-21 5.34483766e-21 5.28911331e-21 5.22265622e-21 5.14547251e-21 5.05760256e-21 4.95912139e-21 4.85013884e-21 4.73079964e-21 4.60128320e-21 4.46180332e-21 4.31260773e-21 4.15397744e-21 3.98622588e-21 3.80969802e-21 3.62476921e-21 3.43184392e-21 3.23135437e-21 3.02375901e-21 2.80954085e-21 2.58920577e-21 2.36328060e-21 2.13231122e-21 1.89686053e-21 1.65750637e-21 1.41483935e-21 1.16946068e-21 9.21979933e-22 6.73012786e-22 4.23178779e-22 1.73099036e-22 -7.66059822e-23 -3.25318698e-22 -5.72426623e-22 -8.17324508e-22 -1.05941644e-21 -1.29811786e-21 -1.53285760e-21 -1.76307965e-21 -1.98824508e-21 -2.20783366e-21 -2.42134550e-21 -2.62830255e-21 -2.82824998e-21 -3.02075742e-21 -3.20542019e-21 -3.38186023e-21 -3.54972711e-21 -3.70869872e-21 -3.85848199e-21 -3.99881338e-21 -4.12945931e-21 -4.25021643e-21 -4.36091176e-21 -4.46140279e-21 -4.55157731e-21 -4.63135331e-21 -4.70067864e-21 -4.75953060e-21 -4.80791545e-21 -4.84586782e-21 -4.87345005e-21 -4.89075135e-21 -4.89788704e-21 -4.89499759e-21 -4.88224765e-21 -4.85982502e-21 -4.82793958e-21 -4.78682211e-21 -4.73672319e-21 -4.67791193e-21 -4.61067480e-21 -4.53531434e-21 -4.45214792e-21 -4.36150646e-21 -4.26373318e-21 -4.15918230e-21 -4.04821780e-21 -3.93121215e-21 -3.80854511e-21 -3.68060246e-21 -3.54777488e-21 -3.41045674e-21 -3.26904499e-21 -3.12393805e-21 -2.97553475e-21 -2.82423335e-21 -2.67043048e-21 -2.51452028e-21 -2.35689344e-21 -2.19793638e-21 -2.03803043e-21 -1.87755105e-21 -1.71686714e-21 -1.55634032e-21 -1.39632435e-21 -1.23716450e-21 -1.07919700e-21 -9.22748558e-22 -7.68135897e-22 -6.15665305e-22 -4.65632267e-22 -3.18321109e-22 -1.74004685e-22 -3.29440966e-23 1.04611556e-22 2.38425391e-22 3.68272933e-22 4.93942272e-22 6.15234196e-22 7.31962302e-22 8.43953077e-22 9.51045964e-22 1.05309340e-21 1.14996083e-21 1.24152674e-21 1.32768259e-21 1.40833283e-21 1.48339481e-21 1.55279875e-21 1.61648763e-21 1.67441711e-21 1.72655542e-21 1.77288322e-21 1.81339349e-21 1.84809135e-21 1.87699388e-21 1.90013001e-21 1.91754023e-21 1.92927645e-21 1.93540175e-21 1.93599014e-21 1.93112631e-21 1.92090535e-21 1.90543248e-21 1.88482274e-21 1.85920068e-21 1.82870002e-21 1.79346328e-21 1.75364146e-21 1.70939363e-21 1.66088650e-21 1.60829409e-21 1.55179719e-21 1.49158300e-21 1.42784464e-21 1.36078066e-21 1.29059455e-21 1.21749426e-21 1.14169168e-21 1.06340210e-21 9.82843662e-22 9.00236861e-22 8.15803951e-22 7.29768404e-22 6.42354347e-22 5.53785996e-22 4.64287090e-22 3.74080327e-22 2.83386802e-22 1.92425451e-22 1.01412497e-22 1.05609070e-23 -7.99201343e-23 -1.69825750e-22 -2.58955876e-22 -3.47115746e-22 -4.34116367e-22 -5.19774969e-22 -6.03915432e-22 -6.86368696e-22 -7.66973139e-22 -8.45574932e-22 -9.22028368e-22 -9.96196155e-22 -1.06794969e-21 -1.13716928e-21 -1.20374436e-21 -1.26757367e-21 -1.32856538e-21 -1.38663717e-21 -1.44171637e-21 -1.49373991e-21 -1.54265438e-21 -1.58841598e-21 -1.63099047e-21 -1.67035304e-21 -1.70648819e-21
7.73171555e-21 7.66060894e-21 7.58457191e-21 7.50376469e-21 7.41835632e-21 7.32852407e-21 7.23445281e-21 7.13633442e-21 7.03436710e-21 6.92875473e-21 6.81970615e-21 6.70743453e-21 6.59215667e-21 6.47409228e-21 6.35346329e-21 6.23049320e-21 6.10540637e-21 5.97842734e-21 5.84978022e-21 5.71968799e-21 5.58837191e-21 5.45605090e-21 5.32294097e-21 5.18925464e-21 5.05520045e-21 4.92098239e-21 4.78679947e-21 4.65284529e-21 4.51930758e-21 4.38636783e-21 4.25420098e-21 4.12297506e-21 3.99285093e-21 3.86398207e-21 3.73651428e-21 3.61058561e-21 3.48632614e-21 3.36385792e-21 3.24329485e-21 3.12474268e-21 3.00829897e-21 2.89405313e-21 2.78208642e-21 2.67247210e-21 2.56527546e-21 2.46055396e-21 2.35835743e-21 2.25872816e-21 2.16170115e-21 2.06730429e-21 1.97555861e-21 1.88647848e-21 1.80007190e-21 1.71634076e-21 1.63528108e-21 1.55688334e-21 1.48113276e-21 1.40800956e-21 1.33748931e-21 1.26954319e-21 1.20413830e-21 1.14123800e-21 1.08080215e-21 1.02278745e-21 9.67147709e-22 9.13834141e-22 8.62795648e-22 8.13979091e-22 7.67329551e-22 7.22790596e-22 6.80304519e-22 6.39812586e-22 6.01255256e-22 5.64572403e-22 5.29703524e-22 4.96587930e-22 4.65164933e-22 4.35374019e-22 4.07155010e-22 3.80448212e-22 3.55194553e-22 3.31335715e-22 3.08814245e-22 2.87573663e-22 2.67558558e-22 3.72691522e-22 5.62150869e-22 8.47144629e-22 1.27543137e-21 1.91842369e-21 2.88278576e-21 4.32765394e-21 6.49017303e-21 9.72331173e-21 1.45517818e-20 2.17546058e-20 3.24868435e-20 4.84587610e-20 7.21991028e-20 1.07441263e-19 1.59688675e-19 2.37040970e-19 3.51398689e-19 5.20216169e-19 7.69046111e-19 1.13522428e-18 1.67319110e-18 2.46215574e-18 3.61709997e-18 5.30452577e-18 7.76491095e-18 1.13446060e-17 1.65409480e-17 2.40657666e-17 3.49343081e-17 5.05890099e-17 7.30706062e-17 1.05252789e-16 1.51160986e-16 2.16400415e-16 3.08722465e-16 4.38759628e-16 6.20953404e-16 8.74678359e-16 1.22551250e-15 1.70648829e-15 2.35892317e-15 3.23197689e-15 4.37927272e-15 5.84961621e-15 7.66718685e-15 9.79578626e-15 1.20857445e-14 1.42185902e-14 1.56978331e-14 1.59588379e-14 1.46148173e-14 1.16976567e-14 7.67582984e-15 3.22091973e-15 -1.06999764e-15 -4.81404708e-15 -7.83841824e-15 -1.01142437e-14 -1.16908044e-14 -1.26510194e-14 -1.30868161e-14 -1.30873851e-14 -1.27344382e-14 -1.21008427e-14 -1.12507113e-14 -1.02400252e-14 -9.11738938e-15 -7.92476416e-15 -6.69812596e-15 -5.46805311e-15 -4.26024667e-15 -3.09599847e-15 -1.99261685e-15 -9.63818037e-16 -2.00890178e-17 8.30974363e-16 1.58435117e-15 2.23729920e-15 2.78907749e-15 3.24068652e-15 3.59462528e-15 3.85466460e-15 4.02563625e-15 4.11323723e-15 4.12384889e-15 4.06437037e-15 3.94206610e-15 3.76442683e-15 3.53904377e-15 3.27349565e-15 2.97524793e-15 2.65156409e-15 2.30942830e-15 1.95547912e-15 1.59595376e-15 1.23664232e-15 8.82851573e-16 5.39377745e-16 2.10487709e-16 -1.00091941e-16 -3.89178515e-16 -6.54130145e-16 -8.92836572e-16 -1.10370442e-15 -1.28563752e-15 -1.43801294e-15 -1.56065320e-15 -1.65379544e-15 -1.71805784e-15 -1.75440410e-15 -1.76410644e-15 -1.74870745e-15 -1.70998160e-15 -1.64989662e-15 -1.57057520e-15 -1.47425760e-15 -1.36326533e-15 -1.23996628e-15 -1.10674164e-15 -9.65954924e-16 -8.19923103e-16 -6.70890278e-16 -5.21003879e-16 -3.72293568e-16 -2.26652900e-16 -8.58237817e-17 4.86162578e-17 1.75264013e-16 2.92897819e-16 4.00482118e-16 4.97169487e-16 5.82300241e-16 6.55399772e-16 7.16173795e-16 7.64501651e-16 8.00427895e-16 8.24152343e-16 8.36018796e-16 8.36502648e-16 8.26197584e-16 8.05801598e-16 7.76102502e-16 7.37963166e-16 6.92306650e-16 6.40101434e-16 5.82346900e-16 5.20059242e-16 4.54257940e-16 3.85952931e-16 3.16132596e-16 2.45752666e-16 1.75726115e-16 1.06914138e-16 4.01182297e-17 -2.39265733e-17 -8.45572790e-17 -1.41187350e-16 -1.93309942e-16 -2.40500002e-16 -2.82415251e-16 -3.18796108e-16 -3.49464603e-16 -3.74322358e-16 -3.93347695e-16 -4.06591962e-16 -4.14175160e-16 -4.16280958e-16 -4.13151193e-16 -4.05079944e-16 -3.92407274e-16 -3.75512740e-16 -3.54808751e-16 -3.30733870e-16 -3.03746145e-16 -2.74316538e-16 -2.42922536e-16 -2.10042016e-16 -1.76147406e-16 -1.41700220e-16 -1.07145998e-16 -7.29097017e-17 -3.93915840e-17 -6.96357856e-18 2.40337928e-17 5.32939740e-17 8.05463887e-17 1.05557919e-16 1.28133858e-16 1.48118348e-16 1.65394331e-16 1.79883039e-16 1.91543036e-16 2.00368875e-16 2.06389378e-16 2.09665599e-16 2.10288496e-16 2.08376365e-16 2.04072077e-16 1.97540153e-16 1.88963735e-16 1.78541476e-16 1.66484412e-16 1.53012833e-16 1.38353206e-16 1.22735176e-16 1.06388680e-16 8.95412024e-17 7.24151969e-17 5.52256951e-17 3.81781253e-17 2.14663531e-17 5.27095728e-18 -1.02422507e-17 -2.49234586e-17 -3.86398345e-17 -5.12762581e-17 -6.27358067e-17 -7.29400018e-17 -8.18288265e-17 -8.93605244e-17 -9.55111937e-17 -1.00274192e-16 -1.03659368e-16 -1.05692137e-16 -1.06412424e-16 -1.05873482e-16 -1.04140625e-16 -1.01289869e-16 -9.74065311e-17 -9.25837754e-17 -8.69211525e-17 -8.05231296e-17 -7.34976408e-17 -6.59546678e-17 -5.80048683e-17 -4.97582658e-17 -4.13230110e-17 -3.28042283e-17 -2.43029534e-17 -1.59151728e-17 -7.73096868e-18 1.66224768e-19 7.70025168e-18 1.48027491e-17 2.14135465e-17 2.74809510e-17 3.29619210e-17 3.78221323e-17 4.20359408e-17 4.55862477e-17 4.84642741e-17 5.06692518e-17 5.22080385e-17 5.30946649e-17 5.33498238e-17 5.30003083e-17 5.20784093e-17 5.06212814e-17 4.86702848e-17 4.62703129e-17 4.34691144e-17 4.03166162e-17 3.68642570e-17 3.31643363e-17 2.92693874e-17 2.52315787e-17 2.11021496e-17 1.69308853e-17 1.27656341e-17 8.65187107e-18 4.63230987e-18 7.46565383e-19 -2.96913231e-18 -6.48217168e-18 -9.76374147e-18 -1.27889610e-17 -1.55369600e-17 -1.79909107e-17 -2.01380122e-17 -2.19694325e-17 -2.34802086e-17 -2.46691092e-17 -2.55384639e-17 -2.60939604e-17 -2.63444165e-17 -2.63015286e-17 -2.59796012e-17 -2.53952621e-17 -2.45671660e-17 -2.35156918e-17 -2.22626353e-17 -2.08309034e-17 -1.92442108e-17 -1.75267836e-17 -1.57030726e-17 -1.37974786e-17 -1.18340922e-17 -9.83645053e-18 -7.82731183e-18 -5.82845049e-18 -3.86047284e-18 -1.94265508e-18 -9.28036919e-20 1.67286110e-18 3.33979896e-18 4.89522022e-18 6.32813435e-18 7.62937662e-18 8.79161392e-18 9.80933083e-18 1.06787968e-17 1.13980165e-17 1.19666634e-17 1.23860002e-17 1.26587853e-17 1.27891695e-17 1.27825817e-17 1.26456089e-17 1.23858683e-17 1.20118764e-17 1.15329149e-17 1.09588954e-17 1.03002247e-17 9.56767162e-18 8.77223706e-18 7.92502835e-18 7.03713886e-18 6.11953406e-18 5.18294479e-18 4.23776843e-18 3.29397875e-18 2.36104477e-18 1.44785898e-18 5.62675386e-19 -2.86942756e-19 -1.09416531e-18 -1.85292790e-18 -2.55795496e-18 -3.20477347e-18 -3.78971781e-18 -4.30992600e-18 -4.76332792e-18 -5.14862616e-18 -5.46526980e-18 -5.71342211e-18 -5.89392256e-18 -6.00824400e-18 -6.05844558e-18 -6.04712225e-18 -5.97735144e-18 -5.85263763e-18 -5.67685554e-18 -5.45419258e-18 -5.18909106e-18 -4.88619102e-18 -4.55027391e-18 -4.18620793e-18 -3.79889530e-18 -3.39322198e-18 -2.97401019e-18 -2.54597408e-18 -2.11367876e-18 -1.68150301e-18 -1.25360582e-18 -8.33896782e-19 -4.26010634e-19 -3.32857727e-20 3.41253133e-19 6.94908523e-19 1.02531940e-18 1.33046698e-18 1.60867666e-18 1.85861653e-18 2.07929262e-18 2.27004104e-18 2.43051735e-18 2.56068339e-18 2.66079181e-18 2.73136859e-18 2.77319382e-18 2.78728108e-18 2.77485561e-18 2.73733164e-18 2.67628905e-18 2.59344974e-18 2.49065382e-18 2.36983600e-18 2.23300229e-18 2.08220729e-18 1.91953219e-18 1.74706373e-18 1.56687423e-18 1.38100279e-18 1.19143788e-18 1.00010125e-18 8.08833451e-19 6.19380796e-19 4.33383987e-19 2.52368318e-19 7.77355006e-20 -8.92429040e-20 -2.47430477e-19 -3.95829392e-19 -5.33582384e-19 -6.59973291e-19 -7.74426245e-19 -8.76503604e-19 -9.65902699e-19 -1.04245150e-18 -1.10610331e-18 -1.15693059e-18 -1.19511795e-18 -1.22095460e-18 -1.23482614e-18 -1.23720594e-18 -1.22864622e-18 -1.20976880e-18 -1.18125580e-18 -1.14384026e-18 -1.09829679e-18 -1.04543240e-18 -9.86077434e-19 -9.21076928e-19 -8.51282183e-19 -7.77542805e-19 -7.00699187e-19 -6.21575473e-19 -5.40973074e-19 -4.59664729e-19 -3.78389161e-19 -2.97846333e-19 -2.18693309e-19 -1.41540736e-19 -6.69499283e-20 4.56943454e-21 7.25610310e-20 1.36623041e-19 1.96408743e-19 2.51626585e-19 3.02039763e-19 3.47465332e-19 3.87772892e-19 4.22882882e-19 4.52764511e-19 4.77433385e-19 4.96948847e-19 5.11411081e-19 5.20958026e-19 5.25762118e-19 5.26026923e-19 5.21983677e-19 5.13887784e-19 5.02015292e-19 4.86659394e-19 4.68126970e-19 4.46735209e-19 4.22808328e-19 3.96674414e-19 3.68662417e-19 3.39099297e-19 3.08307354e-19 2.76601750e-19 2.44288227e-19 2.11661045e-19 1.79001129e-19 1.46574432e-19 1.14630534e-19 8.34014440e-20 5.31006311e-20 2.39222685e-20 -3.95931860e-21 -3.03900010e-20 -5.52360030e-20 -7.83838770e-20 -9.97403074e-20 -1.19231755e-19 -1.36803952e-19 -1.52421269e-19 -1.66065952e-19 -1.77737260e-19 -1.87450504e-19 -1.95236011e-19 -2.01138017e-19 -2.05213509e-19 -2.07531026e-19 -2.08169439e-19 -2.07216704e-19 -2.04768622e-19 -2.00927601e-19 -1.95801432e-19 -1.89502104e-19 -1.82144634e-19 -1.73845961e-19 -1.64723872e-19 -1.54895993e-19 -1.44478844e-19 -1.33586946e-19 -1.22332008e-19 -1.10822187e-19 -9.91614099e-20 -8.74487795e-20 -7.57780548e-20 -6.42372033e-20 -5.29080296e-20 -4.18658761e-20 -3.11793952e-20 -2.09103900e-20 -1.11137206e-20 -1.83727329e-21 6.87801154e-21 1.49980560e-20 2.24955102e-20 2.93495710e-20 3.55457576e-20 4.10756500e-20 4.59365929e-20 5.01313709e-20 5.36678594e-20 5.65586544e-20 5.88206873e-20 6.04748276e-20 6.15454773e-20 6.20601625e-20 6.20491236e-20 6.15449090e-20 6.05819755e-20 5.91962966e-20 5.74249840e-20 5.53059223e-20 5.28774202e-20 5.01778800e-20 4.72454866e-20 4.41179177e-20 4.08320755e-20 3.74238422e-20 3.39278582e-20 3.03773244e-20 2.68038280e-20 2.32371926e-20 1.97053516e-20 1.62342448e-20 1.28477367e-20 9.56755784e-21 6.41326543e-21 3.40222494e-21 5.49609695e-22 -2.13158190e-21 -4.63049285e-21 -6.93835924e-21 -9.04844822e-21 -1.09559840e-20 -1.26580629e-20 -1.41535588e-20 -1.54430211e-20 -1.65285653e-20 -1.74137584e-20 -1.81035006e-20 -1.86039033e-20 -1.89221662e-20 -1.90664530e-20 -1.90457678e-20 -1.88698333e-20 -1.85489701e-20 -1.80939805e-20 -1.75160348e-20 -1.68265626e-20 -1.60371494e-20 -1.51594379e-20 -1.42050362e-20 -1.31854311e-20 -1.21119090e-20 -1.09954830e-20 -9.84682642e-21 -8.67621448e-21 -7.49347147e-21 -6.30792567e-21 -5.12837076e-21 -3.96303381e-21 -2.81954974e-21 -1.70494192e-21 -6.25608719e-22 4.12684353e-22 1.40480718e-21 2.34626263e-21 3.23317954e-21 4.06230143e-21 4.83097139e-21 5.53711345e-21 6.17921085e-21 6.75628166e-21 7.26785189e-21 7.71392677e-21 8.09496031e-21 8.41182364e-21 8.66577231e-21 8.85841302e-21 8.99167000e-21 9.06775125e-21 9.08911508e-21 9.05843698e-21 8.97857724e-21 8.85254930e-21 8.68348923e-21 8.47462634e-21 8.22925511e-21 7.95070857e-21 7.64233319e-21 7.30746543e-21 6.94940986e-21 6.57141911e-21 6.17667551e-21 5.76827444e-21 5.34920951e-21 4.92235942e-21 4.49047656e-21 4.05617726e-21 3.62193367e-21 3.19006725e-21 2.76274367e-21 2.34196925e-21 1.92958865e-21 1.52728398e-21 1.13657496e-21 7.58820243e-22 3.95219835e-22 4.68183110e-23 -2.85491032e-22 -6.00961298e-22 -8.98986447e-22 -1.17909517e-21 -1.44094429e-21 -1.68431170e-21 -1.90908900e-21 -2.11527391e-21 -2.30296242e-21 -2.47234087e-21 -2.62367794e-21 -2.75731673e-21 -2.87366675e-21 -2.97319619e-21 -3.05642421e-21 -3.12391354e-21 -3.17626323e-21 -3.21410172e-21 -3.23808022e-21 -3.24886642e-21 -3.24713850e-21 -3.23357959e-21 -3.20887255e-21 -3.17369519e-21 -3.12871588e-21 -3.07458951e-21 -3.01195401e-21 -2.94142710e-21 -2.86360357e-21 -2.77905292e-21 -2.68831738e-21 -2.59191034e-21 -2.49031513e-21 -2.38398416e-21 -2.27333841e-21 -2.15876723e-21 -2.04062846e-21 -1.91924886e-21 -1.79492475e-21 -1.66792294e-21 -1.53848192e-21 -1.40681321e-21 -1.27310289e-21 -1.13751334e-21 -1.00018511e-21 -8.61238884e-22 -7.20777594e-22 -5.78888567e-22 -4.35645764e-22 -2.91112050e-22 -1.45341487e-22 1.61838605e-24 1.49724267e-22 2.98934857e-22 4.49208679e-22 6.00501948e-22 7.52766546e-22 9.05948080e-22 1.05998405e-21 1.21480216e-21 1.37031873e-21 1.52643728e-21 1.68304726e-21 1.84002292e-21 1.99722238e-21 2.15448688e-21 2.31164012e-21 2.46848790e-21 2.62481787e-21 2.78039947e-21 2.93498404e-21 3.08830518e-21 3.24007917e-21 3.39000566e-21 3.53776850e-21 3.68303669e-21 3.82546556e-21 3.96469800e-21 4.10036593e-21 4.23209183e-21 4.35949038e-21 4.48217026e-21 4.59973600e-21 4.71178991e-21 4.81793410e-21 4.91777256e-21 5.01091324e-21 5.09697019e-21 5.17556573e-21 5.24633257e-21 5.30891594e-21 5.36297573e-21 5.40818850e-21 5.44424953e-21 5.47087476e-21 5.48780261e-21 5.49479579e-21 5.49164295e-21 5.47816024e-21 5.45419272e-21 5.41961566e-21 5.37433572e-21 5.31829194e-21 5.25145659e-21 5.17383585e-21 5.08547040e-21 4.98643571e-21 4.87684229e-21 4.75683568e-21 4.62659632e-21 4.48633923e-21 4.33631353e-21 4.17680179e-21 4.00811921e-21 3.83061266e-21 3.64465957e-21 3.45066665e-21 3.24906851e-21 3.04032612e-21 2.82492517e-21 2.60337429e-21 2.37620323e-21 2.14396085e-21 1.90721314e-21 1.66654111e-21 1.42253860e-21 1.17581011e-21 9.26968530e-22 6.76632919e-22 4.25426187e-22 1.73972847e-22 -7.71032586e-23 -3.27181192e-22 -5.75645132e-22 -8.21886538e-22 -1.06530626e-21 -1.30531658e-21 -1.54134320e-21 -1.77282713e-21 -1.99922651e-21 -2.22001830e-21 -2.43469991e-21 -2.64279071e-21 -2.84383341e-21 -3.03739535e-21 -3.22306964e-21 -3.40047623e-21 -3.56926279e-21 -3.72910550e-21 -3.87970972e-21 -4.02081052e-21 -4.15217308e-21 -4.27359298e-21 -4.38489634e-21 -4.48593989e-21 -4.57661087e-21 -4.65682684e-21 -4.72653542e-21 -4.78571380e-21 -4.83436832e-21 -4.87253385e-21 -4.90027305e-21 -4.91767570e-21 -4.92485773e-21 -4.92196042e-21 -4.90914935e-21 -4.88661334e-21 -4.85456344e-21 -4.81323171e-21 -4.76287010e-21 -4.70374919e-21 -4.63615703e-21 -4.56039779e-21 -4.47679059e-21 -4.38566814e-21 -4.28737552e-21 -4.18226887e-21 -4.07071414e-21 -3.95308581e-21 -3.82976569e-21 -3.70114164e-21 -3.56760643e-21 -3.42955657e-21 -3.28739110e-21 -3.14151061e-21 -2.99231605e-21 -2.84020779e-21 -2.68558460e-21 -2.52884270e-21 -2.37037487e-21 -2.21056956e-21 -2.04981013e-21 -1.88847403e-21 -1.72693210e-21 -1.56554788e-21 -1.40467698e-21 -1.24466649e-21 -1.08585439e-21 -9.28569126e-22 -7.73129052e-22 -6.19842061e-22 -4.69005178e-22 -3.20904206e-22 -1.75813414e-22 -3.39952544e-23 1.04299884e-22 2.38833902e-22 3.69381165e-22 4.95728679e-22 6.17676211e-22 7.35036406e-22 8.47634867e-22 9.55310221e-22 1.05791416e-21 1.15531145e-21 1.24737995e-21 1.33401060e-21 1.41510735e-21 1.49058716e-21 1.56037989e-21 1.62442825e-21 1.68268767e-21 1.73512625e-21 1.78172455e-21 1.82247551e-21 1.85738430e-21 1.88646811e-21 1.90975600e-21 1.92728868e-21 1.93911833e-21 1.94530836e-21 1.94593314e-21 1.94107779e-21 1.93083790e-21 1.91531922e-21 1.89463735e-21 1.86891749e-21 1.83829400e-21 1.80291015e-21 1.76291767e-21 1.71847642e-21 1.66975396e-21 1.61692515e-21 1.56017170e-21 1.49968174e-21 1.43564933e-21 1.36827402e-21 1.29776029e-21 1.22431715e-21 1.14815751e-21 1.06949772e-21 9.88557032e-22 9.05557003e-22 8.20720992e-22 7.34273575e-22 6.46439985e-22 5.57445546e-22 4.67515101e-22 3.76872449e-22 2.85739776e-22 1.94337099e-22 1.02881711e-22 1.15876332e-23 -7.93349166e-23 -1.69680046e-22 -2.59246699e-22 -3.47839145e-22 -4.35267450e-22 -5.21347936e-22 -6.05903608e-22 -6.88764561e-22 -7.69768368e-22 -8.48760428e-22 -9.25594304e-22 -1.00013201e-21 -1.07224430e-21 -1.14181088e-21 -1.20872061e-21 -1.27287173e-21 -1.33417191e-21 -1.39253844e-21 -1.44789824e-21 -1.50018793e-21 -1.54935380e-21 -1.59535183e-21 -1.63814757e-21 -1.67771606e-21 -1.71404171e-21
7.72190000e-21 7.65071438e-21 7.57462358e-21 7.49378743e-21 7.40837450e-21 7.31856150e-21 7.22453271e-21 7.12647928e-21 7.02459866e-21 6.91909389e-21 6.81017295e-21 6.69804806e-21 6.58293504e-21 6.46505257e-21 6.34462152e-21 6.22186430e-21 6.09700416e-21 5.97026450e-21 5.84186827e-21 5.71203730e-21 5.58099168e-21 5.44894919e-21 5.31612467e-21 5.18272951e-21 5.04897110e-21 4.91505236e-21 4.78117122e-21 4.64752021e-21 4.51428606e-21 4.38164928e-21 4.24978386e-21 4.11885694e-21 3.98902855e-21 3.86045131e-21 3.73327032e-21 3.60762289e-21 3.48363845e-21 3.36143843e-21 3.24113621e-21 3.12283702e-21 3.00663798e-21 2.89262809e-21 2.78088830e-21 2.67149155e-21 2.56450290e-21 2.45997962e-21 2.35797139e-21 2.25852041e-21 2.16166162e-21 2.06742291e-21 1.97582531e-21 1.88688328e-21 1.80060491e-21 1.71699222e-21 1.63604141e-21 1.55774316e-21 1.48208288e-21 1.40904107e-21 1.33859353e-21 1.27071175e-21 1.20536313e-21 1.14251134e-21 1.08211656e-21 1.02413583e-21 9.68523313e-22 9.15230564e-22 8.64206842e-22 8.15399361e-22 7.68753561e-22 7.24213360e-22 6.81721406e-22 6.41219308e-22 6.02647867e-22 5.65947291e-22 5.31057401e-22 4.97917825e-22 4.66468182e-22 4.36648254e-22 4.08398148e-22 3.81658441e-22 3.56370324e-22 3.32475726e-22 3.09917429e-22 2.88639176e-22 2.68585764e-22 3.74172701e-22 5.64461541e-22 8.50742909e-22 1.28102490e-21 1.92710368e-21 2.89623198e-21 4.34844767e-21 6.52227403e-21 9.77278379e-21 1.46278944e-20 2.18715035e-20 3.26660716e-20 4.87330772e-20 7.26182212e-20 1.08080489e-19 1.60661858e-19 2.38519897e-19 3.53642053e-19 5.23612721e-19 7.74178820e-19 1.14296544e-18 1.68484303e-18 2.47965813e-18 3.64333490e-18 5.34376471e-18 7.82346781e-18 1.14317879e-17 1.66704344e-17 2.42576014e-17 3.52177649e-17 5.10066940e-17 7.36842952e-17 1.06151701e-16 1.52473410e-16 2.18309937e-16 3.11490411e-16 4.42755773e-16 6.26697392e-16 8.82894578e-16 1.23720096e-15 1.72301271e-15 2.38211383e-15 3.26423725e-15 4.42366130e-15 5.90984255e-15 7.74740665e-15 9.90001180e-15 1.22166499e-14 1.43756243e-14 1.58750636e-14 1.61438049e-14 1.47900298e-14 1.18449706e-14 7.78145203e-15 3.27813783e-15 -1.06116147e-15 -4.84893354e-15 -7.90998885e-15 -1.02147245e-14 -1.18126405e-14 -1.27873347e-14 -1.32315849e-14 -1.32354568e-14 -1.28814954e-14 -1.22433345e-14 -1.13857792e-14 -1.03654311e-14 -9.23144715e-15 -8.02627659e-15 -6.78632582e-15 -5.54254873e-15 -4.32097145e-15 -3.14316406e-15 -2.02666969e-15 -9.85399266e-16 -2.99974608e-17 8.31816109e-16 1.59492771e-15 2.25653044e-15 2.81584397e-15 3.27385204e-15 3.63305694e-15 3.89725040e-15 4.07130027e-15 4.16095257e-15 4.17264847e-15 4.11335574e-15 3.99041432e-15 3.81139562e-15 3.58397504e-15 3.31581747e-15 3.01447523e-15 2.68729805e-15 2.34135467e-15 1.98336554e-15 1.61964623e-15 1.25606095e-15 8.97985722e-16 5.50280644e-16 2.17270691e-16 -9.72654905e-17 -3.90099404e-16 -6.58549721e-16 -9.00473086e-16 -1.11424932e-15 -1.29876165e-15 -1.45337246e-15 -1.57789536e-15 -1.67256394e-15 -1.73799792e-15 -1.77516726e-15 -1.78535464e-15 -1.77011702e-15 -1.73124659e-15 -1.67073171e-15 -1.59071823e-15 -1.49347153e-15 -1.38133980e-15 -1.25671870e-15 -1.12201793e-15 -9.79629725e-16 -8.31899702e-16 -6.81100130e-16 -5.29405814e-16 -3.78872696e-16 -2.31419249e-16 -8.88107032e-17 4.73538794e-17 1.75651720e-16 2.94843669e-16 4.03878871e-16 5.01896853e-16 5.88227163e-16 6.62386719e-16 7.24075014e-16 7.73167385e-16 8.09706512e-16 8.33892374e-16 8.46070857e-16 8.46721221e-16 8.36442660e-16 8.15940151e-16 7.86009799e-16 7.47523900e-16 7.01415893e-16 6.48665409e-16 5.90283571e-16 5.27298727e-16 4.60742750e-16 3.91638041e-16 3.20985360e-16 2.49752577e-16 1.78864436e-16 1.09193397e-16 4.15516086e-17 -2.33159516e-17 -8.47371505e-17 -1.42117179e-16 -1.94941849e-16 -2.42779731e-16 -2.85283169e-16 -3.22188215e-16 -3.53313547e-16 -3.78558438e-16 -3.97899840e-16 -4.11388678e-16 -4.19145432e-16 -4.21355103e-16 -4.18261650e-16 -4.10161998e-16 -3.97399710e-16 -3.80358421e-16 -3.59455115e-16 -3.35133348e-16 -3.07856494e-16 -2.78101095e-16 -2.46350391e-16 -2.13088103e-16 -1.78792523e-16 -1.43930974e-16 -1.08954681e-16 -7.42941057e-17 -4.03547593e-17 -7.51353796e-18 2.38844136e-17 5.35282953e-17 8.11436986e-17 1.06494111e-16 1.29381885e-16 1.49648696e-16 1.67175494e-16 1.81881990e-16 1.93725705e-16 2.02700605e-16 2.08835371e-16 2.12191339e-16 2.12860150e-16 2.10961155e-16 2.06638619e-16 2.00058767e-16 1.91406714e-16 1.80883324e-16 1.68702039e-16 1.55085712e-16 1.40263497e-16 1.24467805e-16 1.07931387e-16 9.08845501e-17 7.35525449e-17 5.61531455e-17 3.88944360e-17 2.19728249e-17 5.57129609e-18 -1.01420933e-17 -2.50154634e-17 -3.89141081e-17 -5.17212395e-17 -6.33384828e-17 -7.36861297e-17 -8.27031594e-17 -9.03470380e-17 -9.65933108e-17 -1.01435002e-16 -1.04881841e-16 -1.06959328e-16 -1.07707663e-16 -1.07180559e-16 -1.05443951e-16 -1.02574633e-16 -9.86588275e-17 -9.37907271e-17 -8.80710075e-17 -8.16053433e-17 -7.45029396e-17 -6.68750948e-17 -5.88338121e-17 -5.04904714e-17 -4.19545756e-17 -3.33325805e-17 -2.47268193e-17 -1.62345280e-17 -7.94697890e-18 5.12745183e-20 7.68303665e-18 1.48789927e-17 2.15781145e-17 2.77279512e-17 3.32848066e-17 3.82138074e-17 4.24888673e-17 4.60925518e-17 4.90158512e-17 5.12578695e-17 5.28254353e-17 5.37326446e-17 5.40003446e-17 5.36555658e-17 5.27309129e-17 5.12639226e-17 4.92963989e-17 4.68737321e-17 4.40442125e-17 4.08583458e-17 3.73681773e-17 3.36266339e-17 2.96868881e-17 2.56017520e-17 2.14231059e-17 1.72013658e-17 1.29849945e-17 8.82005872e-18 4.74983622e-18 8.14472896e-19 -2.94930719e-18 -6.50843927e-18 -9.83370260e-18 -1.28998530e-17 -1.56857049e-17 -1.81741635e-17 -2.03522110e-17 -2.22108474e-17 -2.37449908e-17 -2.49533384e-17 -2.58381946e-17 -2.64052658e-17 -2.66634305e-17 -2.66244844e-17 -2.63028675e-17 -2.57153756e-17 -2.48808608e-17 -2.38199249e-17 -2.25546088e-17 -2.11080824e-17 -1.95043381e-17 -1.77678902e-17 -1.59234851e-17 -1.39958225e-17 -1.20092922e-17 -9.98772743e-18 -7.95417640e-18 -5.93069464e-18 -3.93815816e-18 -1.99609902e-18 -1.22563796e-19 1.66600482e-18 3.35486308e-18 4.93103823e-18 6.38337782e-18 7.70257714e-18 8.88118535e-18 9.91359167e-18 1.07959926e-17 1.15263415e-17 1.21042824e-17 1.25310687e-17 1.28094695e-17 1.29436646e-17 1.29391298e-17 1.28025143e-17 1.25415125e-17 1.21647309e-17 1.16815527e-17 1.11020007e-17 1.04366010e-17 9.69624843e-18 8.89207447e-18 8.03532038e-18 7.13721517e-18 6.20886014e-18 5.26112075e-18 4.30452649e-18 3.34917947e-18 2.40467214e-18 1.48001453e-18 5.83571352e-19 -2.76991030e-19 -1.09474766e-18 -1.86354814e-18 -2.57804017e-18 -3.23368357e-18 -3.82675529e-18 -4.35434578e-18 -4.81434724e-18 -5.20543422e-18 -5.52703734e-18 -5.77931056e-18 -5.96309294e-18 -6.07986525e-18 -6.13170250e-18 -6.12122278e-18 -6.05153341e-18 -5.92617482e-18 -5.74906312e-18 -5.52443178e-18 -5.25677323e-18 -4.95078091e-18 -4.61129232e-18 -4.24323360e-18 -3.85156620e-18 -3.44123586e-18 -3.01712462e-18 -2.58400578e-18 -2.14650247e-18 -1.70904982e-18 -1.27586100e-18 -8.50897238e-19 -4.37841971e-19 -4.00790195e-20 3.39325059e-19 6.97634584e-19 1.03245438e-18 1.34173557e-18 1.62377760e-18 1.87722682e-18 2.10107169e-18 2.29463490e-18 2.45756265e-18 2.58981138e-18 2.69163209e-18 2.76355273e-18 2.80635876e-18 2.82107232e-18 2.80893013e-18 2.77136055e-18 2.70996001e-18 2.62646903e-18 2.52274821e-18 2.40075426e-18 2.26251643e-18 2.11011352e-18 1.94565162e-18 1.77124277e-18 1.58898474e-18 1.40094198e-18 1.20912798e-18 1.01548897e-18 8.21889219e-19 6.30097830e-19 4.41777203e-19 2.58473084e-19 8.16062698e-20 -8.75340664e-20 -2.47795454e-19 -3.98165641e-19 -5.37774613e-19 -6.65895163e-19 -7.81942095e-19 -8.85470153e-19 -9.76170746e-19 -1.05386758e-18 -1.11851131e-18 -1.17017328e-18 -1.20903849e-18 -1.23539791e-18 -1.24964022e-18 -1.25224307e-18 -1.24376407e-18 -1.22483142e-18 -1.19613453e-18 -1.15841449e-18 -1.11245463e-18 -1.05907118e-18 -9.99104211e-19 -9.33408761e-19 -8.62846364e-19 -7.88276974e-19 -7.10551340e-19 -6.30503891e-19 -5.48946148e-19 -4.66660719e-19 -3.84395870e-19 -3.02860719e-19 -2.22721033e-19 -1.44595659e-19 -6.90535648e-20 3.38850714e-21 7.22677876e-20 1.37176651e-19 1.97763226e-19 2.53731482e-19 3.04840803e-19 3.50905101e-19 3.91791495e-19 4.27418583e-19 4.57754364e-19 4.82813832e-19 5.02656296e-19 5.17382451e-19 5.27131254e-19 5.32076637e-19 5.32424093e-19 5.28407182e-19 5.20283982e-19 5.08333529e-19 4.92852269e-19 4.74150564e-19 4.52549265e-19 4.28376393e-19 4.01963943e-19 3.73644833e-19 3.43750018e-19 3.12605784e-19 2.80531233e-19 2.47835976e-19 2.14818038e-19 1.81761978e-19 1.48937236e-19 1.16596698e-19 8.49754954e-20 5.42900084e-20 2.47371022e-20 -3.50643562e-21 -3.02842516e-20 -5.54605887e-20 -7.89202639e-20 -1.00568473e-19 -1.20330432e-19 -1.38150873e-19 -1.53993399e-19 -1.67839719e-19 -1.79688777e-19 -1.89555779e-19 -1.97471147e-19 -2.03479397e-19 -2.07637974e-19 -2.10016035e-19 -2.10693213e-19 -2.09758363e-19 -2.07308296e-19 -2.03446535e-19 -1.98282077e-19 -1.91928180e-19 -1.84501195e-19 -1.76119436e-19 -1.66902094e-19 -1.56968218e-19 -1.46435752e-19 -1.35420634e-19 -1.24035975e-19 -1.12391298e-19 -1.00591863e-19 -8.87380571e-20 -7.69248690e-20 -6.52414348e-20 -5.37706606e-20 -4.25889181e-20 -3.17658131e-20 -2.13640229e-20 -1.14392003e-20 -2.03994101e-21 6.79218875e-21 1.50225692e-20 2.26233916e-20 2.95734760e-20 3.58580448e-20 4.14684585e-20 4.64019171e-20 5.06611319e-20 5.42539722e-20 5.71930921e-20 5.94955397e-20 6.11823563e-20 6.22781658e-20 6.28107611e-20 6.28106900e-20 6.23108439e-20 6.13460527e-20 5.99526895e-20 5.81682859e-20 5.60311632e-20 5.35800787e-20 5.08538910e-20 4.78912449e-20 4.47302775e-20 4.14083469e-20 3.79617839e-20 3.44256673e-20 3.08336229e-20 2.72176477e-20 2.36079571e-20 2.00328564e-20 1.65186357e-20 1.30894873e-20 9.76744496e-21 6.57234481e-21 3.52180538e-21 6.31227237e-22 -2.08618996e-21 -4.61941393e-21 -6.95953114e-21 -9.09968440e-21 -1.10349981e-20 -1.27624926e-20 -1.42809889e-20 -1.55910049e-20 -1.66946459e-20 -1.75954878e-20 -1.82984581e-20 -1.88097123e-20 -1.91365095e-20 -1.92870867e-20 -1.92705343e-20 -1.90966717e-20 -1.87759264e-20 -1.83192156e-20 -1.77378311e-20 -1.70433298e-20 -1.62474284e-20 -1.53619039e-20 -1.43985000e-20 -1.33688401e-20 -1.22843462e-20 -1.11561659e-20 -9.99510452e-21 -8.81156587e-21 -7.61549894e-21 -6.41635206e-21 -5.22303363e-21 -4.04387969e-21 -2.88662792e-21 -1.75839786e-21 -6.65677187e-22 3.85686351e-22 1.39048763e-21 2.34416182e-21 3.24277740e-21 4.08302483e-21 4.86220134e-21 5.57819221e-21 6.22944885e-21 6.81496412e-21 7.33424534e-21 7.78728519e-21 8.17453098e-21 8.49685265e-21 8.75550976e-21 8.95211784e-21 9.08861436e-21 9.16722467e-21 9.19042810e-21 9.16092447e-21 9.08160128e-21 8.95550177e-21 8.78579398e-21 8.57574100e-21 8.32867255e-21 8.04795808e-21 7.73698126e-21 7.39911627e-21 7.03770568e-21 6.65604004e-21 6.25733933e-21 5.84473608e-21 5.42126030e-21 4.98982622e-21 4.55322064e-21 4.11409309e-21 3.67494755e-21 3.23813582e-21 2.80585234e-21 2.38013054e-21 1.96284052e-21 1.55568798e-21 1.16021452e-21 7.77798851e-22 4.09659192e-22 5.68565609e-23 -2.79701085e-22 -5.99253936e-22 -9.01184746e-22 -1.18501266e-21 -1.45038653e-21 -1.69707783e-21 -1.92497322e-21 -2.13406684e-21 -2.32445242e-21 -2.49631528e-21 -2.64992421e-21 -2.78562347e-21 -2.90382475e-21 -3.00499926e-21 -3.08966999e-21 -3.15840422e-21 -3.21180617e-21 -3.25051000e-21 -3.27517313e-21 -3.28646982e-21 -3.28508516e-21 -3.27170941e-21 -3.24703277e-21 -3.21174048e-21 -3.16650841e-21 -3.11199897e-21 -3.04885752e-21 -2.97770916e-21 -2.89915589e-21 -2.81377428e-21 -2.72211339e-21 -2.62469324e-21 -2.52200351e-21 -2.41450269e-21 -2.30261754e-21 -2.18674289e-21 -2.06724174e-21 -1.94444570e-21 -1.81865560e-21 -1.69014247e-21 -1.55914870e-21 -1.42588938e-21 -1.29055389e-21 -1.15330763e-21 -1.01429388e-21 -8.73635838e-22 -7.31438690e-22 -5.87791820e-22 -4.42771056e-22 -2.96440961e-22 -1.48857152e-22 -6.86024997e-26 1.49880048e-22 3.00946236e-22 4.53087267e-22 6.06258167e-22 7.60409630e-22 9.15486056e-22 1.07142370e-21 1.22814895e-21 1.38557674e-21 1.54360912e-21 1.70213392e-21 1.86102368e-21 2.02013466e-21 2.17930607e-21 2.33835945e-21 2.49709825e-21 2.65530760e-21 2.81275426e-21 2.96918672e-21 3.12433552e-21 3.27791374e-21 3.42961765e-21 3.57912757e-21 3.72610882e-21 3.87021289e-21 4.01107873e-21 4.14833419e-21 4.28159759e-21 4.41047937e-21 4.53458390e-21 4.65351137e-21 4.76685972e-21 4.87422671e-21 4.97521196e-21 5.06941914e-21 5.15645809e-21 5.23594696e-21 5.30751447e-21 5.37080196e-21 5.42546561e-21 5.47117847e-21 5.50763249e-21 5.53454052e-21 5.55163817e-21 5.55868558e-21 5.55546915e-21 5.54180305e-21 5.51753073e-21 5.48252618e-21 5.43669511e-21 5.37997599e-21 5.31234090e-21 5.23379623e-21 5.14438322e-21 5.04417833e-21 4.93329344e-21 4.81187585e-21 4.68010818e-21 4.53820801e-21 4.38642740e-21 4.22505224e-21 4.05440142e-21 3.87482587e-21 3.68670741e-21 3.49045749e-21 3.28651577e-21 3.07534854e-21 2.85744713e-21 2.63332605e-21 2.40352115e-21 2.16858765e-21 1.92909805e-21 1.68564004e-21 1.43881431e-21 1.18923230e-21 9.37513958e-22 6.84285433e-22 4.30176790e-22 1.75819698e-22 -7.81548542e-23 -3.31118820e-22 -5.82449334e-22 -8.31530901e-22 -1.07775753e-21 -1.32053479e-21 -1.55928185e-21 -1.79343334e-21 -2.02244124e-21 -2.24577656e-21 -2.46293101e-21 -2.67341850e-21 -2.87677657e-21 -3.07256765e-21 -3.26038028e-21 -3.43983010e-21 -3.61056082e-21 -3.77224500e-21 -3.92458468e-21 -4.06731198e-21 -4.20018947e-21 -4.32301046e-21 -4.43559916e-21 -4.53781074e-21 -4.62953123e-21 -4.71067732e-21 -4.78119608e-21 -4.84106454e-21 -4.89028919e-21 -4.92890533e-21 -4.95697643e-21 -4.97459335e-21 -4.98187341e-21 -4.97895956e-21 -4.96601931e-21 -4.94324370e-21 -4.91084623e-21 -4.86906165e-21 -4.81814481e-21 -4.75836942e-21 -4.69002683e-21 -4.61342472e-21 -4.52888584e-21 -4.43674671e-21 -4.33735636e-21 -4.23107497e-21 -4.11827266e-21 -3.99932816e-21 -3.87462761e-21 -3.74456326e-21 -3.60953233e-21 -3.46993578e-21 -3.32617718e-21 -3.17866159e-21 -3.02779451e-21 -2.87398078e-21 -2.71762364e-21 -2.55912374e-21 -2.39887825e-21 -2.23727997e-21 -2.07471650e-21 -1.91156951e-21 -1.74821396e-21 -1.58501740e-21 -1.42233940e-21 -1.26053085e-21 -1.09993349e-21 -9.40879364e-22 -7.83690331e-22 -6.28677662e-22 -4.76141630e-22 -3.26371163e-22 -1.79643521e-22 -3.62240127e-23 1.03634255e-22 2.39690599e-22 3.71716950e-22 4.99498011e-22 6.22831396e-22 7.41527737e-22 8.55410770e-22 9.64317398e-22 1.06809773e-21 1.16661510e-21 1.25974608e-21 1.34738044e-21 1.42942114e-21 1.50578426e-21 1.57639894e-21 1.64120729e-21 1.70016430e-21 1.75323773e-21 1.80040797e-21 1.84166790e-21 1.87702277e-21 1.90648995e-21 1.93009884e-21 1.94789061e-21 1.95991798e-21 1.96624506e-21 1.96694702e-21 1.96210989e-21 1.95183027e-21 1.93621503e-21 1.91538101e-21 1.88945471e-21 1.85857193e-21 1.82287742e-21 1.78252453e-21 1.73767479e-21 1.68849750e-21 1.63516937e-21 1.57787400e-21 1.51680147e-21 1.45214789e-21 1.38411486e-21 1.31290902e-21 1.23874153e-21 1.16182752e-21 1.08238560e-21 1.00063729e-21 9.16806445e-22 8.31118753e-22 7.43801119e-22 6.55081113e-22 5.65186397e-22 4.74344151e-22 3.82780496e-22 2.90719928e-22 1.98384748e-22 1.05994508e-22 1.37654543e-23 -7.80900069e-23 -1.69363840e-22 -2.59852893e-22 -3.49359395e-22 -4.37691428e-22 -5.24663394e-22 -6.10096445e-22 -6.93818895e-22 -7.75666611e-22 -8.55483366e-22 -9.33121178e-22 -1.00844061e-21 -1.08131102e-21 -1.15161086e-21 -1.21922780e-21 -1.28405897e-21 -1.34601107e-21 -1.40500047e-21 -1.46095330e-21 -1.51380546e-21 -1.56350267e-21 -1.61000037e-21 -1.65326371e-21 -1.69326744e-21 -1.72999574e-21
7.70694154e-21 7.63563601e-21 7.55946368e-21 7.47858382e-21 7.39316426e-21 7.30338090e-21 7.20941703e-21 7.11146278e-21 7.00971440e-21 6.90437370e-21 6.79564730e-21 6.68374601e-21 6.56888414e-21 6.45127880e-21 6.33114928e-21 6.20871630e-21 6.08420142e-21 5.95782631e-21 5.82981217e-21 5.70037907e-21 5.56974533e-21 5.43812696e-21 5.30573706e-21 5.17278527e-21 5.03947730e-21 4.90601435e-21 4.77259274e-21 4.63940339e-21 4.50663149e-21 4.37445607e-21 4.24304969e-21 4.11257812e-21 3.98320007e-21 3.85506698e-21 3.72832276e-21 3.60310365e-21 3.47953809e-21 3.35774660e-21 3.23784168e-21 3.11992784e-21 3.00410150e-21 2.89045107e-21 2.77905698e-21 2.66999171e-21 2.56331996e-21 2.45909873e-21 2.35737745e-21 2.25819818e-21 2.16159578e-21 2.06759811e-21 1.97622626e-21 1.88749477e-21 1.80141189e-21 1.71797985e-21 1.63719509e-21 1.55904859e-21 1.48352611e-21 1.41060849e-21 1.34027196e-21 1.27248843e-21 1.20722576e-21 1.14444809e-21 1.08411612e-21 1.02618738e-21 9.70616565e-22 9.17355762e-22 8.66354767e-22 8.17561336e-22 7.70921449e-22 7.26379563e-22 6.83878859e-22 6.43361473e-22 6.04768724e-22 5.68041329e-22 5.33119604e-22 4.99943658e-22 4.68453576e-22 4.38589593e-22 4.10292246e-22 3.83502531e-22 3.58162035e-22 3.34213064e-22 3.11598759e-22 2.90263203e-22 2.70151512e-22 3.76430581e-22 5.67984118e-22 8.56228782e-22 1.28955326e-21 1.94033878e-21 2.91673584e-21 4.38015763e-21 6.57123047e-21 9.84823720e-21 1.47439866e-20 2.20498153e-20 3.29394770e-20 4.91515621e-20 7.32576497e-20 1.09055784e-19 1.62146779e-19 2.40776645e-19 3.57065491e-19 5.28796277e-19 7.82012442e-19 1.15478086e-18 1.70262855e-18 2.50637542e-18 3.68338479e-18 5.40366995e-18 7.91287068e-18 1.15649027e-17 1.68681541e-17 2.45505415e-17 3.56506417e-17 5.16445918e-17 7.46215926e-17 1.07524707e-16 1.54478136e-16 2.21226902e-16 3.15718950e-16 4.48860973e-16 6.35473427e-16 8.95448615e-16 1.25506153e-15 1.74826446e-15 2.41755483e-15 3.31354217e-15 4.49150686e-15 6.00190169e-15 7.87003580e-15 1.00593500e-14 1.24167926e-14 1.46157378e-14 1.61460873e-14 1.64266956e-14 1.50580461e-14 1.20703647e-14 7.94312237e-15 3.36580619e-15 -1.04747541e-15 -4.90211699e-15 -8.01928779e-15 -1.03682572e-14 -1.19988574e-14 -1.29957226e-14 -1.34529292e-14 -1.34618799e-14 -1.31063934e-14 -1.24612743e-14 -1.15923868e-14 -1.05572805e-14 -9.40595684e-15 -8.18161236e-15 -6.92131114e-15 -5.65658157e-15 -4.41394712e-15 -3.21540357e-15 -2.07885341e-15 -1.01850559e-15 -4.52462258e-17 8.33015478e-16 1.61102357e-15 2.28587194e-15 2.85671974e-15 3.32452486e-15 3.69179442e-15 3.96235187e-15 4.14112003e-15 4.23391973e-15 4.24728347e-15 4.18828382e-15 4.06437614e-15 3.88325509e-15 3.65272475e-15 3.38058179e-15 3.07451132e-15 2.74199498e-15 2.39023085e-15 2.02606465e-15 1.65593185e-15 1.28581006e-15 9.21181258e-16 5.67003285e-16 2.27690062e-16 -9.29000763e-17 -3.91468498e-16 -6.65273439e-16 -9.12120845e-16 -1.13034948e-15 -1.31881092e-15 -1.47684509e-15 -1.60425184e-15 -1.70125930e-15 -1.76848950e-15 -1.80692185e-15 -1.81785505e-15 -1.80286794e-15 -1.76377978e-15 -1.70261051e-15 -1.62154130e-15 -1.52287597e-15 -1.40900348e-15 -1.28236202e-15 -1.14540481e-15 -1.00056807e-15 -8.50241221e-16 -6.96739635e-16 -5.42280000e-16 -3.88958473e-16 -2.38731664e-16 -9.34005034e-17 4.54029866e-17 1.76226060e-16 2.97802794e-16 4.09058900e-16 5.09113918e-16 5.97280900e-16 6.73063764e-16 7.36152466e-16 7.86416183e-16 8.23894705e-16 8.48788238e-16 8.61445827e-16 8.62352633e-16 8.52116254e-16 8.31452331e-16 8.01169643e-16 7.62154892e-16 7.15357385e-16 6.61773800e-16 6.02433217e-16 5.38382575e-16 4.70672700e-16 4.00345063e-16 3.28419361e-16 2.55882041e-16 1.83675856e-16 1.12690508e-16 4.37544516e-17 -2.23721201e-17 -8.50030785e-17 -1.43530950e-16 -1.97430298e-16 -2.46259929e-16 -2.89663945e-16 -3.27371709e-16 -3.59196758e-16 -3.85034758e-16 -4.04860552e-16 -4.18724409e-16 -4.26747530e-16 -4.29116943e-16 -4.26079843e-16 -4.17937503e-16 -4.05038833e-16 -3.87773699e-16 -3.66566079e-16 -3.41867160e-16 -3.14148463e-16 -2.83895064e-16 -2.51599000e-16 -2.17752935e-16 -1.82844131e-16 -1.47348797e-16 -1.11726860e-16 -7.64171965e-17 -4.18333655e-17 -8.35985942e-18 2.36511005e-17 5.38822170e-17 8.20532133e-17 1.07922377e-16 1.31287561e-16 1.51986656e-16 1.69897557e-16 1.84937649e-16 1.97062847e-16 2.06266215e-16 2.12576213e-16 2.16054602e-16 2.16794064e-16 2.14915559e-16 2.10565483e-16 2.03912660e-16 1.95145225e-16 1.84467418e-16 1.72096359e-16 1.58258827e-16 1.43188078e-16 1.27120759e-16 1.10293922e-16 9.29421921e-17 7.52951021e-17 5.75746212e-17 3.99928981e-17 2.27502327e-17 6.03329016e-18 -9.98643461e-18 -2.51538962e-17 -3.93315191e-17 -5.23999614e-17 -6.42586241e-17 -7.48259149e-17 -8.40392742e-17 -9.18549759e-17 -9.82477167e-17 -1.03210009e-16 -1.06751395e-16 -1.08897502e-16 -1.09688952e-16 -1.09180156e-16 -1.07438001e-16 -1.04540463e-16 -1.00575156e-16 -9.56378387e-17 -8.98309089e-17 -8.32618874e-17 -7.60419229e-17 -6.82843280e-17 -6.01031637e-17 -5.16118853e-17 -4.29220638e-17 -3.41421930e-17 -2.53765911e-17 -1.67244066e-17 -8.27873297e-18 -1.25837218e-19 7.65549342e-18 1.49944867e-17 2.18288015e-17 2.81048260e-17 3.37778611e-17 3.88121923e-17 4.31810553e-17 4.68665007e-17 4.98591648e-17 5.21579543e-17 5.37696520e-17 5.47084531e-17 5.49954399e-17 5.46580049e-17 5.37292316e-17 5.22472411e-17 5.02545151e-17 4.77972036e-17 4.49244251e-17 4.16875700e-17 3.81396119e-17 3.43344366e-17 3.03261946e-17 2.61686831e-17 2.19147625e-17 1.76158143e-17 1.33212413e-17 9.07801620e-18 4.93027965e-18 9.18990520e-19 -2.91837094e-18 -6.54804605e-18 -9.94018701e-18 -1.30689932e-17 -1.59127954e-17 -1.84540904e-17 -2.06795275e-17 -2.25798494e-17 -2.41497912e-17 -2.53879406e-17 -2.62965626e-17 -2.68813919e-17 -2.71513990e-17 -2.71185312e-17 -2.67974353e-17 -2.62051638e-17 -2.53608705e-17 -2.42854978e-17 -2.30014611e-17 -2.15323327e-17 -1.99025295e-17 -1.81370068e-17 -1.62609629e-17 -1.42995549e-17 -1.22776303e-17 -1.02194752e-17 -8.14858182e-18 -6.08743576e-18 -4.05732574e-18 -2.07817548e-18 -1.68399045e-19 1.65522028e-18 3.37762733e-18 4.98556895e-18 6.46764476e-18 7.81433555e-18 9.01801011e-18 1.00729115e-17 1.09751242e-17 1.17225232e-17 1.23147066e-17 1.27529137e-17 1.30399297e-17 1.31799787e-17 1.31786074e-17 1.30425605e-17 1.27796502e-17 1.23986205e-17 1.19090096e-17 1.13210106e-17 1.06453320e-17 9.89306085e-18 9.07552873e-18 8.20418172e-18 7.29045626e-18 6.34566147e-18 5.38086879e-18 4.40680984e-18 3.43378312e-18 2.47156999e-18 1.52936038e-18 6.15688447e-19 -2.61621598e-19 -1.09549961e-18 -1.87966353e-18 -2.60864350e-18 -3.27779644e-18 -3.88331136e-18 -4.42220582e-18 -4.89231417e-18 -5.29226801e-18 -5.62146954e-18 -5.88005842e-18 -6.06887288e-18 -6.18940577e-18 -6.24375622e-18 -6.23457765e-18 -6.16502300e-18 -6.03868765e-18 -5.85955090e-18 -5.63191667e-18 -5.36035399e-18 -5.04963798e-18 -4.70469184e-18 -4.33053033e-18 -3.93220547e-18 -3.51475451e-18 -3.08315092e-18 -2.64225856e-18 -2.19678933e-18 -1.75126457e-18 -1.30998038e-18 -8.76977034e-19 -4.56012484e-19 -5.05400986e-20 3.36309435e-19 7.01742068e-19 1.04331029e-18 1.35891912e-18 1.64682825e-18 1.90565071e-18 2.13434803e-18 2.33222232e-18 2.49890542e-18 2.63434540e-18 2.73879072e-18 2.81277230e-18 2.85708380e-18 2.87276036e-18 2.86105622e-18 2.82342136e-18 2.76147746e-18 2.67699354e-18 2.57186148e-18 2.44807164e-18 2.30768881e-18 2.15282881e-18 1.98563581e-18 1.80826054e-18 1.62283969e-18 1.43147653e-18 1.23622279e-18 1.03906219e-18 8.41895265e-19 6.46526026e-19 4.54650068e-19 2.67844444e-19 8.75591668e-20 -8.48896265e-20 -2.48324886e-19 -4.01712271e-19 -5.44162237e-19 -6.74930657e-19 -7.93418042e-19 -8.99167464e-19 -9.91861249e-19 -1.07131656e-18 -1.13747997e-18 -1.19042110e-18 -1.23032552e-18 -1.25748688e-18 -1.27229853e-18 -1.27524470e-18 -1.26689118e-18 -1.24787597e-18 -1.21889958e-18 -1.18071540e-18 -1.13412007e-18 -1.07994400e-18 -1.01904208e-18 -9.52284640e-19 -8.80548884e-19 -8.04710583e-19 -7.25636339e-19 -6.44176306e-19 -5.61157483e-19 -4.77377574e-19 -3.93599452e-19 -3.10546243e-19 -2.28897036e-19 -1.49283230e-19 -7.22855061e-20 1.56857640e-21 7.18063769e-20 1.38011378e-19 1.99823825e-19 2.56940821e-19 3.09115912e-19 3.56158194e-19 3.97930976e-19 4.34350034e-19 4.65381504e-19 4.91039439e-19 5.11383086e-19 5.26513913e-19 5.36572430e-19 5.41734846e-19 5.42209599e-19 5.38233796e-19 5.30069605e-19 5.18000625e-19 5.02328277e-19 4.83368243e-19 4.61446975e-19 4.36898314e-19 4.10060229e-19 3.81271709e-19 3.50869821e-19 3.19186944e-19 2.86548214e-19 2.53269158e-19 2.19653563e-19 1.85991551e-19 1.52557894e-19 1.19610546e-19 8.73894099e-20 5.61153262e-20 2.59892813e-20 -2.80816745e-21 -3.01172602e-20 -5.57992053e-20 -7.97361613e-20 -1.01831043e-19 -1.22007159e-19 -1.40207706e-19 -1.56395111e-19 -1.70550260e-19 -1.82671608e-19 -1.92774199e-19 -2.00888594e-19 -2.07059741e-19 -2.11345778e-19 -2.13816807e-19 -2.14553626e-19 -2.13646456e-19 -2.11193661e-19 -2.07300465e-19 -2.02077701e-19 -1.95640577e-19 -1.88107481e-19 -1.79598828e-19 -1.70235958e-19 -1.60140094e-19 -1.49431361e-19 -1.38227866e-19 -1.26644858e-19 -1.14793959e-19 -1.02782463e-19 -9.07127255e-20 -7.86816158e-20 -6.67800588e-20 -5.50926465e-20 -4.36973267e-20 -3.26651647e-20 -2.20601763e-20 -1.19392281e-20 -2.35200260e-21 6.65897547e-21 1.50582560e-20 2.28173271e-20 2.99144310e-20 3.63343346e-20 4.20680617e-20 4.71125896e-20 5.14705162e-20 5.51497008e-20 5.81628847e-20 6.05272941e-20 6.22642320e-20 6.33986606e-20 6.39587806e-20 6.39756092e-20 6.34825618e-20 6.25150389e-20 6.11100237e-20 5.93056904e-20 5.71410278e-20 5.46554792e-20 5.18886010e-20 4.88797413e-20 4.56677403e-20 4.22906533e-20 3.87854975e-20 3.51880220e-20 3.15325036e-20 2.78515659e-20 2.41760238e-20 2.05347521e-20 1.69545771e-20 1.34601925e-20 1.00740970e-20 6.81655322e-21 3.70556736e-21 7.56888095e-22 -2.01597664e-21 -4.60172600e-21 -6.99121713e-21 -9.17740214e-21 -1.11552524e-20 -1.29216716e-20 -1.44753992e-20 -1.58169051e-20 -1.69482780e-20 -1.78731075e-20 -1.85963622e-20 -1.91242647e-20 -1.94641648e-20 -1.96244117e-20 -1.96142268e-20 -1.94435779e-20 -1.91230555e-20 -1.86637521e-20 -1.80771458e-20 -1.73749877e-20 -1.65691953e-20 -1.56717505e-20 -1.46946049e-20 -1.36495902e-20 -1.25483366e-20 -1.14021969e-20 -1.02221784e-20 -9.01888163e-21 -7.80244650e-21 -6.58250492e-21 -5.36814091e-21 -4.16785727e-21 -2.98954893e-21 -1.84048267e-21 -7.27282891e-22 3.44076756e-22 1.36827629e-21 2.34064719e-21 3.25716548e-21 4.11444030e-21 4.90969863e-21 5.64076633e-21 6.30604594e-21 6.90449170e-21 7.43558218e-21 7.89929072e-21 8.29605424e-21 8.62674078e-21 8.89261590e-21 9.09530851e-21 9.23677627e-21 9.31927096e-21 9.34530395e-21 9.31761216e-21 9.23912471e-21 9.11293031e-21 8.94224583e-21 8.73038598e-21 8.48073436e-21 8.19671603e-21 7.88177157e-21 7.53933284e-21 7.17280045e-21 6.78552298e-21 6.38077797e-21 5.96175476e-21 5.53153907e-21 5.09309945e-21 4.64927535e-21 4.20276710e-21 3.75612738e-21 3.31175441e-21 2.87188668e-21 2.43859911e-21 2.01380069e-21 1.59923333e-21 1.19647206e-21 8.06926297e-22 4.31842198e-22 7.23059554e-23 -2.70752014e-22 -5.96552114e-22 -9.04459914e-22 -1.19397991e-21 -1.46474875e-21 -1.71652805e-21 -1.94919684e-21 -2.16274378e-21 -2.35725911e-21 -2.53292653e-21 -2.69001499e-21 -2.82887052e-21 -2.94990805e-21 -3.05360341e-21 -3.14048544e-21 -3.21112833e-21 -3.26614421e-21 -3.30617597e-21 -3.33189049e-21 -3.34397207e-21 -3.34311633e-21 -3.33002447e-21 -3.30539788e-21 -3.26993317e-21 -3.22431766e-21 -3.16922524e-21 -3.10531267e-21 -3.03321630e-21 -2.95354919e-21 -2.86689869e-21 -2.77382434e-21 -2.67485628e-21 -2.57049391e-21 -2.46120502e-21 -2.34742523e-21 -2.22955775e-21 -2.10797348e-21 -1.98301145e-21 -1.85497942e-21 -1.72415486e-21 -1.59078612e-21 -1.45509379e-21 -1.31727230e-21 -1.17749167e-21 -1.03589939e-21 -8.92622470e-22 -7.47769584e-22 -6.01433266e-22 -4.53692208e-22 -3.04613578e-22 -1.54255382e-22 -2.66879529e-24 1.50099488e-22 3.04004961e-22 4.59003062e-22 6.15046988e-22 7.72085610e-22 9.30061475e-22 1.08890892e-21 1.24855234e-21 1.40890453e-21 1.56986526e-21 1.73131992e-21 1.89313841e-21 2.05517414e-21 2.21726321e-21 2.37922385e-21 2.54085593e-21 2.70194074e-21 2.86224090e-21 3.02150053e-21 3.17944553e-21 3.33578406e-21 3.49020725e-21 3.64238999e-21 3.79199196e-21 3.93865881e-21 4.08202344e-21 4.22170751e-21 4.35732293e-21 4.48847369e-21 4.61475756e-21 4.73576808e-21 4.85109653e-21 4.96033399e-21 5.06307344e-21 5.15891198e-21 5.24745297e-21 5.32830827e-21 5.40110043e-21 5.46546488e-21 5.52105211e-21 5.56752978e-21 5.60458479e-21 5.63192527e-21 5.64928250e-21 5.65641271e-21 5.65309883e-21 5.63915206e-21 5.61441334e-21 5.57875471e-21 5.53208044e-21 5.47432814e-21 5.40546960e-21 5.32551150e-21 5.23449598e-21 5.13250098e-21 5.01964050e-21 4.89606454e-21 4.76195903e-21 4.61754547e-21 4.46308042e-21 4.29885485e-21 4.12519332e-21 3.94245294e-21 3.75102226e-21 3.55131998e-21 3.34379345e-21 3.12891716e-21 2.90719103e-21 2.67913855e-21 2.44530495e-21 2.20625513e-21 1.96257156e-21 1.71485217e-21 1.46370811e-21 1.20976144e-21 9.53642880e-22 6.95989454e-22 4.37442155e-22 1.78643601e-22 -7.97642852e-23 -3.37142588e-22 -5.92857670e-22 -8.46283397e-22 -1.09680331e-21 -1.34381273e-21 -1.58672080e-21 -1.82495243e-21 -2.05795015e-21 -2.28517589e-21 -2.50611262e-21 -2.72026593e-21 -2.92716542e-21 -3.12636605e-21 -3.31744932e-21 -3.50002433e-21 -3.67372871e-21 -3.83822946e-21 -3.99322359e-21 -4.13843869e-21 -4.27363332e-21 -4.39859735e-21 -4.51315206e-21 -4.61715021e-21 -4.71047600e-21 -4.79304478e-21 -4.86480282e-21 -4.92572686e-21 -4.97582361e-21 -5.01512909e-21 -5.04370797e-21 -5.06165275e-21 -5.06908290e-21 -5.06614391e-21 -5.05300625e-21 -5.02986437e-21 -4.99693548e-21 -4.95445847e-21 -4.90269263e-21 -4.84191646e-21 -4.77242635e-21 -4.69453532e-21 -4.60857171e-21 -4.51487788e-21 -4.41380884e-21 -4.30573101e-21 -4.19102085e-21 -4.07006361e-21 -3.94325204e-21 -3.81098511e-21 -3.67366683e-21 -3.53170501e-21 -3.38551009e-21 -3.23549404e-21 -3.08206922e-21 -2.92564737e-21 -2.76663856e-21 -2.60545022e-21 -2.44248622e-21 -2.27814598e-21 -2.11282366e-21 -1.94690733e-21 -1.78077824e-21 -1.61481012e-21 -1.44936853e-21 -1.28481025e-21 -1.12148271e-21 -9.59723477e-22 -7.99859768e-22 -6.42208013e-22 -4.87073458e-22 -3.34749807e-22 -1.85518892e-22 -3.96503895e-23 1.02598435e-22 2.40982955e-22 3.75271368e-22 5.05244866e-22 6.30697766e-22 7.51437624e-22 8.67285322e-22 9.78075125e-22 1.08365473e-21 1.18388527e-21 1.27864135e-21 1.36781097e-21 1.45129555e-21 1.52900985e-21 1.60088188e-21 1.66685287e-21 1.72687710e-21 1.78092185e-21 1.82896721e-21 1.87100600e-21 1.90704356e-21 1.93709758e-21 1.96119796e-21 1.97938653e-21 1.99171692e-21 1.99825424e-21 1.99907491e-21 1.99426634e-21 1.98392669e-21 1.96816454e-21 1.94709861e-21 1.92085742e-21 1.88957892e-21 1.85341019e-21 1.81250699e-21 1.76703342e-21 1.71716148e-21 1.66307065e-21 1.60494745e-21 1.54298496e-21 1.47738237e-21 1.40834448e-21 1.33608117e-21 1.26080692e-21 1.18274025e-21 1.10210322e-21 1.01912080e-21 9.34020404e-22 8.47031237e-22 7.58383774e-22 6.68309161e-22 5.77038635e-22 4.84802944e-22 3.91831761e-22 2.98353110e-22 2.04592785e-22 1.10773792e-22 1.71157776e-23 -7.61655079e-23 -1.68858753e-22 -2.60757601e-22 -3.51661162e-22 -4.41374487e-22 -5.29709042e-22 -6.16483148e-22 -7.01522395e-22 -7.84660042e-22 -8.65737377e-22 -9.44604056e-22 -1.02111841e-21 -1.09514771e-21 -1.16656844e-21 -1.23526647e-21 -1.30113724e-21 -1.36408594e-21 -1.42402756e-21 -1.48088701e-21 -1.53459912e-21 -1.58510867e-21 -1.63237034e-21 -1.67634866e-21 -1.71701789e-21 -1.75436189e-21
7.68686990e-21 7.61540436e-21 7.53912345e-21 7.45818564e-21 7.37275782e-21 7.28301473e-21 7.18913842e-21 7.09131756e-21 6.98974688e-21 6.88462648e-21 6.77616119e-21 6.66455990e-21 6.55003491e-21 6.43280127e-21 6.31307608e-21 6.19107786e-21 6.06702587e-21 5.94113948e-21 5.81363755e-21 5.68473779e-21 5.55465615e-21 5.42360628e-21 5.29179892e-21 5.15944142e-21 5.02673716e-21 4.89388514e-21 4.76107945e-21 4.62850890e-21 4.49635659e-21 4.36479957e-21 4.23400849e-21 4.10414728e-21 3.97537294e-21 3.84783523e-21 3.72167654e-21 3.59703167e-21 3.47402771e-21 3.35278395e-21 3.23341177e-21 3.11601466e-21 3.00068812e-21 2.88751977e-21 2.77658932e-21 2.66796869e-21 2.56172206e-21 2.45790603e-21 2.35656976e-21 2.25775509e-21 2.16149677e-21 2.06782264e-21 1.97675382e-21 1.88830501e-21 1.80248465e-21 1.71929523e-21 1.63873355e-21 1.56079097e-21 1.48545369e-21 1.41270305e-21 1.34251583e-21 1.27486450e-21 1.20971754e-21 1.14703974e-21 1.08679244e-21 1.02893387e-21 9.73419426e-22 9.20201906e-22 8.69231823e-22 8.20457658e-22 7.73826114e-22 7.29282370e-22 6.86770319e-22 6.46232805e-22 6.07611841e-22 5.70848823e-22 5.35884729e-22 5.02660315e-22 4.71116293e-22 4.41193498e-22 4.12833052e-22 3.85976506e-22 3.60565980e-22 3.36544288e-22 3.13855051e-22 2.92442806e-22 2.72253099e-22 3.79461452e-22 5.72713103e-22 8.63594136e-22 1.30100453e-21 1.95811154e-21 2.94427201e-21 4.42274718e-21 6.63698964e-21 9.94959674e-21 1.48999517e-20 2.22893913e-20 3.33068517e-20 4.97139299e-20 7.41170014e-20 1.10366635e-19 1.64142771e-19 2.43810370e-19 3.61667988e-19 5.35765693e-19 7.92545849e-19 1.17066972e-18 1.72654780e-18 2.54230983e-18 3.73725597e-18 5.48425546e-18 8.03314709e-18 1.17440012e-17 1.71341974e-17 2.49447427e-17 3.62332007e-17 5.25031373e-17 7.58832054e-17 1.09372944e-16 1.57176973e-16 2.25154159e-16 3.21412527e-16 4.57082107e-16 6.47292058e-16 9.12356513e-16 1.27911842e-15 1.78227971e-15 2.46529976e-15 3.37997023e-15 4.58292321e-15 6.12595604e-15 8.03530182e-15 1.02741120e-14 1.26865843e-14 1.49394524e-14 1.65115293e-14 1.68082078e-14 1.54195825e-14 1.23745082e-14 8.16140266e-15 3.48433891e-15 -1.02869078e-15 -4.97351316e-15 -8.16638203e-15 -1.05750404e-14 -1.22497636e-14 -1.32765789e-14 -1.37513112e-14 -1.37671635e-14 -1.34096700e-14 -1.27552135e-14 -1.18710847e-14 -1.08161118e-14 -9.64143423e-15 -8.39125628e-15 -7.10352904e-15 -5.81055583e-15 -4.53953108e-15 -3.31302509e-15 -2.14942543e-15 -1.06334343e-15 -6.59913953e-17 8.34465272e-16 1.63257828e-15 2.32530715e-15 2.91172894e-15 3.39276616e-15 3.77093199e-15 4.05009221e-15 4.23524342e-15 4.33230696e-15 4.34793822e-15 4.28935089e-15 4.16415570e-15 3.98021342e-15 3.74550153e-15 3.46799434e-15 3.15555598e-15 2.81584599e-15 2.45623690e-15 2.08374342e-15 1.70496279e-15 1.32602563e-15 9.52556938e-16 5.89646511e-16 2.41828356e-16 -8.69315800e-17 -3.93239918e-16 -6.74273240e-16 -9.27768954e-16 -1.15201029e-15 -1.34580603e-15 -1.50846561e-15 -1.63977021e-15 -1.73994047e-15 -1.80960141e-15 -1.84974508e-15 -1.86169169e-15 -1.84704950e-15 -1.80767421e-15 -1.74562827e-15 -1.66314048e-15 -1.56256643e-15 -1.44635008e-15 -1.31698691e-15 -1.17698889e-15 -1.02885154e-15 -8.75023379e-16 -7.17877939e-16 -5.59688432e-16 -4.02605291e-16 -2.48636606e-16 -9.96315089e-17 4.27334719e-17 1.76965116e-16 3.01761332e-16 4.16016171e-16 5.18822151e-16 6.09470017e-16 6.87446098e-16 7.52427428e-16 8.04274827e-16 8.43024135e-16 8.68875812e-16 8.82183130e-16 8.83439163e-16 8.73262811e-16 8.52384073e-16 8.21628793e-16 7.81903083e-16 7.34177636e-16 6.79472117e-16 6.18839817e-16 5.53352744e-16 4.84087296e-16 4.12110668e-16 3.38468110e-16 2.64171138e-16 1.90186810e-16 1.17428104e-16 4.67454874e-17 -2.10802999e-17 -8.53442293e-17 -1.45421719e-16 -2.00772137e-16 -2.50941091e-16 -2.95561545e-16 -3.34353808e-16 -3.67124459e-16 -3.93764275e-16 -4.14245235e-16 -4.28616695e-16 -4.37000812e-16 -4.39587329e-16 -4.36627790e-16 -4.28429315e-16 -4.15348016e-16 -3.97782151e-16 -3.76165122e-16 -3.50958408e-16 -3.22644510e-16 -2.91720013e-16 -2.58688822e-16 -2.24055663e-16 -1.88319899e-16 -1.51969732e-16 -1.15476829e-16 -7.92914304e-17 -4.38379553e-17 -9.51115238e-18 2.33272011e-17 5.43510326e-17 8.32721386e-17 1.09841782e-16 1.33851731e-16 1.55134762e-16 1.73564636e-16 1.89055590e-16 2.01561360e-16 2.11073782e-16 2.17621006e-16 2.21265363e-16 2.22100927e-16 2.20250818e-16 2.15864300e-16 2.09113701e-16 2.00191220e-16 1.89305648e-16 1.76679066e-16 1.62543539e-16 1.47137864e-16 1.30704394e-16 1.13485987e-16 9.57230947e-17 7.76510255e-17 5.94974113e-17 4.14798866e-17 2.38040048e-17 6.66140113e-18 -9.77178766e-18 -2.53362408e-17 -3.98905069e-17 -5.33117931e-17 -6.54964946e-17 -7.63604720e-17 -8.58390841e-17 -9.38869912e-17 -1.00477740e-16 -1.05603146e-16 -1.09272496e-16 -1.11511583e-16 -1.12361594e-16 -1.11877876e-16 -1.10128598e-16 -1.07193330e-16 -1.03161555e-16 -9.81311463e-17 -9.22068212e-17 -8.54985896e-17 -7.81202214e-17 -7.01877457e-17 -6.18179991e-17 -5.31272371e-17 -4.42298214e-17 -3.52369955e-17 -2.62557571e-17 -1.73878360e-17 -8.72878424e-18 -3.67182544e-19 7.61603253e-18 1.51481203e-17 2.21649658e-17 2.86113885e-17 3.44413338e-17 3.96179497e-17 4.41135547e-17 4.79095020e-17 5.09959478e-17 5.33715304e-17 5.50429686e-17 5.60245887e-17 5.63377883e-17 5.60104466e-17 5.50762912e-17 5.35742299e-17 5.15476578e-17 4.90437480e-17 4.61127360e-17 4.28072047e-17 3.91813792e-17 3.52904393e-17 3.11898545e-17 2.69347505e-17 2.25793110e-17 1.81762198e-17 1.37761486e-17 9.42729288e-18 5.17495839e-18 1.06120157e-18 -2.87547615e-18 -6.60037891e-18 -1.00828118e-17 -1.32962222e-17 -1.62182876e-17 -1.88309523e-17 -2.11204152e-17 -2.30770706e-17 -2.46954059e-17 -2.59738597e-17 -2.69146426e-17 -2.75235266e-17 -2.78096052e-17 -2.77850295e-17 -2.74647243e-17 -2.68660878e-17 -2.60086798e-17 -2.49139021e-17 -2.36046746e-17 -2.21051122e-17 -2.04402041e-17 -1.86355004e-17 -1.67168089e-17 -1.47099037e-17 -1.26402499e-17 -1.05327449e-17 -8.41147976e-18 -6.29952075e-18 -4.21871367e-18 -2.18951103e-18 -2.30823062e-19 1.64010696e-18 3.40780324e-18 5.05863380e-18 6.58086324e-18 7.96468246e-18 9.20221627e-18 1.02875101e-17 1.12164966e-17 1.19869444e-17 1.25983894e-17 1.30520513e-17 1.33507364e-17 1.34987281e-17 1.35016686e-17 1.33664308e-17 1.31009855e-17 1.27142619e-17 1.22160074e-17 1.16166440e-17 1.09271264e-17 1.01588011e-17 9.32326926e-18 8.43225317e-18 7.49746921e-18 6.53050686e-18 5.54271548e-18 4.54509950e-18 3.54822246e-18 2.56212072e-18 1.59622706e-18 6.59304473e-19 -2.40609715e-19 -1.09624927e-18 -1.90115422e-18 -2.64969593e-18 -3.33709224e-18 -3.95941324e-18 -4.51357792e-18 -4.99734234e-18 -5.40927990e-18 -5.74875422e-18 -6.01588540e-18 -6.21151040e-18 -6.33713812e-18 -6.39490001e-18 -6.38749702e-18 -6.31814345e-18 -6.19050864e-18 -6.00865706e-18 -5.77698752e-18 -5.50017233e-18 -5.18309671e-18 -4.83079939e-18 -4.44841470e-18 -4.04111679e-18 -3.61406635e-18 -3.17236025e-18 -2.72098452e-18 -2.26477085e-18 -1.80835694e-18 -1.35615085e-18 -9.12299533e-19 -4.80661576e-19 -6.47842568e-20 3.32115126e-19 7.07163677e-19 1.05784318e-18 1.38199633e-18 1.67782910e-18 1.94390945e-18 2.17916248e-18 2.38286242e-18 2.55462161e-18 2.69437676e-18 2.80237280e-18 2.87914456e-18 2.92549662e-18 2.94248167e-18 2.93137749e-18 2.89366311e-18 2.83099425e-18 2.74517833e-18 2.63814938e-18 2.51194310e-18 2.36867222e-18 2.21050249e-18 2.03962941e-18 1.85825591e-18 1.66857121e-18 1.47273089e-18 1.27283838e-18 1.07092789e-18 8.68948996e-19 6.68752767e-19 4.72079632e-19 2.80548913e-19 9.56500775e-20 -8.12643214e-20 -2.48984033e-19 -4.06444869e-19 -5.52730896e-19 -6.87075112e-19 -8.08858702e-19 -9.17608941e-19 -1.01299586e-18 -1.09482775e-18 -1.16304562e-18 -1.21771677e-18 -1.25902745e-18 -1.28727490e-18 -1.30285878e-18 -1.30627208e-18 -1.29809169e-18 -1.27896873e-18 -1.24961869e-18 -1.21081155e-18 -1.16336191e-18 -1.10811923e-18 -1.04595839e-18 -9.77770403e-19 -9.04453556e-19 -8.26904977e-19 -7.46012646e-19 -6.62647941e-19 -5.77658744e-19 -4.91863134e-19 -4.06043696e-19 -3.20942467e-19 -2.37256523e-19 -1.55634210e-19 -7.66720271e-20 -9.12141129e-22 7.11594722e-20 1.39114283e-19 2.02581880e-19 2.61250088e-19 3.14864557e-19 3.63227866e-19 4.06198168e-19 4.43687414e-19 4.75659210e-19 5.02126322e-19 5.23147898e-19 5.38826434e-19 5.49304520e-19 5.54761427e-19 5.55409551e-19 5.51490776e-19 5.43272774e-19 5.31045296e-19 5.15116465e-19 4.95809136e-19 4.73457312e-19 4.48402678e-19 4.20991264e-19 3.91570246e-19 3.60484934e-19 3.28075934e-19 2.94676516e-19 2.60610196e-19 2.26188532e-19 1.91709160e-19 1.57454046e-19 1.23687987e-19 9.06573314e-20 5.85889386e-20 2.76893625e-20 -1.85574699e-21 -2.98820279e-20 -5.62465878e-20 -8.08279917e-20 -1.03526070e-19 -1.24261553e-19 -1.42975556e-19 -1.59628915e-19 -1.74201396e-19 -1.86690792e-19 -1.97111920e-19 -2.05495526e-19 -2.11887131e-19 -2.16345806e-19 -2.18942920e-19 -2.19760840e-19 -2.18891632e-19 -2.16435740e-19 -2.12500688e-19 -2.07199783e-19 -2.00650860e-19 -1.92975050e-19 -1.84295606e-19 -1.74736765e-19 -1.64422682e-19 -1.53476423e-19 -1.42019022e-19 -1.30168615e-19 -1.18039652e-19 -1.05742178e-19 -9.33811988e-20 -8.10561266e-20 -6.88603002e-20 -5.68805880e-20 -4.51970658e-20 -3.38827704e-20 -2.30035255e-20 -1.26178376e-20 -2.77685794e-21 6.47559325e-21 1.51029431e-20 2.30757289e-20 3.03714105e-20 3.69741383e-20 4.28744790e-20 4.80691077e-20 5.25604667e-20 5.63564000e-20 5.94697643e-20 6.19180244e-20 6.37228343e-20 6.49096115e-20 6.55071050e-20 6.55469641e-20 6.50633095e-20 6.40923110e-20 6.26717737e-20 6.08407379e-20 5.86390924e-20 5.61072054e-20 5.32855742e-20 5.02144957e-20 4.69337584e-20 4.34823583e-20 3.98982384e-20 3.62180528e-20 3.24769564e-20 2.87084187e-20 2.49440641e-20 2.12135355e-20 1.75443839e-20 1.39619800e-20 1.04894501e-20 7.14763306e-21 3.95505897e-21 9.27946838e-22 -1.91977868e-21 -4.57645358e-21 -7.03262487e-21 -9.28098654e-21 -1.13163027e-20 -1.31353189e-20 -1.47366636e-20 -1.61207414e-20 -1.72896180e-20 -1.82469005e-20 -1.89976125e-20 -1.95480664e-20 -1.99057338e-20 -2.00791145e-20 -2.00776064e-20 -1.99113770e-20 -1.95912361e-20 -1.91285128e-20 -1.85349357e-20 -1.78225178e-20 -1.70034470e-20 -1.60899819e-20 -1.50943541e-20 -1.40286765e-20 -1.29048596e-20 -1.17345333e-20 -1.05289772e-20 -9.29905763e-21 -8.05517178e-21 -6.80719943e-21 -5.56446159e-21 -4.33568619e-21 -3.12898047e-21 -1.95181001e-21 -8.10983839e-22 2.87354311e-22 1.33772928e-21 2.33533247e-21 3.27601488e-21 4.15627576e-21 4.97324704e-21 5.72467416e-21 6.40889349e-21 7.02480694e-21 7.57185401e-21 8.04998172e-21 8.45961276e-21 8.80161236e-21 9.07725395e-21 9.28818430e-21 9.43638809e-21 9.52415255e-21 9.55403210e-21 9.52881358e-21 9.45148204e-21 9.32518744e-21 9.15321236e-21 8.93894103e-21 8.68582965e-21 8.39737820e-21 8.07710394e-21 7.72851649e-21 7.35509471e-21 6.96026539e-21 6.54738371e-21 6.11971561e-21 5.68042197e-21 5.23254459e-21 4.77899400e-21 4.32253903e-21 3.86579808e-21 3.41123205e-21 2.96113887e-21 2.51764949e-21 2.08272540e-21 1.65815740e-21 1.24556572e-21 8.46401220e-22 4.61947816e-22 9.33257284e-23 -2.58504259e-22 -5.92735784e-22 -9.08711170e-22 -1.20591508e-21 -1.48396762e-21 -1.74261704e-21 -1.98173204e-21 -2.20129378e-21 -2.40138773e-21 -2.58219536e-21 -2.74398577e-21 -2.88710729e-21 -3.01197922e-21 -3.11908353e-21 -3.20895690e-21 -3.28218281e-21 -3.33938401e-21 -3.38121514e-21 -3.40835578e-21 -3.42150375e-21 -3.42136888e-21 -3.40866705e-21 -3.38411473e-21 -3.34842386e-21 -3.30229721e-21 -3.24642412e-21 -3.18147672e-21 -3.10810653e-21 -3.02694151e-21 -2.93858357e-21 -2.84360638e-21 -2.74255373e-21 -2.63593815e-21 -2.52423998e-21 -2.40790677e-21 -2.28735308e-21 -2.16296047e-21 -2.03507799e-21 -1.90402276e-21 -1.77008095e-21 -1.63350898e-21 -1.49453487e-21 -1.35335987e-21 -1.21016025e-21 -1.06508918e-21 -9.18278885e-22 -7.69842716e-22 -6.19877487e-22 -4.68465767e-22 -3.15678262e-22 -1.61576212e-22 -6.21378130e-24 1.50359550e-22 3.08096638e-22 4.66950388e-22 6.26871516e-22 7.87806421e-22 9.49695139e-22 1.11246942e-21 1.27605092e-21 1.44034958e-21 1.60526207e-21 1.77067050e-21 1.93644117e-21 2.10242364e-21 2.26844985e-21 2.43433353e-21 2.59986971e-21 2.76483448e-21 2.92898494e-21 3.09205927e-21 3.25377710e-21 3.41383999e-21 3.57193207e-21 3.72772097e-21 3.88085875e-21 4.03098317e-21 4.17771899e-21 4.32067946e-21 4.45946794e-21 4.59367965e-21 4.72290350e-21 4.84672407e-21 4.96472362e-21 5.07648423e-21 5.18158995e-21 5.27962901e-21 5.37019604e-21 5.45289440e-21 5.52733834e-21 5.59315532e-21 5.64998816e-21 5.69749726e-21 5.73536269e-21 5.76328622e-21 5.78099330e-21 5.78823489e-21 5.78478926e-21 5.77046358e-21 5.74509543e-21 5.70855418e-21 5.66074222e-21 5.60159597e-21 5.53108684e-21 5.44922189e-21 5.35604448e-21 5.25163458e-21 5.13610900e-21 5.00962142e-21 4.87236224e-21 4.72455822e-21 4.56647202e-21 4.39840146e-21 4.22067871e-21 4.03366927e-21 3.83777076e-21 3.63341161e-21 3.42104962e-21 3.20117028e-21 2.97428510e-21 2.74092974e-21 2.50166202e-21 2.25705991e-21 2.00771936e-21 1.75425209e-21 1.49728333e-21 1.23744951e-21 9.75395859e-22 7.11774069e-22 4.47239874e-22 1.82450661e-22 -8.19369067e-23 -3.45269251e-22 -6.06898203e-22 -8.66183284e-22 -1.12249392e-21 -1.37521160e-21 -1.62373196e-21 -1.86746678e-21 -2.10584587e-21 -2.33831890e-21 -2.56435707e-21 -2.78345472e-21 -2.99513077e-21 -3.19893008e-21 -3.39442469e-21 -3.58121484e-21 -3.75893000e-21 -3.92722967e-21 -4.08580405e-21 -4.23437463e-21 -4.37269459e-21 -4.50054912e-21 -4.61775556e-21 -4.72416348e-21 -4.81965453e-21 -4.90414230e-21 -4.97757197e-21 -5.03991990e-21 -5.09119309e-21 -5.13142853e-21 -5.16069250e-21 -5.17907976e-21 -5.18671262e-21 -5.18374002e-21 -5.17033646e-21 -5.14670091e-21 -5.11305567e-21 -5.06964516e-21 -5.01673469e-21 -4.95460917e-21 -4.88357184e-21 -4.80394292e-21 -4.71605827e-21 -4.62026810e-21 -4.51693555e-21 -4.40643540e-21 -4.28915269e-21 -4.16548146e-21 -4.03582335e-21 -3.90058643e-21 -3.76018384e-21 -3.61503261e-21 -3.46555249e-21 -3.31216473e-21 -3.15529099e-21 -2.99535226e-21 -2.83276784e-21 -2.66795428e-21 -2.50132453e-21 -2.33328694e-21 -2.16424445e-21 -1.99459380e-21 -1.82472473e-21 -1.65501927e-21 -1.48585111e-21 -1.31758492e-21 -1.15057582e-21 -9.85168831e-22 -8.21698378e-22 -6.60487855e-22 -5.01849213e-22 -3.46082590e-22 -1.93475987e-22 -4.43049645e-23 1.01167606e-22 2.42691778e-22 3.80030723e-22 5.12960893e-22 6.41272167e-22 7.64767955e-22 8.83265285e-22 9.96594875e-22 1.10460116e-21 1.20714233e-21 1.30409030e-21 1.39533072e-21 1.48076293e-21 1.56029989e-21 1.63386812e-21 1.70140762e-21 1.76287176e-21 1.81822713e-21 1.86745346e-21 1.91054345e-21 1.94750259e-21 1.97834899e-21 2.00311320e-21 2.02183801e-21 2.03457818e-21 2.04140026e-21 2.04238231e-21 2.03761360e-21 2.02719439e-21 2.01123558e-21 1.98985841e-21 1.96319412e-21 1.93138358e-21 1.89457697e-21 1.85293335e-21 1.80662025e-21 1.75581331e-21 1.70069576e-21 1.64145803e-21 1.57829725e-21 1.51141679e-21 1.44102570e-21 1.36733828e-21 1.29057347e-21 1.21095437e-21 1.12870765e-21 1.04406298e-21 9.57252514e-22 8.68510234e-22 7.78071417e-22 6.86172027e-22 5.93048118e-22 4.98935245e-22 4.04067868e-22 3.08678764e-22 2.12998437e-22 1.17254541e-22 2.16713096e-23 -7.35310027e-23 -1.68136668e-22 -2.61935016e-22 -3.54720950e-22 -4.46295436e-22 -5.36465986e-22 -6.25047104e-22 -7.11860711e-22 -7.96736551e-22 -8.79512563e-22 -9.60035219e-22 -1.03815984e-21 -1.11375089e-21 -1.18668220e-21 -1.25683719e-21 -1.32410907e-21 -1.38840096e-21 -1.44962600e-21 -1.50770745e-21 -1.56257869e-21 -1.61418326e-21 -1.66247479e-21 -1.70741698e-21 -1.74898343e-21 -1.78715758e-21
7.66172487e-21 7.59006034e-21 7.51364473e-21 7.43263549e-21 7.34719830e-21 7.25750652e-21 7.16374058e-21 7.06608739e-21 6.96473970e-21 6.85989552e-21 6.75175742e-21 6.64053192e-21 6.52642881e-21 6.40966052e-21 6.29044145e-21 6.16898735e-21 6.04551464e-21 5.92023980e-21 5.79337875e-21 5.66514627e-21 5.53575535e-21 5.40541669e-21 5.27433811e-21 5.14272403e-21 5.01077502e-21 4.87868723e-21 4.74665204e-21 4.61485559e-21 4.48347840e-21 4.35269502e-21 4.22267372e-21 4.09357615e-21 3.96555712e-21 3.83876437e-21 3.71333834e-21 3.58941203e-21 3.46711087e-21 3.34655259e-21 3.22784718e-21 3.11109684e-21 2.99639596e-21 2.88383112e-21 2.77348117e-21 2.66541729e-21 2.55970303e-21 2.45639452e-21 2.35554052e-21 2.25718263e-21 2.16135545e-21 2.06808677e-21 1.97739780e-21 1.88930338e-21 1.80381221e-21 1.72092713e-21 1.64064533e-21 1.56295867e-21 1.48785391e-21 1.41531301e-21 1.34531340e-21 1.27782829e-21 1.21282691e-21 1.15027484e-21 1.09013427e-21 1.03236429e-21 9.76921129e-22 9.23758505e-22 8.72827823e-22 8.24078463e-22 7.77458034e-22 7.32912614e-22 6.90386990e-22 6.49824887e-22 6.11169183e-22 5.74362124e-22 5.39345520e-22 5.06060933e-22 4.74449855e-22 4.44453879e-22 4.16014852e-22 3.89075023e-22 3.63577180e-22 3.39464769e-22 3.16682017e-22 2.95174029e-22 2.74886885e-22 3.83260319e-22 5.78641090e-22 8.72828040e-22 1.31536264e-21 1.98039848e-21 2.97880627e-21 4.47616681e-21 6.71948035e-21 1.00767606e-20 1.50956455e-20 2.25900288e-20 3.37679132e-20 5.04197918e-20 7.51957491e-20 1.12012339e-19 1.66648915e-19 2.47619911e-19 3.67448132e-19 5.44519364e-19 8.05777411e-19 1.19063076e-18 1.75660069e-18 2.58746395e-18 3.80495635e-18 5.58553910e-18 8.18433267e-18 1.19691498e-17 1.74686827e-17 2.54404095e-17 3.69657873e-17 5.35829029e-17 7.74700677e-17 1.11697916e-16 1.60572319e-16 2.30095490e-16 3.28577046e-16 4.67428310e-16 6.62167309e-16 9.33639614e-16 1.30940382e-15 1.82510667e-15 2.52542004e-15 3.46362617e-15 4.69806210e-15 6.28222227e-15 8.24350834e-15 1.05447130e-14 1.30265749e-14 1.53474656e-14 1.69722253e-14 1.72892747e-14 1.58755976e-14 1.27582968e-14 8.43704600e-15 3.63429188e-15 -1.00447271e-15 -5.06300701e-15 -8.35135893e-15 -1.08353379e-14 -1.25657698e-14 -1.36304319e-14 -1.41273482e-14 -1.41519876e-14 -1.37920446e-14 -1.31258893e-14 -1.22226101e-14 -1.11426457e-14 -9.93857004e-15 -8.65585793e-15 -7.33357883e-15 -6.00501349e-15 -4.69820285e-15 -3.43644222e-15 -2.23873158e-15 -1.12019043e-15 -9.24432182e-17 8.36020698e-16 1.65950961e-15 2.37481274e-15 2.98090277e-15 3.47865682e-15 3.87059492e-15 4.16063556e-15 4.35386773e-15 4.45633896e-15 4.47485913e-15 4.41681942e-15 4.29002617e-15 4.10254930e-15 3.86258477e-15 3.57833072e-15 3.25787696e-15 2.90910733e-15 2.53961434e-15 2.15662588e-15 1.76694328e-15 1.37689029e-15 9.92272384e-16 6.18345974e-16 2.59796711e-16 -7.92735167e-17 -3.95351617e-16 -6.85510950e-16 -9.47402252e-16 -1.17923847e-15 -1.37977418e-15 -1.54828013e-15 -1.68451375e-15 -1.78868603e-15 -1.86142553e-15 -1.90374010e-15 -1.91697689e-15 -1.90278113e-15 -1.86305438e-15 -1.79991257e-15 -1.71564448e-15 -1.61267092e-15 -1.49350519e-15 -1.36071500e-15 -1.21688636e-15 -1.06458960e-15 -9.06347822e-16 -7.44607911e-16 -5.81714417e-16 -4.19886287e-16 -2.61196601e-16 -1.07555354e-16 3.93047091e-17 1.77839237e-16 3.06700432e-16 4.24742321e-16 5.31023252e-16 6.24805740e-16 7.05553839e-16 7.72928197e-16 8.26779008e-16 8.67137046e-16 8.94203021e-16 9.08335460e-16 9.10037357e-16 8.99941807e-16 8.78796869e-16 8.47449867e-16 8.06831359e-16 7.57938983e-16 7.01821375e-16 6.39562350e-16 5.72265529e-16 5.01039561e-16 4.26984095e-16 3.51176620e-16 2.74660294e-16 1.98432848e-16 1.23436645e-16 5.05499516e-17 -1.94205463e-17 -8.57459443e-17 -1.47780045e-16 -2.04963007e-16 -2.56823753e-16 -3.02981154e-16 -3.43144062e-16 -3.77110240e-16 -4.04764257e-16 -4.26074441e-16 -4.41088964e-16 -4.49931156e-16 -4.52794151e-16 -4.49934951e-16 -4.41668030e-16 -4.28358557e-16 -4.10415360e-16 -3.88283715e-16 -3.62438063e-16 -3.33374753e-16 -3.01604879e-16 -2.67647312e-16 -2.32021993e-16 -1.95243556e-16 -1.57815332e-16 -1.20223808e-16 -8.29335661e-17 -4.63827384e-17 -1.09790245e-17 2.29037291e-17 5.49283642e-17 8.47966607e-17 1.12251001e-16 1.37075462e-16 1.59096348e-16 1.78182189e-16 1.94243227e-16 2.07230435e-16 2.17134083e-16 2.23981914e-16 2.27836959e-16 2.28795033e-16 2.26981973e-16 2.22550645e-16 2.15677786e-16 2.06560713e-16 1.95413952e-16 1.82465833e-16 1.67955087e-16 1.52127495e-16 1.35232610e-16 1.17520612e-16 9.92393003e-17 8.06312756e-17 6.19313151e-17 4.33639782e-17 2.51414507e-17 7.46164351e-18 -9.49344366e-18 -2.55590894e-17 -4.05889446e-17 -5.44558548e-17 -6.70524148e-17 -7.82912627e-17 -8.81051231e-17 -9.64466114e-17 -1.03287814e-16 -1.08619661e-16 -1.12451109e-16 -1.14808150e-16 -1.15732677e-16 -1.15281214e-16 -1.13523540e-16 -1.10541227e-16 -1.06426114e-16 -1.01278738e-16 -9.52067391e-17 -8.83232639e-17 -8.07453872e-17 -7.25925639e-17 -6.39851316e-17 -5.50428780e-17 -4.58836861e-17 -3.66222697e-17 -2.73690083e-17 -1.82288903e-17 -9.30057212e-18 -6.75556282e-19 7.56250584e-18 1.53383867e-17 2.25857296e-17 2.92473711e-17 3.52755423e-17 4.06319521e-17 4.52877575e-17 4.92234282e-17 5.24285102e-17 5.49012994e-17 5.66484301e-17 5.76843905e-17 5.80309723e-17 5.77166658e-17 5.67760083e-17 5.52488975e-17 5.31798784e-17 5.06174134e-17 4.76131450e-17 4.42211595e-17 4.04972601e-17 3.64982581e-17 3.22812868e-17 2.79031482e-17 2.34196950e-17 1.88852551e-17 1.43521016e-17 9.86997352e-18 5.48564773e-18 1.24256675e-18 -2.81947823e-18 -6.66460725e-18 -1.02610550e-17 -1.35813183e-17 -1.66022484e-17 -1.93050908e-17 -2.16754742e-17 -2.37033513e-17 -2.53828953e-17 -2.67123544e-17 -2.76938694e-17 -2.83332571e-17 -2.86397648e-17 -2.86257993e-17 -2.83066345e-17 -2.77001035e-17 -2.68262774e-17 -2.57071364e-17 -2.43662363e-17 -2.28283755e-17 -2.11192650e-17 -1.92652048e-17 -1.72927714e-17 -1.52285174e-17 -1.30986868e-17 -1.09289485e-17 -8.74414931e-18 -6.56808853e-18 -4.42331525e-18 -2.33094961e-18 -3.10528538e-19 1.62012369e-18 3.44499982e-18 5.14998914e-18 6.72293270e-18 8.15365478e-18 9.43397154e-18 1.05576780e-17 1.15205147e-17 1.23201150e-17 1.29559356e-17 1.34291705e-17 1.37426517e-17 1.39007371e-17 1.39091882e-17 1.37750395e-17 1.35064609e-17 1.31126152e-17 1.26035127e-17 1.19898643e-17 1.12829347e-17 1.04943976e-17 9.63619390e-18 8.72039453e-18 7.75906883e-18 6.76415999e-18 5.74736810e-18 4.72004182e-18 3.69307926e-18 2.67683871e-18 1.68105958e-18 7.14793790e-19 -2.13652095e-19 -1.09676412e-18 -1.92785753e-18 -2.70110295e-18 -3.41154239e-18 -4.05509550e-18 -4.62855650e-18 -5.12958230e-18 -5.55667247e-18 -5.90914155e-18 -6.18708463e-18 -6.39133667e-18 -6.52342647e-18 -6.58552599e-18 -6.58039577e-18 -6.51132731e-18 -6.38208299e-18 -6.19683449e-18 -5.96010020e-18 -5.67668249e-18 -5.35160540e-18 -4.99005330e-18 -4.59731129e-18 -4.17870756e-18 -3.73955849e-18 -3.28511665e-18 -2.82052222e-18 -2.35075807e-18 -1.88060877e-18 -1.41462373e-18 -9.57084592e-19 -5.11977022e-19 -8.29669121e-20 3.26619020e-19 7.13808249e-19 1.07599318e-18 1.41093774e-18 1.71677995e-18 1.99203070e-18 2.23556897e-18 2.44663366e-18 2.62481232e-18 2.77002719e-18 2.88251856e-18 2.96282605e-18 3.01176791e-18 3.03041877e-18 3.02008602e-18 2.98228526e-18 2.91871501e-18 2.83123105e-18 2.72182053e-18 2.59257628e-18 2.44567147e-18 2.28333477e-18 2.10782642e-18 1.92141521e-18 1.72635659e-18 1.52487219e-18 1.31913061e-18 1.11122985e-18 9.03181327e-19 6.96895558e-19 4.94169568e-19 2.96676060e-19 1.05954333e-19 -7.65970530e-20 -2.49725896e-19 -4.12330284e-19 -5.63460918e-19 -7.02321867e-19 -8.28269856e-19 -9.40812164e-19 -1.03960323e-18 -1.12444009e-18 -1.19525667e-18 -1.25211725e-18 -1.29520890e-18 -1.32483333e-18 -1.34139807e-18 -1.34540715e-18 -1.33745138e-18 -1.31819842e-18 -1.28838262e-18 -1.24879483e-18 -1.20027227e-18 -1.14368846e-18 -1.07994345e-18 -1.00995432e-18 -9.34645970e-19 -8.54942450e-19 -7.71758716e-19 -6.85992922e-19 -5.98519305e-19 -5.10181656e-19 -4.21787445e-19 -3.34102584e-19 -2.47846856e-19 -1.63690011e-19 -8.22485284e-20 -4.08302856e-21 7.03036626e-20 1.40467832e-19 2.06025598e-19 2.66653047e-19 3.22085840e-19 3.72118307e-19 4.16602065e-19 4.55444213e-19 4.88605134e-19 5.16095944e-19 5.37975645e-19 5.54348001e-19 5.65358206e-19 5.71189370e-19 5.72058865e-19 5.68214583e-19 5.59931126e-19 5.47505987e-19 5.31255737e-19 5.11512265e-19 4.88619094e-19 4.62927801e-19 4.34794574e-19 4.04576920e-19 3.72630545e-19 3.39306431e-19 3.04948116e-19 2.69889193e-19 2.34451033e-19 1.98940752e-19 1.63649404e-19 1.28850419e-19 9.47982900e-20 6.17274786e-20 2.98515714e-20 -6.37346562e-22 -2.95690969e-20 -5.67956027e-20 -8.21908847e-20 -1.05650870e-19 -1.27093026e-19 -1.46455831e-19 -1.63698103e-19 -1.78798185e-19 -1.91753025e-19 -2.02577141e-19 -2.11301505e-19 -2.17972351e-19 -2.22649921e-19 -2.25407173e-19 -2.26328448e-19 -2.25508129e-19 -2.23049286e-19 -2.19062331e-19 -2.13663693e-19 -2.06974515e-19 -1.99119389e-19 -1.90225141e-19 -1.80419664e-19 -1.69830811e-19 -1.58585358e-19 -1.46808029e-19 -1.34620606e-19 -1.22141106e-19 -1.09483044e-19 -9.67547766e-20 -8.40589219e-20 -7.14918680e-20 -5.91433583e-20 -4.70961563e-20 -3.54257893e-20 -2.42003656e-20 -1.34804643e-20 -3.31909317e-21 6.23828902e-21 1.51536891e-20 2.33964406e-20 3.09430130e-20 3.77767742e-20 4.38877113e-20 4.92721137e-20 5.39322244e-20 5.78758642e-20 6.11160327e-20 6.36704920e-20 6.55613367e-20 6.68145554e-20 6.74595867e-20 6.75288752e-20 6.70574294e-20 6.60823873e-20 6.46425901e-20 6.27781690e-20 6.05301472e-20 5.79400588e-20 5.50495878e-20 5.19002271e-20 4.85329616e-20 4.49879738e-20 4.13043750e-20 3.75199613e-20 3.36709955e-20 2.97920152e-20 2.59156663e-20 2.20725623e-20 1.82911686e-20 1.45977113e-20 1.10161095e-20 7.56793037e-21 4.27236598e-21 1.14623000e-21 -1.79602592e-21 -4.54227832e-21 -7.08268158e-21 -9.40960281e-21 -1.15175432e-20 -1.34030477e-20 -1.50646036e-20 -1.65025314e-20 -1.77188670e-20 -1.87172381e-20 -1.95027370e-20 -2.00817883e-20 -2.04620160e-20 -2.06521093e-20 -2.06616879e-20 -2.05011702e-20 -2.01816423e-20 -1.97147308e-20 -1.91124800e-20 -1.83872329e-20 -1.75515182e-20 -1.66179429e-20 -1.55990916e-20 -1.45074320e-20 -1.33552278e-20 -1.21544587e-20 -1.09167476e-20 -9.65329615e-21 -8.37482622e-21 -7.09153042e-21 -5.81302892e-21 -4.54833386e-21 -3.30582056e-21 -2.09320566e-21 -9.17531437e-22 2.14843507e-22 1.29824790e-21 2.32769603e-21 3.29888086e-21 4.20816255e-21 5.05255275e-21 5.82969505e-21 6.53784193e-21 7.17582888e-21 7.74304573e-21 8.23940589e-21 8.66531374e-21 9.02163055e-21 9.30963936e-21 9.53100909e-21 9.68775820e-21 9.78221831e-21 9.81699788e-21 9.79494643e-21 9.71911932e-21 9.59274351e-21 9.41918430e-21 9.20191341e-21 8.94447842e-21 8.65047371e-21 8.32351311e-21 7.96720422e-21 7.58512452e-21 7.18079937e-21 6.75768187e-21 6.31913455e-21 5.86841304e-21 5.40865156e-21 4.94285028e-21 4.47386451e-21 4.00439557e-21 3.53698347e-21 3.07400118e-21 2.61765040e-21 2.16995893e-21 1.73277931e-21 1.30778887e-21 8.96490892e-22 5.00216989e-22 1.20130422e-22 -2.42769610e-22 -5.87642870e-22 -9.13802242e-22 -1.22070725e-21 -1.50795705e-21 -1.77528290e-21 -2.02254032e-21 -2.24970095e-21 -2.45684413e-21 -2.64414842e-21 -2.81188297e-21 -2.96039898e-21 -3.09012109e-21 -3.20153899e-21 -3.29519914e-21 -3.37169670e-21 -3.43166770e-21 -3.47578154e-21 -3.50473377e-21 -3.51923923e-21 -3.52002560e-21 -3.50782725e-21 -3.48337962e-21 -3.44741397e-21 -3.40065250e-21 -3.34380404e-21 -3.27756009e-21 -3.20259130e-21 -3.11954442e-21 -3.02903969e-21 -2.93166864e-21 -2.82799225e-21 -2.71853963e-21 -2.60380697e-21 -2.48425690e-21 -2.36031826e-21 -2.23238612e-21 -2.10082217e-21 -1.96595536e-21 -1.82808288e-21 -1.68747132e-21 -1.54435812e-21 -1.39895315e-21 -1.25144059e-21 -1.10198085e-21 -9.50712682e-22 -7.97755422e-22 -6.43211295e-22 -4.87167792e-22 -3.29700104e-22 -1.70873581e-22 -1.07461821e-23 1.50629071e-22 3.13201686e-22 4.76921346e-22 6.41735621e-22 8.07587765e-22 9.74414630e-22 1.14214467e-21 1.31069611e-21 1.47997523e-21 1.64987482e-21 1.82027278e-21 1.99103090e-21 2.16199388e-21 2.33298839e-21 2.50382246e-21 2.67428503e-21 2.84414564e-21 3.01315437e-21 3.18104195e-21 3.34752011e-21 3.51228203e-21 3.67500308e-21 3.83534166e-21 3.99294027e-21 4.14742671e-21 4.29841546e-21 4.44550921e-21 4.58830049e-21 4.72637349e-21 4.85930593e-21 4.98667109e-21 5.10803990e-21 5.22298308e-21 5.33107339e-21 5.43188790e-21 5.52501026e-21 5.61003306e-21 5.68656015e-21 5.75420888e-21 5.81261246e-21 5.86142210e-21 5.90030928e-21 5.92896776e-21 5.94711562e-21 5.95449721e-21 5.95088490e-21 5.93608079e-21 5.90991823e-21 5.87226327e-21 5.82301586e-21 5.76211096e-21 5.68951948e-21 5.60524903e-21 5.50934445e-21 5.40188827e-21 5.28300090e-21 5.15284063e-21 5.01160348e-21 4.85952290e-21 4.69686920e-21 4.52394887e-21 4.34110370e-21 4.14870971e-21 3.94717598e-21 3.73694326e-21 3.51848247e-21 3.29229302e-21 3.05890104e-21 2.81885749e-21 2.57273611e-21 2.32113136e-21 2.06465614e-21 1.80393960e-21 1.53962475e-21 1.27236609e-21 1.00282719e-21 7.31678211e-22 4.59593489e-22 1.87249035e-22 -8.46799001e-23 -3.55521246e-22 -6.24608512e-22 -8.91283128e-22 -1.15489672e-21 -1.41481334e-21 -1.67041159e-21 -1.92108669e-21 -2.16625241e-21 -2.40534297e-21 -2.63781471e-21 -2.86314780e-21 -3.08084770e-21 -3.29044654e-21 -3.49150439e-21 -3.68361037e-21 -3.86638365e-21 -4.03947424e-21 -4.20256379e-21 -4.35536609e-21 -4.49762754e-21 -4.62912743e-21 -4.74967816e-21 -4.85912520e-21 -4.95734707e-21 -5.04425511e-21 -5.11979314e-21 -5.18393702e-21 -5.23669414e-21 -5.27810270e-21 -5.30823103e-21 -5.32717671e-21 -5.33506567e-21 -5.33205120e-21 -5.31831284e-21 -5.29405532e-21 -5.25950732e-21 -5.21492025e-21 -5.16056700e-21 -5.09674058e-21 -5.02375286e-21 -4.94193312e-21 -4.85162675e-21 -4.75319383e-21 -4.64700774e-21 -4.53345382e-21 -4.41292794e-21 -4.28583517e-21 -4.15258845e-21 -4.01360722e-21 -3.86931620e-21 -3.72014406e-21 -3.56652223e-21 -3.40888368e-21 -3.24766179e-21 -3.08328925e-21 -2.91619695e-21 -2.74681299e-21 -2.57556170e-21 -2.40286271e-21 -2.22913007e-21 -2.05477141e-21 -1.88018717e-21 -1.70576988e-21 -1.53190342e-21 -1.35896245e-21 -1.18731178e-21 -1.01730580e-21 -8.49288047e-22 -6.83590682e-22 -5.20534106e-22 -3.60426569e-22 -2.03563842e-22 -5.02289074e-23 9.93083014e-23 2.44791136e-22 3.85976428e-22 5.22634665e-22 6.54550126e-22 7.81520995e-22 9.03359455e-22 1.01989174e-21 1.13095820e-21 1.23641327e-21 1.33612553e-21 1.42997764e-21 1.51786631e-21 1.59970227e-21 1.67541013e-21 1.74492837e-21 1.80820916e-21 1.86521828e-21 1.91593498e-21 1.96035181e-21 1.99847445e-21 2.03032155e-21 2.05592449e-21 2.07532722e-21 2.08858598e-21 2.09576910e-21 2.09695670e-21 2.09224043e-21 2.08172319e-21 2.06551877e-21 2.04375161e-21 2.01655637e-21 1.98407761e-21 1.94646940e-21 1.90389495e-21 1.85652615e-21 1.80454317e-21 1.74813400e-21 1.68749400e-21 1.62282539e-21 1.55433678e-21 1.48224264e-21 1.40676277e-21 1.32812176e-21 1.24654846e-21 1.16227536e-21 1.07553806e-21 9.86574669e-22 8.95625190e-22 8.02930951e-22 7.08733980e-22 6.13276401e-22 5.16799824e-22 4.19544738e-22 3.21749907e-22 2.23651765e-22 1.25483825e-22 2.74760951e-23 -7.01454959e-23 -1.67159658e-22 -2.63350285e-22 -3.58506982e-22 -4.52425573e-22 -5.44908585e-22 -6.35765714e-22 -7.24814261e-22 -8.11879543e-22 -8.96795275e-22 -9.79403924e-22 -1.05955703e-21 -1.13711548e-21 -1.21194980e-21 -1.28394032e-21 -1.35297742e-21 -1.41896162e-21 -1.48180375e-21 -1.54142496e-21 -1.59775682e-21 -1.65074130e-21 -1.70033071e-21 -1.74648769e-21 -1.78918503e-21 -1.82840561e-21
7.63155623e-21 7.55965512e-21 7.48307982e-21 7.40198658e-21 7.31653964e-21 7.22691066e-21 7.13327816e-21 7.03582691e-21 6.93474734e-21 6.83023491e-21 6.72248952e-21 6.61171482e-21 6.49811762e-21 6.38190721e-21 6.26329478e-21 6.14249275e-21 6.01971413e-21 5.89517196e-21 5.76907868e-21 5.64164551e-21 5.51308194e-21 5.38359513e-21 5.25338941e-21 5.12266575e-21 4.99162126e-21 4.86044878e-21 4.72933640e-21 4.59846708e-21 4.46801825e-21 4.33816150e-21 4.20906223e-21 4.08087937e-21 3.95376513e-21 3.82786480e-21 3.70331651e-21 3.58025112e-21 3.45879204e-21 3.33905517e-21 3.22114882e-21 3.10517366e-21 2.99122270e-21 2.87938134e-21 2.76972737e-21 2.66233107e-21 2.55725526e-21 2.45455547e-21 2.35428002e-21 2.25647019e-21 2.16116040e-21 2.06837840e-21 1.97814547e-21 1.89047664e-21 1.80538091e-21 1.72286151e-21 1.64291613e-21 1.56553720e-21 1.49071216e-21 1.41842368e-21 1.34865001e-21 1.28136520e-21 1.21653940e-21 1.15413914e-21 1.09412759e-21 1.03646484e-21 9.81108209e-22 9.28012441e-22 8.77130021e-22 8.28411409e-22 7.81805292e-22 7.37258824e-22 6.94717858e-22 6.54127173e-22 6.15430684e-22 5.78571655e-22 5.43492885e-22 5.10136904e-22 4.78446140e-22 4.48363091e-22 4.19830474e-22 3.92791375e-22 3.67189379e-22 3.42968695e-22 3.20074271e-22 2.98451897e-22 2.78048297e-22 3.87820895e-22 5.85758755e-22 8.83916722e-22 1.33260734e-21 2.00716994e-21 3.02029546e-21 4.54035397e-21 6.81861252e-21 1.02296001e-20 1.53308851e-20 2.29514702e-20 3.43223023e-20 5.12686526e-20 7.64932188e-20 1.13991994e-19 1.69664032e-19 2.52203762e-19 3.74404080e-19 5.55055161e-19 8.21704912e-19 1.21466215e-18 1.79278670e-18 2.64184036e-18 3.88649488e-18 5.70754177e-18 8.36646984e-18 1.22404284e-17 1.78717532e-17 2.60377908e-17 3.78488233e-17 5.48845895e-17 7.93833266e-17 1.14501475e-16 1.64667126e-16 2.36055556e-16 3.37219795e-16 4.79910878e-16 6.80116531e-16 9.59324349e-16 1.34595767e-15 1.87680507e-15 2.59800429e-15 3.56464003e-15 4.83711207e-15 6.47096975e-15 8.49503310e-15 1.08716699e-14 1.34374492e-14 1.58406460e-14 1.75292171e-14 1.78710606e-14 1.64272882e-14 1.32228502e-14 8.77099461e-15 3.81636195e-15 -9.74399738e-16 -5.17045124e-15 -8.57432383e-15 -1.11494754e-14 -1.29473857e-14 -1.40579381e-14 -1.45818082e-14 -1.46171995e-14 -1.42544138e-14 -1.35742217e-14 -1.26478828e-14 -1.15377821e-14 -1.02982273e-14 -8.97622934e-15 -7.61221016e-15 -6.24063293e-15 -4.89056302e-15 -3.58617344e-15 -2.34720581e-15 -1.18939542e-15 -1.24866399e-16 8.37498820e-16 1.69171284e-15 2.43435763e-15 3.06427841e-15 3.58229619e-15 3.99093820e-15 4.29418565e-15 4.49723832e-15 4.60629555e-15 4.62835330e-15 4.57101680e-15 4.44232847e-15 4.25061078e-15 4.00432357e-15 3.71193548e-15 3.38180916e-15 3.02209964e-15 2.64066554e-15 2.24499268e-15 1.84212937e-15 1.43863312e-15 1.04052799e-15 6.53272154e-16 2.81735006e-16 -6.98168158e-17 -3.97725069e-16 -6.98937907e-16 -9.71000868e-16 -1.21204154e-15 -1.42074855e-15 -1.59634555e-15 -1.73856089e-15 -1.84759357e-15 -1.92407617e-15 -1.96903539e-15 -1.98385071e-15 -1.97021188e-15 -1.93007572e-15 -1.86562274e-15 -1.77921412e-15 -1.67334950e-15 -1.55062592e-15 -1.41369846e-15 -1.26524268e-15 -1.10791941e-15 -9.44341960e-16 -7.77046027e-16 -6.08462516e-16 -4.40893331e-16 -2.76490268e-16 -1.17237058e-16 3.50654368e-17 1.78810884e-16 3.12596064e-16 4.35226451e-16 5.45718919e-16 6.43301699e-16 7.27411761e-16 7.97689803e-16 8.53973032e-16 8.96285980e-16 9.24829542e-16 9.39968501e-16 9.42217754e-16 9.32227486e-16 9.10767524e-16 8.78711117e-16 8.37018344e-16 7.86719397e-16 7.28897926e-16 6.64674654e-16 5.95191436e-16 5.21595938e-16 4.45027077e-16 3.66601364e-16 2.87400258e-16 2.08458634e-16 1.30754445e-16 5.51996280e-17 -1.73676885e-17 -8.61896627e-17 -1.50593890e-16 -2.09997234e-16 -2.63908368e-16 -3.11929055e-16 -3.53754226e-16 -3.89170917e-16 -4.18056132e-16 -4.40373727e-16 -4.56170387e-16 -4.65570813e-16 -4.68772195e-16 -4.66038100e-16 -4.57691858e-16 -4.44109566e-16 -4.25712812e-16 -4.02961212e-16 -3.76344877e-16 -3.46376892e-16 -3.13585897e-16 -2.78508866e-16 -2.41684152e-16 -2.03644863e-16 -1.64912647e-16 -1.25991934e-16 -8.73646696e-17 -4.94855974e-17 -1.27781067e-17 2.23693309e-17 5.56061204e-17 8.66218962e-17 1.15148270e-16 1.40959984e-16 1.63875484e-16 1.83756943e-16 2.00509744e-16 2.14081489e-16 2.24460526e-16 2.31674083e-16 2.35786013e-16 2.36894219e-16 2.35127801e-16 2.30643969e-16 2.23624778e-16 2.14273725e-16 2.02812262e-16 1.89476272e-16 1.74512547e-16 1.58175309e-16 1.40722822e-16 1.22414125e-16 1.03505912e-16 8.42496072e-17 6.48886393e-17 4.56559532e-17 2.67717678e-17 8.44159703e-18 -9.14545524e-18 -2.58181215e-17 -4.14241146e-17 -5.58309900e-17 -6.89267309e-17 -8.06200634e-17 -9.08405112e-17 -9.95382026e-17 -1.06683445e-16 -1.12266083e-16 -1.16294661e-16 -1.18795403e-16 -1.19811046e-16 -1.19399526e-16 -1.17632560e-16 -1.14594139e-16 -1.10378945e-16 -1.05090730e-16 -9.88406647e-17 -9.17456902e-17 -8.39268766e-17 -7.55078220e-17 -6.66130995e-17 -5.73667710e-17 -4.78909816e-17 -3.83046458e-17 -2.87222378e-17 -1.92526926e-17 -9.99842678e-18 -1.05448300e-18 7.49219734e-18 1.55633721e-17 2.30899661e-17 3.00124107e-17 3.62808565e-17 4.18552646e-17 4.67053806e-17 5.08105985e-17 5.41597204e-17 5.67506215e-17 5.85898286e-17 5.96920202e-17 6.00794604e-17 5.97813739e-17 5.88332737e-17 5.72762518e-17 5.51562413e-17 5.25232618e-17 4.94306560e-17 4.59343277e-17 4.20919884e-17 3.79624225e-17 3.36047764e-17 2.90778804e-17 2.44396074e-17 1.97462753e-17 1.50520966e-17 1.04086792e-17 5.86458218e-18 1.46492736e-18 -2.74893100e-18 -6.73967767e-18 -1.04742494e-17 -1.39239899e-17 -1.70647479e-17 -1.98769202e-17 -2.23454427e-17 -2.44597311e-17 -2.62135750e-17 -2.76049898e-17 -2.86360289e-17 -2.93125611e-17 -2.96440174e-17 -2.96431113e-17 -2.93255378e-17 -2.87096541e-17 -2.78161485e-17 -2.66676994e-17 -2.52886311e-17 -2.37045683e-17 -2.19420944e-17 -2.00284164e-17 -1.79910408e-17 -1.58574619e-17 -1.36548665e-17 -1.14098574e-17 -9.14819627e-18 -6.89457000e-18 -4.67237949e-18 -2.50355372e-18 -4.08388905e-19 1.59458651e-18 3.48872095e-18 5.25932319e-18 6.89372047e-18 8.38129208e-18 9.71347934e-18 1.08837730e-17 1.18876796e-17 1.27226678e-17 1.33880968e-17 1.38851286e-17 1.42166251e-17 1.43870331e-17 1.44022578e-17 1.42695280e-17 1.39972538e-17 1.35948797e-17 1.30727339e-17 1.24418760e-17 1.17139456e-17 1.09010119e-17 1.00154268e-17 9.06968274e-18 8.07627614e-18 7.04757829e-18 5.99571377e-18 4.93244800e-18 3.86908418e-18 2.81637048e-18 1.78441774e-18 7.82627968e-19 -1.80366018e-19 -1.09674998e-18 -1.95956659e-18 -2.76274301e-18 -3.50110788e-18 -4.17039822e-18 -4.76725666e-18 -5.28921953e-18 -5.73469644e-18 -6.10294202e-18 -6.39402049e-18 -6.60876388e-18 -6.74872457e-18 -6.81612304e-18 -6.81379154e-18 -6.74511455e-18 -6.61396672e-18 -6.42464910e-18 -6.18182451e-18 -5.89045252e-18 -5.55572489e-18 -5.18300215e-18 -4.77775167e-18 -4.34548803e-18 -3.89171595e-18 -3.42187644e-18 -2.94129625e-18 -2.45514129e-18 -1.96837395e-18 -1.48571482e-18 -1.01160870e-18 -5.50195224e-19 -1.05284024e-19 3.19665553e-19 7.21560185e-19 1.09768388e-18 1.44570498e-18 1.76367901e-18 2.05004758e-18 2.30363358e-18 2.52363287e-18 2.70960281e-18 2.86144783e-18 2.97940239e-18 3.06401170e-18 3.11611032e-18 3.13679926e-18 3.12742153e-18 3.08953682e-18 3.02489533e-18 2.93541120e-18 2.82313575e-18 2.69023088e-18 2.53894276e-18 2.37157620e-18 2.19046973e-18 1.99797178e-18 1.79641799e-18 1.58810987e-18 1.37529494e-18 1.16014841e-18 9.44756603e-19 7.31102007e-19 5.21050215e-19 3.16338603e-19 1.18566860e-19 -7.08106909e-20 -2.50490980e-19 -4.19326346e-19 -5.76327005e-19 -7.20661911e-19 -8.51658084e-19 -9.68798496e-19 -1.07171862e-18 -1.16020173e-18 -1.23417314e-18 -1.29369331e-18 -1.33895025e-18 -1.37025099e-18 -1.38801249e-18 -1.39275206e-18 -1.38507730e-18 -1.36567581e-18 -1.33530468e-18 -1.29478002e-18 -1.24496633e-18 -1.18676623e-18 -1.12111022e-18 -1.04894687e-18 -9.71233271e-19 -8.88926065e-19 -8.02972839e-19 -7.14304157e-19 -6.23826152e-19 -5.32413752e-19 -4.40904557e-19 -3.50093395e-19 -2.60727557e-19 -1.73502725e-19 -8.90595907e-20 -7.98114434e-21 6.92093585e-20 1.42049791e-19 2.10139925e-19 2.73141604e-19 3.30778357e-19 3.82834485e-19 4.29153654e-19 4.69637051e-19 5.04241117e-19 5.32974935e-19 5.55897286e-19 5.73113437e-19 5.84771699e-19 5.91059795e-19 5.92201091e-19 5.88450720e-19 5.80091649e-19 5.67430718e-19 5.50794702e-19 5.30526408e-19 5.06980864e-19 4.80521609e-19 4.51517118e-19 4.20337390e-19 3.87350712e-19 3.52920622e-19 3.17403084e-19 2.81143889e-19 2.44476292e-19 2.07718886e-19 1.71173730e-19 1.35124720e-19 9.98362082e-20 6.55518736e-20 3.24938267e-20 8.61954277e-22 -2.91665108e-20 -5.74372020e-20 -8.38186245e-20 -1.08201966e-19 -1.30500728e-19 -1.50650183e-19 -1.68606689e-19 -1.84346853e-19 -1.97866583e-19 -2.09180024e-19 -2.18318407e-19 -2.25328815e-19 -2.30272894e-19 -2.33225515e-19 -2.34273396e-19 -2.33513715e-19 -2.31052709e-19 -2.27004282e-19 -2.21488632e-19 -2.14630898e-19 -2.06559857e-19 -1.97406657e-19 -1.87303610e-19 -1.76383042e-19 -1.64776218e-19 -1.52612329e-19 -1.40017567e-19 -1.27114270e-19 -1.14020153e-19 -1.00847629e-19 -8.77032005e-20 -7.46869489e-20 -6.18921007e-20 -4.94046769e-20 -3.73032234e-20 -2.56586185e-20 -1.45339549e-20 -3.98449266e-21 5.94232087e-21 1.52067679e-20 2.37767196e-20 3.16274407e-20 3.87413472e-20 4.51077185e-20 5.07223722e-20 5.55873047e-20 5.97103038e-20 6.31045370e-20 6.57881218e-20 6.77836818e-20 6.91178925e-20 6.98210236e-20 6.99264784e-20 6.94703372e-20 6.84909070e-20 6.70282801e-20 6.51239061e-20 6.28201792e-20 6.01600433e-20 5.71866170e-20 5.39428404e-20 5.04711452e-20 4.68131500e-20 4.30093797e-20 3.90990127e-20 3.51196535e-20 3.11071326e-20 2.70953333e-20 2.31160446e-20 1.91988400e-20 1.53709821e-20 1.16573511e-20 8.08039722e-21 4.66011519e-21 1.41404023e-21 -1.64273639e-21 -4.49753327e-21 -7.14002777e-21 -9.56218945e-21 -1.17581995e-20 -1.37243580e-20 -1.54589799e-20 -1.69622819e-20 -1.82362619e-20 -1.92845715e-20 -2.01123838e-20 -2.07262579e-20 -2.11340011e-20 -2.13445299e-20 -2.13677316e-20 -2.12143270e-20 -2.08957354e-20 -2.04239427e-20 -1.98113743e-20 -1.90707715e-20 -1.82150751e-20 -1.72573133e-20 -1.62104974e-20 -1.50875238e-20 -1.39010838e-20 -1.26635800e-20 -1.13870509e-20 -1.00831035e-20 -8.76285319e-21 -7.43687105e-21 -6.11513954e-21 -4.80701500e-21 -3.52119755e-21 -2.26570798e-21 -1.04787130e-21 1.25693421e-22 1.24907708e-21 2.31707911e-21 3.32520065e-21 4.26963302e-21 5.14724172e-21 5.95554648e-21 6.69269772e-21 7.35744992e-21 7.94913223e-21 8.46761684e-21 8.91328535e-21 9.28699374e-21 9.59003613e-21 9.82410773e-21 9.99126740e-21 1.00939000e-20 1.01346789e-20 1.01165292e-20 1.00425907e-20 9.91618346e-21 9.74077239e-21 9.51993483e-21 9.25732866e-21 8.95666225e-21 8.62166610e-21 8.25606618e-21 7.86355917e-21 7.44778961e-21 7.01232893e-21 6.56065651e-21 6.09614260e-21 5.62203323e-21 5.14143706e-21 4.65731402e-21 4.17246585e-21 3.68952835e-21 3.21096535e-21 2.73906428e-21 2.27593326e-21 1.82349968e-21 1.38351009e-21 9.57531316e-22 5.46952865e-22 1.52990225e-22 -2.23310767e-22 -5.81068721e-22 -9.19560734e-22 -1.23821576e-21 -1.53660740e-21 -1.81444621e-21 -2.07157162e-21 -2.30794356e-21 -2.52363381e-21 -2.71881723e-21 -2.89376293e-21 -3.04882539e-21 -3.18443562e-21 -3.30109251e-21 -3.39935423e-21 -3.47982993e-21 -3.54317165e-21 -3.59006653e-21 -3.62122936e-21 -3.63739549e-21 -3.63931410e-21 -3.62774188e-21 -3.60343720e-21 -3.56715459e-21 -3.51963977e-21 -3.46162510e-21 -3.39382547e-21 -3.31693466e-21 -3.23162215e-21 -3.13853038e-21 -3.03827243e-21 -2.93143014e-21 -2.81855266e-21 -2.70015536e-21 -2.57671916e-21 -2.44869021e-21 -2.31647992e-21 -2.18046532e-21 -2.04098971e-21 -1.89836363e-21 -1.75286604e-21 -1.60474579e-21 -1.45422325e-21 -1.30149219e-21 -1.14672181e-21 -9.90058831e-22 -8.31629855e-22 -6.71543698e-22 -5.09893848e-22 -3.46760964e-22 -1.82215410e-22 -1.63197736e-23 1.50868601e-22 3.19295132e-22 4.88905575e-22 6.59643653e-22 8.31448793e-22 1.00425396e-21 1.17798360e-21 1.35255175e-21 1.52786025e-21 1.70379714e-21 1.88023526e-21 2.05703092e-21 2.23402288e-21 2.41103144e-21 2.58785776e-21 2.76428337e-21 2.94006986e-21 3.11495885e-21 3.28867204e-21 3.46091157e-21 3.63136053e-21 3.79968364e-21 3.96552819e-21 4.12852508e-21 4.28829007e-21 4.44442522e-21 4.59652042e-21 4.74415513e-21 4.88690019e-21 5.02431981e-21 5.15597360e-21 5.28141877e-21 5.40021232e-21 5.51191337e-21 5.61608548e-21 5.71229902e-21 5.80013362e-21 5.87918047e-21 5.94904478e-21 6.00934807e-21 6.05973051e-21 6.09985315e-21 6.12940008e-21 6.14808051e-21 6.15563074e-21 6.15181605e-21 6.13643240e-21 6.10930805e-21 6.07030501e-21 6.01932031e-21 5.95628715e-21 5.88117586e-21 5.79399465e-21 5.69479023e-21 5.58364823e-21 5.46069337e-21 5.32608953e-21 5.18003959e-21 5.02278505e-21 4.85460549e-21 4.67581788e-21 4.48677563e-21 4.28786755e-21 4.07951656e-21 3.86217830e-21 3.63633958e-21 3.40251662e-21 3.16125327e-21 2.91311898e-21 2.65870676e-21 2.39863099e-21 2.13352513e-21 1.86403937e-21 1.59083823e-21 1.31459809e-21 1.03600466e-21 7.55750485e-22 4.74532384e-22 1.93048892e-22 -8.80022523e-23 -3.67926617e-22 -6.46035549e-22 -9.21648598e-22 -1.19409587e-21 -1.46272031e-21 -1.72687993e-21 -1.98594992e-21 -2.23932467e-21 -2.48641967e-21 -2.72667335e-21 -2.95954871e-21 -3.18453492e-21 -3.40114873e-21 -3.60893575e-21 -3.80747164e-21 -3.99636309e-21 -4.17524870e-21 -4.34379973e-21 -4.50172068e-21 -4.64874974e-21 -4.78465910e-21 -4.90925512e-21 -5.02237840e-21 -5.12390364e-21 -5.21373945e-21 -5.29182800e-21 -5.35814460e-21 -5.41269706e-21 -5.45552508e-21 -5.48669946e-21 -5.50632121e-21 -5.51452062e-21 -5.51145624e-21 -5.49731374e-21 -5.47230478e-21 -5.43666577e-21 -5.39065659e-21 -5.33455928e-21 -5.26867668e-21 -5.19333105e-21 -5.10886268e-21 -5.01562844e-21 -4.91400037e-21 -4.80436425e-21 -4.68711816e-21 -4.56267107e-21 -4.43144143e-21 -4.29385577e-21 -4.15034738e-21 -4.00135490e-21 -3.84732108e-21 -3.68869151e-21 -3.52591332e-21 -3.35943408e-21 -3.18970057e-21 -3.01715774e-21 -2.84224764e-21 -2.66540838e-21 -2.48707321e-21 -2.30766959e-21 -2.12761835e-21 -1.94733287e-21 -1.76721832e-21 -1.58767098e-21 -1.40907752e-21 -1.23181446e-21 -1.05624758e-21 -8.82731376e-22 -7.11608623e-22 -5.43209932e-22 -3.77853362e-22 -2.15844073e-22 -5.74740153e-23 9.69783402e-23 2.47248245e-22 3.93084874e-22 5.34251500e-22 6.70525638e-22 8.01699163e-22 9.27578393e-22 1.04798416e-21 1.16275184e-21 1.27173139e-21 1.37478732e-21 1.47179869e-21 1.56265904e-21 1.64727637e-21 1.72557304e-21 1.79748564e-21 1.86296493e-21 1.92197571e-21 1.97449663e-21 2.02052007e-21 2.06005195e-21 2.09311153e-21 2.11973125e-21 2.13995644e-21 2.15384513e-21 2.16146780e-21 2.16290706e-21 2.15825742e-21 2.14762497e-21 2.13112704e-21 2.10889188e-21 2.08105830e-21 2.04777532e-21 2.00920173e-21 1.96550572e-21 1.91686444e-21 1.86346357e-21 1.80549683e-21 1.74316553e-21 1.67667804e-21 1.60624931e-21 1.53210033e-21 1.45445758e-21 1.37355245e-21 1.28962073e-21 1.20290197e-21 1.11363889e-21 1.02207682e-21 9.28463023e-22 8.33046141e-22 7.36075525e-22 6.37800626e-22 5.38470371e-22 4.38332530e-22 3.37633095e-22 2.36615663e-22 1.35520826e-22 3.45855630e-23 -6.59573421e-23 -1.65879882e-22 -2.64959385e-22 -3.62979058e-22 -4.59728511e-22 -5.55004252e-22 -6.48610172e-22 -7.40357987e-22 -8.30067668e-22 -9.17567830e-22 -1.00269610e-21 -1.08529943e-21 -1.16523444e-21 -1.24236760e-21 -1.31657556e-21 -1.38774524e-21 -1.45577404e-21 -1.52056998e-21 -1.58205168e-21 -1.64014852e-21 -1.69480055e-21 -1.74595851e-21 -1.79358374e-21 -1.83764806e-21 -1.87813366e-21
7.59642356e-21 7.52424992e-21 7.44749131e-21 7.36630260e-21 7.28084634e-21 7.19129221e-21 7.09781651e-21 7.00060151e-21 6.89983496e-21 6.79570937e-21 6.68842150e-21 6.57817170e-21 6.46516329e-21 6.34960197e-21 6.23169516e-21 6.11165142e-21 5.98967985e-21 5.86598947e-21 5.74078866e-21 5.61428458e-21 5.48668261e-21 5.35818583e-21 5.22899451e-21 5.09930561e-21 4.96931228e-21 4.83920348e-21 4.70916351e-21 4.57937164e-21 4.45000172e-21 4.32122189e-21 4.19319423e-21 4.06607453e-21 3.94001199e-21 3.81514904e-21 3.69162114e-21 3.56955666e-21 3.44907668e-21 3.33029497e-21 3.21331787e-21 3.09824429e-21 2.98516567e-21 2.87416598e-21 2.76532181e-21 2.65870239e-21 2.55436969e-21 2.45237853e-21 2.35277670e-21 2.25560514e-21 2.16089804e-21 2.06868310e-21 1.97898167e-21 1.89180900e-21 1.80717442e-21 1.72508162e-21 1.64552887e-21 1.56850926e-21 1.49401097e-21 1.42201755e-21 1.35250815e-21 1.28545781e-21 1.22083773e-21 1.15861555e-21 1.09875556e-21 1.04121906e-21 9.85964547e-22 9.32948004e-22 8.82123155e-22 8.33441711e-22 7.86853608e-22 7.42307246e-22 6.99749717e-22 6.59127018e-22 6.20384272e-22 5.83465917e-22 5.48315908e-22 5.14877895e-22 4.83095393e-22 4.52911951e-22 4.24271300e-22 3.97117495e-22 3.71395053e-22 3.47049067e-22 3.24025327e-22 3.02270418e-22 2.81731815e-22 3.93135597e-22 5.94054846e-22 8.96843549e-22 1.35271415e-21 2.03839007e-21 3.06868727e-21 4.61523285e-21 6.93427686e-21 1.04079585e-20 1.56054477e-20 2.33734013e-20 3.49695801e-20 5.22599055e-20 7.80085825e-20 1.16304487e-19 1.73186655e-19 2.57560044e-19 3.82533506e-19 5.67370355e-19 8.40325420e-19 1.24276126e-18 1.83510459e-18 2.70544124e-18 3.98188083e-18 5.85028640e-18 8.57960626e-18 1.25579279e-17 1.83435738e-17 2.67371745e-17 3.88827987e-17 5.64090148e-17 8.16243234e-17 1.17785792e-16 1.69464865e-16 2.43039843e-16 3.47349367e-16 4.94543140e-16 7.01160224e-16 9.89441977e-16 1.38882721e-15 1.93744574e-15 2.68315761e-15 3.68316618e-15 5.00029709e-15 6.69251864e-15 8.79032532e-15 1.12555980e-14 1.39200227e-14 1.64200291e-14 1.81837471e-14 1.85549550e-14 1.70760841e-14 1.37695073e-14 9.16437711e-15 4.03138582e-15 -9.37963359e-16 -5.29566446e-15 -8.83539711e-15 -1.15178368e-14 -1.33952151e-14 -1.45598776e-14 -1.51156056e-14 -1.51638085e-14 -1.47978471e-14 -1.41013086e-14 -1.31480015e-14 -1.20025966e-14 -1.07214383e-14 -9.35334229e-15 -7.94032071e-15 -6.51822710e-15 -5.11733193e-15 -3.76284118e-15 -2.47536976e-15 -1.27137843e-15 -1.63580448e-16 8.38677889e-16 1.72905979e-15 2.50390181e-15 3.16189759e-15 3.70380058e-15 4.13214490e-15 4.45098408e-15 4.66564684e-15 4.78250985e-15 4.80878680e-15 4.75233369e-15 4.62146977e-15 4.42481379e-15 4.17113539e-15 3.86922093e-15 3.52775357e-15 3.15520710e-15 2.75975305e-15 2.34918053e-15 1.93082845e-15 1.51152942e-15 1.09756480e-15 6.94630384e-16 3.07812000e-16 -5.84295508e-17 -4.00264895e-16 -7.14494481e-16 -9.98539666e-16 -1.25042718e-15 -1.46876762e-15 -1.65272880e-15 -1.80200442e-15 -1.91677895e-15 -1.99768932e-15 -2.04578399e-15 -2.06248016e-15 -2.04951963e-15 -2.00892393e-15 -1.94294927e-15 -1.85404182e-15 -1.74479372e-15 -1.61790044e-15 -1.47611968e-15 -1.32223229e-15 -1.15900551e-15 -9.89158754e-16 -8.15332227e-16 -6.40058457e-16 -4.65737007e-16 -2.94612366e-16 -1.28755117e-16 2.99536137e-17 1.79834439e-16 3.19418787e-16 4.47454851e-16 5.62910548e-16 6.64973603e-16 7.53048954e-16 8.26753651e-16 8.85909463e-16 9.30533407e-16 9.60826443e-16 9.77160566e-16 9.80064537e-16 9.70208519e-16 9.48387837e-16 9.15506132e-16 8.72558126e-16 8.20612235e-16 7.60793242e-16 6.94265239e-16 6.22215032e-16 5.45836166e-16 4.66313750e-16 3.84810207e-16 3.02452071e-16 2.20317947e-16 1.39427690e-16 6.07328987e-17 -1.48912553e-17 -8.66528258e-17 -1.53848510e-16 -2.15867696e-16 -2.72195160e-16 -3.22412464e-16 -3.66198084e-16 -4.03326357e-16 -4.33665314e-16 -4.57173470e-16 -4.73895694e-16 -4.83958227e-16 -4.87562970e-16 -4.84981149e-16 -4.76546462e-16 -4.62647811e-16 -4.43721751e-16 -4.20244733e-16 -3.92725270e-16 -3.61696110e-16 -3.27706520e-16 -2.91314759e-16 -2.53080828e-16 -2.13559575e-16 -1.73294202e-16 -1.32810252e-16 -9.26101194e-17 -5.31681066e-17 -1.49260842e-17 2.17102432e-17 5.63744433e-17 8.87418303e-17 1.18531311e-16 1.45506609e-16 1.69476892e-16 1.90296813e-16 2.07866008e-16 2.22128070e-16 2.33069057e-16 2.40715553e-16 2.45132348e-16 2.46419769e-16 2.44710729e-16 2.40167522e-16 2.32978434e-16 2.23354214e-16 2.11524444e-16 1.97733879e-16 1.82238780e-16 1.65303294e-16 1.47195927e-16 1.28186135e-16 1.08541076e-16 8.85225583e-17 6.83841932e-17 4.83687980e-17 2.87060509e-17 9.61042165e-18 -8.72061566e-18 -2.61080783e-17 -4.23926780e-17 -5.74357305e-17 -7.11197769e-17 -8.33489238e-17 -9.40489114e-17 -1.03166925e-16 -1.10671160e-16 -1.16550169e-16 -1.20811994e-16 -1.23483118e-16 -1.24607251e-16 -1.24243981e-16 -1.22467293e-16 -1.19364009e-16 -1.15032145e-16 -1.09579228e-16 -1.03120577e-16 -9.57775879e-17 -8.76760269e-17 -7.89443634e-17 -6.97121511e-17 -6.01084800e-17 -5.02605095e-17 -4.02920982e-17 -3.03225402e-17 -2.04654174e-17 -1.08275748e-17 -1.50822567e-18 7.40181180e-18 1.58207418e-17 2.36762839e-17 3.09060314e-17 3.74576795e-17 4.32891246e-17 4.83684436e-17 5.26737565e-17 5.61929818e-17 5.89234922e-17 6.08716797e-17 6.20524397e-17 6.24885849e-17 6.22101974e-17 6.12539325e-17 5.96622814e-17 5.74828056e-17 5.47673527e-17 5.15712622e-17 4.79525730e-17 4.39712395e-17 3.96883659e-17 3.51654660e-17 3.04637560e-17 2.56434858e-17 2.07633154e-17 1.58797399e-17 1.10465681e-17 6.31445794e-18 1.73050938e-18 -2.66208141e-18 -6.82430738e-18 -1.07215748e-17 -1.43238672e-17 -1.76058498e-17 -2.05469173e-17 -2.31311866e-17 -2.53474372e-17 -2.71890042e-17 -2.86536250e-17 -2.97432466e-17 -3.04637952e-17 -3.08249147e-17 -3.08396767e-17 -3.05242680e-17 -2.98976603e-17 -2.89812653e-17 -2.77985812e-17 -2.63748344e-17 -2.47366203e-17 -2.29115473e-17 -2.09278890e-17 -1.88142450e-17 -1.65992174e-17 -1.43111022e-17 -1.19776008e-17 -9.62555216e-18 -7.28068782e-18 -4.96741181e-18 -2.70860574e-18 -5.25460390e-19 1.56266592e-18 3.53836211e-18 5.38625231e-18 7.09305755e-18 8.64763188e-18 1.00409738e-17 1.12662144e-17 1.23185828e-17 1.31953523e-17 1.38957658e-17 1.44209458e-17 1.47737879e-17 1.49588417e-17 1.49821802e-17 1.48512594e-17 1.45747711e-17 1.41624899e-17 1.36251168e-17 1.29741214e-17 1.22215833e-17 1.13800364e-17 1.04623158e-17 9.48140957e-18 8.45031651e-18 7.38191143e-18 6.28881843e-18 5.18329339e-18 4.07711641e-18 2.98149474e-18 1.90697665e-18 8.63376578e-19 -1.40288222e-19 -1.09584956e-18 -1.99602872e-18 -2.83446567e-18 -3.60573723e-18 -4.30536478e-18 -4.92981178e-18 -5.47647189e-18 -5.94364810e-18 -6.33052373e-18 -6.63712595e-18 -6.86428258e-18 -7.01357304e-18 -7.08727425e-18 -7.08830219e-18 -7.02015017e-18 -6.88682437e-18 -6.69277764e-18 -6.44284228e-18 -6.14216242e-18 -5.79612692e-18 -5.41030326e-18 -4.99037312e-18 -4.54207019e-18 -4.07112078e-18 -3.58318751e-18 -3.08381671e-18 -2.57838968e-18 -2.07207819e-18 -1.56980435e-18 -1.07620512e-18 -5.95601518e-19 -1.31972549e-19 3.11066119e-19 7.30278736e-19 1.12282146e-18 1.48624983e-18 1.81852198e-18 2.11799765e-18 2.38343340e-18 2.61397412e-18 2.80914127e-18 2.96881800e-18 3.09323162e-18 3.18293356e-18 3.23877731e-18 3.26189461e-18 3.25367016e-18 3.21571527e-18 3.14984071e-18 3.05802911e-18 2.94240712e-18 2.80521774e-18 2.64879296e-18 2.47552701e-18 2.28785049e-18 2.08820550e-18 1.87902196e-18 1.66269539e-18 1.44156616e-18 1.21790037e-18 9.93872500e-19 7.71549805e-19 5.52878626e-19 3.39672529e-19 1.33602359e-19 -6.38118302e-20 -2.51206997e-19 -4.27381517e-19 -5.91297838e-19 -7.42083458e-19 -8.79030299e-19 -1.00159259e-18 -1.10938333e-18 -1.20216951e-18 -1.27986609e-18 -1.34252899e-18 -1.39034714e-18 -1.42363369e-18 -1.44281661e-18 -1.44842873e-18 -1.44109727e-18 -1.42153322e-18 -1.39052036e-18 -1.34890439e-18 -1.29758192e-18 -1.23748968e-18 -1.16959398e-18 -1.09488040e-18 -1.01434390e-18 -9.28979421e-19 -8.39772947e-19 -7.47693170e-19 -6.53683763e-19 -5.58656298e-19 -4.63483849e-19 -3.68995293e-19 -2.75970320e-19 -1.85135163e-19 -9.71590421e-20 -1.26513154e-20 6.78406741e-20 1.43833081e-19 2.14906391e-19 2.80705630e-19 3.40939997e-19 3.95381934e-19 4.43865698e-19 4.86285458e-19 5.22592965e-19 5.52794853e-19 5.76949592e-19 5.95164167e-19 6.07590507e-19 6.14421722e-19 6.15888185e-19 6.12253513e-19 6.03810478e-19 5.90876888e-19 5.73791494e-19 5.52909927e-19 5.28600731e-19 5.01241500e-19 4.71215154e-19 4.38906382e-19 4.04698265e-19 3.68969112e-19 3.32089507e-19 2.94419599e-19 2.56306626e-19 2.18082696e-19 1.80062829e-19 1.42543242e-19 1.05799908e-19 7.00873645e-20 3.56377695e-20 2.66020833e-21 -2.86597661e-20 -5.81603660e-20 -8.57035855e-20 -1.11175015e-19 -1.34483466e-19 -1.55560420e-19 -1.74359317e-19 -1.90854701e-19 -2.05041236e-19 -2.16932609e-19 -2.26560331e-19 -2.33972472e-19 -2.39232312e-19 -2.42416953e-19 -2.43615896e-19 -2.42929596e-19 -2.40468002e-19 -2.36349116e-19 -2.30697557e-19 -2.23643163e-19 -2.15319625e-19 -2.05863169e-19 -1.95411302e-19 -1.84101612e-19 -1.72070641e-19 -1.59452836e-19 -1.46379577e-19 -1.32978286e-19 -1.19371625e-19 -1.05676778e-19 -9.20048256e-20 -7.84601973e-20 -6.51402235e-20 -5.21347634e-20 -3.95259211e-20 -2.73878405e-20 -1.57865789e-20 -4.78005372e-21 5.58194029e-21 1.52576486e-20 2.42132137e-20 3.24224755e-20 3.98667218e-20 4.65343921e-20 5.24207411e-20 5.75274680e-20 6.18623145e-20 6.54386394e-20 6.82749718e-20 7.03945512e-20 7.18248565e-20 7.25971294e-20 7.27458967e-20 7.23084953e-20 7.13246036e-20 6.98357825e-20 6.78850299e-20 6.55163505e-20 6.27743446e-20 5.97038172e-20 5.63494096e-20 5.27552554e-20 4.89646618e-20 4.50198172e-20 4.09615264e-20 3.68289731e-20 3.26595099e-20 2.84884772e-20 2.43490483e-20 2.02721023e-20 1.62861229e-20 1.24171232e-20 8.68859451e-21 5.12147841e-21 1.73416143e-21 -1.45751014e-21 -4.44019592e-21 -7.20300940e-21 -9.73744978e-21 -1.20373192e-20 -1.40986271e-20 -1.59194827e-20 -1.74999787e-20 -1.88420657e-20 -1.99494207e-20 -2.08273100e-20 -2.14824487e-20 -2.19228577e-20 -2.21577194e-20 -2.21972337e-20 -2.20524757e-20 -2.17352553e-20 -2.12579797e-20 -2.06335214e-20 -1.98750896e-20 -1.89961087e-20 -1.80101016e-20 -1.69305811e-20 -1.57709477e-20 -1.45443950e-20 -1.32638230e-20 -1.19417591e-20 -1.05902873e-20 -9.22098570e-21 -7.84487107e-21 -6.47235232e-21 -5.11319110e-21 -3.77647006e-21 -2.47056838e-21 -1.20314421e-21 1.88762720e-23 1.18930352e-21 2.30268346e-21 3.35429084e-21 4.34011756e-21 5.25685639e-21 6.10188055e-21 6.87321956e-21 7.56953180e-21 8.19007423e-21 8.73466974e-21 9.20367236e-21 9.59793110e-21 9.91875235e-21 1.01678615e-20 1.03473644e-20 1.04597077e-20 1.05076407e-20 1.04941765e-20 1.04225544e-20 1.02962027e-20 1.01187034e-20 9.89375760e-21 9.62515263e-21 9.31673060e-21 8.97235892e-21 8.59590259e-21 8.19119828e-21 7.76203056e-21 7.31210996e-21 6.84505317e-21 6.36436521e-21 5.87342364e-21 5.37546469e-21 4.87357145e-21 4.37066380e-21 3.86949031e-21 3.37262181e-21 2.88244668e-21 2.40116770e-21 1.93080044e-21 1.47317305e-21 1.02992733e-21 6.02521064e-22 1.92231381e-22 -1.99840793e-22 -5.72765440e-22 -9.25777335e-22 -1.25826924e-21 -1.56978447e-21 -1.86000900e-21 -2.12876312e-21 -2.37599274e-21 -2.60176054e-21 -2.80623684e-21 -2.98969046e-21 -3.15247956e-21 -3.29504247e-21 -3.41788870e-21 -3.52159003e-21 -3.60677193e-21 -3.67410509e-21 -3.72429739e-21 -3.75808614e-21 -3.77623068e-21 -3.77950539e-21 -3.76869314e-21 -3.74457915e-21 -3.70794527e-21 -3.65956483e-21 -3.60019780e-21 -3.53058657e-21 -3.45145209e-21 -3.36349054e-21 -3.26737046e-21 -3.16373029e-21 -3.05317641e-21 -2.93628154e-21 -2.81358365e-21 -2.68558517e-21 -2.55275266e-21 -2.41551678e-21 -2.27427265e-21 -2.12938049e-21 -1.98116659e-21 -1.82992450e-21 -1.67591655e-21 -1.51937552e-21 -1.36050653e-21 -1.19948913e-21 -1.03647952e-21 -8.71612875e-22 -7.05005838e-22 -5.36759004e-22 -3.66959520e-22 -1.95683701e-22 -2.29996319e-23 1.51030207e-22 3.26346376e-22 5.02889959e-22 6.80600115e-22 8.59411723e-22 1.03925314e-21 1.22004405e-21 1.40169354e-21 1.58409819e-21 1.76714046e-21 1.95068716e-21 2.13458814e-21 2.31867518e-21 2.50276106e-21 2.68663882e-21 2.87008129e-21 3.05284072e-21 3.23464872e-21 3.41521638e-21 3.59423459e-21 3.77137453e-21 3.94628843e-21 4.11861050e-21 4.28795799e-21 4.45393252e-21 4.61612155e-21 4.77409993e-21 4.92743173e-21 5.07567213e-21 5.21836944e-21 5.35506723e-21 5.48530657e-21 5.60862834e-21 5.72457563e-21 5.83269613e-21 5.93254462e-21 6.02368546e-21 6.10569501e-21 6.17816418e-21 6.24070081e-21 6.29293204e-21 6.33450670e-21 6.36509752e-21 6.38440326e-21 6.39215082e-21 6.38809712e-21 6.37203093e-21 6.34377452e-21 6.30318515e-21 6.25015645e-21 6.18461955e-21 6.10654409e-21 6.01593903e-21 5.91285327e-21 5.79737607e-21 5.66963726e-21 5.52980732e-21 5.37809713e-21 5.21475770e-21 5.04007954e-21 4.85439191e-21 4.65806193e-21 4.45149340e-21 4.23512555e-21 4.00943153e-21 3.77491683e-21 3.53211745e-21 3.28159805e-21 3.02394987e-21 2.75978854e-21 2.48975189e-21 2.21449752e-21 1.93470038e-21 1.65105028e-21 1.36424932e-21 1.07500927e-21 7.84048959e-22 4.92091649e-22 1.99862361e-22 -9.19147322e-23 -3.82518907e-22 -6.71235458e-22 -9.57358209e-22 -1.24019196e-21 -1.51905486e-21 -1.79328071e-21 -2.06222116e-21 -2.32524778e-21 -2.58175411e-21 -2.83115746e-21 -3.07290068e-21 -3.30645381e-21 -3.53131549e-21 -3.74701436e-21 -3.95311024e-21 -4.14919516e-21 -4.33489431e-21 -4.50986674e-21 -4.67380604e-21 -4.82644074e-21 -4.96753469e-21 -5.09688719e-21 -5.21433306e-21 -5.31974254e-21 -5.41302105e-21 -5.49410884e-21 -5.56298051e-21 -5.61964444e-21 -5.66414207e-21 -5.69654709e-21 -5.71696457e-21 -5.72552992e-21 -5.72240788e-21 -5.70779133e-21 -5.68190009e-21 -5.64497964e-21 -5.59729984e-21 -5.53915347e-21 -5.47085493e-21 -5.39273873e-21 -5.30515806e-21 -5.20848329e-21 -5.10310055e-21 -4.98941016e-21 -4.86782521e-21 -4.73877005e-21 -4.60267885e-21 -4.45999416e-21 -4.31116547e-21 -4.15664785e-21 -3.99690060e-21 -3.83238590e-21 -3.66356757e-21 -3.49090980e-21 -3.31487600e-21 -3.13592762e-21 -2.95452308e-21 -2.77111669e-21 -2.58615770e-21 -2.40008937e-21 -2.21334800e-21 -2.02636218e-21 -1.83955195e-21 -1.65332812e-21 -1.46809152e-21 -1.28423242e-21 -1.10212994e-21 -9.22151486e-22 -7.44652296e-22 -5.69974976e-22 -3.98449103e-22 -2.30390868e-22 -6.61027572e-23 9.41267329e-23 2.50023340e-22 4.01327243e-22 5.47793246e-22 6.89190920e-22 8.25304725e-22 9.55934098e-22 1.08089352e-21 1.20001255e-21 1.31313585e-21 1.42012318e-21 1.52084935e-21 1.61520421e-21 1.70309255e-21 1.78443404e-21 1.85916312e-21 1.92722887e-21 1.98859492e-21 2.04323923e-21 2.09115399e-21 2.13234539e-21 2.16683345e-21 2.19465178e-21 2.21584739e-21 2.23048040e-21 2.23862378e-21 2.24036312e-21 2.23579626e-21 2.22503305e-21 2.20819493e-21 2.18541468e-21 2.15683598e-21 2.12261304e-21 2.08291020e-21 2.03790154e-21 1.98777036e-21 1.93270879e-21 1.87291730e-21 1.80860416e-21 1.73998498e-21 1.66728216e-21 1.59072432e-21 1.51054577e-21 1.42698592e-21 1.34028868e-21 1.25070188e-21 1.15847663e-21 1.06386669e-21 9.67127885e-22 8.68517413e-22 7.68293228e-22 6.66713384e-22 5.64035391e-22 4.60515564e-22 3.56408383e-22 2.51965851e-22 1.47436863e-22 4.30665850e-23 -6.09041553e-23 -1.64239466e-22 -2.66708969e-22 -3.68088363e-22 -4.68159962e-22 -5.66713212e-22 -6.63545186e-22 -7.58461047e-22 -8.51274489e-22 -9.41808140e-22 -1.02989394e-21 -1.11537348e-21 -1.19809832e-21 -1.27793024e-21 -1.35474148e-21 -1.42841497e-21 -1.49884443e-21 -1.56593454e-21 -1.62960100e-21 -1.68977057e-21 -1.74638109e-21 -1.79938142e-21 -1.84873138e-21 -1.89440166e-21 -1.93637363e-21
7.55639604e-21 7.48391580e-21 7.40695187e-21 7.32565748e-21 7.24019327e-21 7.15072669e-21 7.05743147e-21 6.96048709e-21 6.86007818e-21 6.75639396e-21 6.64962762e-21 6.53997574e-21 6.42763771e-21 6.31281511e-21 6.19571113e-21 6.07652995e-21 5.95547622e-21 5.83275440e-21 5.70856829e-21 5.58312042e-21 5.45661154e-21 5.32924011e-21 5.20120179e-21 5.07268898e-21 4.94389037e-21 4.81499052e-21 4.68616942e-21 4.55760215e-21 4.42945854e-21 4.30190280e-21 4.17509327e-21 4.04918214e-21 3.92431521e-21 3.80063169e-21 3.67826401e-21 3.55733769e-21 3.43797119e-21 3.32027585e-21 3.20435579e-21 3.09030791e-21 2.97822184e-21 2.86817998e-21 2.76025751e-21 2.65452248e-21 2.55103588e-21 2.44985174e-21 2.35101725e-21 2.25457291e-21 2.16055269e-21 2.06898419e-21 1.97988887e-21 1.89328218e-21 1.80917386e-21 1.72756809e-21 1.64846378e-21 1.57185477e-21 1.49773011e-21 1.42607428e-21 1.35686749e-21 1.29008588e-21 1.22570185e-21 1.16368425e-21 1.10399870e-21 1.04660780e-21 9.91471423e-22 9.38546944e-22 8.87789489e-22 8.39152183e-22 7.92586377e-22 7.48041886e-22 7.05467200e-22 6.64809706e-22 6.26015886e-22 5.89031521e-22 5.53801871e-22 5.20271858e-22 4.88386235e-22 4.58089744e-22 4.29327267e-22 4.02043965e-22 3.76185410e-22 3.51697705e-22 3.28527597e-22 3.06622578e-22 2.85930979e-22 3.99195538e-22 6.03516163e-22 9.11588995e-22 1.37565431e-21 2.07401667e-21 3.12392017e-21 4.70071407e-21 7.06634434e-21 1.06116508e-20 1.59190698e-20 2.38554495e-20 3.57092245e-20 5.33928268e-20 7.97408493e-20 1.18948482e-19 1.77215016e-19 2.63686471e-19 3.91833547e-19 5.81461530e-19 8.61635158e-19 1.27492448e-18 1.88355205e-18 2.77826780e-18 4.09112308e-18 6.01379672e-18 8.82379295e-18 1.29217475e-17 1.88843261e-17 2.75388810e-17 4.00682624e-17 5.81570982e-17 8.41945723e-17 1.21553323e-16 1.74969472e-16 2.51054591e-16 3.58975549e-16 5.11340309e-16 7.25321819e-16 1.02402827e-15 1.43806659e-15 2.00710989e-15 2.78100067e-15 3.81938200e-15 5.18787476e-15 6.94723752e-15 9.12990264e-15 1.16972067e-14 1.44752367e-14 1.70868110e-14 1.89372520e-14 1.93425660e-14 1.78236418e-14 1.43998216e-14 9.61850514e-15 4.28033860e-15 -8.94567512e-16 -5.43842899e-15 -9.13471058e-15 -1.19408595e-14 -1.39099512e-14 -1.51371483e-14 -1.57297948e-14 -1.57929806e-14 -1.54235809e-14 -1.47084203e-14 -1.37242387e-14 -1.25383359e-14 -1.12094001e-14 -9.78832488e-15 -8.31895345e-15 -6.83874134e-15 -5.37934807e-15 -3.96717084e-15 -2.62383223e-15 -1.36663064e-15 -2.08960079e-16 8.39296552e-16 1.77139769e-15 2.58339491e-15 3.27380501e-15 3.84330142e-15 4.29442421e-15 4.63130828e-15 4.85942919e-15 4.98536625e-15 5.01658265e-15 4.96122206e-15 4.82792155e-15 4.62564041e-15 4.36350449e-15 4.05066565e-15 3.69617598e-15 3.30887633e-15 2.89729860e-15 2.46958145e-15 2.03339875e-15 1.59590032e-15 1.16366436e-15 7.42660858e-16 3.38225512e-16 -4.49566236e-17 -4.02858413e-16 -7.32109516e-16 -1.02998758e-15 -1.29440249e-15 -1.52387436e-15 -1.71750600e-15 -1.87495060e-15 -1.99637538e-15 -2.08242169e-15 -2.13416261e-15 -2.15305835e-15 -2.14091026e-15 -2.09981410e-15 -2.03211301e-15 -1.94035080e-15 -1.82722602e-15 -1.69554738e-15 -1.54819071e-15 -1.38805813e-15 -1.21803948e-15 -1.04097646e-15 -8.59629730e-16 -6.76649031e-16 -4.94546580e-16 -3.15673829e-16 -1.42201615e-16 2.38962494e-17 1.80855981e-16 3.27133475e-16 4.61410688e-16 5.82598879e-16 6.89838857e-16 7.82498409e-16 8.60167099e-16 9.22648675e-16 9.69951279e-16 1.00227574e-15 1.02000216e-15 1.02367511e-15 1.01398761e-15 9.91764218e-16 9.57943481e-16 9.13559934e-16 8.59725953e-16 7.97613654e-16 7.28437064e-16 6.53434754e-16 5.73853130e-16 4.90930539e-16 4.05882332e-16 3.19887028e-16 2.34073670e-16 1.49510470e-16 6.71948025e-17 -1.19553879e-17 -8.71087626e-17 -1.57526315e-16 -2.22565666e-16 -2.81683953e-16 -3.34439345e-16 -3.80491250e-16 -4.19599268e-16 -4.51620979e-16 -4.76508650e-16 -4.94304955e-16 -5.05137822e-16 -5.09214496e-16 -5.06814954e-16 -4.98284768e-16 -4.84027539e-16 -4.64497016e-16 -4.40189006e-16 -4.11633191e-16 -3.79384956e-16 -3.44017317e-16 -3.06113051e-16 -2.66257111e-16 -2.25029396e-16 -1.82997962e-16 -1.40712707e-16 -9.86996119e-17 -5.74555521e-17 -1.74437326e-17 2.09102429e-17 5.72216467e-17 9.11492438e-17 1.22397250e-16 1.50716644e-16 1.75905847e-16 1.97810799e-16 2.16324456e-16 2.31385750e-16 2.42978048e-16 2.51127148e-16 2.55898875e-16 2.57396315e-16 2.55756734e-16 2.51148254e-16 2.43766314e-16 2.33829992e-16 2.21578222e-16 2.07265964e-16 1.91160378e-16 1.73537043e-16 1.54676260e-16 1.34859490e-16 1.14365956e-16 9.34694344e-17 7.24352828e-17 5.15177072e-17 3.09573022e-17 1.09788752e-17 -8.21043434e-18 -2.64227317e-17 -4.34906381e-17 -5.92682553e-17 -7.36318292e-17 -8.64801180e-17 -9.77344777e-17 -1.07338677e-16 -1.15258456e-16 -1.21480853e-16 -1.26013310e-16 -1.28882586e-16 -1.30133499e-16 -1.29827515e-16 -1.28041220e-16 -1.24864684e-16 -1.20399754e-16 -1.14758295e-16 -1.08060397e-16 -1.00432584e-16 -9.20060288e-17 -8.29148118e-17 -7.32942257e-17 -6.32791548e-17 -5.30025396e-17 -4.25939400e-17 -3.21782101e-17 -2.18742933e-17 -1.17941459e-17 -2.04179579e-18 7.28746127e-18 1.61077240e-17 2.43430071e-17 3.19276226e-17 3.88064236e-17 4.49349163e-17 5.02792423e-17 5.48160423e-17 5.85322053e-17 6.14245139e-17 6.34991946e-17 6.47713831e-17 6.52645147e-17 6.50096521e-17 6.40447587e-17 6.24139318e-17 6.01666037e-17 5.73567235e-17 5.40419279e-17 5.02827133e-17 4.61416164e-17 4.16824136e-17 3.69693465e-17 3.20663810e-17 2.70365077e-17 2.19410870e-17 1.68392473e-17 1.17873369e-17 6.83843586e-18 2.04192806e-18 -2.55686322e-18 -6.91697640e-18 -1.10020489e-17 -1.47804914e-17 -1.82256001e-17 -2.13156091e-17 -2.40336858e-17 -2.63678718e-17 -2.83109724e-17 -2.98603998e-17 -3.10179735e-17 -3.17896813e-17 -3.21854078e-17 -3.22186332e-17 -3.19061079e-17 -3.12675081e-17 -3.03250764e-17 -2.91032533e-17 -2.76283026e-17 -2.59279366e-17 -2.40309443e-17 -2.19668269e-17 -1.97654438e-17 -1.74566735e-17 -1.50700906e-17 -1.26346634e-17 -1.01784730e-17 -7.72845621e-18 -5.31017465e-18 -2.94760950e-18 -6.62984427e-19 1.52338377e-18 3.59320646e-18 5.53031639e-18 7.32073354e-18 8.95270414e-18 1.04167139e-17 1.17054766e-17 1.28138998e-17 1.37390287e-17 1.44799700e-17 1.50377984e-17 1.54154462e-17 1.56175798e-17 1.56504633e-17 1.55218130e-17 1.52406438e-17 1.48171096e-17 1.42623399e-17 1.35882754e-17 1.28075024e-17 1.19330897e-17 1.09784289e-17 9.95707881e-18 8.88261728e-18 7.76849950e-18 6.62792545e-18 5.47371666e-18 4.31820337e-18 3.17312251e-18 2.04952723e-18 9.57708114e-19 -9.28736013e-20 -1.09364083e-18 -2.03694343e-18 -2.91608930e-18 -3.72536396e-18 -4.46003911e-18 -5.11637064e-18 -5.69158665e-18 -6.18386617e-18 -6.59230927e-18 -6.91689937e-18 -7.15845848e-18 -7.31859627e-18 -7.39965381e-18 -7.40464281e-18 -7.33718125e-18 -7.20142627e-18 -7.00200509e-18 -6.74394481e-18 -6.43260190e-18 -6.07359200e-18 -5.67272085e-18 -5.23591693e-18 -4.76916640e-18 -4.27845084e-18 -3.76968837e-18 -3.24867847e-18 -2.72105087e-18 -2.19221880e-18 -1.66733695e-18 -1.15126405e-18 -6.48530531e-19 -1.63310968e-19 3.00598376e-19 7.39797160e-19 1.15129372e-18 1.53251314e-18 1.88130081e-18 2.19592163e-18 2.47505523e-18 2.71778727e-18 2.92359738e-18 3.09234377e-18 3.22424501e-18 3.31985934e-18 3.38006167e-18 3.40601881e-18 3.39916314e-18 3.36116520e-18 3.29390529e-18 3.19944475e-18 3.07999685e-18 2.93789789e-18 2.77557860e-18 2.59553623e-18 2.40030740e-18 2.19244210e-18 1.97447893e-18 1.74892178e-18 1.51821806e-18 1.28473870e-18 1.05075988e-18 8.18446674e-19 5.89838611e-19 3.66837219e-19 1.51195520e-19 -5.54905056e-20 -2.51788509e-19 -4.36434479e-19 -6.08335613e-19 -7.66571424e-19 -9.10393186e-19 -1.03922179e-18 -1.15264417e-18 -1.25040829e-18 -1.33241705e-18 -1.39872092e-18 -1.44950971e-18 -1.48510351e-18 -1.50594280e-18 -1.51257814e-18 -1.50565926e-18 -1.48592396e-18 -1.45418671e-18 -1.41132722e-18 -1.35827899e-18 -1.29601806e-18 -1.22555193e-18 -1.14790880e-18 -1.06412725e-18 -9.75246364e-19 -8.82296366e-19 -7.86289907e-19 -6.88213945e-19 -5.89022318e-19 -4.89629023e-19 -3.90902229e-19 -2.93659020e-19 -1.98660899e-19 -1.06610035e-19 -1.81462461e-20 6.61552893e-20 1.45785617e-19 2.20302915e-19 2.89332748e-19 3.52567716e-19 4.09766516e-19 4.60752478e-19 5.05411605e-19 5.43690170e-19 5.75591907e-19 6.01174863e-19 6.20547935e-19 6.33867160e-19 6.41331798e-19 6.43180247e-19 6.39685854e-19 6.31152646e-19 6.17911037e-19 6.00313546e-19 5.78730557e-19 5.53546169e-19 5.25154159e-19 4.93954080e-19 4.60347543e-19 4.24734678e-19 3.87510818e-19 3.49063405e-19 3.09769139e-19 2.69991389e-19 2.30077858e-19 1.90358517e-19 1.51143807e-19 1.12723118e-19 7.53635266e-20 3.93087979e-20 4.77864732e-21 -2.80317539e-20 -5.89520348e-20 -8.78366550e-20 -1.14564723e-19 -1.39039615e-19 -1.61188411e-19 -1.80961162e-19 -1.98330002e-19 -2.13288136e-19 -2.25848692e-19 -2.36043487e-19 -2.43921697e-19 -2.49548462e-19 -2.53003441e-19 -2.54379321e-19 -2.53780313e-19 -2.51320633e-19 -2.47122990e-19 -2.41317091e-19 -2.34038175e-19 -2.25425589e-19 -2.15621408e-19 -2.04769121e-19 -1.93012375e-19 -1.80493796e-19 -1.67353888e-19 -1.53730012e-19 -1.39755452e-19 -1.25558576e-19 -1.11262075e-19 -9.69823070e-20 -8.28287244e-20 -6.89033942e-20 -5.53006085e-20 -4.21065815e-20 -2.93992311e-20 -1.72480416e-20 -5.71400383e-21 5.15037134e-21 1.53009710e-20 2.47019345e-20 3.33254488e-20 4.11514907e-20 4.81675212e-20 5.43681365e-20 5.97546833e-20 6.43348412e-20 6.81221801e-20 7.11356955e-20 7.33993292e-20 7.49414784e-20 7.57944986e-20 7.59942056e-20 7.55793791e-20 7.45912734e-20 7.30731379e-20 7.10697512e-20 6.86269714e-20 6.57913056e-20 6.26095007e-20 5.91281576e-20 5.53933705e-20 5.14503929e-20 4.73433307e-20 4.31148641e-20 3.88059978e-20 3.44558407e-20 3.01014142e-20 2.57774894e-20 2.15164527e-20 1.73481982e-20 1.33000476e-20 9.39669509e-21 5.66017710e-21 2.10986468e-21 -1.23752214e-21 -4.36787988e-21 -7.26966859e-21 -9.93384178e-21 -1.23537611e-20 -1.45250975e-20 -1.64457200e-20 -1.81155745e-20 -1.95365541e-20 -2.07123621e-20 -2.16483693e-20 -2.23514678e-20 -2.28299219e-20 -2.30932179e-20 -2.31519141e-20 -2.30174919e-20 -2.27022090e-20 -2.22189571e-20 -2.15811221e-20 -2.08024514e-20 -1.98969255e-20 -1.88786367e-20 -1.77616750e-20 -1.65600213e-20 -1.52874478e-20 -1.39574274e-20 -1.25830510e-20 -1.11769525e-20 -9.75124346e-21 -8.31745461e-21 -6.88648687e-21 -5.46856955e-21 -4.07322686e-21 -2.70925177e-21 -1.38468723e-21 -1.06814219e-22 1.11785352e-21 2.28356876e-21 3.38534428e-21 4.41894108e-21 5.38085179e-21 6.26827970e-21 7.07911386e-21 7.81190083e-21 8.46581328e-21 9.04061620e-21 9.53663086e-21 9.95469717e-21 1.02961347e-20 1.05627028e-20 1.07565602e-20 1.08802245e-20 1.09365313e-20 1.09285945e-20 1.08597671e-20 1.07336019e-20 1.05538151e-20 1.03242500e-20 1.00488425e-20 9.73158835e-21 9.37651255e-21 8.98763993e-21 8.56896827e-21 8.12444328e-21 7.65793563e-21 7.17322016e-21 6.67395716e-21 6.16367571e-21 5.64575910e-21 5.12343239e-21 4.59975171e-21 4.07759572e-21 3.55965870e-21 3.04844556e-21 2.54626835e-21 2.05524452e-21 1.57729650e-21 1.11415273e-21 6.67349962e-22 2.38236659e-22 -1.72022481e-22 -5.62441099e-22 -9.32204890e-22 -1.28066459e-21 -1.60732834e-21 -1.91185346e-21 -2.19403786e-21 -2.45381104e-21 -2.69122488e-21 -2.90644419e-21 -3.09973720e-21 -3.27146605e-21 -3.42207724e-21 -3.55209228e-21 -3.66209844e-21 -3.75273975e-21 -3.82470824e-21 -3.87873549e-21 -3.91558460e-21 -3.93604241e-21 -3.94091220e-21 -3.93100688e-21 -3.90714252e-21 -3.87013238e-21 -3.82078149e-21 -3.75988160e-21 -3.68820673e-21 -3.60650911e-21 -3.51551567e-21 -3.41592501e-21 -3.30840478e-21 -3.19358965e-21 -3.07207954e-21 -2.94443846e-21 -2.81119369e-21 -2.67283533e-21 -2.52981628e-21 -2.38255256e-21 -2.23142395e-21 -2.07677494e-21 -1.91891599e-21 -1.75812502e-21 -1.59464917e-21 -1.42870672e-21 -1.26048926e-21 -1.09016393e-21 -9.17875920e-22 -7.43750930e-22 -5.67897833e-22 -3.90411326e-22 -2.11374654e-22 -3.08623107e-23 1.51057238e-22 3.34318887e-22 5.18858277e-22 7.04609243e-22 8.91501369e-22 1.07945764e-21 1.26839224e-21 1.45820846e-21 1.64879679e-21 1.84003322e-21 2.03177758e-21 2.22387225e-21 2.41614094e-21 2.60838773e-21 2.80039631e-21 2.99192943e-21 3.18272856e-21 3.37251381e-21 3.56098402e-21 3.74781708e-21 3.93267047e-21 4.11518204e-21 4.29497089e-21 4.47163858e-21 4.64477045e-21 4.81393710e-21 4.97869610e-21 5.13859381e-21 5.29316736e-21 5.44194673e-21 5.58445704e-21 5.72022078e-21 5.84876029e-21 5.96960018e-21 6.08226989e-21 6.18630625e-21 6.28125602e-21 6.36667854e-21 6.44214822e-21 6.50725715e-21 6.56161751e-21 6.60486406e-21 6.63665643e-21 6.65668140e-21 6.66465501e-21 6.66032460e-21 6.64347064e-21 6.61390853e-21 6.57149009e-21 6.51610502e-21 6.44768207e-21 6.36619013e-21 6.27163902e-21 6.16408016e-21 6.04360702e-21 5.91035533e-21 5.76450315e-21 5.60627064e-21 5.43591973e-21 5.25375353e-21 5.06011550e-21 4.85538852e-21 4.63999371e-21 4.41438905e-21 4.17906789e-21 3.93455723e-21 3.68141588e-21 3.42023248e-21 3.15162333e-21 2.87623017e-21 2.59471782e-21 2.30777170e-21 2.01609529e-21 1.72040752e-21 1.42144012e-21 1.11993487e-21 8.16640905e-22 5.12311924e-22 2.07703461e-22 -9.64298619e-23 -3.99337038e-22 -7.00273355e-22 -9.98503007e-22 -1.29330165e-21 -1.58395887e-21 -1.86978058e-21 -2.15009131e-21 -2.42423640e-21 -2.69158404e-21 -2.95152726e-21 -3.20348571e-21 -3.44690737e-21 -3.68127005e-21 -3.90608285e-21 -4.12088734e-21 -4.32525869e-21 -4.51880662e-21 -4.70117615e-21 -4.87204829e-21 -5.03114047e-21 -5.17820692e-21 -5.31303883e-21 -5.43546438e-21 -5.54534866e-21 -5.64259342e-21 -5.72713669e-21 -5.79895232e-21 -5.85804930e-21 -5.90447108e-21 -5.93829472e-21 -5.95962993e-21 -5.96861805e-21 -5.96543095e-21 -5.95026981e-21 -5.92336384e-21 -5.88496902e-21 -5.83536664e-21 -5.77486192e-21 -5.70378253e-21 -5.62247709e-21 -5.53131366e-21 -5.43067820e-21 -5.32097300e-21 -5.20261517e-21 -5.07603506e-21 -4.94167476e-21 -4.79998653e-21 -4.65143134e-21 -4.49647739e-21 -4.33559864e-21 -4.16927343e-21 -3.99798308e-21 -3.82221060e-21 -3.64243935e-21 -3.45915184e-21 -3.27282852e-21 -3.08394668e-21 -2.89297929e-21 -2.70039402e-21 -2.50665227e-21 -2.31220819e-21 -2.11750787e-21 -1.92298848e-21 -1.72907753e-21 -1.53619216e-21 -1.34473846e-21 -1.15511091e-21 -9.67691775e-22 -7.82850630e-22 -6.00943886e-22 -4.22314377e-22 -2.47290988e-22 -7.61883243e-23 9.06935792e-23 2.53069514e-22 4.10669310e-22 5.63238026e-22 7.10536097e-22 8.52339451e-22 9.88439612e-22 1.11864375e-21 1.24277475e-21 1.36067117e-21 1.47218729e-21 1.57719308e-21 1.67557409e-21 1.76723145e-21 1.85208176e-21 1.93005694e-21 2.00110419e-21 2.06518574e-21 2.12227882e-21 2.17237535e-21 2.21548187e-21 2.25161923e-21 2.28082246e-21 2.30314043e-21 2.31863568e-21 2.32738411e-21 2.32947465e-21 2.32500902e-21 2.31410136e-21 2.29687790e-21 2.27347657e-21 2.24404664e-21 2.20874835e-21 2.16775240e-21 2.12123959e-21 2.06940036e-21 2.01243423e-21 1.95054942e-21 1.88396222e-21 1.81289657e-21 1.73758339e-21 1.65826012e-21 1.57517006e-21 1.48856182e-21 1.39868868e-21 1.30580795e-21 1.21018039e-21 1.11206950e-21 1.01174088e-21 9.09461610e-22 8.05499516e-22 7.00122545e-22 5.93598072e-22 4.86192239e-22 3.78169278e-22 2.69790858e-22 1.61315421e-22 5.29975427e-23 -5.49127017e-23 -1.62170356e-22 -2.68536183e-22 -3.73777249e-22 -4.77667479e-22 -5.79988199e-22 -6.80528646e-22 -7.79086447e-22 -8.75468077e-22 -9.69489283e-22 -1.06097547e-21 -1.14976205e-21 -1.23569477e-21 -1.31863000e-21 -1.39843496e-21 -1.47498793e-21 -1.54817842e-21 -1.61790729e-21 -1.68408683e-21 -1.74664084e-21 -1.80550457e-21 -1.86062474e-21 -1.91195942e-21 -1.95947797e-21 -2.00316083e-21
7.51155224e-21 7.43873350e-21 7.36154398e-21 7.28013514e-21 7.19466543e-21 7.10529978e-21 7.01220911e-21 6.91556973e-21 6.81556282e-21 6.71237388e-21 6.60619214e-21 6.49721000e-21 6.38562243e-21 6.27162644e-21 6.15542048e-21 6.03720389e-21 5.91717632e-21 5.79553719e-21 5.67248519e-21 5.54821768e-21 5.42293027e-21 5.29681625e-21 5.17006617e-21 5.04286738e-21 4.91540357e-21 4.78785439e-21 4.66039506e-21 4.53319601e-21 4.40642254e-21 4.28023453e-21 4.15478614e-21 4.03022556e-21 3.90669480e-21 3.78432946e-21 3.66325862e-21 3.54360462e-21 3.42548298e-21 3.30900235e-21 3.19426437e-21 3.08136369e-21 2.97038794e-21 2.86141772e-21 2.75452667e-21 2.64978152e-21 2.54724215e-21 2.44696169e-21 2.34898666e-21 2.25335708e-21 2.16010664e-21 2.06926285e-21 1.98084725e-21 1.89487554e-21 1.81135786e-21 1.73029898e-21 1.65169848e-21 1.57555105e-21 1.50184666e-21 1.43057087e-21 1.36170502e-21 1.29522650e-21 1.23110900e-21 1.16932277e-21 1.10983485e-21 1.05260932e-21 9.97607578e-22 9.44788528e-22 8.94108865e-22 8.45523284e-22 7.98984715e-22 7.54444543e-22 7.11852820e-22 6.71158476e-22 6.32309514e-22 5.95253206e-22 5.59936271e-22 5.26305053e-22 4.94305683e-22 4.63884237e-22 4.34986883e-22 4.07560018e-22 3.81550395e-22 3.56905247e-22 3.33572393e-22 3.11500341e-22 2.90638380e-22 4.05990519e-22 6.14127546e-22 9.28130612e-22 1.40139471e-21 2.11400116e-21 3.18592313e-21 4.79669441e-21 7.21466572e-21 1.08404625e-20 1.62714452e-20 2.43971811e-20 3.65406264e-20 5.46665694e-20 8.16888548e-20 1.21922401e-19 1.81747011e-19 2.70580300e-19 4.02300736e-19 5.97324476e-19 8.85629335e-19 1.31114694e-18 1.93812530e-18 2.86031971e-18 4.21422909e-18 6.19809583e-18 9.09908214e-18 1.33319913e-17 1.94942040e-17 2.84432553e-17 4.14058099e-17 6.01298440e-17 8.70957347e-17 1.25806775e-16 1.81185299e-16 2.60106713e-16 3.72109210e-16 5.30319307e-16 7.52627425e-16 1.06312316e-15 1.49373633e-15 2.08588842e-15 2.89166867e-15 3.97348648e-15 5.40013433e-15 7.23554070e-15 9.51434746e-15 1.21972949e-14 1.51041522e-14 1.78423412e-14 1.97913545e-14 2.02357124e-14 1.86718367e-14 1.51155547e-14 1.01348694e-14 4.56433214e-15 -8.43528031e-16 -5.59848834e-15 -9.47240340e-15 -1.24190291e-14 -1.44923699e-14 -1.57907595e-14 -1.64255633e-14 -1.65060308e-14 -1.61330116e-14 -1.53969935e-14 -1.43780347e-14 -1.31464124e-14 -1.17634704e-14 -1.02824575e-14 -8.74929328e-15 -7.20325076e-15 -5.67756612e-15 -4.19998949e-15 -2.79328853e-15 -1.47571428e-15 -2.61435650e-16 8.39052950e-16 1.81854789e-15 2.67277457e-15 3.40004635e-15 4.00094312e-15 4.47800911e-15 4.83546910e-15 5.07896297e-15 5.21529795e-15 5.25221839e-15 5.19819277e-15 5.06221741e-15 4.85363679e-15 4.58197998e-15 4.25681284e-15 3.88760554e-15 3.48361507e-15 3.05378212e-15 2.60664196e-15 2.15024870e-15 1.69211243e-15 1.23914852e-15 7.97638632e-16 3.73202598e-16 -2.92194083e-17 -4.05375132e-16 -7.51699678e-16 -1.06530686e-15 -1.34397317e-15 -1.58611525e-15 -1.79076141e-15 -1.95751813e-15 -2.08653229e-15 -2.17844963e-15 -2.23437052e-15 -2.25580337e-15 -2.24461663e-15 -2.20298981e-15 -2.13336427e-15 -2.03839431e-15 -1.92089894e-15 -1.78381515e-15 -1.63015271e-15 -1.46295120e-15 -1.28523956e-15 -1.09999830e-15 -9.10124815e-16 -7.18401964e-16 -5.27469955e-16 -3.39801805e-16 -1.57682337e-16 1.68092121e-17 1.81813024e-16 3.35698997e-16 4.77073626e-16 6.04783575e-16 7.17916105e-16 8.15796537e-16 8.97982950e-16 9.64258344e-16 1.01462051e-15 1.04926987e-15 1.06859548e-15 1.07315960e-15 1.06368101e-15 1.04101724e-15 1.00614629e-15 9.60147744e-16 9.04183747e-16 8.39480043e-16 7.67307260e-16 6.88962679e-16 6.05752676e-16 5.18976015e-16 4.29908144e-16 3.39786617e-16 2.49797782e-16 1.61064802e-16 7.46370991e-17 -8.51874120e-18 -8.75265598e-17 -1.61606708e-16 -2.30080629e-16 -2.92373957e-16 -3.48018181e-16 -3.96650932e-16 -4.38014947e-16 -4.71955818e-16 -4.98418588e-16 -5.17443323e-16 -5.29159744e-16 -5.33781056e-16 -5.31597066e-16 -5.22966734e-16 -5.08310261e-16 -4.88100840e-16 -4.62856186e-16 -4.33129961e-16 -3.99503201e-16 -3.62575851e-16 -3.22958499e-16 -2.81264407e-16 -2.38101918e-16 -1.94067303e-16 -1.49738125e-16 -1.05667166e-16 -6.23769558e-17 -2.03549579e-17 1.99505905e-17 5.81341439e-17 9.38356272e-17 1.26742523e-16 1.56591281e-16 1.83168063e-16 2.06308855e-16 2.25898973e-16 2.41871993e-16 2.54208166e-16 2.62932342e-16 2.68111470e-16 2.69851708e-16 2.68295222e-16 2.63616702e-16 2.56019671e-16 2.45732625e-16 2.33005084e-16 2.18103567e-16 2.01307590e-16 1.82905688e-16 1.63191546e-16 1.42460247e-16 1.21004704e-16 9.91122904e-17 7.70617020e-17 5.51200852e-17 3.35404419e-17 1.25593329e-17 -7.60510897e-18 -2.67548489e-17 -4.47132982e-17 -6.13263426e-17 -7.64630527e-17 -9.00160867e-17 -1.01901794e-16 -1.12060034e-16 -1.20453732e-16 -1.27068178e-16 -1.31910104e-16 -1.35006557e-16 -1.36403584e-16 -1.36164765e-16 -1.34369613e-16 -1.31111866e-16 -1.26497703e-16 -1.20643897e-16 -1.13675942e-16 -1.05726173e-16 -9.69318927e-17 -8.74335439e-17 -7.73729305e-17 -6.68915137e-17 -5.61287973e-17 -4.52208160e-17 -3.42987401e-17 -2.34876058e-17 -1.29051798e-17 -2.66096485e-18 7.14464978e-18 1.64210906e-17 2.50881541e-17 3.30764138e-17 4.03274836e-17 4.67941413e-17 5.24403181e-17 5.72409610e-17 6.11817763e-17 6.42588632e-17 6.64782472e-17 6.78553238e-17 6.84142240e-17 6.81871118e-17 6.72134260e-17 6.55390777e-17 6.32156150e-17 6.02993651e-17 5.68505668e-17 5.29325013e-17 4.86106330e-17 4.39517689e-17 3.90232455e-17 3.38921498e-17 2.86245835e-17 2.32849746e-17 1.79354424e-17 1.26352213e-17 7.44014456e-18 2.40219325e-18 -2.43088972e-18 -7.01591855e-18 -1.13145168e-17 -1.52933034e-17 -1.89240139e-17 -2.21835585e-17 -2.50540202e-17 -2.75225958e-17 -2.95814829e-17 -3.12277182e-17 -3.24629698e-17 -3.32932897e-17 -3.37288303e-17 -3.37835301e-17 -3.34747744e-17 -3.28230347e-17 -3.18514930e-17 -3.05856557e-17 -2.90529614e-17 -2.72823879e-17 -2.53040621e-17 -2.31488775e-17 -2.08481226e-17 -1.84331243e-17 -1.59349086e-17 -1.33838824e-17 -1.08095375e-17 -8.24018043e-18 -5.70268816e-18 -3.22229202e-18 -8.22390374e-19 1.47560958e-18 3.65242038e-18 5.69097368e-18 7.57649073e-18 9.29652474e-18 1.08409762e-17 1.22020824e-17 1.33743824e-17 1.43546596e-17 1.51418632e-17 1.57370107e-17 1.61430734e-17 1.63648475e-17 1.64088120e-17 1.62829764e-17 1.59967200e-17 1.55606255e-17 1.49863075e-17 1.42862401e-17 1.34735834e-17 1.25620127e-17 1.15655503e-17 1.04984029e-17 9.37480500e-18 8.20887078e-18 7.01445403e-18 5.80501875e-18 4.59352013e-18 3.39229709e-18 2.21297671e-18 1.06639102e-18 -3.74937358e-20 -1.08963513e-18 -2.08196017e-18 -3.00739853e-18 -3.85990369e-18 -4.63446259e-18 -5.32709409e-18 -5.93483696e-18 -6.45572816e-18 -6.88877192e-18 -7.23390070e-18 -7.49192865e-18 -7.66449860e-18 -7.75402331e-18 -7.76362209e-18 -7.69705354e-18 -7.55864524e-18 -7.35322157e-18 -7.08603011e-18 -6.76266773e-18 -6.38900705e-18 -5.97112389e-18 -5.51522660e-18 -5.02758769e-18 -4.51447848e-18 -3.98210708e-18 -3.43656039e-18 -2.88375028e-18 -2.32936438e-18 -1.77882160e-18 -1.23723283e-18 -7.09366568e-19 -1.99619891e-19 2.88005451e-19 7.49921747e-19 1.18296898e-18 1.58442357e-18 1.95200231e-18 2.28386186e-18 2.57859391e-18 2.83521633e-18 3.05316064e-18 3.23225615e-18 3.37271103e-18 3.47509067e-18 3.54029381e-18 3.56952659e-18 3.56427513e-18 3.52627675e-18 3.45749038e-18 3.36006635e-18 3.23631599e-18 3.08868128e-18 2.91970487e-18 2.73200076e-18 2.52822581e-18 2.31105244e-18 2.08314257e-18 1.84712310e-18 1.60556301e-18 1.36095228e-18 1.11568264e-18 8.72030315e-19 6.32140787e-19 3.98015603e-19 1.71501257e-19 -4.57198669e-20 -2.52136525e-19 -4.46413654e-19 -6.27395490e-19 -7.94106830e-19 -9.45752554e-19 -1.08171547e-18 -1.20155263e-18 -1.30499023e-18 -1.39191717e-18 -1.46237754e-18 -1.51656194e-18 -1.55479809e-18 -1.57754049e-18 -1.58535963e-18 -1.57893066e-18 -1.55902164e-18 -1.52648172e-18 -1.48222910e-18 -1.42723908e-18 -1.36253222e-18 -1.28916268e-18 -1.20820703e-18 -1.12075330e-18 -1.02789065e-18 -9.30699532e-19 -8.30242494e-19 -7.27555650e-19 -6.23640847e-19 -5.19458579e-19 -4.15921667e-19 -3.13889708e-19 -2.14164314e-19 -1.17485132e-19 -2.45266419e-20 6.41042907e-20 1.47870115e-19 2.26303590e-19 2.99008091e-19 3.65657272e-19 4.25994130e-19 4.79829491e-19 5.27039992e-19 5.67565587e-19 6.01406632e-19 6.28620599e-19 6.49318474e-19 6.63660878e-19 6.71853974e-19 6.74145204e-19 6.70818893e-19 6.62191791e-19 6.48608567e-19 6.30437326e-19 6.08065160e-19 5.81893795e-19 5.52335348e-19 5.19808237e-19 4.84733269e-19 4.47529918e-19 4.08612840e-19 3.68388612e-19 3.27252737e-19 2.85586905e-19 2.43756535e-19 2.02108594e-19 1.60969693e-19 1.20644479e-19 8.14142918e-20 4.35361050e-20 7.24173457e-21 -2.72626942e-20 -5.97970305e-20 -9.02071437e-20 -1.18364746e-19 -1.44167007e-19 -1.67535972e-19 -1.88417805e-19 -2.06781874e-19 -2.22619686e-19 -2.35943706e-19 -2.46786060e-19 -2.55197152e-19 -2.61244207e-19 -2.65009753e-19 -2.66590074e-19 -2.66093621e-19 -2.63639432e-19 -2.59355541e-19 -2.53377413e-19 -2.45846408e-19 -2.36908279e-19 -2.26711733e-19 -2.15407042e-19 -2.03144727e-19 -1.90074317e-19 -1.76343189e-19 -1.62095495e-19 -1.47471179e-19 -1.32605087e-19 -1.17626168e-19 -1.02656780e-19 -8.78120828e-20 -7.31995312e-20 -5.89184594e-20 -4.50597588e-20 -3.17056430e-20 -1.89294993e-20 -6.79582031e-21 4.63978671e-21 1.53305182e-20 2.52382262e-20 3.43332076e-20 4.25939380e-20 5.00067544e-20 5.65654927e-20 6.22710871e-20 6.71311349e-20 7.11594343e-20 7.43754994e-20 7.68040593e-20 7.84745440e-20 7.94205650e-20 7.96793930e-20 7.92914385e-20 7.82997382e-20 7.67494526e-20 7.46873770e-20 7.21614692e-20 6.92203975e-20 6.59131104e-20 6.22884315e-20 5.83946794e-20 5.42793163e-20 4.99886250e-20 4.55674151e-20 4.10587598e-20 3.65037631e-20 3.19413570e-20 2.74081291e-20 2.29381795e-20 1.85630066e-20 1.43114213e-20 1.02094872e-20 6.28048750e-21 2.54491502e-21 -9.79513987e-22 -4.27782541e-21 -7.33773303e-21 -1.01495664e-20 -1.27061829e-20 -1.50028645e-20 -1.70372031e-20 -1.88089743e-20 -2.03200016e-20 -2.15740139e-20 -2.25764971e-20 -2.33345405e-20 -2.38566815e-20 -2.41527482e-20 -2.42337026e-20 -2.41114845e-20 -2.37988580e-20 -2.33092618e-20 -2.26566632e-20 -2.18554183e-20 -2.09201376e-20 -1.98655585e-20 -1.87064251e-20 -1.74573762e-20 -1.61328403e-20 -1.47469405e-20 -1.33134067e-20 -1.18454973e-20 -1.03559293e-20 -8.85681755e-21 -7.35962169e-21 -5.87510265e-21 -4.41328658e-21 -2.98343707e-21 -1.59403481e-21 -2.52764659e-22 1.03349051e-21 2.25864951e-21 3.41742646e-21 4.50531895e-21 5.51859107e-21 6.45425184e-21 7.31002953e-21 8.08434236e-21 8.77626598e-21 9.38549830e-21 9.91232206e-21 1.03575656e-20 1.07225622e-20 1.10091084e-20 1.12194222e-20 1.13561000e-20 1.14220748e-20 1.14205740e-20 1.13550783e-20 1.12292815e-20 1.10470510e-20 1.08123908e-20 1.05294049e-20 1.02022630e-20 9.83516820e-21 9.43232651e-21 8.99791815e-21 8.53607145e-21 8.05083862e-21 7.54617384e-21 7.02591350e-21 6.49375860e-21 5.95325939e-21 5.40780206e-21 4.86059752e-21 4.31467219e-21 3.77286067e-21 3.23780031e-21 2.71192747e-21 2.19747547e-21 1.69647406e-21 1.21075033e-21 7.41931010e-22 2.91445871e-22 -1.39467639e-22 -5.49758837e-22 -9.38557334e-22 -1.30516579e-21 -1.64905201e-21 -1.96984042e-21 -2.26730317e-21 -2.54135074e-21 -2.79202239e-21 -3.01947631e-21 -3.22397972e-21 -3.40589894e-21 -3.56568944e-21 -3.70388604e-21 -3.82109331e-21 -3.91797606e-21 -3.99525029e-21 -4.05367427e-21 -4.09404012e-21 -4.11716571e-21 -4.12388696e-21 -4.11505069e-21 -4.09150785e-21 -4.05410724e-21 -4.00368975e-21 -3.94108314e-21 -3.86709722e-21 -3.78251969e-21 -3.68811234e-21 -3.58460785e-21 -3.47270706e-21 -3.35307669e-21 -3.22634759e-21 -3.09311336e-21 -2.95392948e-21 -2.80931285e-21 -2.65974166e-21 -2.50565573e-21 -2.34745708e-21 -2.18551096e-21 -2.02014710e-21 -1.85166120e-21 -1.68031679e-21 -1.50634718e-21 -1.32995770e-21 -1.15132806e-21 -9.70614842e-22 -7.87954167e-22 -6.03464385e-22 -4.17248859e-22 -2.29398791e-22 -3.99960375e-23 1.50884056e-22 3.43169871e-22 5.36790791e-22 7.31674534e-22 9.27744600e-22 1.12491782e-21 1.32310204e-21 1.52219395e-21 1.72207708e-21 1.92262000e-21 2.12367459e-21 2.32507472e-21 2.52663489e-21 2.72814929e-21 2.92939095e-21 3.13011119e-21 3.33003923e-21 3.52888209e-21 3.72632472e-21 3.92203024e-21 4.11564062e-21 4.30677731e-21 4.49504236e-21 4.68001949e-21 4.86127555e-21 5.03836207e-21 5.21081700e-21 5.37816661e-21 5.53992757e-21 5.69560912e-21 5.84471541e-21 5.98674790e-21 6.12120789e-21 6.24759907e-21 6.36543019e-21 6.47421770e-21 6.57348849e-21 6.66278252e-21 6.74165558e-21 6.80968187e-21 6.86645663e-21 6.91159867e-21 6.94475281e-21 6.96559221e-21 6.97382065e-21 6.96917458e-21 6.95142513e-21 6.92037988e-21 6.87588450e-21 6.81782426e-21 6.74612524e-21 6.66075546e-21 6.56172576e-21 6.44909042e-21 6.32294770e-21 6.18344003e-21 6.03075409e-21 5.86512058e-21 5.68681384e-21 5.49615125e-21 5.29349241e-21 5.07923810e-21 4.85382905e-21 4.61774457e-21 4.37150090e-21 4.11564946e-21 3.85077494e-21 3.57749316e-21 3.29644888e-21 3.00831346e-21 2.71378233e-21 2.41357246e-21 2.10841970e-21 1.79907603e-21 1.48630678e-21 1.17088777e-21 8.53602502e-22 5.35239208e-22 2.16588027e-22 -1.01561881e-22 -4.18425164e-22 -7.33223074e-22 -1.04518620e-21 -1.35355715e-21 -1.65759311e-21 -1.95656838e-21 -2.24977674e-21 -2.53653374e-21 -2.81617888e-21 -3.08807763e-21 -3.35162332e-21 -3.60623894e-21 -3.85137869e-21 -4.08652948e-21 -4.31121221e-21 -4.52498293e-21 -4.72743383e-21 -4.91819402e-21 -5.09693026e-21 -5.26334739e-21 -5.41718875e-21 -5.55823632e-21 -5.68631077e-21 -5.80127136e-21 -5.90301568e-21 -5.99147927e-21 -6.06663510e-21 -6.12849288e-21 -6.17709837e-21 -6.21253241e-21 -6.23491003e-21 -6.24437927e-21 -6.24112011e-21 -6.22534312e-21 -6.19728821e-21 -6.15722322e-21 -6.10544245e-21 -6.04226520e-21 -5.96803422e-21 -5.88311413e-21 -5.78788984e-21 -5.68276498e-21 -5.56816021e-21 -5.44451165e-21 -5.31226925e-21 -5.17189518e-21 -5.02386223e-21 -4.86865228e-21 -4.70675470e-21 -4.53866490e-21 -4.36488279e-21 -4.18591141e-21 -4.00225550e-21 -3.81442017e-21 -3.62290958e-21 -3.42822575e-21 -3.23086731e-21 -3.03132840e-21 -2.83009757e-21 -2.62765679e-21 -2.42448044e-21 -2.22103443e-21 -2.01777535e-21 -1.81514965e-21 -1.61359293e-21 -1.41352923e-21 -1.21537043e-21 -1.01951563e-21 -8.26350641e-22 -6.36247529e-22 -4.49564142e-22 -2.66643747e-22 -8.78146803e-23 8.66099525e-23 2.56332543e-22 4.21071200e-22 5.80559942e-22 7.34548854e-22 8.82804208e-22 1.02510856e-21 1.16126081e-21 1.29107626e-21 1.41438658e-21 1.53103987e-21 1.64090056e-21 1.74384938e-21 1.83978331e-21 1.92861545e-21 2.01027490e-21 2.08470669e-21 2.15187154e-21 2.21174577e-21 2.26432107e-21 2.30960432e-21 2.34761737e-21 2.37839679e-21 2.40199362e-21 2.41847313e-21 2.42791448e-21 2.43041047e-21 2.42606716e-21 2.41500358e-21 2.39735132e-21 2.37325421e-21 2.34286784e-21 2.30635923e-21 2.26390631e-21 2.21569753e-21 2.16193132e-21 2.10281564e-21 2.03856743e-21 1.96941212e-21 1.89558299e-21 1.81732070e-21 1.73487261e-21 1.64849221e-21 1.55843852e-21 1.46497542e-21 1.36837097e-21 1.26889684e-21 1.16682752e-21 1.06243974e-21 9.56011696e-22 8.47822425e-22 7.38151054e-22 6.27276131e-22 5.15474911e-22 4.03022669e-22 2.90192007e-22 1.77252176e-22 6.44683979e-23 -4.78987857e-23 -1.59594159e-22 -2.70368460e-22 -3.79978982e-22 -4.88190160e-22 -5.94774128e-22 -6.99511250e-22 -8.02190625e-22 -9.02610559e-22 -1.00057900e-21 -1.09591397e-21 -1.18844387e-21 -1.27800788e-21 -1.36445625e-21 -1.44765048e-21 -1.52746361e-21 -1.60378038e-21 -1.67649732e-21 -1.74552288e-21 -1.81077745e-21 -1.87219339e-21 -1.92971497e-21 -1.98329829e-21 -2.03291118e-21 -2.07853306e-21
7.46197986e-21 7.38879306e-21 7.31135968e-21 7.22982917e-21 7.14435758e-21 7.05510708e-21 6.96224542e-21 6.86594544e-21 6.76638454e-21 6.66374411e-21 6.55820902e-21 6.44996705e-21 6.33920835e-21 6.22612490e-21 6.11090994e-21 5.99375746e-21 5.87486166e-21 5.75441640e-21 5.63261476e-21 5.50964845e-21 5.38570741e-21 5.26097928e-21 5.13564898e-21 5.00989832e-21 4.88390550e-21 4.75784480e-21 4.63188619e-21 4.50619500e-21 4.38093157e-21 4.25625100e-21 4.13230287e-21 4.00923098e-21 3.88717318e-21 3.76626112e-21 3.64662016e-21 3.52836917e-21 3.41162047e-21 3.29647969e-21 3.18304577e-21 3.07141088e-21 2.96166044e-21 2.85387309e-21 2.74812075e-21 2.64446870e-21 2.54297557e-21 2.44369353e-21 2.34666833e-21 2.25193946e-21 2.15954029e-21 2.06949821e-21 1.98183484e-21 1.89656615e-21 1.81370273e-21 1.73324993e-21 1.65520810e-21 1.57957283e-21 1.50633513e-21 1.43548169e-21 1.36699510e-21 1.30085411e-21 1.23703384e-21 1.17550605e-21 1.11623933e-21 1.05919939e-21 1.00434928e-21 9.51649605e-22 9.01058764e-22 8.52533179e-22 8.06027509e-22 7.61494862e-22 7.18887007e-22 6.78154567e-22 6.39247218e-22 6.02113872e-22 5.66702853e-22 5.32962067e-22 5.00839165e-22 4.70281693e-22 4.41237235e-22 4.13653550e-22 3.87478698e-22 3.62661156e-22 3.39149928e-22 3.16894645e-22 2.95845657e-22 4.13509020e-22 6.25871855e-22 9.46442997e-22 1.42989786e-21 2.15828842e-21 3.25461551e-21 4.90305643e-21 7.37907094e-21 1.10941488e-20 1.66622237e-20 2.49980987e-20 3.74630853e-20 5.60801557e-20 8.38512497e-20 1.25224405e-19 1.86780176e-19 2.78238293e-19 4.13930925e-19 6.14954075e-19 9.12301967e-19 1.35142226e-18 1.99881870e-18 2.95159443e-18 4.35120395e-18 6.40320459e-18 9.40552479e-18 1.37887647e-17 2.01734079e-17 2.94506592e-17 4.28960716e-17 6.23283222e-17 9.03295906e-17 1.30549061e-16 1.88117045e-16 2.70203699e-16 3.86762160e-16 5.51498569e-16 7.83105543e-16 1.10677031e-15 1.55590273e-15 2.17388106e-15 3.01531016e-15 4.14569854e-15 5.63739446e-15 7.55788512e-15 9.94430284e-15 1.27567458e-14 1.58079437e-14 1.86881151e-14 2.07478546e-14 2.12364141e-14 1.96227555e-14 1.59186699e-14 1.07151351e-14 4.88461305e-15 -7.84072076e-16 -5.77554437e-15 -9.84861735e-15 -1.29528733e-14 -1.51433228e-14 -1.65218237e-14 -1.72042239e-14 -1.73044158e-14 -1.69276882e-14 -1.61686237e-14 -1.51109908e-14 -1.38283981e-14 -1.23851618e-14 -1.08371681e-14 -9.23266318e-15 -7.61295718e-15 -6.01305475e-15 -4.46222435e-15 -2.98451969e-15 -1.59926253e-15 -3.21493625e-16 8.37603719e-16 1.87030438e-15 2.77196459e-15 3.54066611e-15 4.17688063e-15 4.68315377e-15 5.06380806e-15 5.32466478e-15 5.47278408e-15 5.51622329e-15 5.46381298e-15 5.32495050e-15 5.10941072e-15 4.82717361e-15 4.48826826e-15 4.10263292e-15 3.67999070e-15 3.22974043e-15 2.76086206e-15 2.28183622e-15 1.80057727e-15 1.32437915e-15 8.59873603e-16 4.12999749e-16 -1.10153599e-17 -4.07666174e-16 -7.73168727e-16 -1.10445216e-15 -1.39914246e-15 -1.65553924e-15 -1.87258632e-15 -2.04983690e-15 -2.18741414e-15 -2.28596788e-15 -2.34662829e-15 -2.37095713e-15 -2.36089739e-15 -2.31872193e-15 -2.24698176e-15 -2.14845460e-15 -2.02609423e-15 -1.88298118e-15 -1.72227519e-15 -1.54716991e-15 -1.36085016e-15 -1.16645209e-15 -9.67026546e-16 -7.65505749e-16 -5.64673615e-16 -3.67139698e-16 -1.75316905e-16 8.59701668e-18 1.82634232e-16 3.45067861e-16 4.94419416e-16 6.29462755e-16 7.49224717e-16 8.52982626e-16 9.40258879e-16 1.01081286e-15 1.06463039e-15 1.10191110e-15 1.12305380e-15 1.12864030e-15 1.11941796e-15 1.09628111e-15 1.06025176e-15 1.01245983e-15 9.54123147e-16 8.86527472e-16 8.11006823e-16 7.28924262e-16 6.41653392e-16 5.50560735e-16 4.56989153e-16 3.62242459e-16 2.67571334e-16 1.74160663e-16 8.31183390e-17 -4.53437386e-18 -8.78709155e-17 -1.66065911e-16 -2.38400072e-16 -3.04263542e-16 -3.63157723e-16 -4.14695655e-16 -4.58601000e-16 -4.94705738e-16 -5.22946655e-16 -5.43360735e-16 -5.56079570e-16 -5.61322909e-16 -5.59391462e-16 -5.50659087e-16 -5.35564502e-16 -5.14602619e-16 -4.88315646e-16 -4.57284078e-16 -4.22117672e-16 -3.83446536e-16 -3.41912428e-16 -2.98160353e-16 -2.52830553e-16 -2.06550962e-16 -1.59930193e-16 -1.13551122e-16 -6.79650984e-17 -2.36868414e-17 1.88099667e-17 5.90963674e-17 9.67910852e-17 1.31562762e-16 1.63131475e-16 1.91269561e-16 2.15801763e-16 2.36604746e-16 2.53606006e-16 2.66782224e-16 2.76157116e-16 2.81798817e-16 2.83816875e-16 2.82358887e-16 2.77606860e-16 2.69773329e-16 2.59097319e-16 2.45840180e-16 2.30281370e-16 2.12714236e-16 1.93441832e-16 1.72772838e-16 1.51017613e-16 1.28484428e-16 1.05475908e-16 8.22857219e-17 5.91955464e-17 3.64723195e-17 1.43658092e-17 -6.89349449e-18 -2.70961527e-17 -4.60552143e-17 -6.36073148e-17 -7.96134411e-17 -9.39593723e-17 -1.06555804e-16 -1.17338177e-16 -1.26266218e-16 -1.33323221e-16 -1.38515089e-16 -1.41869157e-16 -1.43432820e-16 -1.43271999e-16 -1.41469463e-16 -1.38123043e-16 -1.33343751e-16 -1.27253850e-16 -1.19984879e-16 -1.11675676e-16 -1.02470410e-16 -9.25166555e-17 -8.19635141e-17 -7.09598230e-17 -5.96524490e-17 -4.81846935e-17 -3.66948175e-17 -2.53146996e-17 -1.41686341e-17 -3.37227693e-18 6.96825609e-18 1.67571360e-17 2.59094118e-17 3.43514470e-17 4.20212049e-17 4.88683855e-17 5.48544226e-17 5.99523458e-17 6.41465173e-17 6.74322527e-17 6.98153356e-17 7.13114375e-17 7.19454548e-17 7.17507733e-17 7.07684739e-17 6.90464912e-17 6.66387360e-17 6.36041948e-17 6.00060174e-17 5.59106027e-17 5.13866945e-17 4.65044962e-17 4.13348136e-17 3.59482340e-17 3.04143496e-17 2.48010306e-17 1.91737547e-17 1.35949969e-17 8.12368381e-18 2.81471513e-18 -2.28144578e-18 -7.11911134e-18 -1.16576388e-17 -1.58616296e-17 -1.97010604e-17 -2.31513483e-17 -2.61933516e-17 -2.88133111e-17 -3.10027346e-17 -3.27582294e-17 -3.40812862e-17 -3.49780215e-17 -3.54588808e-17 -3.55383105e-17 -3.52344017e-17 -3.45685124e-17 -3.35648736e-17 -3.22501829e-17 -3.06531930e-17 -2.88042981e-17 -2.67351232e-17 -2.44781220e-17 -2.20661845e-17 -1.95322619e-17 -1.69090081e-17 -1.42284441e-17 -1.15216454e-17 -8.81845611e-18 -6.14723079e-18 -3.53460537e-18 -1.00529850e-18 1.41805645e-18 3.71504844e-18 5.86759485e-18 7.86001738e-18 9.67908815e-18 1.13140474e-17 1.27565940e-17 1.40008500e-17 1.50433014e-17 1.58827168e-17 1.65200461e-17 1.69583010e-17 1.72024201e-17 1.72591202e-17 1.71367371e-17 1.68450566e-17 1.63951398e-17 1.57991435e-17 1.50701382e-17 1.42219265e-17 1.32688627e-17 1.22256759e-17 1.11072987e-17 9.92870206e-18 8.70473908e-18 7.44999721e-18 6.17866150e-18 4.90438882e-18 3.64019411e-18 2.39834926e-18 1.19029478e-18 2.65647460e-20 -1.08327506e-18 -2.13067580e-18 -3.10814127e-18 -4.00925088e-18 -4.82867042e-18 -5.56215114e-18 -6.20651778e-18 -6.75964618e-18 -7.22043142e-18 -7.58874717e-18 -7.86539721e-18 -8.05206005e-18 -8.15122751e-18 -8.16613829e-18 -8.10070747e-18 -7.95945278e-18 -7.74741874e-18 -7.47009941e-18 -7.13336061e-18 -6.74336255e-18 -6.30648354e-18 -5.82924550e-18 -5.31824190e-18 -4.78006889e-18 -4.22125988e-18 -3.64822424e-18 -3.06719053e-18 -2.48415437e-18 -1.90483150e-18 -1.33461602e-18 -7.78544028e-19 -2.41262713e-19 2.72995054e-19 7.60430730e-19 1.21769477e-18 1.64189608e-18 2.03060654e-18 2.38186061e-18 2.69415059e-18 2.96641755e-18 3.19803836e-18 3.38880920e-18 3.53892585e-18 3.64896109e-18 3.71983976e-18 3.75281157e-18 3.74942233e-18 3.71148383e-18 3.64104270e-18 3.54034873e-18 3.41182289e-18 3.25802540e-18 3.08162422e-18 2.88536411e-18 2.67203669e-18 2.44445159e-18 2.20540901e-18 1.95767385e-18 1.70395149e-18 1.44686554e-18 1.18893746e-18 9.32568312e-19 6.80022606e-19 4.33414297e-19 1.94694969e-19 -3.43558183e-20 -2.52138048e-19 -4.57236667e-19 -6.48424985e-19 -8.24666122e-19 -9.85112600e-19 -1.12910420e-18 -1.25616415e-18 -1.36599391e-18 -1.45846640e-18 -1.53361824e-18 -1.59164067e-18 -1.63286968e-18 -1.65777526e-18 -1.66695006e-18 -1.66109746e-18 -1.64101932e-18 -1.60760351e-18 -1.56181127e-18 -1.50466463e-18 -1.43723396e-18 -1.36062572e-18 -1.27597062e-18 -1.18441213e-18 -1.08709554e-18 -9.85157644e-19 -8.79716957e-19 -7.71864752e-19 -6.62656766e-19 -5.53105702e-19 -4.44174532e-19 -3.36770616e-19 -2.31740644e-19 -1.29866399e-19 -3.18613453e-20 6.16319956e-20 1.50043881e-19 2.32878437e-19 3.09714022e-19 3.80202922e-19 4.44070391e-19 5.01113110e-19 5.51197086e-19 5.94255069e-19 6.30283506e-19 6.59339118e-19 6.81535125e-19 6.97037191e-19 7.06059132e-19 7.08858442e-19 7.05731687e-19 6.97009813e-19 6.83053417e-19 6.64248030e-19 6.40999437e-19 6.13729094e-19 5.82869661e-19 5.48860692e-19 5.12144505e-19 4.73162266e-19 4.32350300e-19 3.90136654e-19 3.46937928e-19 3.03156379e-19 2.59177321e-19 2.15366807e-19 1.72069619e-19 1.29607549e-19 8.82779723e-20 4.83527201e-20 1.00772233e-20 -2.63300619e-20 -6.06779690e-20 -9.28026851e-20 -1.22567580e-19 -1.49862811e-19 -1.74604732e-19 -1.96735102e-19 -2.16220135e-19 -2.33049396e-19 -2.47234560e-19 -2.58808061e-19 -2.67821642e-19 -2.74344827e-19 -2.78463335e-19 -2.80277446e-19 -2.79900345e-19 -2.77456449e-19 -2.73079744e-19 -2.66912134e-19 -2.59101826e-19 -2.49801747e-19 -2.39168029e-19 -2.27358545e-19 -2.14531520e-19 -2.00844222e-19 -1.86451738e-19 -1.71505838e-19 -1.56153939e-19 -1.40538158e-19 -1.24794472e-19 -1.09051978e-19 -9.34322489e-20 -7.80487934e-20 -6.30066150e-20 -4.84018654e-20 -3.43215920e-20 -2.08435753e-20 -8.03625182e-21 4.04128112e-21 1.53391853e-20 2.58167302e-20 3.54420759e-20 4.41919976e-20 5.20515551e-20 5.90137157e-20 6.50789354e-20 7.02547044e-20 7.45550628e-20 7.80000934e-20 8.06153953e-20 8.24315456e-20 8.34835537e-20 8.38103126e-20 8.34540526e-20 8.24598021e-20 8.08748582e-20 7.87482721e-20 7.61303518e-20 7.30721855e-20 6.96251883e-20 6.58406743e-20 6.17694557e-20 5.74614718e-20 5.29654468e-20 4.83285799e-20 4.35962660e-20 3.88118492e-20 3.40164071e-20 2.92485681e-20 2.45443582e-20 1.99370797e-20 1.54572181e-20 1.11323781e-20 6.98724614e-21 3.04357879e-21 -6.79784932e-22 -4.16688880e-21 -7.40460396e-21 -1.03825546e-20 -1.30930264e-20 -1.55308603e-20 -1.76933317e-20 -1.95800194e-20 -2.11926642e-20 -2.25350189e-20 -2.36126935e-20 -2.44329940e-20 -2.50047601e-20 -2.53381992e-20 -2.54447226e-20 -2.53367807e-20 -2.50277026e-20 -2.45315378e-20 -2.38629033e-20 -2.30368358e-20 -2.20686505e-20 -2.09738066e-20 -1.97677810e-20 -1.84659490e-20 -1.70834748e-20 -1.56352101e-20 -1.41356014e-20 -1.25986076e-20 -1.10376252e-20 -9.46542420e-21 -7.89409190e-21 -6.33498619e-21 -4.79869723e-21 -3.29501753e-21 -1.83292004e-21 -4.20543930e-22 9.34812446e-22 2.22669176e-21 3.44947161e-21 4.59835246e-21 5.66934041e-21 6.65922487e-21 7.56555206e-21 8.38659454e-21 9.12131743e-21 9.76934176e-21 1.03309054e-20 1.08068220e-20 1.11984387e-20 1.15075926e-20 1.17365661e-20 1.18880432e-20 1.19650646e-20 1.19709837e-20 1.19094236e-20 1.17842347e-20 1.15994534e-20 1.13592630e-20 1.10679551e-20 1.07298940e-20 1.03494819e-20 9.93112730e-21 9.47921473e-21 8.99807695e-21 8.49196949e-21 7.96504744e-21 7.42134456e-21 6.86475462e-21 6.29901506e-21 5.72769291e-21 5.15417274e-21 4.58164686e-21 4.01310747e-21 3.45134073e-21 2.89892268e-21 2.35821696e-21 1.83137404e-21 1.32033205e-21 8.26819039e-22 3.52356422e-22 -1.01736314e-22 -5.34335880e-22 -9.44508513e-22 -1.33150248e-21 -1.69473986e-21 -2.03380773e-21 -2.34844884e-21 -2.63855191e-21 -2.90414156e-21 -3.14536814e-21 -3.36249729e-21 -3.55589961e-21 -3.72604022e-21 -3.87346853e-21 -3.99880808e-21 -4.10274674e-21 -4.18602702e-21 -4.24943683e-21 -4.29380059e-21 -4.31997071e-21 -4.32881950e-21 -4.32123162e-21 -4.29809696e-21 -4.26030400e-21 -4.20873375e-21 -4.14425420e-21 -4.06771527e-21 -3.97994434e-21 -3.88174224e-21 -3.77387987e-21 -3.65709524e-21 -3.53209108e-21 -3.39953287e-21 -3.26004747e-21 -3.11422206e-21 -2.96260362e-21 -2.80569878e-21 -2.64397412e-21 -2.47785672e-21 -2.30773520e-21 -2.13396098e-21 -1.95684984e-21 -1.77668379e-21 -1.59371311e-21 -1.40815867e-21 -1.22021435e-21 -1.03004970e-21 -8.37812600e-22 -6.43632162e-22 -4.47621580e-22 -2.49881096e-22 -5.05009334e-23 1.50435737e-22 3.52849890e-22 5.56663791e-22 7.61798204e-22 9.68169719e-22 1.17568818e-21 1.38425424e-21 1.59375714e-21 1.80407251e-21 2.01506053e-21 2.22656416e-21 2.43840762e-21 2.65039508e-21 2.86230957e-21 3.07391217e-21 3.28494133e-21 3.49511251e-21 3.70411807e-21 3.91162732e-21 4.11728687e-21 4.32072122e-21 4.52153353e-21 4.71930665e-21 4.91360435e-21 5.10397276e-21 5.28994203e-21 5.47102812e-21 5.64673480e-21 5.81655583e-21 5.97997721e-21 6.13647961e-21 6.28554094e-21 6.42663893e-21 6.55925383e-21 6.68287124e-21 6.79698479e-21 6.90109910e-21 6.99473247e-21 7.07741980e-21 7.14871530e-21 7.20819521e-21 7.25546052e-21 7.29013943e-21 7.31188992e-21 7.32040200e-21 7.31539999e-21 7.29664450e-21 7.26393442e-21 7.21710854e-21 7.15604718e-21 7.08067343e-21 6.99095440e-21 6.88690202e-21 6.76857386e-21 6.63607355e-21 6.48955104e-21 6.32920269e-21 6.15527100e-21 5.96804426e-21 5.76785588e-21 5.55508353e-21 5.33014806e-21 5.09351222e-21 4.84567921e-21 4.58719094e-21 4.31862622e-21 4.04059873e-21 3.75375479e-21 3.45877107e-21 3.15635208e-21 2.84722760e-21 2.53214998e-21 2.21189133e-21 1.88724066e-21 1.55900097e-21 1.22798625e-21 8.95018485e-22 5.60924637e-22 2.26533618e-22 -1.07326709e-22 -4.39832501e-22 -7.70166871e-22 -1.09752276e-21 -1.42110571e-21 -1.74013665e-21 -2.05385441e-21 -2.36151833e-21 -2.66241061e-21 -2.95583858e-21 -3.24113683e-21 -3.51766923e-21 -3.78483074e-21 -4.04204911e-21 -4.28878641e-21 -4.52454039e-21 -4.74884568e-21 -4.96127483e-21 -5.16143914e-21 -5.34898938e-21 -5.52361634e-21 -5.68505114e-21 -5.83306545e-21 -5.96747153e-21 -6.08812213e-21 -6.19491020e-21 -6.28776848e-21 -6.36666897e-21 -6.43162220e-21 -6.48267651e-21 -6.51991702e-21 -6.54346469e-21 -6.55347511e-21 -6.55013731e-21 -6.53367245e-21 -6.50433240e-21 -6.46239830e-21 -6.40817904e-21 -6.34200970e-21 -6.26424991e-21 -6.17528224e-21 -6.07551051e-21 -5.96535811e-21 -5.84526629e-21 -5.71569249e-21 -5.57710860e-21 -5.42999930e-21 -5.27486039e-21 -5.11219716e-21 -4.94252271e-21 -4.76635646e-21 -4.58422251e-21 -4.39664821e-21 -4.20416266e-21 -4.00729530e-21 -3.80657458e-21 -3.60252663e-21 -3.39567402e-21 -3.18653458e-21 -2.97562026e-21 -2.76343605e-21 -2.55047899e-21 -2.33723718e-21 -2.12418896e-21 -1.91180199e-21 -1.70053253e-21 -1.49082473e-21 -1.28310992e-21 -1.07780607e-21 -8.75317179e-22 -6.76032810e-22 -4.80327626e-22 -2.88560993e-22 -1.01076616e-22 8.17977728e-23 2.59750688e-22 4.32487119e-22 5.99728735e-22 7.61214039e-22 9.16698497e-22 1.06595463e-21 1.20877210e-21 1.34495770e-21 1.47433543e-21 1.59674644e-21 1.71204899e-21 1.82011843e-21 1.92084706e-21 2.01414410e-21 2.09993550e-21 2.17816384e-21 2.24878817e-21 2.31178380e-21 2.36714215e-21 2.41487051e-21 2.45499180e-21 2.48754437e-21 2.51258167e-21 2.53017201e-21 2.54039823e-21 2.54335741e-21 2.53916051e-21 2.52793200e-21 2.50980951e-21 2.48494341e-21 2.45349640e-21 2.41564307e-21 2.37156944e-21 2.32147248e-21 2.26555962e-21 2.20404819e-21 2.13716495e-21 2.06514546e-21 1.98823355e-21 1.90668066e-21 1.82074530e-21 1.73069236e-21 1.63679248e-21 1.53932138e-21 1.43855917e-21 1.33478967e-21 1.22829971e-21 1.11937840e-21 1.00831642e-21 8.95405303e-22 7.80936694e-22 6.65201618e-22 5.48489762e-22 4.31088740e-22 3.13283380e-22 1.95355013e-22 7.75807639e-23 -3.97671241e-23 -1.56421967e-22 -2.72123293e-22 -3.86617473e-22 -4.99658327e-22 -6.11007713e-22 -7.20436077e-22 -8.27722980e-22 -9.32657594e-22 -1.03503916e-21 -1.13467739e-21 -1.23139291e-21 -1.32501754e-21 -1.41539464e-21 -1.50237937e-21 -1.58583888e-21 -1.66565257e-21 -1.74171213e-21 -1.81392169e-21 -1.88219786e-21 -1.94646973e-21 -2.00667885e-21 -2.06277909e-21 -2.11473659e-21 -2.16252957e-21
7.40777543e-21 7.33419362e-21 7.25650025e-21 7.17484258e-21 7.08937401e-21 7.00025369e-21 6.90764593e-21 6.81171980e-21 6.71264853e-21 6.61060908e-21 6.50578155e-21 6.39834871e-21 6.28849547e-21 6.17640832e-21 6.06227487e-21 5.94628330e-21 5.82862187e-21 5.70947844e-21 5.58903998e-21 5.46749206e-21 5.34501849e-21 5.22180076e-21 5.09801771e-21 4.97384511e-21 4.84945523e-21 4.72501652e-21 4.60069325e-21 4.47664520e-21 4.35302736e-21 4.22998963e-21 4.10767662e-21 3.98622737e-21 3.86577520e-21 3.74644748e-21 3.62836554e-21 3.51164448e-21 3.39639309e-21 3.28271379e-21 3.17070255e-21 3.06044885e-21 2.95203569e-21 2.84553958e-21 2.74103058e-21 2.63857233e-21 2.53822217e-21 2.44003115e-21 2.34404421e-21 2.25030023e-21 2.15883223e-21 2.06966747e-21 1.98282761e-21 1.89832894e-21 1.81618248e-21 1.73639424e-21 1.65896538e-21 1.58389244e-21 1.51116755e-21 1.44077861e-21 1.37270959e-21 1.30694066e-21 1.24344852e-21 1.18220652e-21 1.12318497e-21 1.06635132e-21 1.01167041e-21 9.59104676e-22 9.08614375e-22 8.60157796e-22 8.13691472e-22 7.69170383e-22 7.26548156e-22 6.85777258e-22 6.46809179e-22 6.09594614e-22 5.74083631e-22 5.40225839e-22 5.07970542e-22 4.77266886e-22 4.48064000e-22 4.20311129e-22 3.93957756e-22 3.68953719e-22 3.45249315e-22 3.22795404e-22 3.01543494e-22 4.21738193e-22 6.38729953e-22 9.66497752e-22 1.46112178e-21 2.20681665e-21 3.32990678e-21 5.01966811e-21 7.55936846e-21 1.13724333e-20 1.70910091e-20 2.56576383e-20 3.84758040e-20 5.76324695e-20 8.62264867e-20 1.28852376e-19 1.92311650e-19 2.86656660e-19 4.26719208e-19 6.34344171e-19 9.41645674e-19 1.39574220e-18 2.06562419e-18 3.05208641e-18 4.50204911e-18 6.62913985e-18 9.74316787e-18 1.42921702e-17 2.09221381e-17 3.05614610e-17 4.45396976e-17 6.47536469e-17 9.38980069e-17 1.35783252e-16 1.95769688e-16 2.81353516e-16 4.02947000e-16 5.74897817e-16 8.16786742e-16 1.15501666e-15 1.62463719e-15 2.27119540e-15 3.15208571e-15 4.33625514e-15 5.90000056e-15 7.91476679e-15 1.04204678e-14 1.33765207e-14 1.65878907e-14 1.96257645e-14 2.18087193e-14 2.23468817e-14 2.06786853e-14 1.68113237e-14 1.13611365e-14 5.24256036e-15 -7.15337582e-16 -5.96925415e-15 -1.02634916e-14 -1.35429551e-14 -1.58637295e-14 -1.73315483e-14 -1.80672057e-14 -1.81897244e-14 -1.78093034e-14 -1.70250567e-14 -1.59248616e-14 -1.45860177e-14 -1.30761357e-14 -1.14540273e-14 -9.77051985e-15 -8.06918565e-15 -6.38699392e-15 -4.75490105e-15 -3.19839150e-15 -1.73797930e-15 -3.89677050e-16 8.34562913e-16 1.92643220e-15 2.88087283e-15 3.69570518e-15 4.37127669e-15 4.91013058e-15 5.31669424e-15 5.59698693e-15 5.75834658e-15 5.80917522e-15 5.75870304e-15 5.61677061e-15 5.39362895e-15 5.09975730e-15 4.74569801e-15 4.34190832e-15 3.89862849e-15 3.42576582e-15 2.93279409e-15 2.42866782e-15 1.92175075e-15 1.41975789e-15 9.29710452e-16 4.57903081e-16 9.88240397e-18 -4.09563656e-16 -7.96406705e-16 -1.14736962e-15 -1.45991006e-15 -1.73219649e-15 -1.96307772e-15 -2.15204665e-15 -2.29919901e-15 -2.40518817e-15 -2.47117642e-15 -2.49878391e-15 -2.49003562e-15 -2.44730738e-15 -2.37327135e-15 -2.27084183e-15 -2.14312181e-15 -1.99335094e-15 -1.82485528e-15 -1.64099942e-15 -1.44514125e-15 -1.24058983e-15 -1.03056646e-15 -8.18169453e-16 -6.06342537e-16 -3.97847192e-16 -1.95238902e-16 -8.47404251e-19 1.83239098e-16 3.55185814e-16 5.13419424e-16 6.56632468e-16 7.83784214e-16 8.94098217e-16 9.87056792e-16 1.06239264e-15 1.12007789e-15 1.16031087e-15 1.18350083e-15 1.19025098e-15 1.18134010e-15 1.15770309e-15 1.12041060e-15 1.07064826e-15 1.00969555e-15 9.38904770e-16 8.59680241e-16 7.73458025e-16 6.81686364e-16 5.85807043e-16 4.87237840e-16 3.87356224e-16 2.87484429e-16 1.88876006e-16 9.27039362e-17 5.03698758e-20 -8.81019787e-17 -1.70876760e-16 -2.47509252e-16 -3.17349973e-16 -3.79866704e-16 -4.34644964e-16 -4.81387022e-16 -5.19909539e-16 -5.50139933e-16 -5.72111579e-16 -5.85957972e-16 -5.91905965e-16 -5.90268224e-16 -5.81435023e-16 -5.65865521e-16 -5.44078650e-16 -5.16643737e-16 -4.84171006e-16 -4.47302059e-16 -4.06700472e-16 -3.63042600e-16 -3.17008700e-16 -2.69274453e-16 -2.20502984e-16 -1.71337433e-16 -1.22394147e-16 -7.42565436e-17 -2.74696867e-17 1.74644037e-17 6.00906799e-17 1.00004230e-16 1.36852675e-16 1.70337813e-16 2.00216524e-16 2.26300968e-16 2.48458103e-16 2.66608576e-16 2.80725014e-16 2.90829780e-16 2.96992251e-16 2.99325656e-16 2.97983558e-16 2.93156023e-16 2.85065544e-16 2.73962785e-16 2.60122199e-16 2.43837582e-16 2.25417616e-16 2.05181463e-16 1.83454451e-16 1.60563902e-16 1.36835149e-16 1.12587767e-16 8.81320766e-17 6.37659142e-17 3.97717255e-17 1.64139802e-17 -6.06306935e-18 -2.74372780e-17 -4.75101422e-17 -6.61079784e-17 -8.30827489e-17 -9.83125449e-17 -1.11701737e-16 -1.23180807e-16 -1.32705886e-16 -1.40258008e-16 -1.45842110e-16 -1.49485807e-16 -1.51237953e-16 -1.51167035e-16 -1.49359408e-16 -1.45917417e-16 -1.40957421e-16 -1.34607757e-16 -1.27006663e-16 -1.18300185e-16 -1.08640110e-16 -9.81819240e-17 -8.70828349e-17 -7.54998721e-17 -6.35880846e-17 -5.14988516e-17 -3.93783200e-17 -2.73659806e-17 -1.55933924e-17 -4.18306226e-18 6.75251499e-18 1.71116533e-17 2.68041079e-17 3.57515446e-17 4.38878493e-17 5.11592812e-17 5.75244778e-17 6.29543166e-17 6.74316453e-17 7.09508880e-17 7.35175397e-17 7.51475595e-17 7.58666759e-17 7.57096157e-17 7.47192691e-17 7.29458046e-17 7.04457462e-17 6.72810242e-17 6.35180136e-17 5.92265700e-17 5.44790751e-17 4.93495018e-17 4.39125083e-17 3.82425702e-17 3.24131584e-17 2.64959699e-17 2.05602169e-17 1.46719798e-17 8.89362786e-18 3.28331040e-18 -2.10547906e-18 -7.22426489e-18 -1.20298773e-17 -1.64846667e-17 -2.05566460e-17 -2.42195629e-17 -2.74529048e-17 -3.02418404e-17 -3.25771010e-17 -3.44548069e-17 -3.58762424e-17 -3.68475863e-17 -3.73796015e-17 -3.74872904e-17 -3.71895210e-17 -3.65086297e-17 -3.54700066e-17 -3.41016676e-17 -3.24338211e-17 -3.04984309e-17 -2.83287840e-17 -2.59590647e-17 -2.34239414e-17 -2.07581690e-17 -1.79962102e-17 -1.51718800e-17 -1.23180145e-17 -9.46616831e-18 -6.64633982e-18 -3.88672850e-18 -1.21352321e-18 1.34927671e-18 3.78000783e-18 6.05945644e-18 8.17094031e-18 1.01003592e-17 1.18362151e-17 1.33696040e-17 1.46941798e-17 1.58060936e-17 1.67039090e-17 1.73884963e-17 1.78629079e-17 1.81322368e-17 1.82034604e-17 1.80852735e-17 1.77879104e-17 1.73229612e-17 1.67031824e-17 1.59423055e-17 1.50548449e-17 1.40559079e-17 1.29610079e-17 1.17858832e-17 1.05463229e-17 9.25800069e-18 7.93631956e-18 6.59626616e-18 5.25227771e-18 3.91812130e-18 2.60678644e-18 1.33039113e-18 1.00101930e-19 -1.07393215e-18 -2.18263173e-18 -3.21802548e-18 -4.17327513e-18 -5.04268761e-18 -5.82171477e-18 -6.50694139e-18 -7.09606225e-18 -7.58784912e-18 -7.98210838e-18 -8.27963038e-18 -8.48213147e-18 -8.59218958e-18 -8.61317447e-18 -8.54917364e-18 -8.40491475e-18 -8.18568575e-18 -7.89725345e-18 -7.54578163e-18 -7.13774930e-18 -6.67987026e-18 -6.17901435e-18 -5.64213138e-18 -5.07617824e-18 -4.48804971e-18 -3.88451359e-18 -3.27215049e-18 -2.65729861e-18 -2.04600388e-18 -1.44397561e-18 -8.56547832e-19 -2.88646321e-19 2.55238515e-19 7.71073083e-19 1.25529641e-18 1.70483044e-18 2.11708507e-18 2.48995816e-18 2.82183064e-18 3.11155735e-18 3.35845354e-18 3.56227772e-18 3.72321106e-18 3.84183380e-18 3.91909898e-18 3.95630400e-18 3.95506037e-18 3.91726199e-18 3.84505241e-18 3.74079143e-18 3.60702143e-18 3.44643365e-18 3.26183494e-18 3.05611516e-18 2.83221544e-18 2.59309779e-18 2.34171599e-18 2.08098824e-18 1.81377154e-18 1.54283807e-18 1.27085357e-18 1.00035802e-18 7.33748377e-19 4.73263764e-19 2.20972815e-19 -2.12366279e-20 -2.51665576e-19 -4.68809749e-19 -6.71363288e-19 -8.58220406e-19 -1.02847508e-18 -1.18141889e-18 -1.31653714e-18 -1.43350338e-18 -1.53217248e-18 -1.61257236e-18 -1.67489464e-18 -1.71948419e-18 -1.74682792e-18 -1.75754279e-18 -1.75236331e-18 -1.73212867e-18 -1.69776954e-18 -1.65029477e-18 -1.59077818e-18 -1.52034534e-18 -1.44016071e-18 -1.35141506e-18 -1.25531339e-18 -1.15306335e-18 -1.04586427e-18 -9.34896886e-19 -8.21313778e-19 -7.06230601e-19 -5.90718128e-19 -4.75795133e-19 -3.62422136e-19 -2.51496018e-19 -1.43845499e-19 -4.02274821e-20 5.86757594e-20 1.52258573e-19 2.39993125e-19 3.21429832e-19 3.96197081e-19 4.64000266e-19 5.24620197e-19 5.77910926e-19 6.23797049e-19 6.62270534e-19 6.93387129e-19 7.17262408e-19 7.34067518e-19 7.44024662e-19 7.47402401e-19 7.44510800e-19 7.35696492e-19 7.21337695e-19 7.01839231e-19 6.77627595e-19 6.49146118e-19 6.16850243e-19 5.81202975e-19 5.42670515e-19 5.01718115e-19 4.58806172e-19 4.14386593e-19 3.68899428e-19 3.22769806e-19 2.76405166e-19 2.30192803e-19 1.84497720e-19 1.39660800e-19 9.59972830e-20 5.37955526e-20 1.33162193e-20 -2.52085064e-20 -6.15751632e-20 -9.56091242e-20 -1.27164431e-19 -1.56123398e-19 -1.82395991e-19 -2.05919021e-19 -2.26655146e-19 -2.44591715e-19 -2.59739476e-19 -2.72131155e-19 -2.81819936e-19 -2.88877854e-19 -2.93394130e-19 -2.95473449e-19 -2.95234217e-19 -2.92806800e-19 -2.88331767e-19 -2.81958153e-19 -2.73841749e-19 -2.64143439e-19 -2.53027588e-19 -2.40660504e-19 -2.27208963e-19 -2.12838829e-19 -1.97713752e-19 -1.81993970e-19 -1.65835204e-19 -1.49387658e-19 -1.32795127e-19 -1.16194204e-19 -9.97136004e-20 -8.34735667e-20 -6.75854206e-20 -5.21511754e-20 -3.72632672e-20 -2.30043764e-20 -9.44734175e-21 3.34484222e-21 1.53189451e-20 2.64313463e-20 3.66478117e-20 4.59432067e-20 5.43011523e-20 6.17136314e-20 6.81805500e-20 7.37092611e-20 7.83140566e-20 8.20156344e-20 8.48405452e-20 8.68206264e-20 8.79924271e-20 8.83966306e-20 8.80774785e-20 8.70822022e-20 8.54604640e-20 8.32638143e-20 8.05451658e-20 7.73582906e-20 7.37573399e-20 6.97963923e-20 6.55290287e-20 6.10079394e-20 5.62845616e-20 5.14087502e-20 4.64284816e-20 4.13895910e-20 3.63355437e-20 3.13072389e-20 2.63428474e-20 2.14776803e-20 1.67440894e-20 1.21713972e-20 7.78585559e-21 3.61063149e-21 -3.34182010e-22 -4.03153081e-21 -7.46734307e-21 -1.06304524e-20 -1.35125028e-20 -1.61078380e-20 -1.84133755e-20 -2.04284692e-20 -2.21547613e-20 -2.35960255e-20 -2.47580037e-20 -2.56482378e-20 -2.62758974e-20 -2.66516072e-20 -2.67872726e-20 -2.66959078e-20 -2.63914653e-20 -2.58886702e-20 -2.52028581e-20 -2.43498191e-20 -2.33456493e-20 -2.22066079e-20 -2.09489840e-20 -1.95889704e-20 -1.81425476e-20 -1.66253760e-20 -1.50526984e-20 -1.34392514e-20 -1.17991869e-20 -1.01460035e-20 -8.49248642e-21 -6.85065777e-21 -5.23173547e-21 -3.64610102e-21 -2.10327576e-21 -6.11905229e-22 8.20248858e-22 2.18630946e-21 3.48027832e-21 4.69702386e-21 5.83226348e-21 6.88254056e-21 7.84519696e-21 8.71834133e-21 9.50081394e-21 1.01921483e-20 1.07925305e-20 1.13027560e-20 1.17241854e-20 1.20586986e-20 1.23086486e-20 1.24768144e-20 1.25663550e-20 1.25807623e-20 1.25238162e-20 1.23995398e-20 1.22121563e-20 1.19660466e-20 1.16657103e-20 1.13157264e-20 1.09207181e-20 1.04853181e-20 1.00141371e-20 9.51173471e-21 8.98259190e-21 8.43108673e-21 7.86147202e-21 7.27785560e-21 6.68418289e-21 6.08422181e-21 5.48155004e-21 4.87954437e-21 4.28137231e-21 3.68998565e-21 3.10811601e-21 2.53827215e-21 1.98273911e-21 1.44357888e-21 9.22632559e-22 4.21523884e-22 -5.83359602e-23 -5.15742462e-22 -9.49690882e-22 -1.35936848e-21 -1.74414596e-21 -2.10356832e-21 -2.43734510e-21 -2.74534022e-21 -3.02756156e-21 -3.28415017e-21 -3.51536942e-21 -3.72159417e-21 -3.90329977e-21 -4.06105135e-21 -4.19549316e-21 -4.30733818e-21 -4.39735806e-21 -4.46637326e-21 -4.51524374e-21 -4.54485999e-21 -4.55613448e-21 -4.54999364e-21 -4.52737041e-21 -4.48919716e-21 -4.43639932e-21 -4.36988944e-21 -4.29056187e-21 -4.19928798e-21 -4.09691193e-21 -3.98424703e-21 -3.86207256e-21 -3.73113125e-21 -3.59212711e-21 -3.44572395e-21 -3.29254422e-21 -3.13316840e-21 -2.96813481e-21 -2.79793983e-21 -2.62303850e-21 -2.44384551e-21 -2.26073651e-21 -2.07404970e-21 -1.88408775e-21 -1.69111996e-21 -1.49538459e-21 -1.29709143e-21 -1.09642452e-21 -8.93544999e-22 -6.88594064e-22 -4.81695975e-22 -2.72961151e-22 -6.24892484e-23 1.49627741e-22 3.63302438e-22 5.78449078e-22 7.94980588e-22 1.01280577e-21 1.23182660e-21 1.45193568e-21 1.67301383e-21 1.89492786e-21 2.11752857e-21 2.34064890e-21 2.56410233e-21 2.78768148e-21 3.01115697e-21 3.23427652e-21 3.45676429e-21 3.67832043e-21 3.89862096e-21 4.11731785e-21 4.33403934e-21 4.54839054e-21 4.75995427e-21 4.96829208e-21 5.17294559e-21 5.37343793e-21 5.56927552e-21 5.75994993e-21 5.94493997e-21 6.12371396e-21 6.29573211e-21 6.46044909e-21 6.61731665e-21 6.76578638e-21 6.90531257e-21 7.03535508e-21 7.15538231e-21 7.26487411e-21 7.36332482e-21 7.45024615e-21 7.52517014e-21 7.58765201e-21 7.63727293e-21 7.67364275e-21 7.69640255e-21 7.70522715e-21 7.69982736e-21 7.67995223e-21 7.64539095e-21 7.59597474e-21 7.53157842e-21 7.45212183e-21 7.35757103e-21 7.24793927e-21 7.12328771e-21 6.98372600e-21 6.82941245e-21 6.66055419e-21 6.47740685e-21 6.28027422e-21 6.06950749e-21 5.84550443e-21 5.60870819e-21 5.35960598e-21 5.09872751e-21 4.82664322e-21 4.54396234e-21 4.25133072e-21 3.94942856e-21 3.63896794e-21 3.32069021e-21 2.99536327e-21 2.66377874e-21 2.32674899e-21 1.98510415e-21 1.63968904e-21 1.29136000e-21 9.40981754e-22 5.89424242e-22 2.37559418e-22 -1.13741897e-22 -4.63613136e-22 -8.11195081e-22 -1.15563888e-21 -1.49610898e-21 -1.83178600e-21 -2.16186947e-21 -2.48558048e-21 -2.80216422e-21 -3.11089231e-21 -3.41106511e-21 -3.70201377e-21 -3.98310216e-21 -4.25372869e-21 -4.51332788e-21 -4.76137177e-21 -4.99737123e-21 -5.22087703e-21 -5.43148072e-21 -5.62881536e-21 -5.81255610e-21 -5.98242055e-21 -6.13816894e-21 -6.27960423e-21 -6.40657193e-21 -6.51895986e-21 -6.61669766e-21 -6.69975627e-21 -6.76814716e-21 -6.82192152e-21 -6.86116925e-21 -6.88601789e-21 -6.89663142e-21 -6.89320894e-21 -6.87598335e-21 -6.84521980e-21 -6.80121421e-21 -6.74429167e-21 -6.67480477e-21 -6.59313189e-21 -6.49967552e-21 -6.39486045e-21 -6.27913203e-21 -6.15295436e-21 -6.01680852e-21 -5.87119076e-21 -5.71661074e-21 -5.55358979e-21 -5.38265917e-21 -5.20435833e-21 -5.01923331e-21 -4.82783506e-21 -4.63071789e-21 -4.42843792e-21 -4.22155160e-21 -4.01061430e-21 -3.79617893e-21 -3.57879459e-21 -3.35900539e-21 -3.13734922e-21 -2.91435663e-21 -2.69054975e-21 -2.46644135e-21 -2.24253382e-21 -2.01931838e-21 -1.79727420e-21 -1.57686770e-21 -1.35855181e-21 -1.14276540e-21 -9.29932623e-22 -7.20462459e-22 -5.14748208e-22 -3.13167074e-22 -1.16079798e-22 7.61696738e-23 2.63254479e-22 4.44865069e-22 6.20709427e-22 7.90513221e-22 9.54019945e-22 1.11099101e-21 1.26120582e-21 1.40446178e-21 1.54057436e-21 1.66937702e-21 1.79072121e-21 1.90447628e-21 2.01052940e-21 2.10878546e-21 2.19916693e-21 2.28161369e-21 2.35608292e-21 2.42254884e-21 2.48100256e-21 2.53145183e-21 2.57392078e-21 2.60844970e-21 2.63509472e-21 2.65392752e-21 2.66503503e-21 2.66851908e-21 2.66449602e-21 2.65309640e-21 2.63446448e-21 2.60875793e-21 2.57614728e-21 2.53681553e-21 2.49095765e-21 2.43878004e-21 2.38050009e-21 2.31634554e-21 2.24655396e-21 2.17137219e-21 2.09105568e-21 2.00586786e-21 1.91607957e-21 1.82196829e-21 1.72381754e-21 1.62191616e-21 1.51655756e-21 1.40803907e-21 1.29666113e-21 1.18272658e-21 1.06653991e-21 9.48406486e-22 8.28631803e-22 7.07520706e-22 5.85376637e-22 4.62500873e-22 3.39191775e-22 2.15744042e-22 9.24479814e-23 -3.04112143e-23 -1.52554165e-22 -2.73707988e-22 -3.93606962e-22 -5.11993158e-22 -6.28617056e-22 -7.43238119e-22 -8.55625349e-22 -9.65557803e-22 -1.07282507e-21 -1.17722771e-21 -1.27857767e-21 -1.37669864e-21 -1.47142637e-21 -1.56260896e-21 -1.65010709e-21 -1.73379418e-21 -1.81355659e-21 -1.88929366e-21 -1.96091781e-21 -2.02835450e-21 -2.09154224e-21 -2.15043245e-21 -2.20498939e-21 -2.25518993e-21
7.34904405e-21 7.27504304e-21 7.19707587e-21 7.11528737e-21 7.02982810e-21 6.94085391e-21 6.84852542e-21 6.75300757e-21 6.65446915e-21 6.55308229e-21 6.44902200e-21 6.34246563e-21 6.23359243e-21 6.12258302e-21 6.00961892e-21 5.89488208e-21 5.77855440e-21 5.66081725e-21 5.54185104e-21 5.42183478e-21 5.30094564e-21 5.17935855e-21 5.05724581e-21 4.93477669e-21 4.81211709e-21 4.68942921e-21 4.56687120e-21 4.44459688e-21 4.32275546e-21 4.20149130e-21 4.08094364e-21 3.96124642e-21 3.84252808e-21 3.72491141e-21 3.60851337e-21 3.49344502e-21 3.37981138e-21 3.26771137e-21 3.15723778e-21 3.04847718e-21 2.94150998e-21 2.83641037e-21 2.73324639e-21 2.63207996e-21 2.53296695e-21 2.43595725e-21 2.34109486e-21 2.24841804e-21 2.15795939e-21 2.06974601e-21 1.98379963e-21 1.90013680e-21 1.81876904e-21 1.73970303e-21 1.66294079e-21 1.58847987e-21 1.51631358e-21 1.44643113e-21 1.37881792e-21 1.31345569e-21 1.25032276e-21 1.18939424e-21 1.13064224e-21 1.07403608e-21 1.01954253e-21 9.67125976e-22 9.16748668e-22 8.68370898e-22 8.21951211e-22 7.77446598e-22 7.34812683e-22 6.94003914e-22 6.54973733e-22 6.17674754e-22 5.82058925e-22 5.48077689e-22 5.15682130e-22 4.84823123e-22 4.55451465e-22 4.27518004e-22 4.00973764e-22 3.75770052e-22 3.51858568e-22 3.29191500e-22 3.07721617e-22 4.30663852e-22 6.52680686e-22 9.88263449e-22 1.49501996e-21 2.25951731e-21 3.41169631e-21 5.14638245e-21 7.75534459e-21 1.16750072e-20 1.75573573e-20 2.63751658e-20 3.95778841e-20 5.93222477e-20 8.88128071e-20 1.32803891e-19 1.98338145e-19 2.95831004e-19 4.40659829e-19 6.55487431e-19 9.73651457e-19 1.44409633e-18 2.13853083e-18 3.16178629e-18 4.66676122e-18 6.87591249e-18 1.01120514e-17 1.48423027e-17 2.17405882e-17 3.17760255e-17 4.63373423e-17 6.74069529e-17 9.78029015e-17 1.41512527e-16 2.04148410e-16 2.93564492e-16 4.20676953e-16 6.00537818e-16 8.53703306e-16 1.20791190e-15 1.70001548e-15 2.37794589e-15 3.30216640e-15 4.54540927e-15 6.18832201e-15 8.30671695e-15 1.09435921e-14 1.40576524e-14 1.74453702e-14 2.06570476e-14 2.29760714e-14 2.35695052e-14 2.18421036e-14 1.77958576e-14 1.20748710e-14 5.63968278e-15 -6.36372733e-16 -6.17922663e-15 -1.07171571e-14 -1.41898652e-14 -1.66545686e-14 -1.82212258e-14 -1.90160437e-14 -1.91636678e-14 -1.87796836e-14 -1.79681796e-14 -1.68215465e-14 -1.54211405e-14 -1.38381955e-14 -1.21347417e-14 -1.03644487e-14 -8.57338048e-15 -6.80067199e-15 -5.07914160e-15 -3.43585337e-15 -1.89263890e-15 -4.66586017e-16 8.29500848e-16 1.98666566e-15 2.99938897e-15 3.86519815e-15 4.58429883e-15 5.15922690e-15 5.59452084e-15 5.89641401e-15 6.07254659e-15 6.13169709e-15 6.08353309e-15 5.93838091e-15 5.70701410e-15 5.40046025e-15 5.02982593e-15 4.60613925e-15 4.14020963e-15 3.64250435e-15 3.12304135e-15 2.59129759e-15 2.05613248e-15 1.52572568e-15 1.00752856e-15 5.08228520e-16 3.37255425e-17 -4.10880014e-16 -8.21289062e-16 -1.19399580e-15 -1.52627094e-15 -1.81613706e-15 -2.06233688e-15 -2.26429545e-15 -2.42207702e-15 -2.53633758e-15 -2.60827373e-15 -2.63956885e-15 -2.63233737e-15 -2.58906769e-15 -2.51256477e-15 -2.40589279e-15 -2.27231866e-15 -2.11525697e-15 -1.93821677e-15 -1.74475087e-15 -1.53840780e-15 -1.32268715e-15 -1.10099820e-15 -8.76622477e-16 -6.52680089e-16 -4.32100267e-16 -2.17596008e-16 -1.16429419e-17 1.83537605e-16 3.65991411e-16 5.34040120e-16 6.86286109e-16 8.21613628e-16 9.39186427e-16 1.03844210e-15 1.11908342e-15 1.18106692e-15 1.22458900e-15 1.25006997e-15 1.25813619e-15 1.24960072e-15 1.22544279e-15 1.18678640e-15 1.13487829e-15 1.07106569e-15 9.96774060e-16 9.13485087e-16 8.22715204e-16 7.25994879e-16 6.24848846e-16 5.20777488e-16 4.15239531e-16 3.09636174e-16 2.05296786e-16 1.03466243e-16 5.29398589e-18 -8.81751769e-17 -1.76008497e-16 -2.57390943e-16 -3.31629127e-16 -3.98153526e-16 -4.56519081e-16 -5.06404240e-16 -5.47608541e-16 -5.80048841e-16 -6.03754317e-16 -6.18860347e-16 -6.25601417e-16 -6.24303190e-16 -6.15373865e-16 -5.99294988e-16 -5.76611833e-16 -5.47923510e-16 -5.13872920e-16 -4.75136697e-16 -4.32415256e-16 -3.86423054e-16 -3.37879189e-16 -2.87498413e-16 -2.35982661e-16 -1.84013166e-16 -1.32243222e-16 -8.12916610e-17 -3.17370688e-17 1.58872110e-17 6.10972781e-17 1.03462064e-16 1.42605912e-16 1.78210358e-16 2.10015132e-16 2.37818407e-16 2.61476329e-16 2.80901882e-16 2.96063112e-16 3.06980792e-16 3.13725563e-16 3.16414621e-16 3.15208017e-16 3.10304622e-16 3.01937837e-16 2.90371093e-16 2.75893236e-16 2.58813819e-16 2.39458397e-16 2.18163864e-16 1.95273881e-16 1.71134463e-16 1.46089749e-16 1.20478015e-16 9.46279453e-17 6.88552177e-17 4.34594014e-17 1.87212078e-17 -5.09989951e-18 -2.77677242e-17 -4.90709799e-17 -6.88245570e-17 -8.68704167e-17 -1.03078122e-16 -1.17345013e-16 -1.29596056e-16 -1.39783361e-16 -1.47885417e-16 -1.53906047e-16 -1.57873125e-16 -1.59837070e-16 -1.59869152e-16 -1.58059640e-16 -1.54515822e-16 -1.49359919e-16 -1.42726938e-16 -1.34762474e-16 -1.25620507e-16 -1.15461204e-16 -1.04448764e-16 -9.27493249e-17 -8.05289451e-17 -6.79516962e-17 -5.51778681e-17 -4.23623101e-17 -2.96529171e-17 -1.71892718e-17 -5.10145145e-18 6.49099714e-18 1.74799093e-17 2.77691809e-17 3.72752747e-17 4.59275563e-17 5.36684660e-17 6.04535321e-17 6.62512342e-17 7.10427246e-17 7.48214200e-17 7.75924728e-17 7.93721365e-17 8.01870357e-17 8.00733553e-17 7.90759615e-17 7.72474696e-17 7.46472692e-17 7.13405235e-17 6.73971523e-17 6.28908132e-17 5.78978919e-17 5.24965121e-17 4.67655762e-17 4.07838455e-17 3.46290680e-17 2.83771621e-17 2.21014613e-17 1.58720263e-17 9.75502879e-18 3.81220869e-18 -1.89959064e-18 -7.32880985e-18 -1.24294824e-17 -1.71614657e-17 -2.14905957e-17 -2.53887678e-17 -2.88339460e-17 -3.18101047e-17 -3.43071071e-17 -3.63205249e-17 -3.78514034e-17 -3.89059794e-17 -3.94953552e-17 -3.96351367e-17 -3.93450394e-17 -3.86484704e-17 -3.75720902e-17 -3.61453622e-17 -3.44000935e-17 -3.23699745e-17 -3.00901204e-17 -2.75966212e-17 -2.49261038e-17 -2.21153108e-17 -1.92006990e-17 -1.62180617e-17 -1.32021781e-17 -1.01864901e-17 -7.20281162e-18 -4.28106915e-18 -1.44907636e-18 1.26765711e-18 3.84608238e-18 6.26573367e-18 8.50881671e-18 1.05602640e-17 1.24077581e-17 1.40417246e-17 1.54552960e-17 1.66442483e-17 1.76069139e-17 1.83440702e-17 1.88588095e-17 1.91563902e-17 1.92440728e-17 1.91309435e-17 1.88277278e-17 1.83465954e-17 1.77009612e-17 1.69052826e-17 1.59748570e-17 1.49256200e-17 1.37739485e-17 1.25364682e-17 1.12298693e-17 9.87073074e-18 8.47535442e-18 7.05961142e-18 5.63880019e-18 4.22751825e-18 2.83954771e-18 1.48775522e-18 1.84006486e-19 -1.06090439e-18 -2.23731089e-18 -3.33671553e-18 -4.35181717e-18 -5.27652461e-18 -6.10595708e-18 -6.83643233e-18 -7.46544307e-18 -7.99162264e-18 -8.41470086e-18 -8.73545102e-18 -8.95562900e-18 -9.07790564e-18 -9.10579329e-18 -9.04356775e-18 -8.89618654e-18 -8.66920454e-18 -8.36868807e-18 -8.00112827e-18 -7.57335475e-18 -7.09245044e-18 -6.56566824e-18 -6.00035043e-18 -5.40385143e-18 -4.78346438e-18 -4.14635236e-18 -3.49948436e-18 -2.84957665e-18 -2.20303973e-18 -1.56593107e-18 -9.43913849e-19 -3.42221833e-19 2.34369752e-19 7.81567220e-19 1.29557549e-18 1.77310933e-18 2.21139903e-18 2.60819068e-18 2.96174141e-18 3.27080988e-18 3.53464235e-18 3.75295476e-18 3.92591120e-18 4.05409912e-18 4.13850179e-18 4.18046833e-18 4.18168189e-18 4.14412617e-18 4.07005092e-18 3.96193667e-18 3.82245909e-18 3.65445348e-18 3.46087947e-18 3.24478657e-18 3.00928057e-18 2.75749130e-18 2.49254182e-18 2.21751933e-18 1.93544807e-18 1.64926409e-18 1.36179243e-18 1.07572639e-18 7.93609259e-19 5.17818452e-19 2.50551994e-19 -6.18251266e-21 -2.50576565e-19 -4.81027091e-19 -6.96140510e-19 -8.94734620e-19 -1.07583840e-18 -1.23868983e-18 -1.38273195e-18 -1.50760713e-18 -1.61314983e-18 -1.69937803e-18 -1.76648333e-18 -1.81482003e-18 -1.84489331e-18 -1.85734661e-18 -1.85294847e-18 -1.83257892e-18 -1.79721555e-18 -1.74791954e-18 -1.68582155e-18 -1.61210788e-18 -1.52800677e-18 -1.43477513e-18 -1.33368573e-18 -1.22601489e-18 -1.11303089e-18 -9.95983063e-19 -8.76091605e-19 -7.54538288e-19 -6.32457980e-19 -5.10931068e-19 -3.90976795e-19 -2.73547501e-19 -1.59523792e-19 -4.97106155e-20 5.51657685e-20 1.54459949e-19 2.47608680e-19 3.34131395e-19 4.13629952e-19 4.85787669e-19 5.50367677e-19 6.07210668e-19 6.56232079e-19 6.97418768e-19 7.30825249e-19 7.56569539e-19 7.74828681e-19 7.85833991e-19 7.89866102e-19 7.87249848e-19 7.78349052e-19 7.63561260e-19 7.43312484e-19 7.18051981e-19 6.88247136e-19 6.54378464e-19 6.16934790e-19 5.76408616e-19 5.33291734e-19 4.88071077e-19 4.41224857e-19 3.93218994e-19 3.44503852e-19 2.95511295e-19 2.46652071e-19 1.98313520e-19 1.50857621e-19 1.04619363e-19 5.99054359e-20 1.69932473e-20 -2.38697647e-20 -6.24665179e-20 -9.86103950e-20 -1.32145087e-19 -1.62944186e-19 -1.90910557e-19 -2.15975482e-19 -2.38097631e-19 -2.57261850e-19 -2.73477801e-19 -2.86778474e-19 -2.97218582e-19 -3.04872880e-19 -3.09834397e-19 -3.12212631e-19 -3.12131701e-19 -3.09728493e-19 -3.05150803e-19 -2.98555497e-19 -2.90106703e-19 -2.79974052e-19 -2.68330974e-19 -2.55353060e-19 -2.41216507e-19 -2.26096648e-19 -2.10166574e-19 -1.93595856e-19 -1.76549379e-19 -1.59186269e-19 -1.41658949e-19 -1.24112291e-19 -1.06682890e-19 -8.94984472e-20 -7.26772603e-20 -5.63278253e-20 -4.05485403e-20 -2.54275112e-20 -1.10424528e-20 2.53931942e-21 1.52608108e-20 2.70751905e-20 3.79455598e-20 4.78446546e-20 5.67544862e-20 6.46659288e-20 7.15782594e-20 7.74986583e-20 8.24416745e-20 8.64286643e-20 8.94872093e-20 9.16505189e-20 9.29568240e-20 9.34487671e-20 9.31727942e-20 9.21785535e-20 9.05183047e-20 8.82463443e-20 8.54184496e-20 8.20913448e-20 7.83221934e-20 7.41681178e-20 6.96857492e-20 6.49308096e-20 5.99577273e-20 5.48192863e-20 4.95663107e-20 4.42473856e-20 3.89086120e-20 3.35933978e-20 2.83422833e-20 2.31928003e-20 1.81793647e-20 1.33331997e-20 8.68229033e-21 4.25136605e-21 6.19103699e-23 -3.86780425e-21 -7.52265823e-21 -1.08906054e-20 -1.39625745e-20 -1.67323528e-20 -1.91964554e-20 -2.13539806e-20 -2.32064546e-20 -2.47576667e-20 -2.60134978e-20 -2.69817425e-20 -2.76719288e-20 -2.80951350e-20 -2.82638064e-20 -2.81915733e-20 -2.78930715e-20 -2.73837664e-20 -2.66797820e-20 -2.57977365e-20 -2.47545834e-20 -2.35674620e-20 -2.22535545e-20 -2.08299538e-20 -1.93135387e-20 -1.77208610e-20 -1.60680404e-20 -1.43706713e-20 -1.26437386e-20 -1.09015445e-20 -9.15764466e-21 -7.42479456e-21 -5.71490554e-21 -4.03901000e-21 -2.40723562e-21 -8.28788097e-22 6.88057963e-22 2.13596062e-21 3.50850496e-21 4.80019101e-21 6.00641543e-21 7.12344793e-21 8.14840259e-21 9.07920490e-21 9.91455498e-21 1.06538875e-20 1.12973289e-20 1.18456524e-20 1.23002311e-20 1.26629900e-20 1.29363576e-20 1.31232160e-20 1.32268523e-20 1.32509095e-20 1.31993389e-20 1.30763522e-20 1.28863767e-20 1.26340108e-20 1.23239814e-20 1.19611037e-20 1.15502431e-20 1.10962788e-20 1.06040705e-20 1.00784269e-20 9.52407730e-21 8.94564508e-21 8.34762439e-21 7.73435890e-21 7.11002323e-21 6.47860688e-21 5.84390049e-21 5.20948447e-21 4.57871988e-21 3.95474147e-21 3.34045272e-21 2.73852292e-21 2.15138595e-21 1.58124087e-21 1.03005401e-21 4.99562558e-22 -8.72058822e-24 -4.93500709e-22 -9.53694140e-22 -1.38842019e-21 -1.79699226e-21 -2.17890826e-21 -2.53384042e-21 -2.86162469e-21 -3.16224977e-21 -3.43584584e-21 -3.68267318e-21 -3.90311068e-21 -4.09764442e-21 -4.26685631e-21 -4.41141288e-21 -4.53205435e-21 -4.62958396e-21 -4.70485766e-21 -4.75877420e-21 -4.79226567e-21 -4.80628845e-21 -4.80181477e-21 -4.77982474e-21 -4.74129889e-21 -4.68721141e-21 -4.61852380e-21 -4.53617926e-21 -4.44109755e-21 -4.33417052e-21 -4.21625817e-21 -4.08818526e-21 -3.95073860e-21 -3.80466471e-21 -3.65066817e-21 -3.48941037e-21 -3.32150881e-21 -3.14753683e-21 -2.96802378e-21 -2.78345565e-21 -2.59427599e-21 -2.40088730e-21 -2.20365267e-21 -2.00289772e-21 -1.79891283e-21 -1.59195564e-21 -1.38225362e-21 -1.17000700e-21 -9.55391669e-22 -7.38562326e-22 -5.19655597e-22 -2.98793289e-22 -7.60856125e-23 1.48365557e-22 3.74463481e-22 6.02113403e-22 8.31219472e-22 1.06168178e-21 1.29339350e-21 1.52623824e-21 1.76008745e-21 1.99479811e-21 2.23021060e-21 2.46614674e-21 2.70240808e-21 2.93877446e-21 3.17500277e-21 3.41082596e-21 3.64595239e-21 3.88006530e-21 4.11282271e-21 4.34385742e-21 4.57277744e-21 4.79916650e-21 5.02258501e-21 5.24257105e-21 5.45864183e-21 5.67029518e-21 5.87701136e-21 6.07825510e-21 6.27347772e-21 6.46211956e-21 6.64361244e-21 6.81738238e-21 6.98285237e-21 7.13944524e-21 7.28658669e-21 7.42370831e-21 7.55025066e-21 7.66566642e-21 7.76942351e-21 7.86100816e-21 7.93992803e-21 8.00571518e-21 8.05792904e-21 8.09615924e-21 8.12002832e-21 8.12919434e-21 8.12335333e-21 8.10224157e-21 8.06563766e-21 8.01336446e-21 7.94529081e-21 7.86133297e-21 7.76145588e-21 7.64567425e-21 7.51405327e-21 7.36670919e-21 7.20380961e-21 7.02557350e-21 6.83227100e-21 6.62422295e-21 6.40180022e-21 6.16542269e-21 5.91555808e-21 5.65272058e-21 5.37746912e-21 5.09040557e-21 4.79217266e-21 4.48345171e-21 4.16496024e-21 3.83744935e-21 3.50170096e-21 3.15852498e-21 2.80875626e-21 2.45325155e-21 2.09288626e-21 1.72855126e-21 1.36114955e-21 9.91592936e-22 6.20798672e-22 2.49686122e-22 -1.20826577e-22 -4.89825814e-22 -8.56405752e-22 -1.21967152e-21 -1.57874229e-21 -1.93275433e-21 -2.28086387e-21 -2.62224990e-21 -2.95611684e-21 -3.28169703e-21 -3.59825310e-21 -3.90508019e-21 -4.20150797e-21 -4.48690253e-21 -4.76066805e-21 -5.02224829e-21 -5.27112799e-21 -5.50683392e-21 -5.72893589e-21 -5.93704748e-21 -6.13082666e-21 -6.30997613e-21 -6.47424358e-21 -6.62342172e-21 -6.75734812e-21 -6.87590494e-21 -6.97901846e-21 -7.06665844e-21 -7.13883740e-21 -7.19560969e-21 -7.23707047e-21 -7.26335457e-21 -7.27463518e-21 -7.27112255e-21 -7.25306247e-21 -7.22073475e-21 -7.17445160e-21 -7.11455594e-21 -7.04141964e-21 -6.95544175e-21 -6.85704670e-21 -6.74668236e-21 -6.62481828e-21 -6.49194370e-21 -6.34856574e-21 -6.19520747e-21 -6.03240608e-21 -5.86071098e-21 -5.68068201e-21 -5.49288766e-21 -5.29790325e-21 -5.09630929e-21 -4.88868977e-21 -4.67563056e-21 -4.45771783e-21 -4.23553658e-21 -4.00966915e-21 -3.78069390e-21 -3.54918384e-21 -3.31570539e-21 -3.08081723e-21 -2.84506912e-21 -2.60900091e-21 -2.37314153e-21 -2.13800807e-21 -1.90410491e-21 -1.67192297e-21 -1.44193895e-21 -1.21461469e-21 -9.90396530e-22 -7.69714790e-22 -5.52983266e-22 -3.40598785e-22 -1.32940817e-22 6.96288656e-23 2.66766490e-22 4.58146527e-22 6.43461911e-22 8.22424206e-22 9.94763745e-22 1.16022972e-21 1.31859027e-21 1.46963250e-21 1.61316247e-21 1.74900523e-21 1.87700472e-21 1.99702371e-21 2.10894372e-21 2.21266492e-21 2.30810591e-21 2.39520366e-21 2.47391328e-21 2.54420779e-21 2.60607796e-21 2.65953205e-21 2.70459553e-21 2.74131083e-21 2.76973700e-21 2.78994947e-21 2.80203964e-21 2.80611455e-21 2.80229651e-21 2.79072269e-21 2.77154471e-21 2.74492820e-21 2.71105232e-21 2.67010932e-21 2.62230396e-21 2.56785305e-21 2.50698488e-21 2.43993862e-21 2.36696377e-21 2.28831950e-21 2.20427403e-21 2.11510398e-21 2.02109370e-21 1.92253452e-21 1.81972411e-21 1.71296569e-21 1.60256732e-21 1.48884110e-21 1.37210244e-21 1.25266928e-21 1.13086124e-21 1.00699890e-21 8.81402958e-22 7.54393426e-22 6.26288853e-22 4.97405518e-22 3.68056641e-22 2.38551606e-22 1.09195185e-22 -1.97132015e-23 -1.47880234e-22 -2.75019403e-22 -4.00851706e-22 -5.25106310e-22 -6.47521199e-22 -7.67843776e-22 -8.85831446e-22 -1.00125215e-21 -1.11388488e-21 -1.22352013e-21 -1.32996034e-21 -1.43302024e-21 -1.53252724e-21 -1.62832167e-21 -1.72025707e-21 -1.80820034e-21 -1.89203195e-21 -1.97164598e-21 -2.04695022e-21 -2.11786616e-21 -2.18432896e-21 -2.24628733e-21 -2.30370344e-21 -2.35655271e-21
7.28589896e-21 7.21145756e-21 7.13320522e-21 7.05128420e-21 6.96584197e-21 6.87703084e-21 6.78500743e-21 6.68993231e-21 6.59196948e-21 6.49128594e-21 6.38805121e-21 6.28243689e-21 6.17461618e-21 6.06476343e-21 5.95305368e-21 5.83966222e-21 5.72476416e-21 5.60853397e-21 5.49114509e-21 5.37276950e-21 5.25357735e-21 5.13373656e-21 5.01341243e-21 4.89276736e-21 4.77196046e-21 4.65114725e-21 4.53047937e-21 4.41010430e-21 4.29016511e-21 4.17080022e-21 4.05214319e-21 3.93432249e-21 3.81746140e-21 3.70167777e-21 3.58708395e-21 3.47378668e-21 3.36188693e-21 3.25147992e-21 3.14265502e-21 3.03549570e-21 2.93007958e-21 2.82647839e-21 2.72475799e-21 2.62497845e-21 2.52719406e-21 2.43145344e-21 2.33779963e-21 2.24627016e-21 2.15689717e-21 2.06970756e-21 1.98472314e-21 1.90196073e-21 1.82143234e-21 1.74314535e-21 1.66710268e-21 1.59330294e-21 1.52174067e-21 1.45240649e-21 1.38528728e-21 1.32036644e-21 1.25762402e-21 1.19703698e-21 1.13857934e-21 1.08222241e-21 1.02793499e-21 9.75683558e-22 9.25432471e-22 8.77144154e-22 8.30779292e-22 7.86297015e-22 7.43655079e-22 7.02810038e-22 6.63717421e-22 6.26331889e-22 5.90607397e-22 5.56497346e-22 5.23954729e-22 4.92932266e-22 4.63382541e-22 4.35258123e-22 4.08511684e-22 3.83096111e-22 3.58964608e-22 3.36070793e-22 3.14368786e-22 4.40270465e-22 6.67700867e-22 1.01170559e-21 1.53154126e-21 2.31631491e-21 3.49987312e-21 5.28303703e-21 7.96676276e-21 1.20015275e-20 1.80607744e-20 2.71499740e-20 4.07683195e-20 6.11480708e-20 9.16082258e-20 1.37076203e-19 2.04855901e-19 3.05756260e-19 4.55746084e-19 6.78375189e-19 1.00830847e-18 1.49647168e-18 2.21752415e-18 3.28068000e-18 4.84533064e-18 7.14352528e-18 1.05122050e-17 1.54392446e-17 2.26289374e-17 3.30947027e-17 4.82896474e-17 7.02893698e-17 1.02046206e-16 1.47740112e-16 2.13258508e-16 3.06845191e-16 4.39965683e-16 6.28440117e-16 8.93888844e-16 1.26550794e-15 1.78211696e-15 2.49425265e-15 3.46573222e-15 4.77342762e-15 6.50274896e-15 8.73429783e-15 1.15144708e-14 1.48012374e-14 1.83818468e-14 2.17838380e-14 2.42521772e-14 2.49068406e-14 2.31156659e-14 1.88747876e-14 1.28584927e-14 6.07761564e-15 -5.46135520e-16 -6.40501896e-15 -1.12097300e-14 -1.48942137e-14 -1.75168679e-14 -1.91922233e-14 -2.00523683e-14 -2.02280685e-14 -1.98407783e-14 -1.90000102e-14 -1.78030798e-14 -1.63357718e-14 -1.46732785e-14 -1.28811479e-14 -1.10161582e-14 -9.12710075e-15 -7.25548225e-15 -5.43616203e-15 -3.69793702e-15 -2.06408568e-15 -5.52878108e-16 8.21942904e-16 2.05070648e-15 3.12738207e-15 4.04917040e-15 4.81611607e-15 5.43074144e-15 5.89770143e-15 6.22345890e-15 6.41598054e-15 6.48445304e-15 6.43901926e-15 6.29053432e-15 6.05034122e-15 5.73006583e-15 5.34143077e-15 4.89608790e-15 4.40546900e-15 3.88065406e-15 3.33225668e-15 2.77032606e-15 2.20426489e-15 1.64276238e-15 1.09374185e-15 5.64321967e-16 6.07909419e-17 -4.11407297e-16 -8.47675710e-16 -1.24425648e-15 -1.59821402e-15 -1.90740946e-15 -2.17046773e-15 -2.38673804e-15 -2.55624863e-15 -2.67965689e-15 -2.75819563e-15 -2.79361625e-15 -2.78812994e-15 -2.74434739e-15 -2.66521806e-15 -2.55396949e-15 -2.41404748e-15 -2.24905766e-15 -2.06270913e-15 -1.85876049e-15 -1.64096897e-15 -1.41304275e-15 -1.17859708e-15 -9.41114272e-16 -7.03907882e-16 -4.70091198e-16 -2.42550131e-16 -2.39205623e-17 1.83429861e-16 3.77415552e-16 5.56242524e-16 7.18413789e-16 8.62730807e-16 9.88291194e-16 1.09448294e-15 1.18097543e-15 1.24770748e-15 1.29487287e-15 1.32290346e-15 1.33245045e-15 1.32436399e-15 1.29967147e-15 1.25955492e-15 1.20532772e-15 1.13841103e-15 1.06031022e-15 9.72591545e-16 8.76859351e-16 7.74734097e-16 6.67831352e-16 5.57742000e-16 4.46013830e-16 3.34134635e-16 2.23516967e-16 1.15484621e-16 1.12609408e-17 -8.80410316e-17 -1.81426529e-16 -2.68025162e-16 -3.47095175e-16 -4.18025912e-16 -4.80338539e-16 -5.33685129e-16 -5.77846184e-16 -6.12726726e-16 -6.38351069e-16 -6.54856402e-16 -6.62485339e-16 -6.61577557e-16 -6.52560692e-16 -6.35940628e-16 -6.12291337e-16 -5.82244412e-16 -5.46478436e-16 -5.05708323e-16 -4.60674770e-16 -4.12133925e-16 -3.60847407e-16 -3.07572761e-16 -2.53054451e-16 -1.98015470e-16 -1.43149639e-16 -8.91146468e-17 -3.65258846e-17 1.40488982e-17 6.20940898e-17 1.07149855e-16 1.48814917e-16 1.86748489e-16 2.20671384e-16 2.50366320e-16 2.75677469e-16 2.96509287e-16 3.12824678e-16 3.24642544e-16 3.32034795e-16 3.35122864e-16 3.34073802e-16 3.29096035e-16 3.20434820e-16 3.08367505e-16 2.93198632e-16 2.75254963e-16 2.54880493e-16 2.32431502e-16 2.08271716e-16 1.82767609e-16 1.56283925e-16 1.29179423e-16 1.01802930e-16 7.44896851e-17 4.75580491e-17 2.13065636e-17 -3.98860062e-18 -2.80758048e-17 -5.07297057e-17 -7.17526193e-17 -9.09754907e-17 -1.08258477e-16 -1.23491159e-16 -1.36592389e-16 -1.47509815e-16 -1.56219074e-16 -1.62722711e-16 -1.67048825e-16 -1.69249493e-16 -1.69398985e-16 -1.67591812e-16 -1.63940631e-16 -1.58574048e-16 -1.51634343e-16 -1.43275145e-16 -1.33659097e-16 -1.22955531e-16 -1.11338179e-16 -9.89829483e-17 -8.60657882e-17 -7.27606542e-17 -5.92376031e-17 -4.56610268e-17 -3.21880396e-17 -1.89670308e-17 -6.13639019e-18 6.17658774e-18 1.78566165e-17 2.88011470e-17 3.89209137e-17 4.81403013e-17 5.63975367e-17 6.36447122e-17 6.98476499e-17 7.49856152e-17 7.90508916e-17 8.20482285e-17 8.39941746e-17 8.49163105e-17 8.48523947e-17 8.38494364e-17 8.19627107e-17 7.92547295e-17 7.57941815e-17 7.16548567e-17 6.69145671e-17 6.16540758e-17 5.59560478e-17 4.99040312e-17 4.35814803e-17 3.70708293e-17 3.04526234e-17 2.38047153e-17 1.72015325e-17 1.07134196e-17 4.40605917e-18 -1.66002522e-18 -7.42988454e-18 -1.28544761e-17 -1.78909131e-17 -2.25026331e-17 -2.66594883e-17 -3.03377595e-17 -3.35200986e-17 -3.61954039e-17 -3.83586320e-17 -4.00105532e-17 -4.11574548e-17 -4.18107990e-17 -4.19868411e-17 -4.17062147e-17 -4.09934899e-17 -3.98767106e-17 -3.83869176e-17 -3.65576636e-17 -3.44245241e-17 -3.20246130e-17 -2.93961046e-17 -2.65777690e-17 -2.36085249e-17 -2.05270132e-17 -1.73711955e-17 -1.41779805e-17 -1.09828807e-17 -7.81970168e-18 -4.72026566e-18 -1.71417077e-18 1.17141383e-18 3.91191610e-18 6.48549279e-18 8.87312523e-18 1.10586800e-17 1.30289355e-17 1.47735765e-17 1.62851574e-17 1.75590373e-17 1.85932885e-17 1.93885809e-17 1.99480445e-17 2.02771133e-17 2.03833526e-17 2.02762730e-17 1.99671331e-17 1.94687340e-17 1.87952081e-17 1.79618052e-17 1.69846776e-17 1.58806666e-17 1.46670931e-17 1.33615539e-17 1.19817259e-17 1.05451791e-17 9.06920073e-18 7.57063119e-18 6.06571341e-18 4.56995594e-18 3.09801085e-18 1.66356681e-18 2.79257619e-19 -1.04341355e-18 -2.29413441e-18 -3.46382840e-18 -4.54468447e-18 -5.53017240e-18 -6.41504414e-18 -7.19532195e-18 -7.86827424e-18 -8.43237987e-18 -8.88728200e-18 -9.23373253e-18 -9.47352810e-18 -9.60943887e-18 -9.64513114e-18 -9.58508492e-18 -9.43450760e-18 -9.19924480e-18 -8.88568940e-18 -8.50068988e-18 -8.05145884e-18 -7.54548270e-18 -6.99043331e-18 -6.39408245e-18 -5.76421970e-18 -5.10857459e-18 -4.43474325e-18 -3.75012044e-18 -3.06183705e-18 -2.37670350e-18 -1.70115937e-18 -1.04122930e-18 -4.02485360e-19 2.09984184e-19 7.91599604e-19 1.33830819e-18 1.84659654e-18 2.31349693e-18 2.73658794e-18 3.11398978e-18 3.44435450e-18 3.72685151e-18 3.96114892e-18 4.14739091e-18 4.28617172e-18 4.37850664e-18 4.42580046e-18 4.42981386e-18 4.39262807e-18 4.31660840e-18 4.20436690e-18 4.05872472e-18 3.88267439e-18 3.67934250e-18 3.45195311e-18 3.20379211e-18 2.93817303e-18 2.65840424e-18 2.36775811e-18 2.06944208e-18 1.76657192e-18 1.46214730e-18 1.15902977e-18 8.59923227e-19 5.67356926e-19 2.83671039e-19 1.10047967e-20 -2.48712863e-19 -4.93770150e-19 -7.22676883e-19 -9.34166624e-19 -1.12719661e-18 -1.30094560e-18 -1.45480978e-18 -1.58839682e-18 -1.70151836e-18 -1.79418097e-18 -1.86657575e-18 -1.91906689e-18 -1.95217915e-18 -1.96658457e-18 -1.96308861e-18 -1.94261568e-18 -1.90619453e-18 -1.85494333e-18 -1.79005482e-18 -1.71278160e-18 -1.62442164e-18 -1.52630418e-18 -1.41977608e-18 -1.30618889e-18 -1.18688638e-18 -1.06319302e-18 -9.36403104e-19 -8.07770902e-19 -6.78501575e-19 -5.49743115e-19 -4.22579215e-19 -2.98023118e-19 -1.77012429e-19 -6.04049049e-20 5.10248229e-20 1.56587591e-19 2.55681159e-19 3.47790808e-19 4.32489125e-19 5.09435028e-19 5.78372072e-19 6.39126105e-19 6.91602324e-19 7.35781792e-19 7.71717481e-19 7.99529902e-19 8.19402383e-19 8.31576060e-19 8.36344643e-19 8.34049004e-19 8.25071673e-19 8.09831260e-19 7.88776887e-19 7.62382661e-19 7.31142248e-19 6.95563569e-19 6.56163685e-19 6.13463883e-19 5.67985005e-19 5.20243045e-19 4.70745036e-19 4.19985251e-19 3.68441722e-19 3.16573102e-19 2.64815871e-19 2.13581890e-19 1.63256303e-19 1.14195792e-19 6.67271721e-20 2.11463196e-20 -2.22825704e-20 -6.33274174e-20 -1.01788390e-19 -1.37497759e-19 -1.70319486e-19 -2.00148569e-19 -2.26910160e-19 -2.50558482e-19 -2.71075561e-19 -2.88469798e-19 -3.02774399e-19 -3.14045692e-19 -3.22361342e-19 -3.27818496e-19 -3.30531866e-19 -3.30631784e-19 -3.28262232e-19 -3.23578882e-19 -3.16747141e-19 -3.07940242e-19 -2.97337375e-19 -2.85121874e-19 -2.71479488e-19 -2.56596720e-19 -2.40659270e-19 -2.23850566e-19 -2.06350409e-19 -1.88333721e-19 -1.69969416e-19 -1.51419376e-19 -1.32837558e-19 -1.14369213e-19 -9.61502204e-20 -7.83065469e-20 -6.09538135e-20 -4.41969751e-20 -2.81301068e-20 -1.28362925e-20 1.61239098e-21 1.51547970e-20 2.77405489e-20 3.93298009e-20 4.98929277e-20 5.94101488e-20 6.78710968e-20 7.52743336e-20 8.16268244e-20 8.69433754e-20 9.12460413e-20 9.45635110e-20 9.69304766e-20 9.83869924e-20 9.89778299e-20 9.87518342e-20 9.77612870e-20 9.60612809e-20 9.37091100e-20 9.07636802e-20 8.72849425e-20 8.33333540e-20 7.89693672e-20 7.42529516e-20 6.92431491e-20 6.39976642e-20 5.85724905e-20 5.30215743e-20 4.73965162e-20 4.17463088e-20 3.61171135e-20 3.05520724e-20 2.50911569e-20 1.97710513e-20 1.46250691e-20 9.68310242e-21 4.97160124e-21 5.13581326e-22 -3.67134081e-21 -7.56688837e-21 -1.11600420e-20 -1.44409370e-20 -1.74027423e-20 -2.00415225e-20 -2.23560869e-20 -2.43478259e-20 -2.60205375e-20 -2.73802463e-20 -2.84350167e-20 -2.91947615e-20 -2.96710493e-20 -2.98769101e-20 -2.98266435e-20 -2.95356282e-20 -2.90201357e-20 -2.82971497e-20 -2.73841909e-20 -2.62991494e-20 -2.50601250e-20 -2.36852768e-20 -2.21926809e-20 -2.06001995e-20 -1.89253593e-20 -1.71852405e-20 -1.53963767e-20 -1.35746659e-20 -1.17352909e-20 -9.89265247e-21 -8.06031061e-21 -6.25093782e-21 -4.47628133e-21 -2.74713501e-21 -1.07332042e-21 5.36323618e-22 2.07394334e-21 3.53266480e-21 4.90658163e-21 6.19073641e-21 7.38109613e-21 8.47452245e-21 9.46873732e-21 1.03622845e-20 1.11544874e-20 1.18454044e-20 1.24357814e-20 1.29270028e-20 1.33210404e-20 1.36204026e-20 1.38280823e-20 1.39475048e-20 1.39824765e-20 1.39371339e-20 1.38158942e-20 1.36234064e-20 1.33645050e-20 1.30441651e-20 1.26674592e-20 1.22395169e-20 1.17654865e-20 1.12504993e-20 1.06996366e-20 1.01178989e-20 9.51017795e-21 8.88123198e-21 8.23566277e-21 7.57789598e-21 6.91216384e-21 6.24249042e-21 5.57267940e-21 4.90630418e-21 4.24670030e-21 3.59696002e-21 2.95992894e-21 2.33820462e-21 1.73413690e-21 1.14982998e-21 5.87146023e-22 4.77101100e-23 -4.67083453e-22 -9.56063754e-22 -1.41827488e-21 -1.85296663e-21 -2.25958453e-21 -2.63775916e-21 -2.98729501e-21 -3.30815903e-21 -3.60046871e-21 -3.86448017e-21 -4.10057607e-21 -4.30925353e-21 -4.49111217e-21 -4.64684233e-21 -4.77721345e-21 -4.88306286e-21 -4.96528485e-21 -5.02482019e-21 -5.06264610e-21 -5.07976667e-21 -5.07720394e-21 -5.05598936e-21 -5.01715596e-21 -4.96173106e-21 -4.89072962e-21 -4.80514816e-21 -4.70595933e-21 -4.59410709e-21 -4.47050253e-21 -4.33602021e-21 -4.19149520e-21 -4.03772061e-21 -3.87544572e-21 -3.70537466e-21 -3.52816555e-21 -3.34443019e-21 -3.15473421e-21 -2.95959760e-21 -2.75949571e-21 -2.55486062e-21 -2.34608284e-21 -2.13351331e-21 -1.91746574e-21 -1.69821913e-21 -1.47602056e-21 -1.25108817e-21 -1.02361423e-21 -7.93768411e-22 -5.61701084e-22 -3.27546724e-22 -9.14272936e-23 1.46544327e-22 3.86260970e-22 6.27617860e-22 8.70509370e-22 1.11482590e-21 1.36045085e-21 1.60725782e-21 1.85510789e-21 2.10384717e-21 2.35330449e-21 2.60328941e-21 2.85359035e-21 3.10397307e-21 3.35417934e-21 3.60392591e-21 3.85290376e-21 4.10077762e-21 4.34718570e-21 4.59173987e-21 4.83402591e-21 5.07360418e-21 5.31001051e-21 5.54275733e-21 5.77133511e-21 5.99521397e-21 6.21384562e-21 6.42666538e-21 6.63309453e-21 6.83254278e-21 7.02441093e-21 7.20809368e-21 7.38298255e-21 7.54846896e-21 7.70394733e-21 7.84881834e-21 7.98249216e-21 8.10439175e-21 8.21395615e-21 8.31064376e-21 8.39393559e-21 8.46333840e-21 8.51838787e-21 8.55865153e-21 8.58373167e-21 8.59326808e-21 8.58694061e-21 8.56447163e-21 8.52562818e-21 8.47022403e-21 8.39812147e-21 8.30923289e-21 8.20352207e-21 8.08100532e-21 7.94175227e-21 7.78588645e-21 7.61358560e-21 7.42508173e-21 7.22066086e-21 7.00066256e-21 6.76547917e-21 6.51555485e-21 6.25138424e-21 5.97351102e-21 5.68252616e-21 5.37906592e-21 5.06380971e-21 4.73747770e-21 4.40082824e-21 4.05465512e-21 3.69978471e-21 3.33707286e-21 2.96740177e-21 2.59167672e-21 2.21082271e-21 1.82578099e-21 1.43750561e-21 1.04695989e-21 6.55112881e-22 2.62935814e-22 -1.28601410e-22 -5.18533700e-22 -9.05904220e-22 -1.28976774e-21 -1.66919392e-21 -2.04327049e-21 -2.41110632e-21 -2.77183435e-21 -3.12461440e-21 -3.46863583e-21 -3.80312002e-21 -4.12732272e-21 -4.44053620e-21 -4.74209118e-21 -5.03135867e-21 -5.30775154e-21 -5.57072590e-21 -5.81978232e-21 -6.05446683e-21 -6.27437173e-21 -6.47913618e-21 -6.66844663e-21 -6.84203703e-21 -6.99968891e-21 -7.14123117e-21 -7.26653980e-21 -7.37553740e-21 -7.46819249e-21 -7.54451873e-21 -7.60457397e-21 -7.64845912e-21 -7.67631698e-21 -7.68833089e-21 -7.68472325e-21 -7.66575400e-21 -7.63171899e-21 -7.58294826e-21 -7.51980423e-21 -7.44267991e-21 -7.35199694e-21 -7.24820375e-21 -7.13177349e-21 -7.00320215e-21 -6.86300651e-21 -6.71172217e-21 -6.54990154e-21 -6.37811188e-21 -6.19693337e-21 -6.00695710e-21 -5.80878328e-21 -5.60301930e-21 -5.39027797e-21 -5.17117575e-21 -4.94633102e-21 -4.71636246e-21 -4.48188747e-21 -4.24352060e-21 -4.00187214e-21 -3.75754671e-21 -3.51114195e-21 -3.26324724e-21 -3.01444259e-21 -2.76529744e-21 -2.51636971e-21 -2.26820475e-21 -2.02133453e-21 -1.77627673e-21 -1.53353401e-21 -1.29359332e-21 -1.05692524e-21 -8.23983408e-22 -5.95204006e-22 -3.71005300e-22 -1.51787218e-22 6.20689955e-23 2.70201099e-22 4.72266110e-22 6.67940531e-22 8.56920524e-22 1.03892205e-21 1.21368097e-21 1.38095312e-21 1.54051432e-21 1.69216044e-21 1.83570729e-21 1.97099062e-21 2.09786606e-21 2.21620895e-21 2.32591427e-21 2.42689647e-21 2.51908929e-21 2.60244560e-21 2.67693713e-21 2.74255428e-21 2.79930587e-21 2.84721882e-21 2.88633790e-21 2.91672540e-21 2.93846079e-21 2.95164036e-21 2.95637686e-21 2.95279909e-21 2.94105147e-21 2.92129362e-21 2.89369987e-21 2.85845882e-21 2.81577276e-21 2.76585719e-21 2.70894025e-21 2.64526214e-21 2.57507449e-21 2.49863978e-21 2.41623067e-21 2.32812932e-21 2.23462671e-21 2.13602194e-21 2.03262145e-21 1.92473832e-21 1.81269148e-21 1.69680493e-21 1.57740694e-21 1.45482923e-21 1.32940617e-21 1.20147393e-21 1.07136965e-21 9.39430608e-22 8.05993377e-22 6.71392975e-22 5.35962042e-22 4.00030005e-22 2.63922260e-22 1.27959365e-22 -7.54374888e-24 -1.42278555e-22 -2.75943679e-22 -4.08245632e-22 -5.38899506e-22 -6.67629653e-22 -7.94170319e-22 -9.18266254e-22 -1.03967328e-21 -1.15815882e-21 -1.27350238e-21 -1.38549602e-21 -1.49394472e-21 -1.59866675e-21 -1.69949398e-21 -1.79627215e-21 -1.88886104e-21 -1.97713468e-21 -2.06098140e-21 -2.14030396e-21 -2.21501948e-21 -2.28505946e-21 -2.35036964e-21 -2.41090991e-21 -2.46665408e-21
7.21846130e-21 7.14356142e-21 7.06501516e-21 6.98296198e-21 6.89754605e-21 6.80891589e-21 6.71722389e-21 6.62262594e-21 6.52528095e-21 6.42535046e-21 6.32299819e-21 6.21838963e-21 6.11169157e-21 6.00307171e-21 5.89269825e-21 5.78073942e-21 5.66736315e-21 5.55273662e-21 5.43702588e-21 5.32039550e-21 5.20300819e-21 5.08502444e-21 4.96660222e-21 4.84789661e-21 4.72905956e-21 4.61023954e-21 4.49158130e-21 4.37322563e-21 4.25530910e-21 4.13796386e-21 4.02131743e-21 3.90549255e-21 3.79060699e-21 3.67677342e-21 3.56409929e-21 3.45268673e-21 3.34263248e-21 3.23402780e-21 3.12695843e-21 3.02150457e-21 2.91774088e-21 2.81573644e-21 2.71555482e-21 2.61725409e-21 2.52088688e-21 2.42650045e-21 2.33413677e-21 2.24383257e-21 2.15561954e-21 2.06952434e-21 1.98556879e-21 1.90377000e-21 1.82414049e-21 1.74668835e-21 1.67141742e-21 1.59832744e-21 1.52741421e-21 1.45866981e-21 1.39208270e-21 1.32763800e-21 1.26531759e-21 1.20510034e-21 1.14696231e-21 1.09087689e-21 1.03681503e-21 9.84745392e-22 9.34634566e-22 8.86447226e-22 8.40146316e-22 7.95693229e-22 7.53047971e-22 7.12169330e-22 6.73015039e-22 6.35541929e-22 5.99706084e-22 5.65462985e-22 5.32767645e-22 5.01574751e-22 4.71838784e-22 4.43514142e-22 4.16555255e-22 3.90916693e-22 3.66553263e-22 3.43420111e-22 3.21472801e-22 4.50541146e-22 6.83765249e-22 1.03678657e-21 1.57062988e-21 2.37712690e-21 3.59431566e-21 5.42945359e-21 8.19336275e-21 1.23516164e-20 1.86007144e-20 2.79812784e-20 4.20459913e-20 6.31083535e-20 9.46105156e-20 1.41666213e-19 2.11860653e-19 3.16426631e-19 4.71970224e-19 7.02997291e-19 1.04560375e-18 1.55285229e-18 2.30258560e-18 3.40874783e-18 5.03774007e-18 7.43197064e-18 1.09436450e-17 1.60830607e-17 2.35873429e-17 3.45178152e-17 5.03972234e-17 7.34019947e-17 1.06629823e-16 1.54469226e-16 2.23105307e-16 3.21204278e-16 4.60827096e-16 6.58626749e-16 9.37377869e-16 1.32785825e-15 1.87102368e-15 2.62024028e-15 3.64297034e-15 5.02058816e-15 6.84368901e-15 9.19809795e-15 1.21339375e-14 1.56084285e-14 1.93988630e-14 2.30081127e-14 2.56394325e-14 2.63615962e-14 2.45021925e-14 2.00507939e-14 1.37143044e-14 6.55811732e-15 -4.43493388e-16 -6.64613270e-15 -1.17413056e-14 -1.56566215e-14 -1.84516941e-14 -2.02459709e-14 -2.11778929e-14 -2.13848480e-14 -2.09946480e-14 -2.01226861e-14 -1.88716204e-14 -1.73320437e-14 -1.55834476e-14 -1.36952046e-14 -1.17274740e-14 -9.73201531e-15 -7.75291917e-15 -5.82726976e-15 -3.98575487e-15 -2.25323348e-15 -6.49268786e-16 8.11368283e-16 2.11822182e-15 3.26469797e-15 4.24763492e-15 5.06689532e-15 5.72498040e-15 6.22666578e-15 6.57865858e-15 6.78927587e-15 6.86814409e-15 6.82591953e-15 6.67402951e-15 6.42443409e-15 6.08940807e-15 5.68134294e-15 5.21256834e-15 4.69519275e-15 4.14096280e-15 3.56114064e-15 2.96639888e-15 2.36673239e-15 1.77138616e-15 1.18879861e-15 6.26559437e-16 9.13811680e-17 -4.10916424e-16 -8.75410026e-16 -1.29806552e-15 -1.67572070e-15 -2.00605900e-15 -2.28757521e-15 -2.51953403e-15 -2.70192274e-15 -2.83539860e-15 -2.92123221e-15 -2.96124762e-15 -2.95776006e-15 -2.91351222e-15 -2.83160989e-15 -2.71545762e-15 -2.56869528e-15 -2.39513601e-15 -2.19870629e-15 -1.98338863e-15 -1.75316733e-15 -1.51197776e-15 -1.26365957e-15 -1.01191400e-15 -7.60265603e-16 -5.12028532e-16 -2.70277523e-16 -3.78235614e-17 1.82805720e-16 3.89380991e-16 5.79981616e-16 7.53001656e-16 9.07151659e-16 1.04145647e-15 1.15524931e-15 1.24816246e-15 1.32011480e-15 1.37129652e-15 1.40215147e-15 1.41335733e-15 1.40580411e-15 1.38057118e-15 1.33890334e-15 1.28218619e-15 1.21192112e-15 1.12970030e-15 1.03718189e-15 9.36065878e-16 8.28070677e-16 7.14910775e-16 5.98275672e-16 4.79810252e-16 3.61096761e-16 2.43638526e-16 1.28845514e-16 1.80218059e-17 -8.76449659e-17 -1.87092191e-16 -2.79388872e-16 -3.63740252e-16 -4.39490538e-16 -5.06123777e-16 -5.63262980e-16 -6.10667587e-16 -6.48229410e-16 -6.75967157e-16 -6.94019703e-16 -7.02638236e-16 -7.02177449e-16 -6.93085915e-16 -6.75895824e-16 -6.51212228e-16 -6.19701945e-16 -5.82082298e-16 -5.39109796e-16 -4.91568939e-16 -4.40261242e-16 -3.85994619e-16 -3.29573230e-16 -2.71787889e-16 -2.13407128e-16 -1.55168977e-16 -9.77735409e-17 -4.18764023e-17 1.19170941e-17 6.30566655e-17 1.11051003e-16 1.55470773e-16 1.95950724e-16 2.32190905e-16 2.63957043e-16 2.91080110e-16 3.13455118e-16 3.31039217e-16 3.43849131e-16 3.51958014e-16 3.55491780e-16 3.54624993e-16 3.49576372e-16 3.40603998e-16 3.28000288e-16 3.12086810e-16 2.93209010e-16 2.71730921e-16 2.48029909e-16 2.22491529e-16 1.95504535e-16 1.67456111e-16 1.38727348e-16 1.09689027e-16 8.06977347e-17 5.20923389e-17 2.41908525e-17 -2.71229893e-18 -2.83485944e-17 -5.24773122e-17 -7.48870013e-17 -9.53965344e-17 -1.13855749e-16 -1.30145694e-16 -1.44178494e-16 -1.55896856e-16 -1.65273240e-16 -1.72308726e-16 -1.77031595e-16 -1.79495666e-16 -1.79778418e-16 -1.77978926e-16 -1.74215652e-16 -1.68624112e-16 -1.61354470e-16 -1.52569076e-16 -1.42439987e-16 -1.31146494e-16 -1.18872701e-16 -1.05805155e-16 -9.21305716e-17 -7.80336786e-17 -6.36951801e-17 -4.92898756e-17 -3.49849397e-17 -2.09383761e-17 -7.29765406e-18 5.80146444e-18 1.82359048e-17 2.98960648e-17 4.06864053e-17 5.05258502e-17 5.93480006e-17 6.71011701e-17 7.37482501e-17 7.92664150e-17 8.36466800e-17 8.68933222e-17 8.90231804e-17 9.00648471e-17 9.00577675e-17 8.90512600e-17 8.71034748e-17 8.42803043e-17 8.06542607e-17 7.63033354e-17 7.13098539e-17 6.57593391e-17 5.97393965e-17 5.33386314e-17 4.66456097e-17 3.97478716e-17 3.27310065e-17 2.56777961e-17 1.86674328e-17 1.17748167e-17 5.06993709e-18 -1.38266083e-18 -7.52432139e-18 -1.33026358e-17 -1.86717120e-17 -2.35923586e-17 -2.80321851e-17 -3.19656219e-17 -3.53738636e-17 -3.82447403e-17 -4.05725228e-17 -4.23576658e-17 -4.36064970e-17 -4.43308561e-17 -4.45476929e-17 -4.42786288e-17 -4.35494898e-17 -4.23898169e-17 -4.08323609e-17 -3.89125682e-17 -3.66680622e-17 -3.41381291e-17 -3.13632101e-17 -2.83844077e-17 -2.52430102e-17 -2.19800379e-17 -1.86358154e-17 -1.52495736e-17 -1.18590835e-17 -8.50032434e-18 -5.20718859e-18 -2.01122368e-18 1.05858732e-18 3.97600640e-18 6.71768274e-18 9.26325651e-18 1.15954255e-17 1.36999754e-17 1.55657761e-17 1.71847447e-17 1.85517784e-17 1.96646590e-17 2.05239317e-17 2.11327609e-17 2.14967655e-17 2.16238370e-17 2.15239424e-17 2.12089162e-17 2.06922426e-17 1.99888319e-17 1.91147937e-17 1.80872086e-17 1.69239022e-17 1.56432223e-17 1.42638225e-17 1.28044537e-17 1.12837657e-17 9.72011932e-18 8.13141192e-18 6.53491661e-18 4.94713608e-18 3.38367217e-18 1.85911142e-18 3.86927055e-19 -1.02060243e-18 -2.35245817e-18 -3.59892949e-18 -4.75164653e-18 -5.80359736e-18 -6.74913033e-18 -7.58394235e-18 -8.30505404e-18 -8.91077259e-18 -9.40064352e-18 -9.77539225e-18 -1.00368568e-17 -1.01879129e-17 -1.02323917e-17 -1.01749934e-17 -1.00211955e-17 -9.77715816e-18 -9.44962847e-18 -9.04584269e-18 -8.57342943e-18 -8.04031369e-18 -7.45462302e-18 -6.82459657e-18 -6.15849779e-18 -5.46453150e-18 -4.75076584e-18 -4.02505977e-18 -3.29499639e-18 -2.56782255e-18 -1.85039500e-18 -1.14913316e-18 -4.69978769e-19 1.81637599e-19 8.00823284e-19 1.38324352e-18 1.92513488e-18 2.42331242e-18 2.87517078e-18 3.27867947e-18 3.63237289e-18 3.93533531e-18 4.18718128e-18 4.38803191e-18 4.53848751e-18 4.63959703e-18 4.69282473e-18 4.70001466e-18 4.66335332e-18 4.58533100e-18 4.46870228e-18 4.31644606e-18 4.13172559e-18 3.91784886e-18 3.67822970e-18 3.41634994e-18 3.13572303e-18 2.83985915e-18 2.53223237e-18 2.21624984e-18 1.89522325e-18 1.57234280e-18 1.25065364e-18 9.33034995e-19 6.22181975e-19 3.20590095e-19 3.05425017e-20 -2.45900104e-19 -5.06906912e-19 -7.50881893e-19 -9.76466225e-19 -1.18253837e-18 -1.36821192e-18 -1.53283140e-18 -1.67596609e-18 -1.79740215e-18 -1.89713313e-18 -1.97534906e-18 -2.03242435e-18 -2.06890460e-18 -2.08549258e-18 -2.08303349e-18 -2.06249977e-18 -2.02497549e-18 -1.97164062e-18 -1.90375529e-18 -1.82264409e-18 -1.72968076e-18 -1.62627320e-18 -1.51384893e-18 -1.39384134e-18 -1.26767643e-18 -1.13676053e-18 -1.00246873e-18 -8.66134337e-19 -7.29039195e-19 -5.92405077e-19 -4.57386047e-19 -3.25061870e-19 -1.96432445e-19 -7.24132672e-20 4.61681092e-20 1.58574623e-19 2.64161310e-19 3.62375998e-19 4.52759136e-19 5.34942808e-19 6.08648994e-19 6.73687127e-19 7.29951007e-19 7.77415153e-19 8.16130633e-19 8.46220463e-19 8.67874617e-19 8.81344745e-19 8.86938623e-19 8.85014443e-19 8.75974964e-19 8.60261617e-19 8.38348589e-19 8.10736962e-19 7.77948950e-19 7.40522267e-19 6.99004686e-19 6.53948814e-19 6.05907124e-19 5.55427262e-19 5.03047666e-19 4.49293514e-19 3.94673012e-19 3.39674038e-19 2.84761159e-19 2.30373004e-19 1.76920023e-19 1.24782608e-19 7.43095745e-20 2.58170063e-20 -2.04125582e-20 -6.41306072e-20 -1.05122820e-19 -1.43208932e-19 -1.78242317e-19 -2.10109310e-19 -2.38728290e-19 -2.64048545e-19 -2.86048941e-19 -3.04736417e-19 -3.20144338e-19 -3.32330708e-19 -3.41376295e-19 -3.47382660e-19 -3.50470135e-19 -3.50775761e-19 -3.48451201e-19 -3.43660658e-19 -3.36578808e-19 -3.27388768e-19 -3.16280108e-19 -3.03446934e-19 -2.89086040e-19 -2.73395145e-19 -2.56571236e-19 -2.38809001e-19 -2.20299384e-19 -2.01228255e-19 -1.81775193e-19 -1.62112407e-19 -1.42403767e-19 -1.22803971e-19 -1.03457835e-19 -8.44997074e-20 -6.60529977e-20 -4.82298341e-20 -3.11308262e-20 -1.48449391e-20 5.50529801e-22 1.49898771e-20 2.84188297e-20 4.07942974e-20 5.20840490e-20 6.22663198e-20 7.13293574e-20 7.92709136e-20 8.60976899e-20 9.18247440e-20 9.64748647e-20 1.00077922e-19 1.02670199e-19 1.04293716e-19 1.04995542e-19 1.04827119e-19 1.03843582e-19 1.02103094e-19 9.96662041e-20 9.65952150e-20 9.29535852e-20 8.88053530e-20 8.42145939e-20 7.92449114e-20 7.39589625e-20 6.84180208e-20 6.26815781e-20 5.68069851e-20 5.08491314e-20 4.48601656e-20 3.88892548e-20 3.29823830e-20 2.71821876e-20 2.15278330e-20 1.60549195e-20 1.07954269e-20 5.77769002e-21 1.02640468e-21 -3.43733735e-21 -7.59598744e-21 -1.14354548e-20 -1.49449994e-20 -1.81171051e-20 -2.09473352e-20 -2.34341736e-20 -2.55788524e-20 -2.73851691e-20 -2.88592959e-20 -3.00095814e-20 -3.08463496e-20 -3.13816950e-20 -3.16292776e-20 -3.16041189e-20 -3.13224008e-20 -3.08012675e-20 -3.00586339e-20 -2.91129998e-20 -2.79832715e-20 -2.66885925e-20 -2.52481826e-20 -2.36811876e-20 -2.20065392e-20 -2.02428252e-20 -1.84081714e-20 -1.65201350e-20 -1.45956083e-20 -1.26507352e-20 -1.07008375e-20 -8.76035357e-21 -6.84278691e-21 -4.96066560e-21 -3.12551169e-21 -1.34782027e-21 3.62952321e-22 1.99839176e-21 3.55112088e-21 5.01478739e-21 6.38404475e-21 7.65452683e-21 8.82281690e-21 9.88641176e-21 1.08436813e-20 1.16938247e-20 1.24368227e-20 1.30733884e-20 1.36049150e-20 1.40334226e-20 1.43615039e-20 1.45922694e-20 1.47292924e-20 1.47765549e-20 1.47383931e-20 1.46194454e-20 1.44246007e-20 1.41589492e-20 1.38277343e-20 1.34363075e-20 1.29900848e-20 1.24945067e-20 1.19549995e-20 1.13769405e-20 1.07656249e-20 1.01262367e-20 9.46382124e-21 8.78326131e-21 8.08925598e-21 7.38630198e-21 6.67867786e-21 5.97043081e-21 5.26536592e-21 4.56703796e-21 3.87874539e-21 3.20352654e-21 2.54415794e-21 1.90315446e-21 1.28277131e-21 6.85007637e-22 1.11611620e-22 -4.35913041e-22 -9.56299465e-22 -1.44850885e-21 -1.91172077e-21 -2.34532273e-21 -2.74889900e-21 -3.12221890e-21 -3.46522474e-21 -3.77801933e-21 -4.06085340e-21 -4.31411286e-21 -4.53830607e-21 -4.73405120e-21 -4.90206378e-21 -5.04314441e-21 -5.15816693e-21 -5.24806678e-21 -5.31382996e-21 -5.35648235e-21 -5.37707958e-21 -5.37669750e-21 -5.35642314e-21 -5.31734640e-21 -5.26055221e-21 -5.18711351e-21 -5.09808472e-21 -4.99449596e-21 -4.87734785e-21 -4.74760705e-21 -4.60620234e-21 -4.45402135e-21 -4.29190797e-21 -4.12066024e-21 -3.94102890e-21 -3.75371646e-21 -3.55937674e-21 -3.35861502e-21 -3.15198851e-21 -2.94000738e-21 -2.72313614e-21 -2.50179537e-21 -2.27636381e-21 -2.04718079e-21 -1.81454883e-21 -1.57873662e-21 -1.33998200e-21 -1.09849535e-21 -8.54462879e-22 -6.08050162e-22 -3.59405695e-22 -1.08664464e-22 1.44048449e-22 3.98614309e-22 6.54917231e-22 9.12840751e-22 1.17226453e-21 1.43306116e-21 1.69509318e-21 1.95821023e-21 2.22224642e-21 2.48701793e-21 2.75232082e-21 3.01792912e-21 3.28359315e-21 3.54903814e-21 3.81396314e-21 4.07804017e-21 4.34091368e-21 4.60220038e-21 4.86148922e-21 5.11834181e-21 5.37229302e-21 5.62285193e-21 5.86950303e-21 6.11170771e-21 6.34890595e-21 6.58051833e-21 6.80594822e-21 7.02458422e-21 7.23580273e-21 7.43897082e-21 7.63344911e-21 7.81859493e-21 7.99376552e-21 8.15832133e-21 8.31162942e-21 8.45306693e-21 8.58202451e-21 8.69790982e-21 8.80015103e-21 8.88820016e-21 8.96153652e-21 9.01966995e-21 9.06214399e-21 9.08853893e-21 9.09847472e-21 9.09161367e-21 9.06766302e-21 9.02637730e-21 8.96756040e-21 8.89106756e-21 8.79680697e-21 8.68474120e-21 8.55488833e-21 8.40732285e-21 8.24217627e-21 8.05963741e-21 7.85995248e-21 7.64342481e-21 7.41041438e-21 7.16133697e-21 6.89666315e-21 6.61691689e-21 6.32267402e-21 6.01456034e-21 5.69324961e-21 5.35946116e-21 5.01395745e-21 4.65754128e-21 4.29105295e-21 3.91536716e-21 3.53138982e-21 3.14005464e-21 2.74231974e-21 2.33916405e-21 1.93158370e-21 1.52058828e-21 1.10719718e-21 6.92435800e-22 2.77331825e-22 -1.37088516e-22 -5.49804119e-22 -9.59802650e-22 -1.36608410e-21 -1.76766424e-21 -2.16357800e-21 -2.55288272e-21 -2.93466124e-21 -3.30802487e-21 -3.67211621e-21 -4.02611177e-21 -4.36922447e-21 -4.70070585e-21 -5.01984823e-21 -5.32598652e-21 -5.61849996e-21 -5.89681358e-21 -6.16039943e-21 -6.40877771e-21 -6.64151756e-21 -6.85823771e-21 -7.05860694e-21 -7.24234430e-21 -7.40921913e-21 -7.55905095e-21 -7.69170907e-21 -7.80711209e-21 -7.90522719e-21 -7.98606931e-21 -8.04970009e-21 -8.09622676e-21 -8.12580082e-21 -8.13861660e-21 -8.13490979e-21 -8.11495573e-21 -8.07906773e-21 -8.02759523e-21 -7.96092191e-21 -7.87946374e-21 -7.78366700e-21 -7.67400618e-21 -7.55098198e-21 -7.41511917e-21 -7.26696445e-21 -7.10708443e-21 -6.93606343e-21 -6.75450146e-21 -6.56301209e-21 -6.36222048e-21 -6.15276130e-21 -5.93527683e-21 -5.71041502e-21 -5.47882761e-21 -5.24116838e-21 -4.99809133e-21 -4.75024908e-21 -4.49829122e-21 -4.24286275e-21 -3.98460267e-21 -3.72414253e-21 -3.46210513e-21 -3.19910331e-21 -2.93573871e-21 -2.67260073e-21 -2.41026548e-21 -2.14929487e-21 -1.89023567e-21 -1.63361877e-21 -1.37995838e-21 -1.12975142e-21 -8.83476877e-22 -6.41595245e-22 -4.04548077e-22 -1.72757526e-22 5.33740146e-23 2.73464246e-22 4.87151231e-22 6.94093627e-22 8.93970872e-22 1.08648332e-21 1.27135237e-21 1.44832048e-21 1.61715128e-21 1.77762949e-21 1.92956096e-21 2.07277256e-21 2.20711211e-21 2.33244828e-21 2.44867045e-21 2.55568853e-21 2.65343279e-21 2.74185366e-21 2.82092146e-21 2.89062622e-21 2.95097735e-21 3.00200337e-21 3.04375161e-21 3.07628782e-21 3.09969591e-21 3.11407747e-21 3.11955143e-21 3.11625365e-21 3.10433642e-21 3.08396803e-21 3.05533229e-21 3.01862799e-21 2.97406836e-21 2.92188052e-21 2.86230491e-21 2.79559464e-21 2.72201487e-21 2.64184218e-21 2.55536384e-21 2.46287713e-21 2.36468860e-21 2.26111335e-21 2.15247421e-21 2.03910098e-21 1.92132962e-21 1.79950143e-21 1.67396219e-21 1.54506132e-21 1.41315101e-21 1.27858536e-21 1.14171949e-21 1.00290867e-21 8.62507392e-22 7.20868558e-22 5.78342546e-22 4.35276358e-22 2.92012757e-22 1.48889417e-22 6.23809245e-24 -1.35616198e-22 -2.76355958e-22 -4.15671988e-22 -5.53264113e-22 -6.88841897e-22 -8.22125317e-22 -9.52845393e-22 -1.08074480e-21 -1.20557841e-21 -1.32711381e-21 -1.44513179e-21 -1.55942674e-21 -1.66980703e-21 -1.77609535e-21 -1.87812895e-21 -1.97575990e-21 -2.06885521e-21 -2.15729700e-21 -2.24098251e-21 -2.31982415e-21 -2.39374943e-21 -2.46270086e-21 -2.52663583e-21 -2.58552639e-21
7.14685960e-21 7.07148647e-21 6.99264025e-21 6.91045741e-21 6.82507863e-21 6.73664841e-21 6.64531464e-21 6.55122825e-21 6.45454280e-21 6.35541405e-21 6.25399963e-21 6.15045854e-21 6.04495087e-21 5.93763732e-21 5.82867886e-21 5.71823633e-21 5.60647011e-21 5.49353970e-21 5.37960341e-21 5.26481802e-21 5.14933842e-21 5.03331733e-21 4.91690498e-21 4.80024881e-21 4.68349322e-21 4.56677929e-21 4.45024456e-21 4.33402275e-21 4.21824364e-21 4.10303278e-21 3.98851138e-21 3.87479611e-21 3.76199898e-21 3.65022719e-21 3.53958305e-21 3.43016388e-21 3.32206191e-21 3.21536424e-21 3.11015282e-21 3.00650437e-21 2.90449042e-21 2.80417728e-21 2.70562606e-21 2.60889275e-21 2.51402819e-21 2.42107818e-21 2.33008354e-21 2.24108020e-21 2.15409928e-21 2.06916717e-21 1.98630572e-21 1.90553229e-21 1.82685991e-21 1.75029740e-21 1.67584956e-21 1.60351725e-21 1.53329763e-21 1.46518424e-21 1.39916721e-21 1.33523343e-21 1.27336670e-21 1.21354789e-21 1.15575516e-21 1.09996409e-21 1.04614787e-21 9.94277460e-22 9.44321776e-22 8.96247851e-22 8.50021003e-22 8.05604994e-22 7.62962196e-22 7.22053744e-22 6.82839691e-22 6.45279151e-22 6.09330451e-22 5.74951261e-22 5.42098731e-22 5.10729619e-22 4.80800413e-22 4.52267446e-22 4.25087007e-22 3.99215446e-22 3.74609276e-22 3.51225257e-22 3.29020491e-22 4.61457645e-22 7.00846517e-22 1.06346563e-21 1.61222520e-21 2.44186354e-21 3.69489151e-21 5.58543756e-21 8.43485993e-21 1.27248593e-20 1.91765769e-20 2.88682143e-20 4.34096610e-20 6.52013349e-20 9.78171906e-20 1.46570441e-19 2.19347581e-19 3.27835520e-19 4.89323342e-19 7.29341921e-19 1.08552196e-18 1.61321888e-18 2.39369186e-18 3.54596338e-18 5.24396292e-18 7.74122825e-18 1.14063699e-17 1.67737926e-17 2.46159306e-17 3.60456458e-17 5.26606301e-17 7.67458627e-17 1.11555583e-16 1.61703004e-16 2.33694058e-16 3.36650379e-16 4.83275128e-16 6.91119926e-16 9.84205352e-16 1.39501729e-15 1.96681946e-15 2.75603645e-15 3.83407318e-15 5.28717750e-15 7.21156345e-15 9.69872716e-15 1.28028583e-14 1.64804254e-14 2.04980276e-14 2.43319384e-14 2.71403479e-14 2.79366168e-14 2.60046540e-14 2.13267082e-14 1.46447498e-14 7.08306524e-15 -3.27223030e-16 -6.90200985e-15 -1.23119503e-14 -1.64777102e-14 -1.94601413e-14 -2.13839494e-14 -2.23944010e-14 -2.26360138e-14 -2.22434517e-14 -2.13384518e-14 -2.00294402e-14 -1.84122038e-14 -1.65708822e-14 -1.45789849e-14 -1.25003314e-14 -1.03898972e-14 -8.29457410e-15 -6.25386056e-15 -4.30049827e-15 -2.46106489e-15 -7.56531728e-16 7.97208765e-16 2.18884223e-15 3.41115646e-15 4.46058899e-15 5.33679758e-15 6.04225323e-15 6.58185540e-15 6.96256949e-15 7.19308629e-15 7.28350352e-15 7.24502916e-15 7.08970654e-15 6.83016100e-15 6.47936780e-15 6.05044107e-15 5.55644336e-15 5.01021548e-15 4.42422594e-15 3.81043968e-15 3.18020532e-15 2.54416023e-15 1.91215285e-15 1.29318122e-15 6.95347158e-16 1.25824911e-16 -4.09156421e-16 -9.04317803e-16 -1.35532346e-15 -1.75876338e-15 -2.11212618e-15 -2.41376335e-15 -2.66284593e-15 -2.85931470e-15 -3.00382484e-15 -3.09768614e-15 -3.14279966e-15 -3.14159189e-15 -3.09694723e-15 -3.01213972e-15 -2.89076478e-15 -2.73667179e-15 -2.55389813e-15 -2.34660546e-15 -2.11901862e-15 -1.87536790e-15 -1.61983494e-15 -1.35650276e-15 -1.08931016e-15 -8.22010787e-16 -5.58137031e-16 -3.00968889e-16 -5.35078203e-17 1.81544391e-16 4.01801811e-16 6.05205700e-16 7.90031168e-16 9.54889347e-16 1.09872533e-15 1.22081212e-15 1.32074096e-15 1.39840827e-15 1.45399962e-15 1.48797113e-15 1.50102851e-15 1.49410436e-15 1.46833385e-15 1.42502936e-15 1.36565436e-15 1.29179686e-15 1.20514283e-15 1.10744988e-15 1.00052155e-15 8.86182350e-16 7.66253994e-16 6.42532943e-16 5.16769444e-16 3.90648297e-16 2.65771442e-16 1.43642510e-16 2.56533912e-17 -8.69271048e-17 -1.92962480e-16 -2.91455671e-16 -3.81554090e-16 -4.62552630e-16 -5.33894708e-16 -5.95171443e-16 -6.46119067e-16 -6.86614697e-16 -7.16670611e-16 -7.36427174e-16 -7.46144556e-16 -7.46193436e-16 -7.37044822e-16 -7.19259186e-16 -6.93475063e-16 -6.60397288e-16 -6.20785032e-16 -5.75439789e-16 -5.25193464e-16 -4.70896701e-16 -4.13407583e-16 -3.53580811e-16 -2.92257484e-16 -2.30255560e-16 -1.68361083e-16 -1.07320240e-16 -4.78323107e-17 9.45646521e-18 6.39580651e-17 1.15146895e-16 1.62563036e-16 2.05814532e-16 2.44578740e-16 2.78602787e-16 3.07703146e-16 3.31764417e-16 3.50737338e-16 3.64636103e-16 3.73535054e-16 3.77564819e-16 3.76907967e-16 3.71794253e-16 3.62495548e-16 3.49320508e-16 3.32609078e-16 3.12726893e-16 2.90059653e-16 2.65007547e-16 2.37979769e-16 2.09389221e-16 1.79647416e-16 1.49159669e-16 1.18320596e-16 8.75099604e-17 5.70889138e-17 2.73966360e-17 -1.25259153e-18 -2.85718729e-17 -5.43037366e-17 -7.82217244e-17 -1.00131535e-16 -1.19871733e-16 -1.37314029e-16 -1.52363163e-16 -1.64956403e-16 -1.75062680e-16 -1.82681405e-16 -1.87840975e-16 -1.90597029e-16 -1.91030457e-16 -1.89245222e-16 -1.85366019e-16 -1.79535809e-16 -1.71913263e-16 -1.62670148e-16 -1.51988697e-16 -1.40058983e-16 -1.27076335e-16 -1.13238826e-16 -9.87448471e-17 -8.37908068e-17 -6.85689634e-17 -5.32654160e-17 -3.80582670e-17 -2.31159686e-17 -8.59586325e-18 5.35707443e-18 1.86112908e-17 3.10494988e-17 4.25693181e-17 5.30837112e-17 6.25212225e-17 7.08260269e-17 7.79577968e-17 8.38913990e-17 8.86164336e-17 9.21366275e-17 9.44690979e-17 9.56435005e-17 9.57010772e-17 9.46936213e-17 9.26823741e-17 8.97368703e-17 8.59337479e-17 8.13555367e-17 7.60894424e-17 7.02261386e-17 6.38585804e-17 5.70808521e-17 4.99870610e-17 4.26702854e-17 3.52215883e-17 2.77291030e-17 2.02771972e-17 1.29457224e-17 5.80935020e-18 -1.06299851e-18 -7.60863279e-18 -1.37714767e-17 -1.95023614e-17 -2.47592259e-17 -2.95072289e-17 -3.37187750e-17 -3.73734587e-17 -4.04579333e-17 -4.29657069e-17 -4.48968742e-17 -4.62577890e-17 -4.70606844e-17 -4.73232477e-17 -4.70681576e-17 -4.63225889e-17 -4.51176945e-17 -4.34880694e-17 -4.14712046e-17 -3.91069374e-17 -3.64369034e-17 -3.35039978e-17 -3.03518496e-17 -2.70243150e-17 -2.35649943e-17 -2.00167757e-17 -1.64214105e-17 -1.28191223e-17 -9.24825201e-18 -5.74494212e-18 -2.34286015e-18 9.27036897e-19 4.03669702e-18 6.96112656e-18 9.67850299e-18 1.21702480e-17 1.44210620e-17 1.64189224e-17 1.81550463e-17 1.96238212e-17 2.08227054e-17 2.17521007e-17 2.24152008e-17 2.28178178e-17 2.29681896e-17 2.28767721e-17 2.25560181e-17 2.20201474e-17 2.12849092e-17 2.03673413e-17 1.92855278e-17 1.80583588e-17 1.67052936e-17 1.52461304e-17 1.37007841e-17 1.20890750e-17 1.04305287e-17 8.74418954e-18 7.04844914e-18 5.36089016e-18 3.69814664e-18 2.07578144e-18 5.08181047e-19 -9.91531997e-19 -2.41156911e-18 -3.74152830e-18 -4.97242988e-18 -6.09673564e-18 -7.10835228e-18 -8.00261995e-18 -8.77628660e-18 -9.42746940e-18 -9.95560420e-18 -1.03613841e-17 -1.06466887e-17 -1.08145045e-17 -1.08688390e-17 -1.08146279e-17 -1.06576391e-17 -1.04043719e-17 -1.00619553e-17 -9.63804424e-18 -9.14071714e-18 -8.57837343e-18 -7.95963394e-18 -7.29324405e-18 -6.58798075e-18 -5.85256419e-18 -5.09557453e-18 -4.32537450e-18 -3.55003822e-18 -2.77728662e-18 -2.01442979e-18 -1.26831641e-18 -5.45290432e-19 1.48845006e-19 8.08856370e-19 1.43010143e-18 2.00854398e-18 2.54076186e-18 3.02394844e-18 3.45590814e-18 3.83504608e-18 4.16035248e-18 4.43138217e-18 4.64822965e-18 4.81150033e-18 4.92227818e-18 4.98209061e-18 4.99287083e-18 4.95691833e-18 4.87685792e-18 4.75559777e-18 4.59628707e-18 4.40227351e-18 4.17706120e-18 3.92426932e-18 3.64759185e-18 3.35075879e-18 3.03749907e-18 2.71150548e-18 2.37640182e-18 2.03571244e-18 1.69283439e-18 1.35101228e-18 1.01331589e-18 6.82620698e-19 3.61591193e-19 5.26671872e-20 -2.41947098e-19 -5.20291118e-19 -7.80653371e-19 -1.02157414e-18 -1.24184575e-18 -1.44051040e-18 -1.61685588e-18 -1.77040913e-18 -1.90092800e-18 -2.00839124e-18 -2.09298709e-18 -2.15510043e-18 -2.19529888e-18 -2.21431799e-18 -2.21304561e-18 -2.19250575e-18 -2.15384211e-18 -2.09830132e-18 -2.02721624e-18 -1.94198931e-18 -1.84407622e-18 -1.73496995e-18 -1.61618543e-18 -1.48924467e-18 -1.35566286e-18 -1.21693507e-18 -1.07452407e-18 -9.29848940e-19 -7.84274812e-19 -6.39103610e-19 -4.95565884e-19 -3.54813736e-19 -2.17914838e-19 -8.58475365e-20 4.05029688e-20 1.60347408e-19 2.72994211e-19 3.77850306e-19 4.74421003e-19 5.62309003e-19 6.41212603e-19 7.10923149e-19 7.71321812e-19 8.22375743e-19 8.64133691e-19 8.96721139e-19 9.20335043e-19 9.35238228e-19 9.41753531e-19 9.40257733e-19 9.31175370e-19 9.14972464e-19 8.92150253e-19 8.63238960e-19 8.28791659e-19 7.89378295e-19 7.45579886e-19 6.97982963e-19 6.47174271e-19 5.93735772e-19 5.38239965e-19 4.81245564e-19 4.23293527e-19 3.64903473e-19 3.06570478e-19 2.48762271e-19 1.91916821e-19 1.36440310e-19 8.27055073e-20 3.10505047e-20 -1.82221660e-20 -6.48460704e-20 -1.08591069e-19 -1.49263193e-19 -1.86704227e-19 -2.20791003e-19 -2.51434448e-19 -2.78578394e-19 -3.02198177e-19 -3.22299057e-19 -3.38914471e-19 -3.52104155e-19 -3.61952155e-19 -3.68564742e-19 -3.72068269e-19 -3.72606987e-19 -3.70340825e-19 -3.65443188e-19 -3.58098753e-19 -3.48501314e-19 -3.36851667e-19 -3.23355569e-19 -3.08221770e-19 -2.91660140e-19 -2.73879893e-19 -2.55087925e-19 -2.35487267e-19 -2.15275664e-19 -1.94644279e-19 -1.73776528e-19 -1.52847054e-19 -1.32020825e-19 -1.11452374e-19 -9.12851650e-20 -7.16510882e-20 -5.26700841e-20 -3.44498838e-20 -1.70858676e-20 -6.61031676e-22 1.47539406e-20 2.91005121e-20 4.23320354e-20 5.44134155e-20 6.53206979e-20 7.50405919e-20 8.35699351e-20 9.09151086e-20 9.70914101e-20 1.02122393e-19 1.06039179e-19 1.08879751e-19 1.10688232e-19 1.11514163e-19 1.11411780e-19 1.10439291e-19 1.08658176e-19 1.06132496e-19 1.02928227e-19 9.91126207e-20 9.47535910e-20 8.99191366e-20 8.46767976e-20 7.90931492e-20 7.32333356e-20 6.71606436e-20 6.09361186e-20 5.46182215e-20 4.82625292e-20 4.19214756e-20 3.56441346e-20 2.94760440e-20 2.34590678e-20 1.76312971e-20 1.20269868e-20 6.67652783e-21 1.60645022e-21 -3.16054187e-21 -7.60550784e-21 -1.17131822e-20 -1.54718629e-20 -1.88732782e-20 -2.19124355e-20 -2.45874534e-20 -2.68993807e-20 -2.88520030e-20 -3.04516413e-20 -3.17069425e-20 -3.26286664e-20 -3.32294686e-20 -3.35236836e-20 -3.35271082e-20 -3.32567876e-20 -3.27308060e-20 -3.19680823e-20 -3.09881727e-20 -2.98110812e-20 -2.84570788e-20 -2.69465329e-20 -2.52997468e-20 -2.35368096e-20 -2.16774588e-20 -1.97409536e-20 -1.77459604e-20 -1.57104508e-20 -1.36516110e-20 -1.15857635e-20 -9.52830065e-21 -7.49362908e-21 -5.49512610e-21 -3.54510611e-21 -1.65479758e-21 1.65670314e-22 1.90727197e-21 3.56208094e-21 5.12325766e-21 6.58502986e-21 7.94266630e-21 9.19244446e-21 1.03316131e-20 1.13583497e-20 1.22717147e-20 1.30716011e-20 1.37586825e-20 1.43343583e-20 1.48006974e-20 1.51603804e-20 1.54166424e-20 1.55732144e-20 1.56342653e-20 1.56043457e-20 1.54883313e-20 1.52913689e-20 1.50188235e-20 1.46762280e-20 1.42692344e-20 1.38035682e-20 1.32849850e-20 1.27192302e-20 1.21120009e-20 1.14689116e-20 1.07954619e-20 1.00970085e-20 9.37873871e-21 8.64564785e-21 7.90251957e-21 7.15390853e-21 6.40412629e-21 5.65722962e-21 4.91701156e-21 4.18699476e-21 3.47042729e-21 2.77028054e-21 2.08924919e-21 1.42975311e-21 7.93940969e-22 1.83695434e-22 -3.99360136e-22 -9.53853728e-22 -1.47865558e-21 -1.97286804e-21 -2.43581462e-21 -2.86702828e-21 -3.26623915e-21 -3.63336177e-21 -3.96848202e-21 -4.27184379e-21 -4.54383555e-21 -4.78497695e-21 -4.99590538e-21 -5.17736285e-21 -5.33018298e-21 -5.45527842e-21 -5.55362859e-21 -5.62626788e-21 -5.67427434e-21 -5.69875896e-21 -5.70085545e-21 -5.68171071e-21 -5.64247588e-21 -5.58429809e-21 -5.50831285e-21 -5.41563715e-21 -5.30736323e-21 -5.18455303e-21 -5.04823338e-21 -4.89939177e-21 -4.73897286e-21 -4.56787559e-21 -4.38695094e-21 -4.19700031e-21 -3.99877441e-21 -3.79297281e-21 -3.58024394e-21 -3.36118556e-21 -3.13634581e-21 -2.90622457e-21 -2.67127526e-21 -2.43190704e-21 -2.18848725e-21 -1.94134422e-21 -1.69077026e-21 -1.43702492e-21 -1.18033843e-21 -9.20915223e-22 -6.58937621e-22 -3.94569582e-22 -1.27960466e-22 1.40751169e-22 4.11433810e-22 6.83959297e-22 9.58199200e-22 1.23402132e-21 1.51128636e-21 1.78984467e-21 2.06953332e-21 2.35017327e-21 2.63156680e-21 2.91349525e-21 3.19571690e-21 3.47796526e-21 3.75994754e-21 4.04134350e-21 4.32180452e-21 4.60095309e-21 4.87838248e-21 5.15365684e-21 5.42631151e-21 5.69585375e-21 5.96176363e-21 6.22349538e-21 6.48047884e-21 6.73212137e-21 6.97780984e-21 7.21691305e-21 7.44878416e-21 7.67276356e-21 7.88818178e-21 8.09436259e-21 8.29062631e-21 8.47629318e-21 8.65068690e-21 8.81313818e-21 8.96298839e-21 9.09959325e-21 9.22232650e-21 9.33058355e-21 9.42378514e-21 9.50138084e-21 9.56285258e-21 9.60771797e-21 9.63553353e-21 9.64589773e-21 9.63845395e-21 9.61289311e-21 9.56895620e-21 9.50643650e-21 9.42518163e-21 9.32509529e-21 9.20613877e-21 9.06833213e-21 8.91175518e-21 8.73654807e-21 8.54291169e-21 8.33110767e-21 8.10145813e-21 7.85434519e-21 7.59021005e-21 7.30955191e-21 7.01292656e-21 6.70094466e-21 6.37426982e-21 6.03361638e-21 5.67974696e-21 5.31346985e-21 4.93563602e-21 4.54713616e-21 4.14889735e-21 3.74187970e-21 3.32707277e-21 2.90549190e-21 2.47817446e-21 2.04617600e-21 1.61056630e-21 1.17242547e-21 7.32839962e-22 2.92898587e-22 -1.46311412e-22 -5.83708267e-22 -1.01821954e-21 -1.44878589e-21 -1.87436474e-21 -2.29393385e-21 -2.70649476e-21 -3.11107604e-21 -3.50673650e-21 -3.89256810e-21 -4.26769879e-21 -4.63129509e-21 -4.98256449e-21 -5.32075768e-21 -5.64517055e-21 -5.95514594e-21 -6.25007520e-21 -6.52939956e-21 -6.79261125e-21 -7.03925435e-21 -7.26892550e-21 -7.48127437e-21 -7.67600388e-21 -7.85287024e-21 -8.01168279e-21 -8.15230363e-21 -8.27464706e-21 -8.37867885e-21 -8.46441534e-21 -8.53192231e-21 -8.58131383e-21 -8.61275083e-21 -8.62643961e-21 -8.62263022e-21 -8.60161473e-21 -8.56372535e-21 -8.50933256e-21 -8.43884304e-21 -8.35269768e-21 -8.25136940e-21 -8.13536098e-21 -8.00520291e-21 -7.86145112e-21 -7.70468476e-21 -7.53550397e-21 -7.35452766e-21 -7.16239125e-21 -6.95974454e-21 -6.74724948e-21 -6.52557812e-21 -6.29541048e-21 -6.05743252e-21 -5.81233422e-21 -5.56080761e-21 -5.30354497e-21 -5.04123703e-21 -4.77457125e-21 -4.50423025e-21 -4.23089019e-21 -3.95521933e-21 -3.67787663e-21 -3.39951043e-21 -3.12075720e-21 -2.84224042e-21 -2.56456945e-21 -2.28833859e-21 -2.01412607e-21 -1.74249330e-21 -1.47398400e-21 -1.20912356e-21 -9.48418346e-22 -6.92355167e-22 -4.41400743e-22 -1.96001254e-22 4.34180468e-23 2.76453181e-22 5.02721725e-22 7.21863054e-22 9.33538532e-22 1.13743166e-21 1.33324818e-21 1.52071615e-21 1.69958597e-21 1.86963039e-21 2.03064443e-21 2.18244540e-21 2.32487273e-21 2.45778785e-21 2.58107409e-21 2.69463648e-21 2.79840154e-21 2.89231706e-21 2.97635188e-21 3.05049560e-21 3.11475829e-21 3.16917021e-21 3.21378142e-21 3.24866147e-21 3.27389903e-21 3.28960142e-21 3.29589429e-21 3.29292107e-21 3.28084258e-21 3.25983647e-21 3.23009678e-21 3.19183331e-21 3.14527109e-21 3.09064982e-21 3.02822318e-21 2.95825824e-21 2.88103477e-21 2.79684454e-21 2.70599060e-21 2.60878657e-21 2.50555579e-21 2.39663063e-21 2.28235161e-21 2.16306657e-21 2.03912986e-21 1.91090142e-21 1.77874596e-21 1.64303197e-21 1.50413090e-21 1.36241618e-21 1.21826234e-21 1.07204404e-21 9.24135150e-22 7.74907845e-22 6.24731648e-22 4.73972527e-22 3.22991987e-22 1.72146172e-22 2.17849926e-23 -1.27748733e-22 -2.76120112e-22 -4.23002986e-22 -5.68080702e-22 -7.11046866e-22 -8.51606047e-22 -9.89474449e-22 -1.12438055e-21 -1.25606567e-21 -1.38428453e-21 -1.50880576e-21 -1.62941230e-21 -1.74590183e-21 -1.85808712e-21 -1.96579625e-21 -2.06887295e-21 -2.16717668e-21 -2.26058279e-21 -2.34898259e-21 -2.43228338e-21 -2.51040833e-21 -2.58329647e-21 -2.65090248e-21 -2.71319649e-21
7.07122948e-21 6.99537171e-21 6.91622230e-21 6.83391456e-21 6.74858544e-21 6.66037518e-21 6.56942695e-21 6.47588647e-21 6.37990166e-21 6.28162224e-21 6.18119941e-21 6.07878544e-21 5.97453335e-21 5.86859653e-21 5.76112840e-21 5.65228209e-21 5.54221005e-21 5.43106380e-21 5.31899356e-21 5.20614796e-21 5.09267375e-21 4.97871554e-21 4.86441546e-21 4.74991299e-21 4.63534467e-21 4.52084385e-21 4.40654054e-21 4.29256112e-21 4.17902824e-21 4.06606060e-21 3.95377277e-21 3.84227513e-21 3.73167365e-21 3.62206983e-21 3.51356061e-21 3.40623824e-21 3.30019026e-21 3.19549944e-21 3.09224370e-21 2.99049616e-21 2.89032504e-21 2.79179373e-21 2.69496080e-21 2.59987998e-21 2.50660026e-21 2.41516588e-21 2.32561645e-21 2.23798700e-21 2.15230804e-21 2.06860569e-21 1.98690176e-21 1.90721386e-21 1.82955552e-21 1.75393631e-21 1.68036197e-21 1.60883457e-21 1.53935258e-21 1.47191111e-21 1.40650199e-21 1.34311393e-21 1.28173271e-21 1.22234129e-21 1.16491999e-21 1.10944668e-21 1.05589685e-21 1.00424387e-21 9.54459067e-22 9.06511940e-22 8.60370272e-22 8.16000302e-22 7.73366868e-22 7.32433559e-22 6.93162851e-22 6.55516250e-22 6.19454429e-22 5.84937354e-22 5.51924415e-22 5.20374545e-22 4.90246340e-22 4.61498167e-22 4.34088273e-22 4.07974885e-22 3.83116307e-22 3.59471012e-22 3.36997721e-22 4.73000349e-22 7.18915266e-22 1.09169884e-21 1.65626181e-21 2.51042774e-21 3.80145716e-21 5.75077762e-21 8.69094444e-21 1.31208041e-20 1.97877049e-20 2.98098324e-20 4.48579646e-20 6.74250672e-20 1.01225490e-19 1.51785005e-19 2.27311272e-19 3.39975460e-19 5.07795266e-19 7.57395427e-19 1.12804514e-18 1.67754830e-18 2.49081415e-18 3.69229254e-18 5.46396169e-18 8.07126249e-18 1.19003573e-17 1.75114522e-17 2.57147868e-17 3.76784233e-17 5.50803559e-17 8.03219158e-17 1.16825200e-16 1.69444440e-16 2.45029839e-16 3.53191923e-16 5.07323523e-16 7.25941711e-16 1.03440624e-15 1.46703972e-15 2.06958888e-15 2.90177054e-15 4.03923639e-15 5.57348801e-15 7.60680342e-15 1.02368113e-14 1.35221243e-14 1.74184656e-14 2.16810047e-14 2.57574578e-14 2.87575326e-14 2.96348671e-14 2.76261557e-14 2.27055016e-14 1.56524041e-14 7.65445135e-15 -1.96010349e-16 -7.17202866e-15 -1.29216949e-14 -1.73580924e-14 -2.05433193e-14 -2.26076768e-14 -2.37037324e-14 -2.39836451e-14 -2.35894325e-14 -2.26496457e-14 -2.12789115e-14 -1.95786042e-14 -1.76378674e-14 -1.55346670e-14 -1.33367687e-14 -1.11026178e-14 -8.88213059e-15 -6.71741524e-15 -4.64343541e-15 -2.68863044e-15 -8.75499053e-16 7.78847462e-16 2.26215947e-15 3.56654846e-15 4.68801060e-15 5.62597385e-15 6.38286817e-15 6.96371881e-15 7.37576253e-15 7.62808678e-15 7.73129184e-15 7.69717575e-15 7.53844210e-15 7.26843031e-15 6.90086845e-15 6.44964812e-15 5.92862106e-15 5.35141724e-15 4.73128375e-15 4.08094398e-15 3.41247658e-15 2.73721331e-15 2.06565514e-15 1.40740577e-15 7.71121615e-16 1.64477411e-16 -4.05853650e-16 -9.34206159e-16 -1.41591624e-15 -1.84730386e-15 -2.22564478e-15 -2.54913334e-15 -2.81683702e-15 -3.02864408e-15 -3.18520522e-15 -3.28787043e-15 -3.33862200e-15 -3.34000480e-15 -3.29505463e-15 -3.20722581e-15 -3.08031863e-15 -2.91840769e-15 -2.72577171e-15 -2.50682562e-15 -2.26605554e-15 -2.00795714e-15 -1.73697788e-15 -1.45746368e-15 -1.17361010e-15 -8.89418552e-16 -6.08657588e-16 -3.34829474e-16 -7.11420547e-17 1.79514034e-16 4.14582896e-16 6.31855752e-16 8.29478319e-16 1.00595342e-15 1.16013905e-15 1.29124224e-15 1.39880895e-15 1.48271044e-15 1.54312643e-15 1.58052543e-15 1.59564268e-15 1.58945605e-15 1.56316032e-15 1.51814029e-15 1.45594302e-15 1.37824965e-15 1.28684711e-15 1.18360016e-15 1.07042394e-15 9.49257449e-16 8.22038171e-16 6.90678099e-16 5.57041364e-16 4.22923671e-16 2.90033668e-16 1.59976397e-16 3.42388778e-17 -8.58220710e-17 -1.98989787e-16 -3.04195465e-16 -4.00523646e-16 -4.87215540e-16 -5.63670256e-16 -6.29444039e-16 -6.84247624e-16 -7.27941844e-16 -7.60531629e-16 -7.82158564e-16 -7.93092161e-16 -7.93720024e-16 -7.84537080e-16 -7.66134068e-16 -7.39185441e-16 -7.04436877e-16 -6.62692570e-16 -6.14802452e-16 -5.61649520e-16 -5.04137405e-16 -4.43178333e-16 -3.79681585e-16 -3.14542593e-16 -2.48632749e-16 -1.82790031e-16 -1.17810503e-16 -5.44407639e-17 6.62863252e-18 6.47687410e-17 1.19416763e-16 1.70079557e-16 2.16336129e-16 2.57839132e-16 2.94315392e-16 3.25565527e-16 3.51462685e-16 3.71950482e-16 3.87040189e-16 3.96807253e-16 4.01387219e-16 4.00971142e-16 3.95800552e-16 3.86162082e-16 3.72381810e-16 3.54819430e-16 3.33862294e-16 3.09919442e-16 2.83415655e-16 2.54785631e-16 2.24468326e-16 1.92901530e-16 1.60516734e-16 1.27734316e-16 9.49591129e-17 6.25763917e-17 3.09482533e-17 4.10493411e-19 -2.87300690e-17 -5.61977880e-17 -8.17499077e-17 -1.05177806e-16 -1.26307772e-16 -1.45001337e-16 -1.61155168e-16 -1.74700558e-16 -1.85602533e-16 -1.93858606e-16 -1.99497218e-16 -2.02575885e-16 -2.03179102e-16 -2.01416040e-16 -1.97418064e-16 -1.91336116e-16 -1.83338001e-16 -1.73605618e-16 -1.62332153e-16 -1.49719295e-16 -1.35974480e-16 -1.21308216e-16 -1.05931499e-16 -9.00533555e-17 -7.38785315e-17 -5.76053455e-17 -4.14237233e-17 -2.55134282e-17 -1.00424967e-17 4.83411146e-18 1.89756463e-17 3.22564799e-17 4.45667992e-17 5.58130829e-17 6.59183677e-17 7.48223116e-17 8.24810635e-17 8.88669520e-17 9.39680035e-17 9.77873074e-17 1.00342240e-16 1.01663565e-16 1.01794430e-16 1.00789267e-16 9.87126250e-17 9.56379460e-17 9.16462999e-17 8.68250987e-17 8.12668027e-17 7.50676354e-17 6.83263208e-17 6.11428555e-17 5.36173293e-17 4.58488033e-17 3.79342565e-17 2.99676091e-17 2.20388286e-17 1.42331259e-17 6.63024483e-18 -6.96151720e-19 -7.67899651e-18 -1.42582335e-17 -2.03811344e-17 -2.60025177e-17 -3.10848733e-17 -3.55983956e-17 -3.95209296e-17 -4.28378351e-17 -4.55417755e-17 -4.76324358e-17 -4.91161785e-17 -5.00056427e-17 -5.03192949e-17 -5.00809391e-17 -4.93191924e-17 -4.80669353e-17 -4.63607429e-17 -4.42403047e-17 -4.17478403e-17 -3.89275165e-17 -3.58248738e-17 -3.24862664e-17 -2.89583224e-17 -2.52874282e-17 -2.15192421e-17 -1.76982401e-17 -1.38672985e-17 -1.00673139e-17 -6.33686510e-18 -2.71191641e-18 7.74435431e-19 4.09217067e-18 7.21451224e-18 1.01180483e-17 1.27828123e-17 1.51923227e-17 1.73335826e-17 1.91970430e-17 2.07765310e-17 2.20691456e-17 2.30751244e-17 2.37976839e-17 2.42428360e-17 2.44191849e-17 2.43377068e-17 2.40115162e-17 2.34556208e-17 2.26866706e-17 2.17227014e-17 2.05828772e-17 1.92872347e-17 1.78564314e-17 1.63114998e-17 1.46736114e-17 1.29638503e-17 1.12030003e-17 9.41134580e-18 7.60848805e-18 5.81317820e-18 4.04316774e-18 2.31507704e-18 6.44282337e-19 -9.55178468e-19 -2.47068146e-18 -3.89107380e-18 -5.20671276e-18 -6.40948724e-18 -7.49282243e-18 -8.45166858e-18 -9.28247465e-18 -9.98314818e-18 -1.05530023e-17 -1.09926910e-17 -1.13041347e-17 -1.14904362e-17 -1.15557895e-17 -1.15053819e-17 -1.13452919e-17 -1.10823823e-17 -1.07241922e-17 -1.02788273e-17 -9.75484975e-18 -9.16117018e-18 -8.50694117e-18 -7.80145419e-18 -7.05404045e-18 -6.27397664e-18 -5.47039608e-18 -4.65220607e-18 -3.82801174e-18 -3.00604699e-18 -2.19411266e-18 -1.39952238e-18 -6.29055950e-19 1.11079469e-19 8.15280458e-19 1.47857090e-18 2.09661807e-18 2.66574165e-18 3.18291571e-18 3.64576437e-18 4.05255114e-18 4.40216275e-18 4.69408764e-18 4.92838979e-18 5.10567832e-18 5.22707342e-18 5.29416914e-18 5.30899357e-18 5.27396691e-18 5.19185803e-18 5.06573999e-18 4.89894494e-18 4.69501898e-18 4.45767740e-18 4.19076063e-18 3.89819141e-18 3.58393337e-18 3.25195157e-18 2.90617502e-18 2.55046159e-18 2.18856553e-18 1.82410763e-18 1.46054833e-18 1.10116369e-18 7.49024533e-19 4.06978496e-19 7.76352700e-20 -2.36645192e-19 -5.33761462e-19 -8.11876532e-19 -1.06942091e-18 -1.30509304e-18 -1.51785723e-18 -1.70693916e-18 -1.87181922e-18 -2.01222389e-18 -2.12811521e-18 -2.21967872e-18 -2.28730992e-18 -2.33159958e-18 -2.35331802e-18 -2.35339857e-18 -2.33292048e-18 -2.29309134e-18 -2.23522939e-18 -2.16074569e-18 -2.07112644e-18 -1.96791560e-18 -1.85269791e-18 -1.72708246e-18 -1.59268700e-18 -1.45112290e-18 -1.30398118e-18 -1.15281930e-18 -9.99149093e-19 -8.44425778e-19 -6.90038010e-19 -5.37299149e-19 -3.87439652e-19 -2.41600640e-19 -1.00828619e-19 3.39286627e-20 1.61825241e-19 2.82118892e-19 3.94172048e-19 4.97451738e-19 5.91528600e-19 6.76075024e-19 7.50862501e-19 8.15758242e-19 8.70721140e-19 9.15797141e-19 9.51114116e-19 9.76876291e-19 9.93358319e-19 1.00089907e-18 9.99895184e-19 9.90794533e-19 9.74089527e-19 9.50310469e-19 9.20018922e-19 8.83801185e-19 8.42261924e-19 7.96017996e-19 7.45692523e-19 6.91909237e-19 6.35287150e-19 5.76435557e-19 5.15949413e-19 4.54405090e-19 3.92356536e-19 3.30331851e-19 2.68830266e-19 2.08319557e-19 1.49233863e-19 9.19719213e-20 3.68957081e-20 -1.56705362e-20 -6.54409001e-20 -1.12168035e-19 -1.55643051e-19 -1.95695087e-19 -2.32190590e-19 -2.65032316e-19 -2.94158083e-19 -3.19539300e-19 -3.41179296e-19 -3.59111483e-19 -3.73397364e-19 -3.84124429e-19 -3.91403945e-19 -3.95368688e-19 -3.96170616e-19 -3.93978520e-19 -3.88975679e-19 -3.81357521e-19 -3.71329323e-19 -3.59103968e-19 -3.44899764e-19 -3.28938352e-19 -3.11442705e-19 -2.92635234e-19 -2.72736017e-19 -2.51961141e-19 -2.30521186e-19 -2.08619834e-19 -1.86452631e-19 -1.64205873e-19 -1.42055649e-19 -1.20167015e-19 -9.86933159e-20 -7.77756382e-20 -5.75423985e-20 -3.81090605e-20 -1.95779750e-20 -2.03833687e-21 1.44337481e-20 2.97750930e-20 4.39351645e-20 5.68757305e-20 6.85704287e-20 7.90042645e-20 8.81730475e-20 9.60827736e-20 1.02748962e-19 1.08195957e-19 1.12456198e-19 1.15569471e-19 1.17582145e-19 1.18546402e-19 1.18519471e-19 1.17562858e-19 1.15741607e-19 1.13123555e-19 1.09778633e-19 1.05778176e-19 1.01194276e-19 9.60991610e-20 9.05646194e-20 8.46614559e-20 7.84589946e-20 7.20246231e-20 6.54233805e-20 5.87175906e-20 5.19665394e-20 4.52261972e-20 3.85489850e-20 3.19835835e-20 2.55747840e-20 1.93633800e-20 1.33860972e-20 7.67556033e-21 2.26029489e-21 -2.83523918e-21 -7.59058331e-21 -1.19891886e-20 -1.60182994e-20 -1.96688134e-20 -2.29351233e-20 -2.58149394e-20 -2.83090989e-20 -3.04213615e-20 -3.21581966e-20 -3.35285613e-20 -3.45436748e-20 -3.52167884e-20 -3.55629550e-20 -3.55987997e-20 -3.53422921e-20 -3.48125239e-20 -3.40294918e-20 -3.30138868e-20 -3.17868934e-20 -3.03699961e-20 -2.87847982e-20 -2.70528498e-20 -2.51954884e-20 -2.32336916e-20 -2.11879416e-20 -1.90781031e-20 -1.69233134e-20 -1.47418856e-20 -1.25512242e-20 -1.03677539e-20 -8.20685916e-21 -6.08283724e-21 -4.00886137e-21 -1.99695550e-21 -5.79791486e-23 1.79837797e-21 3.56359211e-21 5.23029323e-21 6.79224488e-21 8.24431710e-21 9.58245267e-21 1.08036279e-20 1.19058083e-20 1.28878997e-20 1.37496963e-20 1.44918248e-20 1.51156871e-20 1.56234007e-20 1.60177378e-20 1.63020640e-20 1.64802770e-20 1.65567450e-20 1.65362466e-20 1.64239111e-20 1.62251611e-20 1.59456564e-20 1.55912399e-20 1.51678865e-20 1.46816540e-20 1.41386373e-20 1.35449246e-20 1.29065576e-20 1.22294946e-20 1.15195758e-20 1.07824933e-20 1.00237630e-20 9.24870039e-21 8.46239880e-21 7.66971138e-21 6.87523554e-21 6.08330036e-21 5.29795679e-21 4.52297037e-21 3.76181645e-21 3.01767781e-21 2.29344429e-21 1.59171466e-21 9.14800141e-22 2.64729817e-22 -3.56742537e-22 -9.48130163e-22 -1.50820383e-21 -2.03598125e-21 -2.53071559e-21 -2.99188318e-21 -3.41917056e-21 -3.81246115e-21 -4.17182135e-21 -4.49748653e-21 -4.78984687e-21 -5.04943310e-21 -5.27690241e-21 -5.47302445e-21 -5.63866758e-21 -5.77478555e-21 -5.88240446e-21 -5.96261023e-21 -6.01653662e-21 -6.04535376e-21 -6.05025733e-21 -6.03245838e-21 -5.99317377e-21 -5.93361741e-21 -5.85499208e-21 -5.75848208e-21 -5.64524654e-21 -5.51641347e-21 -5.37307456e-21 -5.21628068e-21 -5.04703803e-21 -4.86630504e-21 -4.67498994e-21 -4.47394892e-21 -4.26398492e-21 -4.04584703e-21 -3.82023049e-21 -3.58777709e-21 -3.34907617e-21 -3.10466609e-21 -2.85503602e-21 -2.60062821e-21 -2.34184057e-21 -2.07902957e-21 -1.81251337e-21 -1.54257526e-21 -1.26946721e-21 -9.93413641e-22 -7.14615253e-22 -4.33253006e-22 -1.49492068e-22 1.36514168e-22 4.24620120e-22 7.14684112e-22 1.00656454e-21 1.30011619e-21 1.59518664e-21 1.89161294e-21 2.18921836e-21 2.48780947e-21 2.78717342e-21 3.08707546e-21 3.38725676e-21 3.68743255e-21 3.98729047e-21 4.28648936e-21 4.58465830e-21 4.88139592e-21 5.17627020e-21 5.46881843e-21 5.75854761e-21 6.04493513e-21 6.32742978e-21 6.60545309e-21 6.87840090e-21 7.14564533e-21 7.40653694e-21 7.66040719e-21 7.90657109e-21 8.14433019e-21 8.37297560e-21 8.59179140e-21 8.80005801e-21 8.99705583e-21 9.18206891e-21 9.35438881e-21 9.51331839e-21 9.65817573e-21 9.78829799e-21 9.90304536e-21 1.00018048e-20 1.00839940e-20 1.01490647e-20 1.01965067e-20 1.02258508e-20 1.02366725e-20 1.02285947e-20 1.02012908e-20 1.01544874e-20 1.00879661e-20 1.00015666e-20 9.89518765e-21 9.76878930e-21 9.62239377e-21 9.45608664e-21 9.27001748e-21 9.06440020e-21 8.83951312e-21 8.59569869e-21 8.33336293e-21 8.05297452e-21 7.75506361e-21 7.44022029e-21 7.10909288e-21 6.76238576e-21 6.40085713e-21 6.02531633e-21 5.63662107e-21 5.23567437e-21 4.82342126e-21 4.40084536e-21 3.96896527e-21 3.52883078e-21 3.08151901e-21 2.62813037e-21 2.16978452e-21 1.70761616e-21 1.24277093e-21 7.76401107e-22 3.09661469e-22 -1.56294935e-22 -6.20320902e-22 -1.08127917e-21 -1.53804640e-21 -1.98951709e-21 -2.43460734e-21 -2.87225850e-21 -3.30144065e-21 -3.72115596e-21 -4.13044181e-21 -4.52837375e-21 -4.91406830e-21 -5.28668546e-21 -5.64543106e-21 -5.98955888e-21 -6.31837253e-21 -6.63122710e-21 -6.92753059e-21 -7.20674506e-21 -7.46838761e-21 -7.71203110e-21 -7.93730459e-21 -8.14389363e-21 -8.33154031e-21 -8.50004302e-21 -8.64925612e-21 -8.77908929e-21 -8.88950681e-21 -8.98052652e-21 -9.05221874e-21 -9.10470491e-21 -9.13815618e-21 -9.15279176e-21 -9.14887723e-21 -9.12672268e-21 -9.08668076e-21 -9.02914463e-21 -8.95454583e-21 -8.86335210e-21 -8.75606511e-21 -8.63321816e-21 -8.49537387e-21 -8.34312179e-21 -8.17707606e-21 -7.99787299e-21 -7.80616876e-21 -7.60263701e-21 -7.38796656e-21 -7.16285910e-21 -6.92802690e-21 -6.68419069e-21 -6.43207745e-21 -6.17241832e-21 -5.90594661e-21 -5.63339581e-21 -5.35549774e-21 -5.07298071e-21 -4.78656783e-21 -4.49697533e-21 -4.20491101e-21 -3.91107280e-21 -3.61614728e-21 -3.32080847e-21 -3.02571653e-21 -2.73151667e-21 -2.43883803e-21 -2.14829278e-21 -1.86047515e-21 -1.57596067e-21 -1.29530537e-21 -1.01904511e-21 -7.47695029e-22 -4.81748938e-22 -2.21678884e-22 3.20652733e-23 2.79056221e-22 5.18889487e-22 7.51183695e-22 9.75580763e-22 1.19174605e-21 1.39936848e-21 1.59816058e-21 1.78785856e-21 1.96822224e-21 2.13903508e-21 2.30010405e-21 2.45125954e-21 2.59235525e-21 2.72326801e-21 2.84389757e-21 2.95416643e-21 3.05401959e-21 3.14342425e-21 3.22236959e-21 3.29086640e-21 3.34894678e-21 3.39666378e-21 3.43409101e-21 3.46132226e-21 3.47847105e-21 3.48567021e-21 3.48307137e-21 3.47084448e-21 3.44917730e-21 3.41827482e-21 3.37835871e-21 3.32966669e-21 3.27245195e-21 3.20698245e-21 3.13354024e-21 3.05242079e-21 2.96393221e-21 2.86839452e-21 2.76613886e-21 2.65750665e-21 2.54284881e-21 2.42252485e-21 2.29690203e-21 2.16635443e-21 2.03126207e-21 1.89200992e-21 1.74898704e-21 1.60258552e-21 1.45319959e-21 1.30122462e-21 1.14705611e-21 9.91088752e-22 8.33715426e-22 6.75326228e-22 5.16307507e-22 3.57040904e-22 1.97902411e-22 3.92614480e-23 -1.18520040e-22 -2.75088464e-22 -4.30099439e-22 -5.83218607e-22 -7.34122419e-22 -8.82498885e-22 -1.02804828e-21 -1.17048383e-21 -1.30953227e-21 -1.44493452e-21 -1.57644609e-21 -1.70383763e-21 -1.82689534e-21 -1.94542127e-21 -2.05923371e-21 -2.16816734e-21 -2.27207352e-21 -2.37082032e-21 -2.46429267e-21 -2.55239233e-21 -2.63503783e-21 -2.71216441e-21 -2.78372382e-21 -2.84968412e-21
6.99171316e-21 6.91536290e-21 6.83590998e-21 6.75348436e-21 6.66821908e-21 6.58024989e-21 6.48971502e-21 6.39675472e-21 6.30151102e-21 6.20412734e-21 6.10474816e-21 6.00351874e-21 5.90058476e-21 5.79609198e-21 5.69018599e-21 5.58301187e-21 5.47471388e-21 5.36543521e-21 5.25531769e-21 5.14450150e-21 5.03312495e-21 4.92132418e-21 4.80923298e-21 4.69698255e-21 4.58470124e-21 4.47251443e-21 4.36054428e-21 4.24890956e-21 4.13772554e-21 4.02710377e-21 3.91715198e-21 3.80797397e-21 3.69966945e-21 3.59233401e-21 3.48605897e-21 3.38093135e-21 3.27703380e-21 3.17444454e-21 3.07323736e-21 2.97348155e-21 2.87524192e-21 2.77857881e-21 2.68354809e-21 2.59020116e-21 2.49858501e-21 2.40874229e-21 2.32071131e-21 2.23452611e-21 2.15021658e-21 2.06780848e-21 1.98732358e-21 1.90877971e-21 1.83219090e-21 1.75756744e-21 1.68491606e-21 1.61423999e-21 1.54553912e-21 1.47881010e-21 1.41404651e-21 1.35123895e-21 1.29037522e-21 1.23144042e-21 1.17441712e-21 1.11928551e-21 1.06602352e-21 1.01460695e-21 9.65009655e-22 9.17203670e-22 8.71159339e-22 8.26845468e-22 7.84229458e-22 7.43277444e-22 7.03954425e-22 6.66224394e-22 6.30050468e-22 5.95395008e-22 5.62219739e-22 5.30485869e-22 5.00154193e-22 4.71185207e-22 4.43539209e-22 4.17176393e-22 3.92056947e-22 3.68141135e-22 3.45389387e-22 4.85148272e-22 7.37939987e-22 1.12143903e-21 1.70266937e-21 2.58271494e-21 3.91385771e-21 5.92524523e-21 8.96128042e-21 1.35389592e-20 2.04333825e-20 3.08050947e-20 4.63894060e-20 6.97774062e-20 1.04832360e-19 1.57305586e-19 2.35745672e-19 3.52838040e-19 5.27374438e-19 7.87142137e-19 1.17315234e-18 1.74581319e-18 2.59391759e-18 3.84769237e-18 5.69768630e-18 8.42201984e-18 1.24255593e-17 1.82960165e-17 2.68839482e-17 3.94163086e-17 5.76567963e-17 8.41309702e-17 1.22440216e-16 1.77696304e-16 2.57117446e-16 3.70836985e-16 5.32985593e-16 7.63113673e-16 1.08801496e-15 1.54397975e-15 2.17941622e-15 3.05757211e-15 4.25865675e-15 5.87981487e-15 8.02984566e-15 1.08129863e-14 1.42926438e-14 1.84238148e-14 2.29495002e-14 2.72868741e-14 3.04936777e-14 3.14594139e-14 2.93699203e-14 2.41902695e-14 1.67399643e-14 8.27437708e-15 -4.84506464e-17 -7.45549947e-15 -1.35705265e-14 -1.82983607e-14 -2.17023401e-14 -2.39186941e-14 -2.51077675e-14 -2.54298775e-14 -2.50349027e-14 -2.40586858e-14 -2.26224938e-14 -2.08336894e-14 -1.87867832e-14 -1.65645247e-14 -1.42389183e-14 -1.18721394e-14 -9.51735910e-15 -7.21949578e-15 -5.01590890e-15 -2.93704744e-15 -1.00706145e-15 7.55617606e-16 2.33772437e-15 3.73063291e-15 4.92985472e-15 5.93456076e-15 6.74712745e-15 7.37270636e-15 7.81881779e-15 8.09496815e-15 8.21229136e-15 8.18321397e-15 8.02114437e-15 7.74018553e-15 7.35487152e-15 6.87992720e-15 6.33005098e-15 5.71972021e-15 5.06301855e-15 4.37348505e-15 3.66398395e-15 2.94659476e-15 2.23252169e-15 1.53202161e-15 8.54349539e-16 2.07720853e-16 -4.00711034e-16 -9.64862423e-16 -1.47971373e-15 -1.94129160e-15 -2.34664003e-15 -2.69378144e-15 -2.98166918e-15 -3.21013235e-15 -3.37981432e-15 -3.49210597e-15 -3.54907481e-15 -3.55339102e-15 -3.50825153e-15 -3.41730301e-15 -3.28456483e-15 -3.11435276e-15 -2.91120423e-15 -2.67980605e-15 -2.42492492e-15 -2.15134177e-15 -1.86379004e-15 -1.56689858e-15 -1.26513951e-15 -9.62781273e-16 -6.63847102e-16 -3.72079119e-16 -9.09080533e-17 1.76571358e-16 4.27619366e-16 6.59864718e-16 8.71312837e-16 1.06034891e-15 1.22573612e-15 1.36660939e-15 1.48246491e-15 1.57314584e-15 1.63882458e-15 1.67998207e-15 1.69738441e-15 1.69205740e-15 1.66525924e-15 1.61845202e-15 1.55327217e-15 1.47150056e-15 1.37503242e-15 1.26584747e-15 1.14598077e-15 1.01749438e-15 8.82450319e-16 7.42884945e-16 6.00785048e-16 4.58065856e-16 3.16551087e-16 1.77955204e-16 4.38679456e-17 -8.42587791e-17 -2.05121619e-16 -3.17574117e-16 -4.20632690e-16 -5.13480294e-16 -5.95467865e-16 -6.66113626e-16 -7.25100391e-16 -7.72270993e-16 -8.07621997e-16 -8.31295866e-16 -8.43571748e-16 -8.44855081e-16 -8.35666185e-16 -8.16628053e-16 -7.88453513e-16 -7.51931958e-16 -7.07915832e-16 -6.57307036e-16 -6.01043428e-16 -5.40085582e-16 -4.75403948e-16 -4.07966539e-16 -3.38727285e-16 -2.68615145e-16 -1.98524079e-16 -1.29303950e-16 -6.17524231e-17 3.39209026e-18 6.54564191e-17 1.23837524e-16 1.78006297e-16 2.27510272e-16 2.71975283e-16 3.11106082e-16 3.44685987e-16 3.72575596e-16 3.94710634e-16 4.11099011e-16 4.21817156e-16 4.27005715e-16 4.26864691e-16 4.21648125e-16 4.11658384e-16 3.97240168e-16 3.78774308e-16 3.56671437e-16 3.31365633e-16 3.03308091e-16 2.72960910e-16 2.40791070e-16 2.07264637e-16 1.72841281e-16 1.37969140e-16 1.03080075e-16 6.85853627e-17 3.48718401e-17 2.29853589e-18 -2.88062020e-17 -5.81470724e-17 -8.54636781e-17 -1.10531878e-16 -1.33164643e-16 -1.53212436e-16 -1.70563124e-16 -1.85141462e-16 -1.96908162e-16 -2.05858595e-16 -2.12021142e-16 -2.15455246e-16 -2.16249198e-16 -2.14517690e-16 -2.10399188e-16 -2.04053159e-16 -1.95657183e-16 -1.85404011e-16 -1.73498580e-16 -1.60155048e-16 -1.45593858e-16 -1.30038887e-16 -1.13714691e-16 -9.68438784e-17 -7.96446463e-17 -6.23284806e-17 -4.50980553e-17 -2.81453365e-17 -1.16499054e-17 4.22249270e-18 1.93211669e-17 3.35114655e-17 4.66755268e-17 5.87128003e-17 6.95403423e-17 7.90928965e-17 8.73227670e-17 9.41994977e-17 9.97093709e-17 1.03854740e-16 1.06653213e-16 1.08136703e-16 1.08350364e-16 1.07351432e-16 1.05207981e-16 1.01997627e-16 9.78061841e-17 9.27262945e-17 8.68560556e-17 8.02976498e-17 7.31559991e-17 6.55374571e-17 5.75485496e-17 4.92947779e-17 4.08794928e-17 3.24028506e-17 2.39608567e-17 1.56445041e-17 7.53901144e-18 -2.76836052e-19 -7.73124085e-18 -1.47598415e-17 -2.13060556e-17 -2.73213193e-17 -3.27652256e-17 -3.76055652e-17 -4.18182750e-17 -4.53872983e-17 -4.83043652e-17 -5.05686964e-17 -5.21866411e-17 -5.31712541e-17 -5.35418208e-17 -5.33233377e-17 -5.25459576e-17 -5.12444051e-17 -4.94573731e-17 -4.72269059e-17 -4.45977774e-17 -4.16168711e-17 -3.83325688e-17 -3.47941536e-17 -3.10512349e-17 -2.71531974e-17 -2.31486817e-17 -1.90850994e-17 -1.50081858e-17 -1.09615941e-17 -6.98653173e-18 -3.12144288e-18 5.98263958e-19 4.14044161e-18 7.47638332e-18 1.05809559e-17 1.34326878e-17 1.60138137e-17 1.83102767e-17 2.03116919e-17 2.20112718e-17 2.34057179e-17 2.44950802e-17 2.52825893e-17 2.57744628e-17 2.59796899e-17 2.59097986e-17 2.55786072e-17 2.50019653e-17 2.41974859e-17 2.31842734e-17 2.19826501e-17 2.06138830e-17 1.90999164e-17 1.74631095e-17 1.57259847e-17 1.39109863e-17 1.20402528e-17 1.01354041e-17 8.21734521e-18 6.30608718e-18 4.42058713e-18 2.57860698e-18 7.96592061e-19 -9.10430373e-19 -2.52893286e-18 -4.04694967e-18 -5.45411956e-18 -6.74170977e-18 -7.90262213e-18 -8.93138210e-18 -9.82411177e-18 -1.05784880e-17 -1.11936869e-17 -1.16703159e-17 -1.20103348e-17 -1.22169672e-17 -1.22946040e-17 -1.22486997e-17 -1.20856634e-17 -1.18127466e-17 -1.14379272e-17 -1.09697932e-17 -1.04174260e-17 -9.79028477e-18 -9.09809321e-18 -8.35072973e-18 -7.55812161e-18 -6.73014435e-18 -5.87652687e-18 -5.00676304e-18 -4.13003028e-18 -3.25511558e-18 -2.39034927e-18 -1.54354683e-18 -7.21958816e-19 6.77709567e-20 8.19639033e-19 1.52830788e-18 2.18912353e-18 2.79812559e-18 3.35204992e-18 3.84832431e-18 4.28505769e-18 4.66102320e-18 4.97563571e-18 5.22892426e-18 5.42150003e-18 5.55452029e-18 5.62964908e-18 5.64901494e-18 5.61516651e-18 5.53102638e-18 5.39984382e-18 5.22514684e-18 5.01069421e-18 4.76042774e-18 4.47842540e-18 4.16885566e-18 3.83593333e-18 3.48387742e-18 3.11687116e-18 2.73902449e-18 2.35433929e-18 1.96667752e-18 1.57973232e-18 1.19700234e-18 8.21769257e-19 4.57078525e-19 1.05723435e-19 -2.29767634e-19 -5.47140766e-19 -8.44422983e-19 -1.11992572e-18 -1.37224549e-18 -1.60026179e-18 -1.80313253e-18 -1.98028712e-18 -2.13141737e-18 -2.25646645e-18 -2.35561618e-18 -2.42927271e-18 -2.47805097e-18 -2.50275801e-18 -2.50437547e-18 -2.48404143e-18 -2.44303177e-18 -2.38274132e-18 -2.30466488e-18 -2.21037848e-18 -2.10152079e-18 -1.97977507e-18 -1.84685164e-18 -1.70447111e-18 -1.55434841e-18 -1.39817775e-18 -1.23761860e-18 -1.07428274e-18 -9.09722455e-19 -7.45419955e-19 -5.82777943e-19 -4.23111464e-19 -2.67640972e-19 -1.17486638e-19 2.63361388e-20 1.62920034e-19 2.91467949e-19 4.11294060e-19 5.21823828e-19 6.22593006e-19 7.13245733e-19 7.93531766e-19 8.63302936e-19 9.22508896e-19 9.71192247e-19 1.00948311e-18 1.03759323e-18 1.05580971e-18 1.06448841e-18 1.06404713e-18 1.05495860e-18 1.03774346e-18 1.01296311e-18 9.81212696e-19 9.43114158e-19 8.99309426e-19 8.50453853e-19 7.97209881e-19 7.40241019e-19 6.80206141e-19 6.17754150e-19 5.53519029e-19 4.88115308e-19 4.22133943e-19 3.56138643e-19 2.90662634e-19 2.26205869e-19 1.63232683e-19 1.02169882e-19 4.34052703e-20 -1.27134166e-20 -6.58791691e-20 -1.15825980e-19 -1.62328757e-19 -2.05202892e-19 -2.44303512e-19 -2.79524440e-19 -3.10796887e-19 -3.38087902e-19 -3.61398610e-19 -3.80762274e-19 -3.96242181e-19 -4.07929418e-19 -4.15940529e-19 -4.20415104e-19 -4.21513312e-19 -4.19413405e-19 -4.14309218e-19 -4.06407685e-19 -3.95926393e-19 -3.83091187e-19 -3.68133849e-19 -3.51289864e-19 -3.32796287e-19 -3.12889724e-19 -2.91804430e-19 -2.69770549e-19 -2.47012480e-19 -2.23747400e-19 -2.00183923e-19 -1.76520915e-19 -1.52946463e-19 -1.29636986e-19 -1.06756500e-19 -8.44560292e-20 -6.28731567e-20 -4.21317149e-20 -2.23416045e-20 -3.59874034e-21 1.40148859e-20 3.04310328e-20 4.55949347e-20 5.94649338e-20 7.20120273e-20 8.32193396e-20 9.30815274e-20 1.01604127e-19 1.08802855e-19 1.14702865e-19 1.19337977e-19 1.22749883e-19 1.24987334e-19 1.26105326e-19 1.26164280e-19 1.25229233e-19 1.23369035e-19 1.20655574e-19 1.17163018e-19 1.12967085e-19 1.08144353e-19 1.02771597e-19 9.69251684e-20 9.06804231e-20 8.41111835e-20 7.72892521e-20 7.02839705e-20 6.31618255e-20 5.59861028e-20 4.88165881e-20 4.17093150e-20 3.47163588e-20 2.78856743e-20 2.12609776e-20 1.48816681e-20 8.78279055e-21 2.99503363e-21 -2.45523668e-21 -7.54591157e-21 -1.22590443e-20 -1.65807286e-20 -2.05009523e-20 -2.40134299e-20 -2.71154168e-20 -2.98075070e-20 -3.20934178e-20 -3.39797639e-20 -3.54758230e-20 -3.65932959e-20 -3.73460630e-20 -3.77499393e-20 -3.78224311e-20 -3.75824933e-20 -3.70502936e-20 -3.62469807e-20 -3.51944606e-20 -3.39151820e-20 -3.24319309e-20 -3.07676361e-20 -2.89451866e-20 -2.69872609e-20 -2.49161694e-20 -2.27537099e-20 -2.05210361e-20 -1.82385405e-20 -1.59257500e-20 -1.36012355e-20 -1.12825344e-20 -8.98608663e-21 -6.72718232e-21 -4.51992261e-21 -2.37719136e-21 -3.10638261e-22 1.66932786e-21 3.55353581e-21 5.33403985e-21 7.00409912e-21 8.55814952e-21 9.99176860e-21 1.13016345e-20 1.24854793e-20 1.35420379e-20 1.44709927e-20 1.52729157e-20 1.59492066e-20 1.65020307e-20 1.69342544e-20 1.72493800e-20 1.74514804e-20 1.75451346e-20 1.75353631e-20 1.74275650e-20 1.72274569e-20 1.69410127e-20 1.65744069e-20 1.61339596e-20 1.56260843e-20 1.50572391e-20 1.44338798e-20 1.37624181e-20 1.30491807e-20 1.23003740e-20 1.15220504e-20 1.07200793e-20 9.90012028e-21 9.06760019e-21 8.22769363e-21 7.38530601e-21 6.54506002e-21 5.71128485e-21 4.88800822e-21 4.07895103e-21 3.28752453e-21 2.51682974e-21 1.76965909e-21 1.04850004e-21 3.55540500e-22 -3.07324054e-22 -9.38482007e-22 -1.53659570e-21 -2.10059036e-21 -2.62964204e-21 -3.12316475e-21 -3.58079677e-21 -4.00238664e-21 -4.38797850e-21 -4.73779726e-21 -5.05223370e-21 -5.33182932e-21 -5.57726144e-21 -5.78932837e-21 -5.96893488e-21 -6.11707797e-21 -6.23483306e-21 -6.32334074e-21 -6.38379393e-21 -6.41742572e-21 -6.42549785e-21 -6.40928985e-21 -6.37008883e-21 -6.30918013e-21 -6.22783856e-21 -6.12732058e-21 -6.00885705e-21 -5.87364690e-21 -5.72285153e-21 -5.55758988e-21 -5.37893441e-21 -5.18790760e-21 -4.98547934e-21 -4.77256488e-21 -4.55002354e-21 -4.31865790e-21 -4.07921375e-21 -3.83238051e-21 -3.57879215e-21 -3.31902869e-21 -3.05361808e-21 -2.78303852e-21 -2.50772113e-21 -2.22805300e-21 -1.94438046e-21 -1.65701266e-21 -1.36622535e-21 -1.07226477e-21 -7.75351766e-22 -4.75685913e-22 -1.73449721e-22 1.31187135e-22 4.38063626e-22 7.47023239e-22 1.05790992e-21 1.37056415e-21 1.68481919e-21 2.00049748e-21 2.31740726e-21 2.63533941e-21 2.95406459e-21 3.27333060e-21 3.59286003e-21 3.91234829e-21 4.23146187e-21 4.54983702e-21 4.86707866e-21 5.18275977e-21 5.49642100e-21 5.80757073e-21 6.11568542e-21 6.42021034e-21 6.72056060e-21 7.01612255e-21 7.30625548e-21 7.59029365e-21 7.86754856e-21 8.13731156e-21 8.39885667e-21 8.65144369e-21 8.89432145e-21 9.12673135e-21 9.34791097e-21 9.55709793e-21 9.75353375e-21 9.93646792e-21 1.01051620e-20 1.02588935e-20 1.03969606e-20 1.05186855e-20 1.06234190e-20 1.07105444e-20 1.07794814e-20 1.08296895e-20 1.08606724e-20 1.08719806e-20 1.08632154e-20 1.08340312e-20 1.07841390e-20 1.07133084e-20 1.06213702e-20 1.05082182e-20 1.03738109e-20 1.02181732e-20 1.00413967e-20 9.84364129e-21 9.62513485e-21 9.38617372e-21 9.12712226e-21 8.84841222e-21 8.55054185e-21 8.23407462e-21 7.89963757e-21 7.54791949e-21 7.17966867e-21 6.79569044e-21 6.39684442e-21 5.98404151e-21 5.55824064e-21 5.12044530e-21 4.67169993e-21 4.21308600e-21 3.74571810e-21 3.27073971e-21 2.78931906e-21 2.30264470e-21 1.81192117e-21 1.31836449e-21 8.23197749e-22 3.27646603e-22 -1.67065160e-22 -6.59720009e-22 -1.14911101e-21 -1.63404605e-21 -2.11335199e-21 -2.58587868e-21 -3.05050280e-21 -3.50613156e-21 -3.95170628e-21 -4.38620569e-21 -4.80864906e-21 -5.21809918e-21 -5.61366503e-21 -5.99450426e-21 -6.35982543e-21 -6.70889001e-21 -7.04101414e-21 -7.35557012e-21 -7.65198765e-21 -7.92975486e-21 -8.18841906e-21 -8.42758722e-21 -8.64692626e-21 -8.84616309e-21 -9.02508439e-21 -9.18353621e-21 -9.32142334e-21 -9.43870845e-21 -9.53541106e-21 -9.61160635e-21 -9.66742374e-21 -9.70304538e-21 -9.71870437e-21 -9.71468302e-21 -9.69131081e-21 -9.64896236e-21 -9.58805523e-21 -9.50904767e-21 -9.41243631e-21 -9.29875372e-21 -9.16856602e-21 -9.02247034e-21 -8.86109238e-21 -8.68508385e-21 -8.49511998e-21 -8.29189698e-21 -8.07612954e-21 -7.84854843e-21 -7.60989797e-21 -7.36093372e-21 -7.10242010e-21 -6.83512812e-21 -6.55983318e-21 -6.27731290e-21 -5.98834504e-21 -5.69370553e-21 -5.39416656e-21 -5.09049471e-21 -4.78344922e-21 -4.47378038e-21 -4.16222790e-21 -3.84951948e-21 -3.53636937e-21 -3.22347716e-21 -2.91152648e-21 -2.60118394e-21 -2.29309806e-21 -1.98789834e-21 -1.68619440e-21 -1.38857515e-21 -1.09560813e-21 -8.07838827e-22 -5.25790131e-22 -2.49961827e-22 1.91698315e-23 2.81152510e-22 5.35558094e-22 7.81982958e-22 1.02004817e-21 1.24939965e-21 1.46970827e-21 1.68066995e-21 1.88200565e-21 2.07346139e-21 2.25480819e-21 2.42584197e-21 2.58638346e-21 2.73627805e-21 2.87539560e-21 3.00363025e-21 3.12090019e-21 3.22714741e-21 3.32233741e-21 3.40645887e-21 3.47952339e-21 3.54156506e-21 3.59264011e-21 3.63282654e-21 3.66222362e-21 3.68095151e-21 3.68915074e-21 3.68698172e-21 3.67462420e-21 3.65227674e-21 3.62015611e-21 3.57849666e-21 3.52754973e-21 3.46758294e-21 3.39887953e-21 3.32173762e-21 3.23646948e-21 3.14340071e-21 3.04286951e-21 2.93522577e-21 2.82083028e-21 2.70005382e-21 2.57327623e-21 2.44088553e-21 2.30327696e-21 2.16085199e-21 2.01401735e-21 1.86318404e-21 1.70876630e-21 1.55118060e-21 1.39084462e-21 1.22817618e-21 1.06359223e-21 8.97507849e-22 7.30335137e-22 5.62482261e-22 3.94352419e-22 2.26342849e-22 5.88438585e-23 -1.07762133e-22 -2.73101520e-22 -4.36810407e-22 -5.98535473e-22 -7.57934805e-22 -9.14678682e-22 -1.06845033e-21 -1.21894660e-21 -1.36587868e-21 -1.50897262e-21 -1.64796994e-21 -1.78262812e-21 -1.91272101e-21 -2.03803924e-21 -2.15839052e-21 -2.27359992e-21 -2.38351005e-21 -2.48798120e-21 -2.58689142e-21 -2.68013655e-21 -2.76763013e-21 -2.84930331e-21 -2.92510469e-21 -2.99500009e-21
6.90845906e-21 6.83161204e-21 6.75185827e-21 6.66932415e-21 6.58413859e-21 6.49643269e-21 6.40633947e-21 6.31399352e-21 6.21953071e-21 6.12308792e-21 6.02480269e-21 5.92481298e-21 5.82325684e-21 5.72027219e-21 5.61599647e-21 5.51056645e-21 5.40411792e-21 5.29678548e-21 5.18870226e-21 5.07999973e-21 4.97080746e-21 4.86125290e-21 4.75146118e-21 4.64155495e-21 4.53165415e-21 4.42187588e-21 4.31233423e-21 4.20314011e-21 4.09440115e-21 3.98622153e-21 3.87870190e-21 3.77193928e-21 3.66602691e-21 3.56105424e-21 3.45710681e-21 3.35426621e-21 3.25261002e-21 3.15221176e-21 3.05314091e-21 2.95546281e-21 2.85923872e-21 2.76452580e-21 2.67137709e-21 2.57984157e-21 2.48996418e-21 2.40178582e-21 2.31534345e-21 2.23067008e-21 2.14779489e-21 2.06674327e-21 1.98753690e-21 1.91019379e-21 1.83472846e-21 1.76115193e-21 1.68947189e-21 1.61969277e-21 1.55181585e-21 1.48583939e-21 1.42175872e-21 1.35956638e-21 1.29925222e-21 1.24080355e-21 1.18420523e-21 1.12943985e-21 1.07648779e-21 1.02532740e-21 9.75935120e-22 9.28285595e-22 8.82351811e-22 8.38105222e-22 7.95515875e-22 7.54552539e-22 7.15182820e-22 6.77373289e-22 6.41089595e-22 6.06296583e-22 5.72958406e-22 5.41038629e-22 5.10500343e-22 4.81306260e-22 4.53418812e-22 4.26800248e-22 4.01412721e-22 3.77218373e-22 3.54179421e-22 4.97879052e-22 7.57887058e-22 1.15263581e-21 1.75137256e-21 2.65861297e-21 4.03192670e-21 6.10859422e-21 9.24550524e-21 1.39787925e-20 2.11128324e-20 3.18528715e-20 4.80023504e-20 7.22559995e-20 1.08634436e-19 1.63127406e-19 2.44644040e-19 3.66413833e-19 5.48047803e-19 8.18564167e-19 1.22081943e-18 1.81798144e-18 2.70296036e-18 4.01210994e-18 5.94507225e-18 8.79342615e-18 1.29818987e-17 1.91274202e-17 2.81233926e-17 4.12593796e-17 6.03902311e-17 8.81736824e-17 1.28401959e-16 1.86461072e-16 2.69961278e-16 3.89593117e-16 5.60273973e-16 8.02656518e-16 1.14506486e-15 1.62589031e-15 2.29638439e-15 3.22356930e-15 4.49252986e-15 6.20645284e-15 8.48112813e-15 1.14278925e-14 1.51153344e-14 1.94977553e-14 2.43052491e-14 2.89224348e-14 3.23515371e-14 3.34134067e-14 3.12392700e-14 2.57842168e-14 1.79102382e-14 8.94504768e-15 1.16950945e-16 -7.75166043e-15 -1.42583798e-14 -1.92990765e-14 -2.29383049e-14 -2.53185503e-14 -2.66084123e-14 -2.69768871e-14 -2.65822281e-14 -2.55680538e-14 -2.40627187e-14 -2.21799823e-14 -2.00200926e-14 -1.76709167e-14 -1.52089979e-14 -1.27005088e-14 -1.02021112e-14 -7.76174117e-15 -5.41933305e-15 -3.20749871e-15 -1.15216813e-15 7.26801395e-16 2.41504458e-15 3.90313371e-15 5.18604938e-15 6.26267609e-15 7.13532225e-15 7.80926486e-15 8.29231885e-15 8.59443127e-15 8.72730039e-15 8.70401977e-15 8.53874748e-15 8.24640007e-15 7.84237159e-15 7.34227701e-15 6.76172009e-15 6.11608502e-15 5.42035160e-15 4.68893315e-15 3.93553665e-15 3.17304438e-15 2.41341606e-15 1.66761081e-15 9.45527807e-16 2.55964718e-16 -3.93407289e-16 -9.96052989e-16 -1.54656824e-15 -2.04066202e-15 -2.47512652e-15 -2.84779671e-15 -3.15750042e-15 -3.40400036e-15 -3.58792919e-15 -3.71071899e-15 -3.77452617e-15 -3.78215309e-15 -3.73696743e-15 -3.64282040e-15 -3.50396479e-15 -3.32497373e-15 -3.11066113e-15 -2.86600456e-15 -2.59607118e-15 -2.30594753e-15 -2.00067367e-15 -1.68518207e-15 -1.36424180e-15 -1.04240819e-15 -7.23978295e-16 -4.12952295e-16 -1.13000899e-16 1.72561222e-16 4.40796020e-16 6.89156811e-16 9.15497330e-16 1.11807535e-15 1.29555113e-15 1.44698103e-15 1.57180663e-15 1.66983975e-15 1.74124387e-15 1.78651217e-15 1.80644290e-15 1.80211235e-15 1.77484593e-15 1.72618788e-15 1.65786991e-15 1.57177935e-15 1.46992710e-15 1.35441592e-15 1.22740924e-15 1.09110102e-15 9.47686817e-16 7.99336422e-16 6.48168336e-16 4.96226201e-16 3.45457442e-16 1.97694235e-16 5.46368935e-17 -8.21602298e-17 -2.11300316e-16 -3.31553104e-16 -4.41861398e-16 -5.41345119e-16 -6.29302974e-16 -7.05211845e-16 -7.68724047e-16 -8.19662566e-16 -8.58014476e-16 -8.83922691e-16 -8.97676234e-16 -8.99699241e-16 -8.90538880e-16 -8.70852389e-16 -8.41393449e-16 -8.02998082e-16 -7.56570269e-16 -7.03067478e-16 -6.43486288e-16 -5.78848270e-16 -5.10186285e-16 -4.38531347e-16 -3.64900175e-16 -2.90283556e-16 -2.15635611e-16 -1.41864051e-16 -6.98214922e-17 -2.97873554e-19 6.59859786e-17 1.28383628e-16 1.86327139e-16 2.39330034e-16 2.86989114e-16 3.28985190e-16 3.65082760e-16 3.95128697e-16 4.19050011e-16 4.36850763e-16 4.48608202e-16 4.54468226e-16 4.54640239e-16 4.49391512e-16 4.39041130e-16 4.23953620e-16 4.04532361e-16 3.81212857e-16 3.54455960e-16 3.24741136e-16 2.92559844e-16 2.58409099e-16 2.22785300e-16 1.86178363e-16 1.49066239e-16 1.11909830e-16 7.51483818e-17 3.91953448e-17 4.43476181e-18 -2.87818233e-17 -6.01379150e-17 -8.93540753e-17 -1.16189394e-16 -1.40442432e-16 -1.61951650e-16 -1.80595350e-16 -1.96291146e-16 -2.08995004e-16 -2.18699876e-16 -2.25433968e-16 -2.29258684e-16 -2.30266283e-16 -2.28577290e-16 -2.24337710e-16 -2.17716077e-16 -2.08900395e-16 -1.98095002e-16 -1.85517398e-16 -1.71395080e-16 -1.55962423e-16 -1.39457632e-16 -1.22119801e-16 -1.04186117e-16 -8.58892172e-17 -6.74547331e-17 -4.90990428e-17 -3.10272380e-17 -1.34313245e-17 3.51133613e-18 1.96393388e-17 3.48082978e-17 4.88916608e-17 6.17812777e-17 7.33877301e-17 8.36404291e-17 9.24874942e-17 9.98954229e-17 1.05848568e-16 1.10348439e-16 1.13412838e-16 1.15074861e-16 1.15381770e-16 1.14393764e-16 1.12182660e-16 1.08830520e-16 1.04428213e-16 9.90739718e-17 9.28719184e-17 8.59306122e-17 7.83616135e-17 7.02780886e-17 6.17934658e-17 5.30201570e-17 4.40683546e-17 3.50449146e-17 2.60523326e-17 1.71878205e-17 8.54248945e-18 2.00640888e-19 -7.76082968e-18 -1.52729169e-17 -2.22748776e-17 -2.87144917e-17 -3.45482166e-17 -3.97412361e-17 -4.42674116e-17 -4.81091393e-17 -5.12571201e-17 -5.37100507e-17 -5.54742406e-17 -5.65631667e-17 -5.69969703e-17 -5.68019070e-17 -5.60097577e-17 -5.46572089e-17 -5.27852107e-17 -5.04383207e-17 -4.76640428e-17 -4.45121663e-17 -4.10341149e-17 -3.72823101e-17 -3.33095570e-17 -2.91684567e-17 -2.49108513e-17 -2.05873049e-17 -1.62466253e-17 -1.19354289e-17 -7.69775162e-18 -3.57470693e-18 3.95806464e-19 4.17934807e-18 7.74512923e-18 1.10661578e-17 1.41193350e-17 1.68855051e-17 1.93494614e-17 2.14999091e-17 2.33293886e-17 2.48341622e-17 2.60140668e-17 2.68723368e-17 2.74153991e-17 2.76526460e-17 2.75961879e-17 2.72605898e-17 2.66625964e-17 2.58208473e-17 2.47555876e-17 2.34883769e-17 2.20417985e-17 2.04391739e-17 1.87042839e-17 1.68610989e-17 1.49335222e-17 1.29451462e-17 1.09190249e-17 8.87746394e-18 6.84182901e-18 4.83237392e-18 2.86808920e-18 9.66571529e-19 -8.56085645e-19 -2.58538036e-18 -4.20846940e-18 -5.71421506e-18 -7.09321191e-18 -8.33779446e-18 -9.44202664e-18 -1.04016741e-17 -1.12141606e-17 -1.18785097e-17 -1.23952735e-17 -1.27664491e-17 -1.29953850e-17 -1.30866788e-17 -1.30460674e-17 -1.28803114e-17 -1.25970755e-17 -1.22048055e-17 -1.17126046e-17 -1.11301089e-17 -1.04673644e-17 -9.73470636e-18 -8.94264194e-18 -8.10173744e-18 -7.22251071e-18 -6.31532988e-18 -5.39031869e-18 -4.45726947e-18 -3.52556378e-18 -2.60410144e-18 -1.70123802e-18 -8.24731014e-19 1.83052235e-20 8.21435851e-19 1.57893327e-18 2.28579642e-18 2.93776200e-18 3.53130774e-18 4.06364831e-18 4.53272427e-18 4.93718444e-18 5.27636235e-18 5.55024724e-18 5.75945025e-18 5.90516637e-18 5.98913270e-18 6.01358376e-18 5.98120429e-18 5.89508027e-18 5.75864865e-18 5.57564644e-18 5.35005950e-18 5.08607185e-18 4.78801565e-18 4.46032250e-18 4.10747636e-18 3.73396855e-18 3.34425501e-18 2.94271623e-18 2.53362006e-18 2.12108756e-18 1.70906207e-18 1.30128165e-18 9.01254913e-19 5.12240334e-19 1.37229049e-19 -2.21068938e-19 -5.60235143e-19 -8.78149695e-19 -1.17299526e-18 -1.44325791e-18 -1.68772513e-18 -1.90548108e-18 -2.09589941e-18 -2.25863375e-18 -2.39360606e-18 -2.50099322e-18 -2.58121191e-18 -2.63490214e-18 -2.66290959e-18 -2.66626702e-18 -2.64617497e-18 -2.60398199e-18 -2.54116452e-18 -2.45930681e-18 -2.36008083e-18 -2.24522658e-18 -2.11653275e-18 -1.97581810e-18 -1.82491349e-18 -1.66564489e-18 -1.49981725e-18 -1.32919952e-18 -1.15551083e-18 -9.80407800e-19 -8.05473207e-19 -6.32205863e-19 -4.62011853e-19 -2.96197072e-19 -1.35961071e-19 1.76078032e-20 1.63536000e-19 3.00967144e-19 4.29163228e-19 5.47504694e-19 6.55489452e-19 7.52730910e-19 8.38955096e-19 9.13996937e-19 9.77795784e-19 1.03039027e-18 1.07191257e-18 1.10258217e-18 1.12269920e-18 1.13263746e-18 1.13283715e-18 1.12379747e-18 1.10606910e-18 1.08024662e-18 1.04696105e-18 1.00687240e-18 9.60662489e-19 9.09027869e-19 8.52673115e-19 7.92304369e-19 7.28623258e-19 6.62321185e-19 5.94074037e-19 5.24537328e-19 4.54341784e-19 3.84089405e-19 3.14349982e-19 2.45658104e-19 1.78510622e-19 1.13364592e-19 5.06356661e-20 -9.30306324e-21 -6.61217990e-20 -1.19534359e-19 -1.69298111e-19 -2.15213536e-19 -2.57123461e-19 -2.94911969e-19 -3.28503026e-19 -3.57858856e-19 -3.82978078e-19 -4.03893652e-19 -4.20670653e-19 -4.33403902e-19 -4.42215489e-19 -4.47252211e-19 -4.48682946e-19 -4.46696007e-19 -4.41496477e-19 -4.33303568e-19 -4.22348011e-19 -4.08869509e-19 -3.93114258e-19 -3.75332566e-19 -3.55776575e-19 -3.34698103e-19 -3.12346614e-19 -2.88967331e-19 -2.64799494e-19 -2.40074770e-19 -2.15015818e-19 -1.89835023e-19 -1.64733374e-19 -1.39899519e-19 -1.15508967e-19 -9.17234515e-20 -6.86904395e-20 -4.65427932e-20 -2.53985675e-20 -5.36094227e-21 1.34817200e-20 3.10556988e-20 4.73016312e-20 6.21741280e-20 7.56412988e-20 8.76841958e-20 9.82961870e-20 1.07482266e-19 1.15258312e-19 1.21650302e-19 1.26693495e-19 1.30431586e-19 1.32915847e-19 1.34204257e-19 1.34360634e-19 1.33453770e-19 1.31556580e-19 1.28745273e-19 1.25098547e-19 1.20696808e-19 1.15621434e-19 1.09954067e-19 1.03775954e-19 9.71673274e-20 9.02068351e-20 8.29710190e-20 7.55338411e-20 6.79662610e-20 6.03358642e-20 5.27065400e-20 4.51382101e-20 3.76866050e-20 3.04030884e-20 2.33345274e-20 1.65232069e-20 1.00067851e-20 3.81828961e-21 -2.01385033e-21 -7.46573686e-21 -1.25179049e-20 -1.71551951e-20 -2.13666004e-20 -2.51450900e-20 -2.84874132e-20 -3.13938861e-20 -3.38681636e-20 -3.59170006e-20 -3.75500033e-20 -3.87793751e-20 -3.96196577e-20 -4.00874716e-20 -4.02012562e-20 -3.99810136e-20 -3.94480558e-20 -3.86247590e-20 -3.75343251e-20 -3.62005527e-20 -3.46476180e-20 -3.28998677e-20 -3.09816232e-20 -2.89169992e-20 -2.67297340e-20 -2.44430355e-20 -2.20794405e-20 -1.96606882e-20 -1.72076091e-20 -1.47400270e-20 -1.22766760e-20 -9.83513080e-21 -7.43175060e-21 -5.08163581e-21 -2.79859718e-21 -5.95136765e-22 1.51756016e-21 3.52962264e-21 5.43248192e-21 7.21885049e-21 8.88269287e-21 1.04191891e-20 1.18246918e-20 1.30966770e-20 1.42336904e-20 1.52352895e-20 1.61019816e-20 1.68351591e-20 1.74370338e-20 1.79105679e-20 1.82594056e-20 1.84878039e-20 1.86005635e-20 1.86029606e-20 1.85006802e-20 1.82997506e-20 1.80064801e-20 1.76273960e-20 1.71691862e-20 1.66386437e-20 1.60426141e-20 1.53879465e-20 1.46814472e-20 1.39298380e-20 1.31397168e-20 1.23175222e-20 1.14695021e-20 1.06016852e-20 9.71985641e-21 8.82953526e-21 7.93595810e-21 7.04406317e-21 6.15847893e-21 5.28351527e-21 4.42315756e-21 3.58106328e-21 2.76056123e-21 1.96465297e-21 1.19601638e-21 4.57011248e-22 -2.50313448e-22 -9.24210605e-22 -1.56322468e-21 -2.16618012e-21 -2.73216869e-21 -3.26053595e-21 -3.75086690e-21 -4.20297112e-21 -4.61686738e-21 -4.99276798e-21 -5.33106289e-21 -5.63230385e-21 -5.89718850e-21 -6.12654470e-21 -6.32131509e-21 -6.48254200e-21 -6.61135279e-21 -6.70894572e-21 -6.77657633e-21 -6.81554449e-21 -6.82718210e-21 -6.81284151e-21 -6.77388465e-21 -6.71167300e-21 -6.62755826e-21 -6.52287393e-21 -6.39892757e-21 -6.25699398e-21 -6.09830919e-21 -5.92406515e-21 -5.73540529e-21 -5.53342087e-21 -5.31914799e-21 -5.09356543e-21 -4.85759308e-21 -4.61209114e-21 -4.35785989e-21 -4.09564008e-21 -3.82611386e-21 -3.54990627e-21 -3.26758719e-21 -2.97967374e-21 -2.68663303e-21 -2.38888538e-21 -2.08680772e-21 -1.78073734e-21 -1.47097586e-21 -1.15779336e-21 -8.41432627e-22 -5.22113610e-22 -2.00037784e-22 1.24607355e-22 4.51643862e-22 7.80898975e-22 1.11220082e-21 1.44537424e-21 1.78023685e-21 2.11659516e-21 2.45424101e-21 2.79294825e-21 3.13246963e-21 3.47253403e-21 3.81284395e-21 4.15307341e-21 4.49286604e-21 4.83183375e-21 5.16955547e-21 5.50557655e-21 5.83940828e-21 6.17052800e-21 6.49837936e-21 6.82237317e-21 7.14188839e-21 7.45627368e-21 7.76484915e-21 8.06690844e-21 8.36172123e-21 8.64853591e-21 8.92658259e-21 9.19507636e-21 9.45322078e-21 9.70021155e-21 9.93524041e-21 1.01574992e-20 1.03661838e-20 1.05604989e-20 1.07396616e-20 1.09029064e-20 1.10494893e-20 1.11786921e-20 1.12898269e-20 1.13822404e-20 1.14553175e-20 1.15084861e-20 1.15412203e-20 1.15530442e-20 1.15435356e-20 1.15123291e-20 1.14591190e-20 1.13836618e-20 1.12857791e-20 1.11653594e-20 1.10223598e-20 1.08568076e-20 1.06688014e-20 1.04585120e-20 1.02261824e-20 9.97212824e-21 9.69673743e-21 9.40046938e-21 9.08385408e-21 8.74749071e-21 8.39204597e-21 8.01825208e-21 7.62690439e-21 7.21885881e-21 6.79502885e-21 6.35638242e-21 5.90393843e-21 5.43876305e-21 4.96196587e-21 4.47469580e-21 3.97813683e-21 3.47350362e-21 2.96203705e-21 2.44499954e-21 1.92367040e-21 1.39934115e-21 8.73310714e-22 3.46880697e-22 -1.78649315e-22 -7.01986438e-22 -1.22184909e-21 -1.73697149e-21 -2.24610804e-21 -2.74803761e-21 -3.24156760e-21 -3.72553790e-21 -4.19882465e-21 -4.66034374e-21 -5.10905420e-21 -5.54396126e-21 -5.96411928e-21 -6.36863429e-21 -6.75666645e-21 -7.12743213e-21 -7.48020575e-21 -7.81432142e-21 -8.12917419e-21 -8.42422120e-21 -8.69898242e-21 -8.95304117e-21 -9.18604447e-21 -9.39770300e-21 -9.58779094e-21 -9.75614547e-21 -9.90266615e-21 -1.00273140e-20 -1.01301103e-20 -1.02111356e-20 -1.02705278e-20 -1.03084809e-20 -1.03252428e-20 -1.03211139e-20 -1.02964445e-20 -1.02516326e-20 -1.01871221e-20 -1.01033998e-20 -1.00009933e-20 -9.88046824e-21 -9.74242596e-21 -9.58750057e-21 -9.41635649e-21 -9.22968568e-21 -9.02820504e-21 -8.81265366e-21 -8.58379023e-21 -8.34239040e-21 -8.08924419e-21 -7.82515348e-21 -7.55092949e-21 -7.26739039e-21 -6.97535894e-21 -6.67566019e-21 -6.36911931e-21 -6.05655947e-21 -5.73879977e-21 -5.41665335e-21 -5.09092550e-21 -4.76241195e-21 -4.43189715e-21 -4.10015274e-21 -3.76793611e-21 -3.43598895e-21 -3.10503604e-21 -2.77578405e-21 -2.44892039e-21 -2.12511230e-21 -1.80500583e-21 -1.48922510e-21 -1.17837147e-21 -8.73022907e-22 -5.73733389e-22 -2.81032355e-22 4.57573004e-24 2.82611785e-22 5.52622427e-22 8.14180252e-22 1.06688405e-21 1.31035896e-21 1.54425660e-21 1.76825511e-21 1.98205920e-21 2.18540013e-21 2.37803563e-21 2.55974984e-21 2.73035316e-21 2.88968212e-21 3.03759916e-21 3.17399242e-21 3.29877550e-21 3.41188719e-21 3.51329115e-21 3.60297560e-21 3.68095296e-21 3.74725946e-21 3.80195477e-21 3.84512153e-21 3.87686491e-21 3.89731214e-21 3.90661201e-21 3.90493427e-21 3.89246918e-21 3.86942681e-21 3.83603649e-21 3.79254614e-21 3.73922160e-21 3.67634594e-21 3.60421870e-21 3.52315513e-21 3.43348544e-21 3.33555391e-21 3.22971811e-21 3.11634799e-21 2.99582496e-21 2.86854099e-21 2.73489764e-21 2.59530509e-21 2.45018111e-21 2.29995009e-21 2.14504196e-21 1.98589114e-21 1.82293548e-21 1.65661520e-21 1.48737175e-21 1.31564679e-21 1.14188103e-21 9.66513177e-22 7.89978846e-22 6.12709472e-22 4.35131252e-22 2.57664091e-22 8.07205802e-23 -9.52950147e-23 -2.69987729e-22 -4.42972848e-22 -6.13876821e-22 -7.82338132e-22 -9.48008139e-22 -1.11055186e-21 -1.26964872e-21 -1.42499322e-21 -1.57629562e-21 -1.72328246e-21 -1.86569716e-21 -2.00330040e-21 -2.13587058e-21 -2.26320414e-21 -2.38511585e-21 -2.50143898e-21 -2.61202550e-21 -2.71674612e-21 -2.81549032e-21 -2.90816628e-21 -2.99470079e-21 -3.07503907e-21 -3.14914450e-21
6.82162128e-21 6.74427694e-21 6.66422799e-21 6.58159711e-21 6.49650889e-21 6.40908958e-21 6.31946678e-21 6.22776919e-21 6.13412634e-21 6.03866831e-21 5.94152546e-21 5.84282823e-21 5.74270683e-21 5.64129103e-21 5.53870993e-21 5.43509172e-21 5.33056348e-21 5.22525097e-21 5.11927838e-21 5.01276823e-21 4.90584110e-21 4.79861548e-21 4.69120766e-21 4.58373146e-21 4.47629820e-21 4.36901647e-21 4.26199206e-21 4.15532781e-21 4.04912348e-21 3.94347571e-21 3.83847786e-21 3.73421994e-21 3.63078857e-21 3.52826688e-21 3.42673444e-21 3.32626725e-21 3.22693766e-21 3.12881436e-21 3.03196236e-21 2.93644292e-21 2.84231364e-21 2.74962836e-21 2.65843721e-21 2.56878664e-21 2.48071942e-21 2.39427466e-21 2.30948786e-21 2.22639097e-21 2.14501240e-21 2.06537710e-21 1.98750662e-21 1.91141915e-21 1.83712964e-21 1.76464984e-21 1.69398839e-21 1.62515092e-21 1.55814011e-21 1.49295583e-21 1.42959520e-21 1.36805270e-21 1.30832028e-21 1.25038749e-21 1.19424152e-21 1.13986740e-21 1.08724804e-21 1.03636439e-21 9.87195517e-22 9.39718752e-22 8.93909788e-22 8.49742800e-22 8.07190555e-22 7.66224528e-22 7.26815014e-22 6.88931239e-22 6.52541466e-22 6.17613105e-22 5.84112815e-22 5.52006607e-22 5.21259946e-22 4.91837840e-22 4.63704941e-22 4.36825630e-22 4.11164106e-22 3.86684467e-22 3.63350790e-22 5.11168956e-22 7.78720732e-22 1.18523550e-21 1.80229103e-21 2.73800193e-21 4.15548581e-21 6.30056032e-21 9.54322868e-21 1.44397303e-20 2.18252140e-20 3.29519363e-20 4.96950177e-20 7.48582765e-20 1.12628025e-19 1.69245192e-19 2.53998901e-19 3.80692320e-19 5.69800681e-19 8.51641237e-19 1.27101868e-18 1.89401573e-18 2.81789307e-18 4.18548123e-18 6.20603888e-18 9.18538380e-18 1.35692643e-17 2.00055496e-17 2.94330284e-17 4.32076157e-17 6.32808010e-17 9.24505141e-17 1.34711483e-16 1.95740843e-16 2.83565216e-16 4.09467171e-16 5.89200357e-16 8.44589708e-16 1.20558768e-15 1.71282228e-15 2.42057370e-15 3.39988714e-15 4.74104780e-15 6.55369293e-15 8.96108533e-15 1.20821679e-14 1.59911143e-14 2.06415757e-14 2.57500008e-14 3.06664148e-14 3.43339084e-14 3.55000570e-14 3.32376071e-14 2.74906417e-14 1.91661328e-14 9.66876596e-15 3.01778718e-16 -8.05967320e-15 -1.49851293e-14 -2.03607579e-14 -2.42522893e-14 -2.68087861e-14 -2.82075805e-14 -2.86268728e-14 -2.82338105e-14 -2.71802791e-14 -2.56021749e-14 -2.36200704e-14 -2.13403284e-14 -1.88562758e-14 -1.62493012e-14 -1.35898484e-14 -1.09383135e-14 -8.34586272e-15 -5.85519082e-15 -3.50123098e-15 -1.31182668e-15 6.91628915e-16 2.49358242e-15 4.08373646e-15 5.45649165e-15 6.61041397e-15 7.54772738e-15 8.27383181e-15 8.79684679e-15 9.12718087e-15 9.27712705e-15 9.26048433e-15 9.09220558e-15 8.78807154e-15 8.36439100e-15 7.83772693e-15 7.22464823e-15 6.54150685e-15 5.80423960e-15 5.02819434e-15 4.22797955e-15 3.41733687e-15 2.60903547e-15 1.81478744e-15 1.04518326e-15 3.09646081e-16 -3.83596188e-16 -1.02752218e-15 -1.61631308e-15 -2.14533459e-15 -2.61110616e-15 -3.01125871e-15 -3.34448245e-15 -3.61046572e-15 -3.80982659e-15 -3.94403821e-15 -4.01534932e-15 -4.02670111e-15 -3.98164159e-15 -3.88423875e-15 -3.73899326e-15 -3.55075210e-15 -3.32462369e-15 -3.06589571e-15 -2.77995601e-15 -2.47221771e-15 -2.14804867e-15 -1.81270624e-15 -1.47127743e-15 -1.12862496e-15 -7.89339488e-16 -4.57698090e-16 -1.37629167e-16 1.67316239e-16 4.53986758e-16 7.19646768e-16 9.61986415e-16 1.17912582e-15 1.36961375e-15 1.53242117e-15 1.66692988e-15 1.77291693e-15 1.85053493e-15 1.90028901e-15 1.92301069e-15 1.91982925e-15 1.89214109e-15 1.84157751e-15 1.76997141e-15 1.67932337e-15 1.57176761e-15 1.44953808e-15 1.31493530e-15 1.17029411e-15 1.01795288e-15 8.60224190e-16 6.99367563e-16 5.37564228e-16 3.76894243e-16 2.19316072e-16 6.66487478e-17 -7.94433085e-17 -2.17462762e-16 -3.46089138e-16 -4.64185906e-16 -5.70804947e-16 -6.65188475e-16 -7.46768533e-16 -8.15164192e-16 -8.70176612e-16 -9.11782136e-16 -9.40123606e-16 -9.55500090e-16 -9.58355247e-16 -9.49264518e-16 -9.28921379e-16 -8.98122865e-16 -8.57754576e-16 -8.08775368e-16 -7.52201956e-16 -6.89093583e-16 -6.20536967e-16 -5.47631683e-16 -4.71476133e-16 -3.93154243e-16 -3.13723019e-16 -2.34201057e-16 -1.55558105e-16 -7.87057452e-17 -4.48925255e-18 6.63193320e-17 1.33026893e-16 1.95023688e-16 2.51786572e-16 3.02881000e-16 3.47961877e-16 3.86773274e-16 4.19147093e-16 4.45000740e-16 4.64333881e-16 4.77224386e-16 4.83823526e-16 4.84350533e-16 4.79086627e-16 4.68368584e-16 4.52581979e-16 4.32154172e-16 4.07547150e-16 3.79250315e-16 3.47773307e-16 3.13638939e-16 2.77376337e-16 2.39514341e-16 2.00575248e-16 1.61068932e-16 1.21487423e-16 8.22999558e-17 4.39485403e-17 6.84407860e-18 -2.86369588e-17 -6.21552823e-17 -9.34109552e-17 -1.22144994e-16 -1.48140403e-16 -1.71222666e-16 -1.91259710e-16 -2.08161373e-16 -2.21878403e-16 -2.32401033e-16 -2.39757155e-16 -2.44010152e-16 -2.45256418e-16 -2.43622613e-16 -2.39262713e-16 -2.32354872e-16 -2.23098172e-16 -2.11709284e-16 -1.98419097e-16 -1.83469343e-16 -1.67109270e-16 -1.49592394e-16 -1.31173359e-16 -1.12104948e-16 -9.26352600e-17 -7.30050828e-17 -5.34454851e-17 -3.41756379e-17 -1.54008837e-17 2.68893866e-18 1.99209066e-17 3.61401614e-17 5.12107908e-17 6.50164497e-17 7.74607262e-17 8.84672597e-17 9.79796257e-17 1.05960996e-16 1.12393597e-16 1.17277968e-16 1.20632064e-16 1.22490190e-16 1.22901808e-16 1.21930241e-16 1.19651267e-16 1.16151662e-16 1.11527676e-16 1.05883488e-16 9.93296447e-17 9.19815093e-17 8.39577310e-17 7.53787565e-17 6.63653957e-17 5.70374554e-17 4.75124537e-17 3.79044240e-17 2.83228196e-17 1.88715235e-17 9.64797116e-18 7.42389054e-19 -7.76284755e-18 -1.57937374e-17 -2.32850566e-17 -3.01806433e-17 -3.64335688e-17 -4.20061968e-17 -4.68701368e-17 -5.10060982e-17 -5.44036509e-17 -5.70609008e-17 -5.89840871e-17 -6.01871113e-17 -6.06910052e-17 -6.05233481e-17 -5.97176420e-17 -5.83126530e-17 -5.63517291e-17 -5.38821028e-17 -5.09541865e-17 -4.76208688e-17 -4.39368204e-17 -3.99578153e-17 -3.57400754e-17 -3.13396424e-17 -2.68117849e-17 -2.22104434e-17 -1.75877182e-17 -1.29934035e-17 -8.47456932e-18 -4.07519521e-18 1.64144872e-19 4.20654473e-18 8.01897541e-18 1.15724424e-17 1.48420916e-17 1.78072659e-17 2.04515136e-17 2.27625519e-17 2.47321880e-17 2.63562005e-17 2.76341847e-17 2.85693659e-17 2.91683831e-17 2.94410482e-17 2.94000839e-17 2.90608448e-17 2.84410242e-17 2.75603522e-17 2.64402881e-17 2.51037094e-17 2.35746032e-17 2.18777612e-17 2.00384822e-17 1.80822850e-17 1.60346330e-17 1.39206747e-17 1.17649999e-17 9.59141510e-18 7.42273805e-18 5.28061363e-18 3.18535113e-18 1.15578384e-18 -7.90848776e-19 -2.63899648e-18 -4.37487126e-18 -5.98649844e-18 -7.46374653e-18 -8.79833663e-18 -9.98383239e-18 -1.10156117e-17 -1.18908210e-17 -1.26083149e-17 -1.31685801e-17 -1.35736479e-17 -1.38269952e-17 -1.39334358e-17 -1.38990041e-17 -1.37308325e-17 -1.34370240e-17 -1.30265219e-17 -1.25089776e-17 -1.18946183e-17 -1.11941159e-17 -1.04184586e-17 -9.57882507e-18 -8.68646483e-18 -7.75258279e-18 -6.78823117e-18 -5.80420828e-18 -4.81096524e-18 -3.81852105e-18 -2.83638640e-18 -1.87349658e-18 -9.38153516e-19 -3.79772626e-20 8.20133345e-19 1.63003078e-18 2.38633999e-18 3.08447077e-18 3.72062191e-18 4.29177726e-18 4.79569442e-18 5.23088647e-18 5.59659720e-18 5.89277069e-18 6.12001556e-18 6.27956476e-18 6.37323138e-18 6.40336123e-18 6.37278277e-18 6.28475509e-18 6.14291444e-18 5.95122002e-18 5.71389958e-18 5.43539531e-18 5.12031056e-18 4.77335788e-18 4.39930883e-18 4.00294585e-18 3.58901662e-18 3.16219123e-18 2.72702238e-18 2.28790876e-18 1.84906197e-18 1.41447687e-18 9.87905673e-19 5.72835645e-19 1.72470550e-19 -2.10284260e-19 -5.72833144e-19 -9.12897953e-19 -1.22852242e-18 -1.51807331e-18 -1.78023846e-18 -2.01402198e-18 -2.21873672e-18 -2.39399430e-18 -2.53969291e-18 -2.65600311e-18 -2.74335184e-18 -2.80240501e-18 -2.83404874e-18 -2.83936968e-18 -2.81963445e-18 -2.77626866e-18 -2.71083554e-18 -2.62501447e-18 -2.52057968e-18 -2.39937917e-18 -2.26331420e-18 -2.11431929e-18 -1.95434319e-18 -1.78533055e-18 -1.60920482e-18 -1.42785218e-18 -1.24310673e-18 -1.05673688e-18 -8.70433256e-19 -6.85797769e-19 -5.04334233e-19 -3.27440306e-19 -1.56400858e-19 7.61730113e-21 1.63569336e-19 3.10535002e-19 4.47719998e-19 5.74456136e-19 6.90200366e-19 7.94532754e-19 8.87153478e-19 9.67878928e-19 1.03663700e-18 1.09346166e-18 1.13848687e-18 1.17194002e-18 1.19413483e-18 1.20546395e-18 1.20639127e-18 1.19744400e-18 1.17920473e-18 1.15230331e-18 1.11740895e-18 1.07522226e-18 1.02646758e-18 9.71885451e-19 9.12225454e-19 8.48239301e-19 7.80674338e-19 7.10267447e-19 6.37739378e-19 5.63789546e-19 4.89091299e-19 4.14287693e-19 3.39987750e-19 2.66763237e-19 1.95145932e-19 1.25625399e-19 5.86472450e-20 -5.38814717e-21 -6.61264293e-20 -1.23259661e-19 -1.76526264e-19 -2.25710594e-19 -2.70642138e-19 -3.11194382e-19 -3.47283375e-19 -3.78866008e-19 -4.05938056e-19 -4.28532007e-19 -4.46714696e-19 -4.60584805e-19 -4.70270228e-19 -4.75925349e-19 -4.77728259e-19 -4.75877934e-19 -4.70591403e-19 -4.62100934e-19 -4.50651258e-19 -4.36496843e-19 -4.19899265e-19 -4.01124653e-19 -3.80441264e-19 -3.58117177e-19 -3.34418121e-19 -3.09605454e-19 -2.83934304e-19 -2.57651857e-19 -2.30995829e-19 -2.04193094e-19 -1.77458487e-19 -1.50993782e-19 -1.24986832e-19 -9.96108783e-20 -7.50240187e-20 -5.13688343e-20 -2.87721639e-20 -7.34502159e-21 1.28173514e-20 3.16353093e-20 4.90445080e-20 6.49955035e-20 7.94532543e-20 9.23965359e-20 1.03817279e-19 1.13719841e-19 1.22120220e-19 1.29045224e-19 1.34531603e-19 1.38625152e-19 1.41379796e-19 1.42856670e-19 1.43123188e-19 1.42252131e-19 1.40320736e-19 1.37409811e-19 1.33602878e-19 1.28985345e-19 1.23643710e-19 1.17664816e-19 1.11135135e-19 1.04140116e-19 9.67635712e-20 8.90871131e-20 8.11896519e-20 7.31469401e-20 6.50311727e-20 5.69106410e-20 4.88494396e-20 4.09072246e-20 3.31390229e-20 2.55950907e-20 1.83208181e-20 1.13566792e-20 4.73822376e-21 -1.50389108e-21 -7.34383266e-21 -1.27604906e-20 -1.77373442e-20 -2.22623012e-20 -2.63275133e-20 -2.99291683e-20 -3.30672658e-20 -3.57453756e-20 -3.79703844e-20 -3.97522332e-20 -4.11036467e-20 -4.20398593e-20 -4.25783389e-20 -4.27385107e-20 -4.25414847e-20 -4.20097867e-20 -4.11670963e-20 -4.00379934e-20 -3.86477132e-20 -3.70219132e-20 -3.51864515e-20 -3.31671781e-20 -3.09897406e-20 -2.86794031e-20 -2.62608809e-20 -2.37581897e-20 -2.11945104e-20 -1.85920692e-20 -1.59720324e-20 -1.33544170e-20 -1.07580152e-20 -8.20033352e-21 -5.69754593e-21 -3.26445959e-21 -9.14493600e-22 1.34033059e-21 3.48938760e-21 5.52343621e-21 7.43459789e-21 9.21632667e-21 1.08633710e-20 1.23717288e-20 1.37385959e-20 1.49623097e-20 1.60422873e-20 1.69789611e-20 1.77737101e-20 1.84287897e-20 1.89472595e-20 1.93329105e-20 1.95901913e-20 1.97241352e-20 1.97402879e-20 1.96446360e-20 1.94435377e-20 1.91436554e-20 1.87518908e-20 1.82753226e-20 1.77211471e-20 1.70966226e-20 1.64090166e-20 1.56655568e-20 1.48733859e-20 1.40395195e-20 1.31708090e-20 1.22739069e-20 1.13552364e-20 1.04209655e-20 9.47698300e-21 8.52887982e-21 7.58193243e-21 6.64109032e-21 5.71096622e-21 4.79582953e-21 3.89960249e-21 3.02585892e-21 2.17782557e-21 1.35838560e-21 5.70084292e-22 -1.84863483e-22 -9.04563972e-22 -1.58743379e-21 -2.23218779e-21 -2.83782585e-21 -3.40361854e-21 -3.92909214e-21 -4.41401287e-21 -4.85837071e-21 -5.26236281e-21 -5.62637679e-21 -5.95097380e-21 -6.23687181e-21 -6.48492892e-21 -6.69612699e-21 -6.87155565e-21 -7.01239667e-21 -7.11990899e-21 -7.19541418e-21 -7.24028265e-21 -7.25592057e-21 -7.24375748e-21 -7.20523475e-21 -7.14179475e-21 -7.05487099e-21 -6.94587899e-21 -6.81620807e-21 -6.66721396e-21 -6.50021236e-21 -6.31647320e-21 -6.11721586e-21 -5.90360515e-21 -5.67674812e-21 -5.43769160e-21 -5.18742050e-21 -4.92685686e-21 -4.65685951e-21 -4.37822442e-21 -4.09168559e-21 -3.79791658e-21 -3.49753252e-21 -3.19109251e-21 -2.87910261e-21 -2.56201910e-21 -2.24025205e-21 -1.91416929e-21 -1.58410057e-21 -1.25034185e-21 -9.13159879e-22 -5.72796781e-22 -2.29474735e-22 1.16599298e-22 4.65228895e-22 8.16223540e-22 1.16939408e-21 1.52454830e-21 1.88148675e-21 2.23999859e-21 2.59985787e-21 2.96081994e-21 3.32261818e-21 3.68496099e-21 4.04752920e-21 4.40997374e-21 4.77191370e-21 5.13293476e-21 5.49258798e-21 5.85038905e-21 6.20581779e-21 6.55831825e-21 6.90729899e-21 7.25213390e-21 7.59216330e-21 7.92669554e-21 8.25500880e-21 8.57635337e-21 8.88995422e-21 9.19501385e-21 9.49071546e-21 9.77622642e-21 1.00507019e-20 1.03132889e-20 1.05631302e-20 1.07993686e-20 1.10211517e-20 1.12276359e-20 1.14179912e-20 1.15914059e-20 1.17470913e-20 1.18842861e-20 1.20022611e-20 1.21003236e-20 1.21778220e-20 1.22341499e-20 1.22687502e-20 1.22811188e-20 1.22708088e-20 1.22374332e-20 1.21806687e-20 1.21002581e-20 1.19960130e-20 1.18678163e-20 1.17156237e-20 1.15394654e-20 1.13394474e-20 1.11157520e-20 1.08686387e-20 1.05984438e-20 1.03055803e-20 9.99053731e-21 9.65387879e-21 9.29624215e-21 8.91833649e-21 8.52094050e-21 8.10489987e-21 7.67112460e-21 7.22058582e-21 6.75431241e-21 6.27338739e-21 5.77894393e-21 5.27216129e-21 4.75426044e-21 4.22649958e-21 3.69016944e-21 3.14658852e-21 2.59709818e-21 2.04305769e-21 1.48583919e-21 9.26822642e-22 3.67390831e-22 -1.91075687e-22 -7.47203521e-22 -1.29963134e-21 -1.84701465e-21 -2.38803047e-21 -2.92138183e-21 -3.44580215e-21 -3.96005939e-21 -4.46296007e-21 -4.95335301e-21 -5.43013285e-21 -5.89224342e-21 -6.33868068e-21 -6.76849562e-21 -7.18079669e-21 -7.57475209e-21 -7.94959176e-21 -8.30460900e-21 -8.63916192e-21 -8.95267456e-21 -9.24463773e-21 -9.51460955e-21 -9.76221580e-21 -9.98714988e-21 -1.01891726e-20 -1.03681118e-20 -1.05238614e-20 -1.06563808e-20 -1.07656932e-20 -1.08518846e-20 -1.09151024e-20 -1.09555531e-20 -1.09735007e-20 -1.09692646e-20 -1.09432174e-20 -1.08957824e-20 -1.08274313e-20 -1.07386816e-20 -1.06300940e-20 -1.05022695e-20 -1.03558470e-20 -1.01915002e-20 -1.00099348e-20 -9.81188588e-21 -9.59811471e-21 -9.36940625e-21 -9.12656616e-21 -8.87041805e-21 -8.60180072e-21 -8.32156551e-21 -8.03057362e-21 -7.72969356e-21 -7.41979864e-21 -7.10176458e-21 -6.77646714e-21 -6.44477989e-21 -6.10757204e-21 -5.76570640e-21 -5.42003740e-21 -5.07140925e-21 -4.72065415e-21 -4.36859066e-21 -4.01602211e-21 -3.66373519e-21 -3.31249854e-21 -2.96306154e-21 -2.61615312e-21 -2.27248072e-21 -1.93272930e-21 -1.59756046e-21 -1.26761167e-21 -9.43495518e-22 -6.25799104e-22 -3.15083488e-22 -1.18832015e-23 2.83294167e-22 5.69968308e-22 8.47686481e-22 1.11602374e-21 1.37458309e-21 1.62299563e-21 1.86092057e-21 2.08804532e-21 2.30408539e-21 2.50878441e-21 2.70191396e-21 2.88327346e-21 3.05268999e-21 3.21001810e-21 3.35513956e-21 3.48796309e-21 3.60842409e-21 3.71648427e-21 3.81213134e-21 3.89537864e-21 3.96626469e-21 4.02485279e-21 4.07123057e-21 4.10550947e-21 4.12782427e-21 4.13833252e-21 4.13721398e-21 4.12467003e-21 4.10092304e-21 4.06621571e-21 4.02081039e-21 3.96498838e-21 3.89904917e-21 3.82330963e-21 3.73810328e-21 3.64377939e-21 3.54070213e-21 3.42924969e-21 3.30981332e-21 3.18279640e-21 3.04861344e-21 2.90768910e-21 2.76045711e-21 2.60735925e-21 2.44884426e-21 2.28536674e-21 2.11738603e-21 1.94536511e-21 1.76976943e-21 1.59106576e-21 1.40972107e-21 1.22620136e-21 1.04097049e-21 8.54489057e-22 6.67213258e-22 4.79593750e-22 2.92074548e-22 1.05091948e-22 -8.09265453e-23 -2.65563248e-22 -4.48411297e-22 -6.29075615e-22 -8.07173837e-22 -9.82337183e-22 -1.15421130e-21 -1.32245705e-21 -1.48675122e-21 -1.64678722e-21 -1.80227567e-21 -1.95294499e-21 -2.09854186e-21 -2.23883166e-21 -2.37359882e-21 -2.50264711e-21 -2.62579989e-21 -2.74290023e-21 -2.85381100e-21 -2.95841491e-21 -3.05661442e-21 -3.14833165e-21 -3.23350818e-21 -3.31210479e-21
6.73135922e-21 6.65352070e-21 6.57318530e-21 6.49047179e-21 6.40550027e-21 6.31839192e-21 6.22926876e-21 6.13825339e-21 6.04546877e-21 5.95103800e-21 5.85508407e-21 5.75772964e-21 5.65909688e-21 5.55930723e-21 5.45848119e-21 5.35673819e-21 5.25419637e-21 5.15097242e-21 5.04718142e-21 4.94293667e-21 4.83834959e-21 4.73352953e-21 4.62858365e-21 4.52361683e-21 4.41873151e-21 4.31402761e-21 4.20960242e-21 4.10555050e-21 4.00196362e-21 3.89893063e-21 3.79653745e-21 3.69486696e-21 3.59399894e-21 3.49401005e-21 3.39497377e-21 3.29696034e-21 3.20003675e-21 3.10426673e-21 3.00971068e-21 2.91642569e-21 2.82446554e-21 2.73388067e-21 2.64471821e-21 2.55702197e-21 2.47083246e-21 2.38618694e-21 2.30311939e-21 2.22166059e-21 2.14183814e-21 2.06367650e-21 1.98719705e-21 1.91241813e-21 1.83935509e-21 1.76802036e-21 1.69842355e-21 1.63057145e-21 1.56446816e-21 1.50011515e-21 1.43751132e-21 1.37665315e-21 1.31753468e-21 1.26014772e-21 1.20448184e-21 1.15052454e-21 1.09826131e-21 1.04767570e-21 9.98749505e-22 9.51462776e-22 9.05793971e-22 8.61720045e-22 8.19216548e-22 7.78257728e-22 7.38816636e-22 7.00865221e-22 6.64374432e-22 6.29314318e-22 5.95654118e-22 5.63362364e-22 5.32406967e-22 5.02755311e-22 4.74374340e-22 4.47230644e-22 4.21290542e-22 3.96520160e-22 3.72885511e-22 5.24992879e-22 8.00403137e-22 1.21918114e-21 1.85533935e-21 2.82075409e-21 4.28434469e-21 6.50086080e-21 9.85403226e-21 1.49211552e-20 2.25696207e-20 3.41009632e-20 5.14654766e-20 7.75814373e-20 1.16809091e-19 1.75653154e-19 2.63802000e-19 3.95661813e-19 5.92616650e-19 8.86350471e-19 1.32371856e-18 1.97387306e-18 2.93865790e-18 4.36772985e-18 6.48048750e-18 9.59776889e-18 1.41875069e-17 2.09302357e-17 3.08126844e-17 4.52608820e-17 6.63284838e-17 9.69616951e-17 1.41369514e-16 2.05537258e-16 2.97932506e-16 4.30465117e-16 6.19775235e-16 8.88931071e-16 1.26961296e-15 1.80482363e-15 2.55206068e-15 3.58664584e-15 5.00439661e-15 6.92181890e-15 9.47014343e-15 1.27764415e-14 1.69208934e-14 2.18565584e-14 2.72855039e-14 3.25210976e-14 3.64436121e-14 3.77226170e-14 3.53683926e-14 2.93129176e-14 2.05106413e-14 1.04479254e-14 5.07705311e-16 -8.37861872e-15 -1.57505799e-14 -2.14838676e-14 -2.56453288e-14 -2.83909176e-14 -2.99071764e-14 -3.03820384e-14 -2.99920698e-14 -2.88979210e-14 -2.72434916e-14 -2.51565900e-14 -2.27500798e-14 -2.01230958e-14 -1.73621866e-14 -1.45423483e-14 -1.17279603e-14 -8.97363891e-15 -6.32503028e-15 -3.81955300e-15 -1.48710262e-15 6.49277173e-16 2.57275263e-15 4.27208524e-15 5.74104340e-15 6.97783994e-15 7.98459572e-15 8.76682942e-15 9.33297385e-15 9.69391907e-15 9.86258271e-15 9.85350751e-15 9.68248651e-15 9.36621570e-15 8.92197417e-15 8.36733169e-15 7.71988336e-15 6.99701103e-15 6.21567100e-15 5.39220737e-15 4.54219055e-15 3.68027982e-15 2.82010938e-15 1.97419675e-15 1.15387243e-15 3.69229834e-16 -3.70905855e-16 -1.05899108e-15 -1.68876092e-15 -2.25521103e-15 -2.75456594e-15 -3.18423508e-15 -3.54275797e-15 -3.82974000e-15 -4.04578011e-15 -4.19239198e-15 -4.27191973e-15 -4.28744983e-15 -4.24272019e-15 -4.14202776e-15 -3.99013577e-15 -3.79218167e-15 -3.55358683e-15 -3.27996870e-15 -2.97705663e-15 -2.65061165e-15 -2.30635127e-15 -1.94987955e-15 -1.58662307e-15 -1.22177310e-15 -8.60234305e-16 -5.06580152e-16 -1.65015091e-16 1.60656404e-16 4.67054014e-16 7.51239109e-16 1.01072581e-15 1.24348584e-15 1.44794751e-15 1.62298910e-15 1.76792717e-15 1.88250018e-15 1.96684779e-15 2.02148654e-15 2.04728220e-15 2.04541948e-15 2.01736948e-15 1.96485548e-15 1.88981757e-15 1.79437652e-15 1.68079752e-15 1.55145410e-15 1.40879275e-15 1.25529848e-15 1.09346195e-15 9.25748141e-16 7.54567197e-16 5.82247396e-16 4.11010646e-16 2.42950572e-16 8.00133577e-17 -7.60185902e-17 -2.23540099e-16 -3.61133805e-16 -4.87577871e-16 -6.01850900e-16 -7.03134140e-16 -7.90811098e-16 -8.64464694e-16 -9.23872131e-16 -9.68997658e-16 -9.99983425e-16 -1.01713864e-15 -1.02092725e-15 -1.01195439e-15 -9.90951734e-16 -9.58762202e-16 -9.16323951e-16 -8.64654116e-16 -8.04832397e-16 -7.37984736e-16 -6.65267251e-16 -5.87850642e-16 -5.06905207e-16 -4.23586627e-16 -3.39022652e-16 -2.54300806e-16 -1.70457202e-16 -8.84665453e-17 -9.23339192e-18 6.64153078e-17 1.37736345e-16 2.04075070e-16 2.64868893e-16 3.19649503e-16 3.68043834e-16 4.09773836e-16 4.44655112e-16 4.72594503e-16 4.93586687e-16 5.07709903e-16 5.15120883e-16 5.16049094e-16 5.10790405e-16 4.99700265e-16 4.83186521e-16 4.61701963e-16 4.35736706e-16 4.05810508e-16 3.72465126e-16 3.36256777e-16 2.97748821e-16 2.57504713e-16 2.16081315e-16 1.74022614e-16 1.31853911e-16 9.00765232e-17 4.91630307e-17 9.55310792e-18 -2.83500525e-17 -6.41827029e-17 -9.76228904e-17 -1.28392195e-16 -1.56256870e-16 -1.81028394e-16 -2.02563465e-16 -2.20763468e-16 -2.35573433e-16 -2.46980543e-16 -2.55012216e-16 -2.59733811e-16 -2.61246010e-16 -2.59681907e-16 -2.55203878e-16 -2.48000249e-16 -2.38281843e-16 -2.26278424e-16 -2.12235112e-16 -1.96408783e-16 -1.79064527e-16 -1.60472178e-16 -1.40902966e-16 -1.20626319e-16 -9.99068501e-17 -7.90015451e-17 -5.81571820e-17 -3.76079977e-17 -1.75736155e-17 1.74275541e-18 2.01558407e-17 3.74995402e-17 5.36278837e-17 6.84157093e-17 8.17590680e-17 9.35753659e-17 1.03803255e-16 1.12402284e-16 1.19352337e-16 1.24652854e-16 1.28321882e-16 1.30394951e-16 1.30923820e-16 1.29975086e-16 1.27628708e-16 1.23976449e-16 1.19120261e-16 1.13170640e-16 1.06244960e-16 9.84658250e-17 8.99594349e-17 8.08539963e-17 7.12781927e-17 6.13597238e-17 5.12239315e-17 4.09925203e-17 3.07823836e-17 2.07045425e-17 1.08632045e-17 1.35494485e-18 -7.73198505e-18 -1.63182219e-17 -2.43337276e-17 -3.17181004e-17 -3.84207637e-17 -4.44010363e-17 -4.96280896e-17 -5.40807984e-17 -5.77474917e-17 -6.06256122e-17 -6.27212922e-17 -6.40488566e-17 -6.46302595e-17 -6.44944669e-17 -6.36767936e-17 -6.22182038e-17 -6.01645860e-17 -5.75660109e-17 -5.44759811e-17 -5.09506820e-17 -4.70482413e-17 -4.28280052e-17 -3.83498384e-17 -3.36734538e-17 -2.88577786e-17 -2.39603603e-17 -1.90368188e-17 -1.41403471e-17 -9.32126301e-18 -4.62661543e-18 -9.98456642e-20 4.21949532e-18 8.29597340e-18 1.20984420e-17 1.56001586e-17 1.87788473e-17 2.16167119e-17 2.41003994e-17 2.62209184e-17 2.79735159e-17 2.93575142e-17 3.03761147e-17 3.10361689e-17 3.13479236e-17 3.13247436e-17 3.09828147e-17 3.03408331e-17 2.94196843e-17 2.82421154e-17 2.68324044e-17 2.52160313e-17 2.34193530e-17 2.14692857e-17 1.93929985e-17 1.72176198e-17 1.49699589e-17 1.26762463e-17 1.03618925e-17 8.05126814e-18 5.76750675e-18 3.53232969e-18 1.36589530e-18 -7.13328085e-19 -2.68866522e-18 -4.54531317e-18 -6.27039714e-18 -7.85300371e-18 -9.28419217e-18 -1.05569851e-17 -1.16663392e-17 -1.26090984e-17 -1.33839296e-17 -1.39912434e-17 -1.44331014e-17 -1.47131114e-17 -1.48363123e-17 -1.48090511e-17 -1.46388522e-17 -1.43342822e-17 -1.39048114e-17 -1.33606732e-17 -1.27127229e-17 -1.19722984e-17 -1.11510827e-17 -1.02609703e-17 -9.31393903e-18 -8.32192677e-18 -7.29671612e-18 -6.24982590e-18 -5.19241139e-18 -4.13517327e-18 -3.08827591e-18 -2.06127528e-18 -1.06305667e-18 -1.01782315e-19 8.15151043e-19 1.68114489e-18 2.49042200e-18 3.23804032e-18 3.91989779e-18 4.53272880e-18 5.07409263e-18 5.54235438e-18 5.93665913e-18 6.25689983e-18 6.50367965e-18 6.67826942e-18 6.78256084e-18 6.81901621e-18 6.79061526e-18 6.70079989e-18 6.55341732e-18 6.35266243e-18 6.10301980e-18 5.80920605e-18 5.47611311e-18 5.10875275e-18 4.71220297e-18 4.29155668e-18 3.85187287e-18 3.39813084e-18 2.93518755e-18 2.46773849e-18 2.00028213e-18 1.53708816e-18 1.08216962e-18 6.39258909e-19 2.11787785e-19 -1.97128794e-19 -5.84704923e-19 -9.48492292e-19 -1.28638509e-18 -1.59662144e-18 -1.87778156e-18 -2.12878280e-18 -2.34887185e-18 -2.53761426e-18 -2.69488164e-18 -2.82083661e-18 -2.91591597e-18 -2.98081221e-18 -3.01645364e-18 -3.02398351e-18 -3.00473814e-18 -2.96022465e-18 -2.89209819e-18 -2.80213912e-18 -2.69223029e-18 -2.56433460e-18 -2.42047308e-18 -2.26270362e-18 -2.09310055e-18 -1.91373516e-18 -1.72665737e-18 -1.53387852e-18 -1.33735552e-18 -1.13897634e-18 -9.40546914e-19 -7.43779513e-19 -5.50282593e-19 -3.61552141e-19 -1.78964505e-19 -3.77068859e-21 1.62907916e-19 3.20082403e-19 4.66897886e-19 6.02633756e-19 7.26702733e-19 8.38648779e-19 9.38143975e-19 1.02498443e-18 1.09908532e-18 1.16047515e-18 1.20928939e-18 1.24576339e-18 1.27022500e-18 1.28308661e-18 1.28483705e-18 1.27603312e-18 1.25729117e-18 1.22927849e-18 1.19270479e-18 1.14831386e-18 1.09687525e-18 1.03917635e-18 9.76014690e-19 9.08190552e-19 8.36500061e-19 7.61728638e-19 6.84644941e-19 6.05995293e-19 5.26498610e-19 4.46841862e-19 3.67676058e-19 2.89612775e-19 2.13221215e-19 1.39025800e-19 6.75042764e-20 -9.13665565e-22 -6.58472884e-20 -1.26965237e-19 -1.83985521e-19 -2.36675086e-19 -2.84848987e-19 -3.28369210e-19 -3.67143159e-19 -4.01121853e-19 -4.30297852e-19 -4.54702964e-19 -4.74405744e-19 -4.89508838e-19 -5.00146189e-19 -5.06480147e-19 -5.08698512e-19 -5.07011528e-19 -5.01648874e-19 -4.92856665e-19 -4.80894494e-19 -4.66032529e-19 -4.48548701e-19 -4.28725986e-19 -4.06849812e-19 -3.83205590e-19 -3.58076398e-19 -3.31740820e-19 -3.04470946e-19 -2.76530547e-19 -2.48173431e-19 -2.19641973e-19 -1.91165824e-19 -1.62960816e-19 -1.35228026e-19 -1.08153033e-19 -8.19053429e-20 -5.66379714e-20 -3.24871984e-20 -9.57246708e-21 1.20035711e-20 3.21548770e-20 5.08117202e-20 6.79202605e-20 8.34420251e-20 9.73532930e-20 1.09644396e-19 1.20318950e-19 1.29393020e-19 1.36894246e-19 1.42860914e-19 1.47341008e-19 1.50391242e-19 1.52076072e-19 1.52466716e-19 1.51640174e-19 1.49678264e-19 1.46666677e-19 1.42694062e-19 1.37851142e-19 1.32229869e-19 1.25922619e-19 1.19021439e-19 1.11617339e-19 1.03799639e-19 9.56553671e-20 8.72687192e-20 7.87205702e-20 7.00880448e-20 6.14441445e-20 5.28574317e-20 4.43917683e-20 3.61061088e-20 2.80543452e-20 2.02852023e-20 1.28421804e-20 5.76354312e-21 -9.17652096e-22 -7.17348482e-21 -1.29810657e-20 -1.83223980e-20 -2.31842089e-20 -2.75577545e-20 -3.14386019e-20 -3.48263911e-20 -3.77245804e-20 -4.01401776e-20 -4.20834618e-20 -4.35676964e-20 -4.46088380e-20 -4.52252430e-20 -4.54373744e-20 -4.52675110e-20 -4.47394619e-20 -4.38782871e-20 -4.27100271e-20 -4.12614422e-20 -3.95597633e-20 -3.76324556e-20 -3.55069957e-20 -3.32106634e-20 -3.07703484e-20 -2.82123733e-20 -2.55623317e-20 -2.28449433e-20 -2.00839251e-20 -1.73018784e-20 -1.45201919e-20 -1.17589606e-20 -9.03691999e-21 -6.37139420e-21 -3.77825905e-21 -1.27191799e-21 1.13470916e-21 3.43018556e-21 5.60454575e-21 7.64927371e-21 9.55727176e-21 1.13228208e-20 1.29415332e-20 1.44102989e-20 1.57272256e-20 1.68915744e-20 1.79036908e-20 1.87649329e-20 1.94775966e-20 2.00448393e-20 2.04706027e-20 2.07595346e-20 2.09169115e-20 2.09485615e-20 2.08607886e-20 2.06602989e-20 2.03541291e-20 1.99495767e-20 1.94541342e-20 1.88754257e-20 1.82211476e-20 1.74990117e-20 1.67166935e-20 1.58817835e-20 1.50017422e-20 1.40838603e-20 1.31352216e-20 1.21626705e-20 1.11727833e-20 1.01718436e-20 9.16582089e-21 8.16035337e-21 7.16073398e-21 6.17189976e-21 5.19842447e-21 4.24451420e-21 3.31400579e-21 2.41036792e-21 1.53670452e-21 6.95760593e-22 -1.10070111e-22 -8.78735449e-22 -1.60851369e-21 -2.29800083e-21 -2.94609669e-21 -3.55198996e-21 -4.11514229e-21 -4.63527178e-21 -5.11233584e-21 -5.54651369e-21 -5.93818867e-21 -6.28793034e-21 -6.59647675e-21 -6.86471677e-21 -7.09367267e-21 -7.28448322e-21 -7.43838699e-21 -7.55670648e-21 -7.64083266e-21 -7.69221023e-21 -7.71232374e-21 -7.70268431e-21 -7.66481735e-21 -7.60025097e-21 -7.51050542e-21 -7.39708335e-21 -7.26146096e-21 -7.10508008e-21 -6.92934124e-21 -6.73559745e-21 -6.52514911e-21 -6.29923953e-21 -6.05905154e-21 -5.80570473e-21 -5.54025361e-21 -5.26368641e-21 -4.97692475e-21 -4.68082383e-21 -4.37617334e-21 -4.06369901e-21 -3.74406462e-21 -3.41787457e-21 -3.08567689e-21 -2.74796668e-21 -2.40518987e-21 -2.05774736e-21 -1.70599935e-21 -1.35026994e-21 -9.90851880e-22 -6.28011443e-22 -2.61993350e-22 1.06974229e-22 4.78674722e-22 8.52898258e-22 1.22943685e-21 1.60807972e-21 1.98860883e-21 2.37079453e-21 2.75439155e-21 3.13913522e-21 3.52473795e-21 3.91088611e-21 4.29723716e-21 4.68341721e-21 5.06901896e-21 5.45359998e-21 5.83668147e-21 6.21774734e-21 6.59624379e-21 6.97157926e-21 7.34312482e-21 7.71021495e-21 8.07214875e-21 8.42819153e-21 8.77757681e-21 9.11950863e-21 9.45316430e-21 9.77769744e-21 1.00922413e-20 1.03959123e-20 1.06878143e-20 1.09670422e-20 1.12326867e-20 1.14838387e-20 1.17195938e-20 1.19390575e-20 1.21413496e-20 1.23256092e-20 1.24910000e-20 1.26367147e-20 1.27619802e-20 1.28660623e-20 1.29482701e-20 1.30079611e-20 1.30445448e-20 1.30574873e-20 1.30463152e-20 1.30106188e-20 1.29500560e-20 1.28643551e-20 1.27533173e-20 1.26168195e-20 1.24548159e-20 1.22673399e-20 1.20545054e-20 1.18165074e-20 1.15536227e-20 1.12662098e-20 1.09547086e-20 1.06196398e-20 1.02616037e-20 9.88127849e-21 9.47941855e-21 9.05685213e-21 8.61447865e-21 8.15326579e-21 7.67424614e-21 7.17851364e-21 6.66721965e-21 6.14156880e-21 5.60281463e-21 5.05225496e-21 4.49122707e-21 3.92110282e-21 3.34328346e-21 2.75919450e-21 2.17028041e-21 1.57799928e-21 9.83817470e-22 3.89204248e-22 -2.04373522e-22 -7.95456655e-22 -1.38259884e-21 -1.96437171e-21 -2.53936981e-21 -3.10621539e-21 -3.66356302e-21 -4.21010406e-21 -4.74457086e-21 -5.26574077e-21 -5.77243988e-21 -6.26354654e-21 -6.73799463e-21 -7.19477642e-21 -7.63294534e-21 -8.05161832e-21 -8.44997789e-21 -8.82727395e-21 -9.18282526e-21 -9.51602066e-21 -9.82631991e-21 -1.01132544e-20 -1.03764271e-20 -1.06155133e-20 -1.08302596e-20 -1.10204837e-20 -1.11860738e-20 -1.13269873e-20 -1.14432498e-20 -1.15349533e-20 -1.16022549e-20 -1.16453746e-20 -1.16645937e-20 -1.16602518e-20 -1.16327454e-20 -1.15825245e-20 -1.15100909e-20 -1.14159945e-20 -1.13008314e-20 -1.11652403e-20 -1.10099001e-20 -1.08355266e-20 -1.06428696e-20 -1.04327100e-20 -1.02058566e-20 -9.96314299e-21 -9.70542498e-21 -9.43357723e-21 -9.14849052e-21 -8.85106883e-21 -8.54222661e-21 -8.22288598e-21 -7.89397409e-21 -7.55642058e-21 -7.21115508e-21 -6.85910484e-21 -6.50119239e-21 -6.13833343e-21 -5.77143469e-21 -5.40139198e-21 -5.02908832e-21 -4.65539219e-21 -4.28115583e-21 -3.90721377e-21 -3.53438135e-21 -3.16345339e-21 -2.79520297e-21 -2.43038031e-21 -2.06971172e-21 -1.71389871e-21 -1.36361710e-21 -1.01951631e-21 -6.82218672e-22 -3.52318851e-22 -3.03833435e-23 2.83049962e-22 5.87472138e-22 8.82403521e-22 1.16739394e-21 1.44202289e-21 1.70589965e-21 1.95866336e-21 2.19998301e-21 2.42955744e-21 2.64711527e-21 2.85241475e-21 3.04524365e-21 3.22541903e-21 3.39278708e-21 3.54722280e-21 3.68862974e-21 3.81693969e-21 3.93211234e-21 4.03413487e-21 4.12302158e-21 4.19881343e-21 4.26157762e-21 4.31140705e-21 4.34841984e-21 4.37275879e-21 4.38459077e-21 4.38410615e-21 4.37151815e-21 4.34706217e-21 4.31099513e-21 4.26359470e-21 4.20515856e-21 4.13600364e-21 4.05646524e-21 3.96689622e-21 3.86766611e-21 3.75916016e-21 3.64177844e-21 3.51593482e-21 3.38205597e-21 3.24058033e-21 3.09195704e-21 2.93664484e-21 2.77511095e-21 2.60782997e-21 2.43528265e-21 2.25795478e-21 2.07633597e-21 1.89091843e-21 1.70219581e-21 1.51066192e-21 1.31680957e-21 1.12112931e-21 9.24108250e-22 7.26228826e-22 5.27967651e-22 3.29794317e-22 1.32170262e-22 -6.44523545e-23 -2.59631745e-22 -4.52937551e-22 -6.43951856e-22 -8.32270170e-22 -1.01750235e-21 -1.19927349e-21 -1.37722474e-21 -1.55101408e-21 -1.72031705e-21 -1.88482737e-21 -2.04425753e-21 -2.19833934e-21 -2.34682434e-21 -2.48948421e-21 -2.62611106e-21 -2.75651766e-21 -2.88053765e-21 -2.99802555e-21 -3.10885686e-21 -3.21292795e-21 -3.31015596e-21 -3.40047857e-21 -3.48385378e-21
6.63783701e-21 6.55951120e-21 6.47890115e-21 6.39612153e-21 6.31128778e-21 6.22451584e-21 6.13592195e-21 6.04562244e-21 5.95373353e-21 5.86037111e-21 5.76565063e-21 5.66968681e-21 5.57259357e-21 5.47448382e-21 5.37546931e-21 5.27566050e-21 5.17516641e-21 5.07409449e-21 4.97255051e-21 4.87063841e-21 4.76846024e-21 4.66611604e-21 4.56370371e-21 4.46131896e-21 4.35905524e-21 4.25700360e-21 4.15525270e-21 4.05388866e-21 3.95299508e-21 3.85265291e-21 3.75294047e-21 3.65393335e-21 3.55570438e-21 3.45832362e-21 3.36185829e-21 3.26637280e-21 3.17192863e-21 3.07858441e-21 2.98639586e-21 2.89541577e-21 2.80569401e-21 2.71727753e-21 2.63021033e-21 2.54453352e-21 2.46028529e-21 2.37750093e-21 2.29621284e-21 2.21645059e-21 2.13824089e-21 2.06160767e-21 1.98657209e-21 1.91315257e-21 1.84136484e-21 1.77122202e-21 1.70273460e-21 1.63591055e-21 1.57075536e-21 1.50727210e-21 1.44546147e-21 1.38532190e-21 1.32684959e-21 1.27003858e-21 1.21488086e-21 1.16136643e-21 1.10948334e-21 1.05921786e-21 1.01055447e-21 9.63476019e-22 9.17963773e-22 8.73997512e-22 8.31555620e-22 7.90615176e-22 7.51152042e-22 7.13140952e-22 6.76555604e-22 6.41368747e-22 6.07552270e-22 5.75077287e-22 5.43914229e-22 5.14032920e-22 4.85402669e-22 4.57992342e-22 4.31770448e-22 4.06705212e-22 3.82764647e-22 5.39324349e-22 8.22894272e-22 1.25441244e-21 1.91042694e-21 2.90673378e-21 4.41830072e-21 6.70919404e-21 1.01774685e-20 1.54224058e-20 2.33450781e-20 3.52985222e-20 5.33116375e-20 8.04224420e-20 1.21173231e-19 1.82344951e-19 2.74044254e-19 4.11309379e-19 6.16477423e-19 9.22666205e-19 1.37888335e-18 2.05750424e-18 3.06518790e-18 4.55876592e-18 6.76829948e-18 1.00304283e-17 1.48364343e-17 2.19012473e-17 3.22620988e-17 4.74189132e-17 6.95330695e-17 1.01707187e-16 1.48376397e-16 2.15851415e-16 3.13065629e-16 4.52591857e-16 6.52007608e-16 9.35696384e-16 1.33716745e-15 1.90193855e-15 2.69091680e-15 3.78395896e-15 5.28275372e-15 7.31110361e-15 1.00087152e-14 1.35113266e-14 1.79055636e-14 2.31439676e-14 2.89134912e-14 3.44887567e-14 3.86834697e-14 4.00843562e-14 3.76351249e-14 3.12544745e-14 2.19468298e-14 1.12850024e-14 7.36490233e-16 -8.70749309e-15 -1.65544587e-14 -2.26688004e-14 -2.71184028e-14 -3.00664183e-14 -3.17090760e-14 -3.22445731e-14 -3.18594248e-14 -3.07235502e-14 -2.89893206e-14 -2.67922107e-14 -2.42519772e-14 -2.14739195e-14 -1.85500669e-14 -1.55602563e-14 -1.25731063e-14 -9.64690969e-15 -6.83046077e-15 -4.16383335e-15 -1.67911881e-15 5.98869266e-16 2.65192025e-15 4.46777932e-15 6.03952710e-15 7.36498586e-15 8.44615247e-15 9.28865831e-15 9.90125677e-15 1.02953385e-14 1.04844750e-14 1.04839910e-14 1.03105651e-14 9.98186002e-15 9.51618145e-15 8.93216573e-15 8.24849633e-15 7.48364851e-15 6.65566188e-15 5.78194021e-15 4.87907778e-15 3.96271151e-15 3.04739797e-15 2.14651417e-15 1.27218109e-15 4.35208827e-16 -3.54938107e-16 -1.09015644e-15 -1.76370232e-15 -2.37017328e-15 -2.90547569e-15 -3.36677894e-15 -3.75245799e-15 -4.06202581e-15 -4.29605715e-15 -4.45610509e-15 -4.54461191e-15 -4.56481558e-15 -4.52065327e-15 -4.41666317e-15 -4.25788579e-15 -4.04976599e-15 -3.79805668e-15 -3.50872529e-15 -3.18786376e-15 -2.84160305e-15 -2.47603264e-15 -2.09712575e-15 -1.71067079e-15 -1.32220938e-15 -9.36981313e-16 -5.59876580e-16 -1.95394696e-16 1.52388730e-16 4.79848189e-16 7.83827379e-16 1.06165141e-15 1.31113236e-15 1.53056861e-15 1.71873811e-15 1.87488631e-15 1.99870897e-15 2.09033042e-15 2.15027788e-15 2.17945224e-15 2.17909594e-15 2.15075846e-15 2.09626000e-15 2.01765382e-15 1.91718792e-15 1.79726630e-15 1.66041063e-15 1.50922241e-15 1.34634631e-15 1.17443504e-15 9.96115874e-16 8.13959436e-16 6.30450818e-16 4.47963293e-16 2.68734822e-16 9.48474726e-17 -7.17901545e-17 -2.29457439e-16 -3.76633183e-16 -5.12004008e-16 -6.34469759e-16 -7.43146026e-16 -8.37363880e-16 -9.16667003e-16 -9.80806354e-16 -1.02973260e-15 -1.06358646e-15 -1.08268731e-15 -1.08752009e-15 -1.07872098e-15 -1.05706187e-15 -1.02343406e-15 -9.78831286e-16 -9.24332413e-16 -8.61083947e-16 -7.90282637e-16 -7.13158359e-16 -6.30957461e-16 -5.44926767e-16 -4.56298388e-16 -3.66275482e-16 -2.76019095e-16 -1.86636175e-16 -9.91688530e-17 -1.45850512e-17 6.62295353e-17 1.42478057e-16 2.13457722e-16 2.78563606e-16 3.37291092e-16 3.89236976e-16 4.34099296e-16 4.71675949e-16 5.01862178e-16 5.24647013e-16 5.40108767e-16 5.48409682e-16 5.49789840e-16 5.44560448e-16 5.33096601e-16 5.15829652e-16 4.93239286e-16 4.65845414e-16 4.34199996e-16 3.98878885e-16 3.60473803e-16 3.19584521e-16 2.76811340e-16 2.32747940e-16 1.87974666e-16 1.43052309e-16 9.85164271e-17 5.48722531e-17 1.25902144e-17 -2.78979109e-17 -6.62021887e-17 -1.01977069e-16 -1.34923276e-16 -1.64789056e-16 -1.91370805e-16 -2.14513097e-16 -2.34108142e-16 -2.50094717e-16 -2.62456593e-16 -2.71220526e-16 -2.76453833e-16 -2.78261622e-16 -2.76783710e-16 -2.72191298e-16 -2.64683442e-16 -2.54483371e-16 -2.41834716e-16 -2.26997680e-16 -2.10245217e-16 -1.91859246e-16 -1.72126951e-16 -1.51337211e-16 -1.29777181e-16 -1.07729069e-16 -8.54671328e-17 -6.32549110e-17 -4.13427267e-17 -1.99654610e-17 6.59380652e-19 2.03333062e-17 3.88781743e-17 5.61372302e-17 7.19758451e-17 8.62819642e-17 9.89662742e-17 1.09962102e-16 1.19225062e-16 1.26732459e-16 1.32482488e-16 1.36493219e-16 1.38801423e-16 1.39461231e-16 1.38542672e-16 1.36130100e-16 1.32320541e-16 1.27221975e-16 1.20951585e-16 1.13633989e-16 1.05399477e-16 9.63822682e-17 8.67188230e-17 7.65462029e-17 6.60005130e-17 5.52154320e-17 4.43208437e-17 3.34415797e-17 2.26962825e-17 1.21963945e-17 2.04527912e-18 -7.66252462e-18 -1.68419107e-17 -2.54176795e-17 -3.33248779e-17 -4.05090070e-17 -4.69261051e-17 -5.25427094e-17 -5.73357027e-17 -6.12920551e-17 -6.44084668e-17 -6.66909216e-17 -6.81541617e-17 -6.88210922e-17 -6.87221268e-17 -6.78944840e-17 -6.63814448e-17 -6.42315817e-17 -6.14979691e-17 -5.82373851e-17 -5.45095128e-17 -5.03761515e-17 -4.59004445e-17 -4.11461315e-17 -3.61768336e-17 -3.10553748e-17 -2.58431473e-17 -2.05995249e-17 -1.53813279e-17 -1.02423424e-17 -5.23289754e-18 -3.99501039e-19 4.21546538e-18 8.57399089e-18 1.26426210e-17 1.63925850e-17 1.97998663e-17 2.28452191e-17 2.55141330e-17 2.77967490e-17 2.96877305e-17 3.11860931e-17 3.22949963e-17 3.30215028e-17 3.33763086e-17 3.33734484e-17 3.30299814e-17 3.23656609e-17 3.14025926e-17 3.01648867e-17 2.86783054e-17 2.69699125e-17 2.50677269e-17 2.30003839e-17 2.07968082e-17 1.84858998e-17 1.60962374e-17 1.36557996e-17 1.11917075e-17 8.72998900e-18 6.29536677e-18 3.91107093e-18 1.59867656e-18 -6.22033157e-19 -2.73317818e-18 -4.71886759e-18 -6.56526061e-18 -8.26060343e-18 -9.79524271e-18 -1.11616169e-17 -1.23542266e-17 -1.33695855e-17 -1.42061533e-17 -1.48642522e-17 -1.53459689e-17 -1.56550442e-17 -1.57967506e-17 -1.57777618e-17 -1.56060147e-17 -1.52905648e-17 -1.48414395e-17 -1.42694881e-17 -1.35862320e-17 -1.28037154e-17 -1.19343594e-17 -1.09908194e-17 -9.98584785e-18 -8.93216293e-18 -7.84232508e-18 -6.72862103e-18 -5.60295692e-18 -4.47676082e-18 -3.36089499e-18 -2.26557855e-18 -1.20032041e-18 -1.73862930e-19 8.05864055e-19 1.73177865e-18 2.59767218e-18 3.39822449e-18 4.12900981e-18 4.78649347e-18 5.36802010e-18 5.87179389e-18 6.29685147e-18 6.64302818e-18 6.91091829e-18 7.10183004e-18 7.21773611e-18 7.26122025e-18 7.23542092e-18 7.14397255e-18 6.99094509e-18 6.78078266e-18 6.51824188e-18 6.20833042e-18 5.85624647e-18 5.46731968e-18 5.04695387e-18 4.60057223e-18 4.13356515e-18 3.65124130e-18 3.15878197e-18 2.66119915e-18 2.16329743e-18 1.66963995e-18 1.18451842e-18 7.11927314e-19 2.55542306e-19 -1.81297202e-19 -5.95601402e-19 -9.84739426e-19 -1.34644482e-18 -1.67881731e-18 -1.98032107e-18 -2.24977965e-18 -2.48636786e-18 -2.68960083e-18 -2.85932049e-18 -2.99567975e-18 -3.09912466e-18 -3.17037485e-18 -3.21040247e-18 -3.22041001e-18 -3.20180711e-18 -3.15618683e-18 -3.08530147e-18 -2.99103827e-18 -2.87539519e-18 -2.74045700e-18 -2.58837193e-18 -2.42132893e-18 -2.24153591e-18 -2.05119892e-18 -1.85250248e-18 -1.64759132e-18 -1.43855326e-18 -1.22740376e-18 -1.01607184e-18 -8.06387605e-19 -6.00071315e-19 -3.98724088e-19 -2.03820146e-19 -1.67006414e-20 1.61430988e-19 3.29512179e-19 4.86622972e-19 6.31986371e-19 7.64967425e-19 8.85071081e-19 9.91938935e-19 1.08534494e-18 1.16519020e-18 1.23149692e-18 1.28440159e-18 1.32414765e-18 1.35107750e-18 1.36562418e-18 1.36830266e-18 1.35970093e-18 1.34047097e-18 1.31131964e-18 1.27299959e-18 1.22630032e-18 1.17203941e-18 1.11105399e-18 1.04419253e-18 9.72307001e-19 8.96245421e-19 8.16844902e-19 7.34925147e-19 6.51282485e-19 5.66684435e-19 4.81864835e-19 3.97519529e-19 3.14302631e-19 2.32823358e-19 1.53643423e-19 7.72749844e-20 4.17913946e-21 -6.52350686e-20 -1.30611140e-19 -1.91645135e-19 -2.48085243e-19 -2.99730936e-19 -3.46431739e-19 -3.88085643e-19 -4.24637205e-19 -4.56075367e-19 -4.82431022e-19 -5.03774374e-19 -5.20212120e-19 -5.31884483e-19 -5.38962147e-19 -5.41643112e-19 -5.40149498e-19 -5.34724343e-19 -5.25628408e-19 -5.13137025e-19 -4.97537008e-19 -4.79123646e-19 -4.58197806e-19 -4.35063165e-19 -4.10023568e-19 -3.83380559e-19 -3.55431058e-19 -3.26465230e-19 -2.96764528e-19 -2.66599922e-19 -2.36230329e-19 -2.05901223e-19 -1.75843452e-19 -1.46272235e-19 -1.17386351e-19 -8.93675153e-20 -6.23799279e-20 -3.65699936e-20 -1.20662057e-20 1.10208175e-20 3.25981523e-20 5.25902560e-20 7.09385305e-20 8.76007742e-20 1.02550534e-19 1.15776367e-19 1.27281031e-19 1.37080597e-19 1.45203524e-19 1.51689677e-19 1.56589317e-19 1.59962071e-19 1.61875888e-19 1.62405991e-19 1.61633834e-19 1.59646079e-19 1.56533585e-19 1.52390435e-19 1.47312992e-19 1.41398995e-19 1.34746702e-19 1.27454085e-19 1.19618070e-19 1.11333841e-19 1.02694195e-19 9.37889601e-20 8.47044743e-20 7.55231220e-20 6.63229338e-20 5.71772451e-20 4.81544139e-20 3.93175960e-20 3.07245762e-20 2.24276523e-20 1.44735702e-20 6.90350789e-21 -2.46896865e-22 -6.94747523e-21 -1.31734182e-20 -1.89051319e-20 -2.41280610e-20 -2.88324835e-20 -3.30132810e-20 -3.66696871e-20 -3.98050182e-20 -4.24263892e-20 -4.45444180e-20 -4.61729219e-20 -4.73286078e-20 -4.80307608e-20 -4.83009324e-20 -4.81626314e-20 -4.76410197e-20 -4.67626148e-20 -4.55550019e-20 -4.40465556e-20 -4.22661742e-20 -4.02430274e-20 -3.80063183e-20 -3.55850604e-20 -3.30078715e-20 -3.03027835e-20 -2.74970696e-20 -2.46170884e-20 -2.16881454e-20 -1.87343719e-20 -1.57786205e-20 -1.28423774e-20 -9.94569063e-21 -7.10711451e-21 -4.34366832e-21 -1.67080985e-21 8.97577920e-22 3.34918721e-21 5.67327414e-21 7.86063652e-21 9.90358158e-21 1.17958847e-20 1.35327401e-20 1.51107041e-20 1.65276326e-20 1.77826127e-20 1.88758902e-20 1.98087935e-20 2.05836549e-20 2.12037292e-20 2.16731122e-20 2.19966578e-20 2.21798954e-20 2.22289486e-20 2.21504543e-20 2.19514845e-20 2.16394697e-20 2.12221253e-20 2.07073810e-20 2.01033131e-20 1.94180816e-20 1.86598692e-20 1.78368262e-20 1.69570180e-20 1.60283780e-20 1.50586635e-20 1.40554169e-20 1.30259306e-20 1.19772159e-20 1.09159767e-20 9.84858629e-21 8.78106877e-21 7.71908371e-21 6.66791457e-21 5.63246053e-21 4.61723142e-21 3.62634577e-21 2.66353159e-21 1.73212977e-21 8.35099887e-22 -2.49718147e-23 -8.45862483e-22 -1.62570097e-21 -2.36295460e-21 -3.05641456e-21 -3.70518016e-21 -4.30864220e-21 -4.86646543e-21 -5.37857058e-21 -5.84511579e-21 -6.26647793e-21 -6.64323369e-21 -6.97614072e-21 -7.26611895e-21 -7.51423213e-21 -7.72166980e-21 -7.88972965e-21 -8.01980054e-21 -8.11334611e-21 -8.17188910e-21 -8.19699648e-21 -8.19026536e-21 -8.15330982e-21 -8.08774860e-21 -7.99519372e-21 -7.87724008e-21 -7.73545599e-21 -7.57137465e-21 -7.38648667e-21 -7.18223341e-21 -6.96000143e-21 -6.72111765e-21 -6.46684566e-21 -6.19838267e-21 -5.91685747e-21 -5.62332905e-21 -5.31878614e-21 -5.00414738e-21 -4.68026213e-21 -4.34791209e-21 -4.00781329e-21 -3.66061879e-21 -3.30692182e-21 -2.94725932e-21 -2.58211591e-21 -2.21192820e-21 -1.83708937e-21 -1.45795398e-21 -1.07484298e-21 -6.88048858e-22 -2.97840844e-22 9.55298279e-23 4.91824662e-22 8.90812728e-22 1.29226555e-21 1.69595218e-21 2.10163438e-21 2.50906212e-21 2.91796922e-21 3.32806936e-21 3.73905237e-21 4.15058085e-21 4.56228715e-21 4.97377075e-21 5.38459605e-21 5.79429057e-21 6.20234351e-21 6.60820490e-21 7.01128499e-21 7.41095428e-21 7.80654386e-21 8.19734625e-21 8.58261661e-21 8.96157449e-21 9.33340584e-21 9.69726553e-21 1.00522802e-20 1.03975515e-20 1.07321595e-20 1.10551667e-20 1.13656221e-20 1.16625656e-20 1.19450324e-20 1.22120582e-20 1.24626837e-20 1.26959600e-20 1.29109536e-20 1.31067516e-20 1.32824670e-20 1.34372438e-20 1.35702624e-20 1.36807442e-20 1.37679570e-20 1.38312197e-20 1.38699065e-20 1.38834520e-20 1.38713545e-20 1.38331805e-20 1.37685680e-20 1.36772298e-20 1.35589563e-20 1.34136179e-20 1.32411676e-20 1.30416422e-20 1.28151640e-20 1.25619415e-20 1.22822701e-20 1.19765319e-20 1.16451957e-20 1.12888157e-20 1.09080310e-20 1.05035631e-20 1.00762147e-20 9.62686680e-21 9.15647600e-21 8.66607137e-21 8.15675093e-21 7.62967782e-21 7.08607612e-21 6.52722651e-21 5.95446153e-21 5.36916076e-21 4.77274562e-21 4.16667422e-21 3.55243585e-21 2.93154552e-21 2.30553829e-21 1.67596366e-21 1.04437986e-21 4.12348126e-22 -2.18572919e-22 -8.46832869e-22 -1.47089506e-21 -2.08924197e-21 -2.70038047e-21 -3.30284693e-21 -3.89521213e-21 -4.47608597e-21 -5.04412201e-21 -5.59802161e-21 -6.13653803e-21 -6.65848008e-21 -7.16271558e-21 -7.64817450e-21 -8.11385179e-21 -8.55880991e-21 -8.98218103e-21 -9.38316896e-21 -9.76105068e-21 -1.01151776e-20 -1.04449767e-20 -1.07499507e-20 -1.10296788e-20 -1.12838167e-20 -1.15120960e-20 -1.17143239e-20 -1.18903823e-20 -1.20402268e-20 -1.21638853e-20 -1.22614563e-20 -1.23331074e-20 -1.23790731e-20 -1.23996526e-20 -1.23952077e-20 -1.23661597e-20 -1.23129876e-20 -1.22362247e-20 -1.21364557e-20 -1.20143141e-20 -1.18704789e-20 -1.17056715e-20 -1.15206524e-20 -1.13162184e-20 -1.10931990e-20 -1.08524535e-20 -1.05948673e-20 -1.03213494e-20 -1.00328288e-20 -9.73025135e-21 -9.41457716e-21 -9.08677716e-21 -8.74783043e-21 -8.39872133e-21 -8.04043678e-21 -7.67396364e-21 -7.30028614e-21 -6.92038347e-21 -6.53522748e-21 -6.14578043e-21 -5.75299296e-21 -5.35780201e-21 -4.96112905e-21 -4.56387827e-21 -4.16693499e-21 -3.77116408e-21 -3.37740861e-21 -2.98648850e-21 -2.59919938e-21 -2.21631144e-21 -1.83856851e-21 -1.46668713e-21 -1.10135576e-21 -7.43234108e-22 -3.92952482e-22 -5.11112750e-23 2.81719496e-22 6.05000560e-22 9.18223710e-22 1.22091204e-21 1.51262012e-21 1.79293413e-21 2.06147191e-21 2.31788297e-21 2.56184846e-21 2.79308111e-21 3.01132508e-21 3.21635576e-21 3.40797966e-21 3.58603408e-21 3.75038687e-21 3.90093613e-21 4.03760985e-21 4.16036554e-21 4.26918987e-21 4.36409816e-21 4.44513398e-21 4.51236864e-21 4.56590066e-21 4.60585525e-21 4.63238369e-21 4.64566274e-21 4.64589400e-21 4.63330324e-21 4.60813968e-21 4.57067527e-21 4.52120391e-21 4.46004065e-21 4.38752086e-21 4.30399935e-21 4.20984948e-21 4.10546219e-21 3.99124507e-21 3.86762134e-21 3.73502880e-21 3.59391878e-21 3.44475503e-21 3.28801260e-21 3.12417670e-21 2.95374147e-21 2.77720885e-21 2.59508729e-21 2.40789054e-21 2.21613638e-21 2.02034538e-21 1.82103957e-21 1.61874120e-21 1.41397142e-21 1.20724903e-21 9.99089174e-22 7.90002075e-22 5.80491799e-22 3.71055000e-22 1.62179723e-22 -4.56557877e-23 -2.51984237e-22 -4.56350402e-22 -6.58312196e-22 -8.57441711e-22 -1.05332619e-21 -1.24556897e-21 -1.43379035e-21 -1.61762839e-21 -1.79673969e-21 -1.97080008e-21 -2.13950519e-21 -2.30257107e-21 -2.45973461e-21 -2.61075395e-21 -2.75540885e-21 -2.89350088e-21 -3.02485362e-21 -3.14931278e-21 -3.26674618e-21 -3.37704371e-21 -3.48011720e-21 -3.57590020e-21 -3.66434772e-21
6.54122307e-21 6.46242063e-21 6.38155077e-21 6.29872395e-21 6.21405075e-21 6.12764170e-21 6.03960710e-21 5.95005684e-21 5.85910022e-21 5.76684580e-21 5.67340126e-21 5.57887326e-21 5.48336731e-21 5.38698762e-21 5.28983704e-21 5.19201690e-21 5.09362696e-21 4.99476528e-21 4.89552816e-21 4.79601006e-21 4.69630352e-21 4.59649910e-21 4.49668532e-21 4.39694862e-21 4.29737327e-21 4.19804138e-21 4.09903281e-21 4.00042514e-21 3.90229367e-21 3.80471135e-21 3.70774875e-21 3.61147407e-21 3.51595308e-21 3.42124913e-21 3.32742309e-21 3.23453339e-21 3.14263593e-21 3.05178416e-21 2.96202898e-21 2.87341880e-21 2.78599950e-21 2.69981443e-21 2.61490442e-21 2.53130777e-21 2.44906026e-21 2.36819516e-21 2.28874322e-21 2.21073272e-21 2.13418943e-21 2.05913669e-21 1.98559539e-21 1.91358398e-21 1.84311856e-21 1.77421283e-21 1.70687819e-21 1.64112375e-21 1.57695636e-21 1.51438068e-21 1.45339918e-21 1.39401226e-21 1.33621824e-21 1.28001343e-21 1.22539223e-21 1.17234714e-21 1.12086883e-21 1.07094625e-21 1.02256665e-21 9.75715676e-22 9.30377433e-22 8.86534571e-22 8.44168349e-22 8.03258719e-22 7.63784404e-22 7.25722972e-22 6.89050922e-22 6.53743759e-22 6.19776078e-22 5.87121639e-22 5.55753448e-22 5.25643835e-22 4.96764532e-22 4.69086749e-22 4.42581247e-22 4.17218412e-22 3.92968326e-22 5.54135538e-22 8.46152014e-22 1.29086582e-21 1.96745809e-21 2.99579732e-21 4.55713889e-21 6.92523926e-21 1.05130603e-20 1.59427748e-20 2.41505414e-20 3.65430761e-20 5.52312471e-20 8.33780009e-20 1.25715664e-19 1.89313666e-19 2.84715708e-19 4.27620769e-19 6.41362727e-19 9.60559795e-19 1.43647290e-18 2.14485343e-18 3.19740618e-18 4.75848481e-18 7.06933439e-18 1.04831766e-17 1.55158073e-17 2.29182839e-17 3.37809091e-17 4.96812970e-17 7.28941353e-17 1.06686644e-16 1.55732036e-16 2.26683785e-16 3.28966174e-16 4.75851032e-16 6.85904712e-16 9.84898963e-16 1.40827450e-15 2.00420654e-15 2.83720722e-15 3.99193155e-15 5.57628531e-15 7.72180523e-15 1.05771947e-14 1.42874133e-14 1.89459894e-14 2.45050361e-14 3.06356623e-14 3.65716353e-14 4.10562810e-14 4.25885373e-14 4.00413158e-14 3.33187792e-14 2.34778225e-14 1.21825483e-14 9.89977964e-16 -9.04520351e-15 -1.73964053e-14 -2.39158695e-14 -2.86724189e-14 -3.18367012e-14 -3.36151073e-14 -3.42166318e-14 -3.38382735e-14 -3.26597295e-14 -3.08423181e-14 -2.85296175e-14 -2.58486770e-14 -2.29113237e-14 -1.98153966e-14 -1.66458678e-14 -1.34758586e-14 -1.03675703e-14 -7.37314855e-15 -4.53549788e-15 -1.88905457e-15 5.39473712e-16 2.73039859e-15 4.67036983e-15 6.35172138e-15 7.77184464e-15 8.93258912e-15 9.83969096e-15 1.05022299e-14 1.09321151e-14 1.11436007e-14 1.11528310e-14 1.09774159e-14 1.06360368e-14 1.01480826e-14 9.53331710e-15 8.81157532e-15 8.00249075e-15 7.12525163e-15 6.19838625e-15 5.23957645e-15 4.26549847e-15 3.29169025e-15 2.33244414e-15 1.40072375e-15 5.08103912e-16 -3.35267866e-16 -1.12068956e-15 -1.84090412e-15 -2.49008162e-15 -3.06378579e-15 -3.55892636e-15 -3.97369889e-15 -4.30751376e-15 -4.56091567e-15 -4.73549556e-15 -4.83379618e-15 -4.85921294e-15 -4.81589154e-15 -4.70862363e-15 -4.54274185e-15 -4.32401550e-15 -4.05854805e-15 -3.75267734e-15 -3.41287960e-15 -3.04567812e-15 -2.65755727e-15 -2.25488250e-15 -1.84382697e-15 -1.43030511e-15 -1.01991359e-15 -6.17879754e-16 -2.29017882e-16 1.42306927e-16 4.92207099e-16 8.17293390e-16 1.11468833e-15 1.38203261e-15 1.61748468e-15 1.81971410e-15 1.98788895e-15 2.12165784e-15 2.22112713e-15 2.28683378e-15 2.31971445e-15 2.32107154e-15 2.29253650e-15 2.23603136e-15 2.15372867e-15 2.04801068e-15 1.92142823e-15 1.77665975e-15 1.61647108e-15 1.44367627e-15 1.26110003e-15 1.07154210e-15 8.77743751e-16 6.82356939e-16 4.87916123e-16 2.96813079e-16 1.11274798e-16 -6.66554145e-17 -2.35133589e-16 -3.92527466e-16 -5.37425622e-16 -6.68643421e-16 -7.85225859e-16 -8.86447473e-16 -9.71809426e-16 -1.04103399e-15 -1.09405659e-15 -1.13101572e-15 -1.15224081e-15 -1.15823847e-15 -1.14967723e-15 -1.12737116e-15 -1.09226248e-15 -1.04540355e-15 -9.87938456e-16 -9.21084396e-16 -8.46113129e-16 -7.64332735e-16 -6.77069846e-16 -5.85652567e-16 -4.91394246e-16 -3.95578249e-16 -2.99443878e-16 -2.04173534e-16 -1.10881220e-16 -2.06024578e-17 6.57143360e-17 1.47214986e-16 2.23145191e-16 2.92854673e-16 3.55799855e-16 4.11545119e-16 4.59762702e-16 5.00231299e-16 5.32833447e-16 5.57551806e-16 5.74464410e-16 5.83739023e-16 5.85626691e-16 5.80454630e-16 5.68618550e-16 5.50574546e-16 5.26830680e-16 4.97938352e-16 4.64483595e-16 4.27078389e-16 3.86352100e-16 3.42943144e-16 2.97490958e-16 2.50628355e-16 2.02974354e-16 1.55127518e-16 1.07659879e-16 6.11114720e-17 1.59855298e-17 -2.72556522e-17 -6.81941575e-17 -1.06459194e-16 -1.41729148e-16 -1.73732949e-16 -2.02250780e-16 -2.27114142e-16 -2.48205312e-16 -2.65456233e-16 -2.78846877e-16 -2.88403121e-16 -2.94194200e-16 -2.96329770e-16 -2.94956650e-16 -2.90255290e-16 -2.82436028e-16 -2.71735177e-16 -2.58411009e-16 -2.42739689e-16 -2.25011191e-16 -2.05525274e-16 -1.84587532e-16 -1.62505582e-16 -1.39585413e-16 -1.16127946e-16 -9.24258125e-17 -6.87603998e-17 -4.53991698e-17 -2.25932727e-17 -5.75469222e-19 2.04416320e-17 4.02670174e-17 5.87323903e-17 7.56929767e-17 9.10280202e-17 1.04640978e-16 1.16459431e-16 1.26434717e-16 1.34541322e-16 1.40776026e-16 1.45156849e-16 1.47721796e-16 1.48527452e-16 1.47647425e-16 1.45170678e-16 1.41199774e-16 1.35849053e-16 1.29242764e-16 1.21513185e-16 1.12798745e-16 1.03242171e-16 9.29886761e-17 8.21842188e-17 7.09738357e-17 5.95000704e-17 4.79015097e-17 3.63114375e-17 2.48566164e-17 1.36562031e-17 2.82080396e-18 -7.54832713e-18 -1.73599457e-17 -2.65333294e-17 -3.49986480e-17 -4.26971939e-17 -4.95814774e-17 -5.56151939e-17 -6.07730680e-17 -6.50405844e-17 -6.84136143e-17 -7.08979449e-17 -7.25087255e-17 -7.32698371e-17 -7.32131995e-17 -7.23780249e-17 -7.08100295e-17 -6.85606143e-17 -6.56860252e-17 -6.22465035e-17 -5.83054351e-17 -5.39285098e-17 -4.91828979e-17 -4.41364526e-17 -3.88569459e-17 -3.34113437e-17 -2.78651279e-17 -2.22816675e-17 -1.67216459e-17 -1.12425457e-17 -5.89819413e-18 -7.38371944e-19 4.19151535e-18 8.85070191e-18 1.32032628e-17 1.72182535e-17 2.08697885e-17 2.41370624e-17 2.70043154e-17 2.94607473e-17 3.15003829e-17 3.31218928e-17 3.43283748e-17 3.51270995e-17 3.55292240e-17 3.55494807e-17 3.52058431e-17 3.45191755e-17 3.35128700e-17 3.22124754e-17 3.06453231e-17 2.88401535e-17 2.68267463e-17 2.46355600e-17 2.22973822e-17 1.98429949e-17 1.73028568e-17 1.47068059e-17 1.20837836e-17 9.46158208e-18 6.86661773e-18 4.32372927e-18 1.85600342e-18 -5.15372480e-19 -2.77123073e-18 -4.89451641e-18 -6.87035400e-18 -8.68608815e-18 -1.03312996e-17 -1.17977975e-17 -1.30795890e-17 -1.41728284e-17 -1.50757469e-17 -1.57885645e-17 -1.63133873e-17 -1.66540897e-17 -1.68161856e-17 -1.68066900e-17 -1.66339717e-17 -1.63076009e-17 -1.58381921e-17 -1.52372452e-17 -1.45169857e-17 -1.36902058e-17 -1.27701090e-17 -1.17701573e-17 -1.07039253e-17 -9.58496008e-18 -8.42664873e-18 -7.24209462e-18 -6.04400296e-18 -4.84457630e-18 -3.65542053e-18 -2.48746179e-18 -1.35087439e-18 -2.55020061e-19 7.91601619e-19 1.78139171e-18 2.70767948e-18 3.56473938e-18 4.34779787e-18 5.05303059e-18 5.67755035e-18 6.21938661e-18 6.67745713e-18 7.05153249e-18 7.34219413e-18 7.55078682e-18 7.67936620e-18 7.73064230e-18 7.70791960e-18 7.61503473e-18 7.45629220e-18 7.23639911e-18 6.96039951e-18 6.63360896e-18 6.26155005e-18 5.84988931e-18 5.40437621e-18 4.93078454e-18 4.43485675e-18 3.92225160e-18 3.39849532e-18 2.86893673e-18 2.33870643e-18 1.81268021e-18 1.29544693e-18 7.91280688e-19 3.04117598e-19 -1.62463088e-19 -6.05253462e-19 -1.02142718e-18 -1.40854554e-18 -1.76455966e-18 -2.08780882e-18 -2.37701531e-18 -2.63127603e-18 -2.85005099e-18 -3.03314913e-18 -3.18071157e-18 -3.29319286e-18 -3.37134017e-18 -3.41617103e-18 -3.42894977e-18 -3.41116290e-18 -3.36449389e-18 -3.29079744e-18 -3.19207364e-18 -3.07044214e-18 -2.92811672e-18 -2.76738035e-18 -2.59056095e-18 -2.40000815e-18 -2.19807105e-18 -1.98707726e-18 -1.76931323e-18 -1.54700610e-18 -1.32230699e-18 -1.09727601e-18 -8.73868829e-19 -6.53924929e-19 -4.39157603e-19 -2.31145580e-19 -3.13263519e-20 1.59008890e-19 3.38718715e-19 5.06813402e-19 6.62455417e-19 8.04958519e-19 9.33785574e-19 1.04854516e-18 1.14898709e-18 1.23499691e-18 1.30658953e-18 1.36390204e-18 1.40718590e-18 1.43679853e-18 1.45319440e-18 1.45691588e-18 1.44858370e-18 1.42888737e-18 1.39857549e-18 1.35844604e-18 1.30933691e-18 1.25211651e-18 1.18767468e-18 1.11691392e-18 1.04074103e-18 9.60059149e-19 8.75760315e-19 7.88718501e-19 6.99783230e-19 6.09773756e-19 5.19473834e-19 4.29627086e-19 3.40932987e-19 2.54043446e-19 1.69559996e-19 8.80315700e-20 9.95285329e-21 -6.42368069e-20 -1.34153960e-19 -1.99471106e-19 -2.59916268e-19 -3.15272121e-19 -3.65374712e-19 -4.10111798e-19 -4.49420847e-19 -4.83286735e-19 -5.11739174e-19 -5.34849920e-19 -5.52729783e-19 -5.65525485e-19 -5.73416400e-19 -5.76611214e-19 -5.75344529e-19 -5.69873453e-19 -5.60474202e-19 -5.47438740e-19 -5.31071483e-19 -5.11686101e-19 -4.89602421e-19 -4.65143469e-19 -4.38632656e-19 -4.10391128e-19 -3.80735295e-19 -3.49974538e-19 -3.18409113e-19 -2.86328264e-19 -2.54008521e-19 -2.21712221e-19 -1.89686223e-19 -1.58160833e-19 -1.27348926e-19 -9.74452650e-20 -6.86260077e-20 -4.10483979e-20 -1.48506275e-20 9.84813598e-21 3.29475691e-20 5.43658685e-20 7.40392964e-20 9.19216060e-20 1.07983359e-19 1.22211151e-19 1.34606746e-19 1.45186154e-19 1.53978632e-19 1.61025656e-19 1.66379846e-19 1.70103868e-19 1.72269328e-19 1.72955657e-19 1.72249000e-19 1.70241126e-19 1.67028353e-19 1.62710510e-19 1.57389925e-19 1.51170471e-19 1.44156640e-19 1.36452689e-19 1.28161825e-19 1.19385460e-19 1.10222522e-19 1.00768831e-19 9.11165365e-20 8.13536244e-20 7.15634831e-20 6.18245369e-20 5.22099402e-20 4.27873346e-20 3.36186640e-20 2.47600471e-20 1.62617045e-20 8.16793682e-21 5.17151349e-22 -6.65806646e-21 -1.33308399e-20 -1.94798502e-20 -2.50891515e-20 -3.01479551e-20 -3.46503873e-20 -3.85952238e-20 -4.19856051e-20 -4.48287355e-20 -4.71355701e-20 -4.89204923e-20 -5.02009857e-20 -5.09973028e-20 -5.13321340e-20 -5.12302783e-20 -5.07183201e-20 -4.98243123e-20 -4.85774692e-20 -4.70078703e-20 -4.51461766e-20 -4.30233613e-20 -4.06704558e-20 -3.81183111e-20 -3.53973779e-20 -3.25375021e-20 -2.95677406e-20 -2.65161934e-20 -2.34098556e-20 -2.02744865e-20 -1.71344971e-20 -1.40128559e-20 -1.09310109e-20 -7.90882872e-21 -4.96454999e-21 -2.11475944e-21 6.25629295e-22 3.24337545e-21 5.72690017e-21 8.06626399e-21 1.02531336e-20 1.22807387e-20 1.41438208e-20 1.58385734e-20 1.73625762e-20 1.87147233e-20 1.98951464e-20 2.09051346e-20 2.17470510e-20 2.24242467e-20 2.29409742e-20 2.33022993e-20 2.35140141e-20 2.35825502e-20 2.35148926e-20 2.33184967e-20 2.30012071e-20 2.25711786e-20 2.20368015e-20 2.14066293e-20 2.06893114e-20 1.98935283e-20 1.90279324e-20 1.81010923e-20 1.71214417e-20 1.60972331e-20 1.50364955e-20 1.39469966e-20 1.28362101e-20 1.17112867e-20 1.05790292e-20 9.44587244e-21 8.31786664e-21 7.20066461e-21 6.09951268e-21 5.01924510e-21 3.96428142e-21 2.93862713e-21 1.94587692e-21 9.89220505e-22 7.14508426e-23 -8.05025565e-22 -1.63817652e-21 -2.42633027e-21 -3.16816024e-21 -3.86266849e-21 -4.50916818e-21 -5.10726514e-21 -5.65683885e-21 -6.15802291e-21 -6.61118521e-21 -7.01690796e-21 -7.37596771e-21 -7.68931555e-21 -7.95805752e-21 -8.18343546e-21 -8.36680830e-21 -8.50963400e-21 -8.61345207e-21 -8.67986693e-21 -8.71053204e-21 -8.70713488e-21 -8.67138288e-21 -8.60499027e-21 -8.50966592e-21 -8.38710221e-21 -8.23896486e-21 -8.06688380e-21 -7.87244508e-21 -7.65718379e-21 -7.42257791e-21 -7.17004324e-21 -6.90092922e-21 -6.61651570e-21 -6.31801056e-21 -6.00654828e-21 -5.68318922e-21 -5.34891977e-21 -5.00465313e-21 -4.65123087e-21 -4.28942506e-21 -3.91994097e-21 -3.54342037e-21 -3.16044521e-21 -2.77154177e-21 -2.37718518e-21 -1.97780420e-21 -1.57378635e-21 -1.16548311e-21 -7.53215379e-22 -3.37278963e-22 8.20498580e-23 5.04508779e-22 9.29843997e-22 1.35780480e-21 1.78813831e-21 2.22058446e-21 2.65487112e-21 3.09070952e-21 3.52778999e-21 3.96577805e-21 4.40431074e-21 4.84299346e-21 5.28139718e-21 5.71905600e-21 6.15546532e-21 6.59008022e-21 7.02231455e-21 7.45154032e-21 7.87708761e-21 8.29824498e-21 8.71426032e-21 9.12434213e-21 9.52766132e-21 9.92335336e-21 1.03105209e-20 1.06882368e-20 1.10555476e-20 1.14114770e-20 1.17550302e-20 1.20851982e-20 1.24009624e-20 1.27012993e-20 1.29851860e-20 1.32516051e-20 1.34995501e-20 1.37280309e-20 1.39360796e-20 1.41227555e-20 1.42871511e-20 1.44283972e-20 1.45456687e-20 1.46381894e-20 1.47052373e-20 1.47461496e-20 1.47603270e-20 1.47472384e-20 1.47064249e-20 1.46375036e-20 1.45401709e-20 1.44142057e-20 1.42594720e-20 1.40759212e-20 1.38635940e-20 1.36226217e-20 1.33532274e-20 1.30557261e-20 1.27305252e-20 1.23781240e-20 1.19991126e-20 1.15941710e-20 1.11640672e-20 1.07096550e-20 1.02318714e-20 9.73173386e-21 9.21033658e-21 8.66884707e-21 8.10850195e-21 7.53060255e-21 6.93651026e-21 6.32764153e-21 5.70546267e-21 5.07148447e-21 4.42725655e-21 3.77436165e-21 3.11440976e-21 2.44903209e-21 1.77987515e-21 1.10859462e-21 4.36849332e-22 -2.33704721e-22 -9.01420363e-22 -1.56466508e-21 -2.22182676e-21 -2.87131926e-21 -3.51158788e-21 -4.14111450e-21 -4.75842267e-21 -5.36208232e-21 -5.95071429e-21 -6.52299458e-21 -7.07765825e-21 -7.61350312e-21 -8.12939307e-21 -8.62426107e-21 -9.09711184e-21 -9.54702419e-21 -9.97315308e-21 -1.03747312e-20 -1.07510705e-20 -1.11015628e-20 -1.14256809e-20 -1.17229786e-20 -1.19930909e-20 -1.22357337e-20 -1.24507028e-20 -1.26378739e-20 -1.27972005e-20 -1.29287129e-20 -1.30325168e-20 -1.31087908e-20 -1.31577847e-20 -1.31798172e-20 -1.31752729e-20 -1.31446004e-20 -1.30883089e-20 -1.30069651e-20 -1.29011910e-20 -1.27716596e-20 -1.26190926e-20 -1.24442565e-20 -1.22479594e-20 -1.20310479e-20 -1.17944030e-20 -1.15389374e-20 -1.12655918e-20 -1.09753314e-20 -1.06691427e-20 -1.03480303e-20 -1.00130136e-20 -9.66512336e-21 -9.30539915e-21 -8.93488594e-21 -8.55463137e-21 -8.16568293e-21 -7.76908527e-21 -7.36587763e-21 -6.95709133e-21 -6.54374751e-21 -6.12685484e-21 -5.70740743e-21 -5.28638290e-21 -4.86474043e-21 -4.44341913e-21 -4.02333637e-21 -3.60538627e-21 -3.19043839e-21 -2.77933640e-21 -2.37289698e-21 -1.97190874e-21 -1.57713132e-21 -1.18929453e-21 -8.09097608e-22 -4.37208584e-22 -7.42637209e-23 2.79132976e-22 6.22410136e-22 9.55029362e-22 1.27648547e-21 1.58630668e-21 1.88405473e-21 2.16932496e-21 2.44174627e-21 2.70098114e-21 2.94672550e-21 3.17870859e-21 3.39669280e-21 3.60047342e-21 3.78987840e-21 3.96476805e-21 4.12503471e-21 4.27060237e-21 4.40142628e-21 4.51749254e-21 4.61881758e-21 4.70544774e-21 4.77745870e-21 4.83495492e-21 4.87806908e-21 4.90696147e-21 4.92181929e-21 4.92285603e-21 4.91031072e-21 4.88444716e-21 4.84555322e-21 4.79393992e-21 4.72994068e-21 4.65391034e-21 4.56622432e-21 4.46727761e-21 4.35748379e-21 4.23727403e-21 4.10709599e-21 3.96741274e-21 3.81870164e-21 3.66145318e-21 3.49616977e-21 3.32336453e-21 3.14356004e-21 2.95728710e-21 2.76508338e-21 2.56749217e-21 2.36506099e-21 2.15834031e-21 1.94788215e-21 1.73423876e-21 1.51796123e-21 1.29959815e-21 1.07969427e-21 8.58789139e-22 6.37415807e-22 4.16099493e-22 1.95356331e-22 -2.43078952e-23 -2.42398964e-22 -4.58435397e-22 -6.71949588e-22 -8.82488901e-22 -1.08961670e-21 -1.29291335e-21 -1.49197710e-21 -1.68642500e-21 -1.87589364e-21 -2.06003993e-21 -2.23854170e-21 -2.41109833e-21 -2.57743121e-21 -2.73728421e-21 -2.89042398e-21 -3.03664024e-21 -3.17574597e-21 -3.30757750e-21 -3.43199453e-21 -3.54888007e-21 -3.65814032e-21 -3.75970442e-21 -3.85352419e-21
6.44168959e-21 6.36242489e-21 6.28131314e-21 6.19846037e-21 6.11397216e-21 6.02795349e-21 5.94050856e-21 5.85174064e-21 5.76175198e-21 5.67064366e-21 5.57851548e-21 5.48546588e-21 5.39159181e-21 5.29698868e-21 5.20175030e-21 5.10596876e-21 5.00973442e-21 4.91313586e-21 4.81625979e-21 4.71919106e-21 4.62201262e-21 4.52480545e-21 4.42764858e-21 4.33061907e-21 4.23379195e-21 4.13724024e-21 4.04103494e-21 3.94524500e-21 3.84993732e-21 3.75517673e-21 3.66102602e-21 3.56754589e-21 3.47479496e-21 3.38282977e-21 3.29170476e-21 3.20147230e-21 3.11218265e-21 3.02388394e-21 2.93662223e-21 2.85044144e-21 2.76538338e-21 2.68148774e-21 2.59879207e-21 2.51733181e-21 2.43714026e-21 2.35824859e-21 2.28068585e-21 2.20447894e-21 2.12965266e-21 2.05622968e-21 1.98423056e-21 1.91367376e-21 1.84457565e-21 1.77695052e-21 1.71081062e-21 1.64616615e-21 1.58302530e-21 1.52139428e-21 1.46127734e-21 1.40267680e-21 1.34559310e-21 1.29002482e-21 1.23596874e-21 1.18341987e-21 1.13237152e-21 1.08281532e-21 1.03474129e-21 9.88137909e-22 9.42992140e-22 8.99289525e-22 8.57014230e-22 8.16149114e-22 7.76675795e-22 7.38574719e-22 7.01825227e-22 6.66405629e-22 6.32293271e-22 5.99464610e-22 5.67895283e-22 5.37560178e-22 5.08433510e-22 4.80488886e-22 4.53699379e-22 4.28037598e-22 4.03475750e-22 5.69397274e-22 8.70132129e-22 1.32847438e-21 2.02633190e-21 3.08779297e-21 4.70063162e-21 7.14865614e-21 1.08603004e-20 1.64815085e-20 2.49848944e-20 3.78329770e-20 5.72218821e-20 8.64445644e-20 1.30431211e-19 1.96551776e-19 2.95805485e-19 4.44580340e-19 6.67250187e-19 9.99999423e-19 1.49644225e-18 2.23585763e-18 3.33522516e-18 4.96676595e-18 7.38342812e-18 1.09557935e-17 1.62253346e-17 2.39809687e-17 3.53686405e-17 5.20474575e-17 7.64110203e-17 1.11899375e-16 1.63435839e-16 2.38034122e-16 3.45634705e-16 5.00244827e-16 7.21471718e-16 1.03654922e-15 1.48295338e-15 2.11166151e-15 2.99098936e-15 4.21065818e-15 5.88514348e-15 8.15416336e-15 1.11759517e-14 1.51052608e-14 2.00429972e-14 2.59409520e-14 3.24536671e-14 3.87719256e-14 4.35647997e-14 4.52383907e-14 4.25904667e-14 3.55093143e-14 2.51067861e-14 1.31431799e-14 1.27009557e-15 -9.39056449e-15 -1.82759628e-14 -2.52252937e-14 -3.03081958e-14 -3.37030997e-14 -3.56270300e-14 -3.63003137e-14 -3.59309713e-14 -3.47089932e-14 -3.28051251e-14 -3.03714926e-14 -2.75428443e-14 -2.44379053e-14 -2.11606593e-14 -1.78015156e-14 -1.44383678e-14 -1.11375643e-14 -7.95481197e-15 -4.93602682e-15 -2.11814452e-15 4.70103985e-16 2.80744726e-15 4.87935653e-15 6.67735666e-15 8.19836485e-15 9.44405732e-15 1.04202649e-14 1.11363978e-14 1.16049005e-14 1.18407377e-14 1.18609107e-14 1.16840060e-14 1.13297757e-14 1.08187500e-14 1.01718810e-14 9.41021989e-15 8.55462441e-15 7.62549811e-15 6.64256024e-15 5.62464548e-15 4.58953273e-15 3.55380209e-15 2.53271879e-15 1.54014295e-15 5.88463869e-16 -3.11442641e-16 -1.15023522e-15 -1.92010792e-15 -2.61477263e-15 -3.22942473e-15 -3.76069356e-15 -4.20657951e-15 -4.56637923e-15 -4.84060093e-15 -5.03087121e-15 -5.13983516e-15 -5.17105132e-15 -5.12888299e-15 -5.01838743e-15 -4.84520428e-15 -4.61544460e-15 -4.33558160e-15 -4.01234437e-15 -3.65261550e-15 -3.26333358e-15 -2.85140131e-15 -2.42360006e-15 -1.98651127e-15 -1.54644531e-15 -1.10937817e-15 -6.80896096e-16 -2.66148460e-16 1.30191108e-16 5.03955441e-16 8.51506466e-16 1.16974999e-15 1.45614297e-15 1.70869351e-15 1.92595420e-15 2.10700908e-15 2.25145486e-15 2.35937697e-15 2.43132090e-15 2.46825960e-15 2.47155746e-15 2.44293150e-15 2.38441044e-15 2.29829219e-15 2.18710047e-15 2.05354096e-15 1.90045779e-15 1.73079053e-15 1.54753254e-15 1.35369083e-15 1.15224798e-15 9.46126367e-16 7.38155161e-16 5.31040134e-16 3.27336667e-16 1.29426027e-16 -6.05049621e-17 -2.40480779e-16 -4.08750584e-16 -5.63798139e-16 -7.04348331e-16 -8.29370405e-16 -9.38078031e-16 -1.02992638e-15 -1.10460642e-15 -1.16203658e-15 -1.20235211e-15 -1.22589235e-15 -1.23318615e-15 -1.22493570e-15 -1.20199915e-15 -1.16537219e-15 -1.11616887e-15 -1.05560206e-15 -9.84963563e-16 -9.05604444e-16 -8.18915531e-16 -7.26308485e-16 -6.29197564e-16 -5.28982292e-16 -4.27031182e-16 -3.24666673e-16 -2.23151378e-16 -1.23675770e-16 -2.73473503e-17 6.48186213e-17 1.51906814e-16 2.33107919e-16 3.07723153e-16 3.75167203e-16 4.34969650e-16 4.86774940e-16 5.30340974e-16 5.65536399e-16 5.92336711e-16 6.10819261e-16 6.21157296e-16 6.23613147e-16 6.18530689e-16 6.06327202e-16 5.87484769e-16 5.62541315e-16 5.32081446e-16 4.96727173e-16 4.57128667e-16 4.13955133e-16 3.67885914e-16 3.19601928e-16 2.69777504e-16 2.19072714e-16 1.68126249e-16 1.17548912e-16 6.79177661e-17 1.97709712e-17 -2.63966574e-17 -7.01373566e-17 -1.11053382e-16 -1.48799234e-16 -1.83083159e-16 -2.13667942e-16 -2.40371011e-16 -2.63063904e-16 -2.81671117e-16 -2.96168391e-16 -3.06580486e-16 -3.12978489e-16 -3.15476711e-16 -3.14229238e-16 -3.09426189e-16 -3.01289735e-16 -2.90069950e-16 -2.76040541e-16 -2.59494514e-16 -2.40739832e-16 -2.20095124e-16 -1.97885476e-16 -1.74438359e-16 -1.50079738e-16 -1.25130387e-16 -9.99024543e-17 -7.46962927e-17 -4.97975908e-17 -2.54748136e-17 -1.97697013e-18 2.04682822e-17 4.16561941e-17 6.14061386e-17 7.95624887e-17 9.59951636e-17 1.10599855e-16 1.23297950e-16 1.34036157e-16 1.42785872e-16 1.49542287e-16 1.54323274e-16 1.57168067e-16 1.58135771e-16 1.57303716e-16 1.54765688e-16 1.50630063e-16 1.45017870e-16 1.38060807e-16 1.29899241e-16 1.20680202e-16 1.10555414e-16 9.96793601e-17 8.82074272e-17 7.62941229e-17 6.40913986e-17 5.17470831e-17 3.94034427e-17 2.71958752e-17 1.52517469e-17 3.68937823e-18 -7.38281926e-18 -1.78670516e-17 -2.76766972e-17 -3.67367100e-17 -4.49838732e-17 -5.23669099e-17 -5.88464551e-17 -6.43948984e-17 -6.89961043e-17 -7.26450205e-17 -7.53471836e-17 -7.71181339e-17 -7.79827496e-17 -7.79745126e-17 -7.71347168e-17 -7.55116319e-17 -7.31596325e-17 -7.01383056e-17 -6.65115458e-17 -6.23466507e-17 -5.77134239e-17 -5.26832981e-17 -4.73284832e-17 -4.17211516e-17 -3.59326635e-17 -3.00328414e-17 -2.40892988e-17 -1.81668252e-17 -1.23268351e-17 -6.62687996e-18 -1.12022698e-18 4.14449414e-18 9.12357713e-18 1.37784575e-17 1.80758649e-17 2.19879107e-17 2.54921142e-17 2.85713695e-17 3.12138571e-17 3.34129033e-17 3.51667934e-17 3.64785401e-17 3.73556159e-17 3.78096498e-17 3.78560979e-17 3.75138886e-17 3.68050513e-17 3.57543298e-17 3.43887887e-17 3.27374148e-17 3.08307190e-17 2.87003430e-17 2.63786745e-17 2.38984744e-17 2.12925191e-17 1.85932616e-17 1.58325133e-17 1.30411487e-17 1.02488356e-17 7.48379117e-18 4.77256617e-18 2.13985734e-18 -3.91651376e-19 -2.80141848e-18 -5.07114592e-18 -7.18485176e-18 -9.12891526e-18 -1.08920955e-17 -1.24655244e-17 -1.38426765e-17 -1.50193155e-17 -1.59934210e-17 -1.67650963e-17 -1.73364589e-17 -1.77115172e-17 -1.78960337e-17 -1.78973779e-17 -1.77243707e-17 -1.73871220e-17 -1.68968642e-17 -1.62657825e-17 -1.55068455e-17 -1.46336357e-17 -1.36601833e-17 -1.26008045e-17 -1.14699447e-17 -1.02820295e-17 -9.05132284e-18 -7.79179481e-18 -6.51699931e-18 -5.23996198e-18 -3.97307953e-18 -2.72803048e-18 -1.51569776e-18 -3.46103250e-19 7.71645763e-19 1.82939826e-18 2.81998956e-18 3.73726016e-18 4.57606360e-18 5.33226416e-18 6.00272466e-18 6.58528517e-18 7.07873342e-18 7.48276739e-18 7.79795120e-18 8.02566480e-18 8.16804851e-18 8.22794309e-18 8.20882627e-18 8.11474646e-18 7.95025458e-18 7.72033455e-18 7.43033346e-18 7.08589191e-18 6.69287525e-18 6.25730640e-18 5.78530069e-18 5.28300336e-18 4.75653008e-18 4.21191098e-18 3.65503846e-18 3.09161912e-18 2.52713002e-18 1.96677951e-18 1.41547264e-18 8.77781319e-19 3.57919235e-19 -1.40278520e-19 -6.13371172e-19 -1.05832343e-18 -1.47251226e-18 -1.85372944e-18 -2.20018005e-18 -2.51047732e-18 -2.78363378e-18 -3.01904933e-18 -3.21649626e-18 -3.37610168e-18 -3.49832761e-18 -3.58394902e-18 -3.63403025e-18 -3.64989996e-18 -3.63312508e-18 -3.58548392e-18 -3.50893888e-18 -3.40560892e-18 -3.27774207e-18 -3.12768836e-18 -2.95787318e-18 -2.77077151e-18 -2.56888304e-18 -2.35470846e-18 -2.13072706e-18 -1.89937571e-18 -1.66302938e-18 -1.42398337e-18 -1.18443710e-18 -9.46479790e-19 -7.12077817e-19 -4.83063938e-19 -2.61128273e-19 -4.78110706e-20 1.55502780e-19 3.47587560e-19 5.27378888e-19 6.93974344e-19 8.46632607e-19 9.84771223e-19 1.10796308e-18 1.21593171e-18 1.30854550e-18 1.38581102e-18 1.44786538e-18 1.49496798e-18 1.52749160e-18 1.54591299e-18 1.55080306e-18 1.54281688e-18 1.52268336e-18 1.49119501e-18 1.44919763e-18 1.39758017e-18 1.33726472e-18 1.26919686e-18 1.19433627e-18 1.11364783e-18 1.02809309e-18 9.38622326e-19 8.46167094e-19 7.51633401e-19 6.55895461e-19 5.59790087e-19 4.64111723e-19 3.69608118e-19 2.76976654e-19 1.86861302e-19 9.98502193e-20 1.64739502e-20 -6.27957732e-20 -1.37546665e-19 -2.07425980e-19 -2.72140093e-19 -3.31453607e-19 -3.85188016e-19 -4.33219971e-19 -4.75479171e-19 -5.11945941e-19 -5.42648511e-19 -5.67660062e-19 -5.87095557e-19 -6.01108415e-19 -6.09887044e-19 -6.13651297e-19 -6.12648860e-19 -6.07151628e-19 -5.97452084e-19 -5.83859725e-19 -5.66697548e-19 -5.46298639e-19 -5.23002874e-19 -4.97153757e-19 -4.69095419e-19 -4.39169782e-19 -4.07713918e-19 -3.75057596e-19 -3.41521044e-19 -3.07412908e-19 -2.73028447e-19 -2.38647929e-19 -2.04535256e-19 -1.70936801e-19 -1.38080460e-19 -1.06174911e-19 -7.54090785e-20 -4.59517881e-20 -1.79516064e-20 8.46314131e-21 3.31841915e-20 5.61230087e-20 7.72103123e-20 9.63954745e-20 1.13645803e-19 1.28945723e-19 1.42295867e-19 1.53712092e-19 1.63224431e-19 1.70875995e-19 1.76721835e-19 1.80827779e-19 1.83269253e-19 1.84130097e-19 1.83501383e-19 1.81480254e-19 1.78168779e-19 1.73672849e-19 1.68101094e-19 1.61563866e-19 1.54172255e-19 1.46037170e-19 1.37268472e-19 1.27974176e-19 1.18259712e-19 1.08227260e-19 9.79751425e-20 8.75972981e-20 7.71828127e-20 6.68155251e-20 5.65736979e-20 4.65297524e-20 3.67500684e-20 2.72948432e-20 1.82180102e-20 9.56721066e-21 1.38381852e-21 -6.29698763e-21 -1.34461077e-20 -2.00403632e-20 -2.60623032e-20 -3.14999777e-20 -3.63466827e-20 -4.06006797e-20 -4.42648949e-20 -4.73466007e-20 -4.98570841e-20 -5.18113051e-20 -5.32275479e-20 -5.41270699e-20 -5.45337492e-20 -5.44737351e-20 -5.39751038e-20 -5.30675216e-20 -5.17819173e-20 -5.01501665e-20 -4.82047896e-20 -4.59786641e-20 -4.35047532e-20 -4.08158516e-20 -3.79443492e-20 -3.49220138e-20 -3.17797923e-20 -2.85476320e-20 -2.52543206e-20 -2.19273463e-20 -1.85927767e-20 -1.52751563e-20 -1.19974228e-20 -8.78084093e-21 -5.64495297e-21 -2.60754614e-21 3.15365184e-22 3.10954253e-21 5.76251297e-21 8.26354632e-21 1.06036209e-20 1.27753786e-20 1.47730715e-20 1.65924991e-20 1.82309391e-20 1.96870716e-20 2.09608988e-20 2.20536593e-20 2.29677404e-20 2.37065872e-20 2.42746105e-20 2.46770939e-20 2.49201009e-20 2.50103828e-20 2.49552878e-20 2.47626725e-20 2.44408149e-20 2.39983313e-20 2.34440960e-20 2.27871649e-20 2.20367027e-20 2.12019150e-20 2.02919843e-20 1.93160105e-20 1.82829567e-20 1.72015989e-20 1.60804811e-20 1.49278752e-20 1.37517447e-20 1.25597144e-20 1.13590432e-20 1.01566023e-20 8.95885734e-21 7.77185402e-21 6.60120846e-21 5.45210061e-21 4.32927124e-21 3.23702214e-21 2.17921934e-21 1.15929891e-21 1.80275438e-22 -7.55247364e-22 -1.64506399e-21 -2.48735268e-21 -3.28065943e-21 -4.02388060e-21 -4.71624449e-21 -5.35729196e-21 -5.94685634e-21 -6.48504278e-21 -6.97220735e-21 -7.40893588e-21 -7.79602285e-21 -8.13445033e-21 -8.42536727e-21 -8.67006917e-21 -8.86997819e-21 -9.02662394e-21 -9.14162497e-21 -9.21667095e-21 -9.25350582e-21 -9.25391182e-21 -9.21969437e-21 -9.15266812e-21 -9.05464392e-21 -8.92741688e-21 -8.77275552e-21 -8.59239193e-21 -8.38801311e-21 -8.16125328e-21 -7.91368735e-21 -7.64682530e-21 -7.36210769e-21 -7.06090214e-21 -6.74450067e-21 -6.41411803e-21 -6.07089092e-21 -5.71587796e-21 -5.35006048e-21 -4.97434406e-21 -4.58956069e-21 -4.19647155e-21 -3.79577048e-21 -3.38808773e-21 -2.97399438e-21 -2.55400701e-21 -2.12859277e-21 -1.69817471e-21 -1.26313732e-21 -8.23832229e-22 -3.80584031e-22 6.63038534e-23 5.16543309e-22 9.69855729e-22 1.42596629e-21 1.88459839e-21 2.34546831e-21 2.80828003e-21 3.27272043e-21 3.73845472e-21 4.20512221e-21 4.67233256e-21 5.13966229e-21 5.60665184e-21 6.07280300e-21 6.53757685e-21 7.00039215e-21 7.46062423e-21 7.91760441e-21 8.37061984e-21 8.81891391e-21 9.26168715e-21 9.69809856e-21 1.01272675e-20 1.05482759e-20 1.09601711e-20 1.13619690e-20 1.17526577e-20 1.21312014e-20 1.24965445e-20 1.28476167e-20 1.31833374e-20 1.35026212e-20 1.38043832e-20 1.40875442e-20 1.43510371e-20 1.45938122e-20 1.48148428e-20 1.50131320e-20 1.51877174e-20 1.53376779e-20 1.54621389e-20 1.55602777e-20 1.56313294e-20 1.56745918e-20 1.56894301e-20 1.56752821e-20 1.56316621e-20 1.55581651e-20 1.54544703e-20 1.53203446e-20 1.51556452e-20 1.49603221e-20 1.47344202e-20 1.44780805e-20 1.41915413e-20 1.38751388e-20 1.35293073e-20 1.31545783e-20 1.27515801e-20 1.23210364e-20 1.18637641e-20 1.13806712e-20 1.08727545e-20 1.03410955e-20 9.78685777e-21 9.21128239e-21 8.61568386e-21 8.00144537e-21 7.37001381e-21 6.72289454e-21 6.06164579e-21 5.38787298e-21 4.70322272e-21 4.00937672e-21 3.30804555e-21 2.60096229e-21 1.88987615e-21 1.17654606e-21 4.62734185e-22 -2.49800390e-22 -9.59308012e-22 -1.66405468e-21 -2.36232814e-21 -3.05244379e-21 -3.73275049e-21 -4.40163605e-21 -5.05753257e-21 -5.69892152e-21 -6.32433849e-21 -6.93237769e-21 -7.52169618e-21 -8.09101770e-21 -8.63913620e-21 -9.16491907e-21 -9.66730996e-21 -1.01453312e-20 -1.05980862e-20 -1.10247608e-20 -1.14246249e-20 -1.17970337e-20 -1.21414280e-20 -1.24573349e-20 -1.27443676e-20 -1.30022252e-20 -1.32306919e-20 -1.34296365e-20 -1.35990104e-20 -1.37388468e-20 -1.38492587e-20 -1.39304366e-20 -1.39826466e-20 -1.40062278e-20 -1.40015896e-20 -1.39692088e-20 -1.39096267e-20 -1.38234462e-20 -1.37113278e-20 -1.35739869e-20 -1.34121904e-20 -1.32267524e-20 -1.30185316e-20 -1.27884269e-20 -1.25373743e-20 -1.22663430e-20 -1.19763319e-20 -1.16683659e-20 -1.13434924e-20 -1.10027781e-20 -1.06473049e-20 -1.02781673e-20 -9.89646862e-21 -9.50331797e-21 -9.09982725e-21 -8.68710808e-21 -8.26626902e-21 -7.83841277e-21 -7.40463361e-21 -6.96601489e-21 -6.52362667e-21 -6.07852350e-21 -5.63174232e-21 -5.18430050e-21 -4.73719399e-21 -4.29139560e-21 -3.84785348e-21 -3.40748958e-21 -2.97119837e-21 -2.53984562e-21 -2.11426728e-21 -1.69526850e-21 -1.28362275e-21 -8.80071040e-22 -4.85321232e-22 -1.00047456e-22 2.75110393e-22 6.39547061e-22 9.92692281e-22 1.33401103e-21 1.66300371e-21 1.97920629e-21 2.28219034e-21 2.57156307e-21 2.84696722e-21 3.10808103e-21 3.35461803e-21 3.58632685e-21 3.80299101e-21 4.00442859e-21 4.19049198e-21 4.36106744e-21 4.51607476e-21 4.65546682e-21 4.77922913e-21 4.88737933e-21 4.97996667e-21 5.05707144e-21 5.11880441e-21 5.16530615e-21 5.19674642e-21 5.21332348e-21 5.21526334e-21 5.20281899e-21 5.17626968e-21 5.13591999e-21 5.08209905e-21 5.01515959e-21 4.93547702e-21 4.84344845e-21 4.73949169e-21 4.62404417e-21 4.49756189e-21 4.36051829e-21 4.21340305e-21 4.05672097e-21 3.89099068e-21 3.71674341e-21 3.53452171e-21 3.34487811e-21 3.14837379e-21 2.94557724e-21 2.73706281e-21 2.52340939e-21 2.30519892e-21 2.08301502e-21 1.85744151e-21 1.62906103e-21 1.39845356e-21 1.16619502e-21 9.32855858e-22 6.98999643e-22 4.65181689e-22 2.31947716e-22 -1.67482579e-25 -2.30641315e-22 -4.58964644e-22 -6.84642977e-22 -9.07197625e-22 -1.12616679e-21 -1.34110661e-21 -1.55159213e-21 -1.75721822e-21 -1.95760040e-21 -2.15237561e-21 -2.34120293e-21 -2.52376415e-21 -2.69976433e-21 -2.86893223e-21 -3.03102071e-21 -3.18580697e-21 -3.33309277e-21 -3.47270455e-21 -3.60449340e-21 -3.72833507e-21 -3.84412977e-21 -3.95180198e-21 -4.05130009e-21
6.33941203e-21 6.25970316e-21 6.17837041e-21 6.09551526e-21 6.01123813e-21 5.92563827e-21 5.83881366e-21 5.75086083e-21 5.66187485e-21 5.57194919e-21 5.48117565e-21 5.38964431e-21 5.29744351e-21 5.20465974e-21 5.11137764e-21 5.01768001e-21 4.92364773e-21 4.82935978e-21 4.73489323e-21 4.64032326e-21 4.54572311e-21 4.45116415e-21 4.35671584e-21 4.26244579e-21 4.16841973e-21 4.07470155e-21 3.98135330e-21 3.88843524e-21 3.79600582e-21 3.70412172e-21 3.61283783e-21 3.52220731e-21 3.43228156e-21 3.34311028e-21 3.25474140e-21 3.16722117e-21 3.08059410e-21 2.99490302e-21 2.91018900e-21 2.82649145e-21 2.74384804e-21 2.66229471e-21 2.58186569e-21 2.50259348e-21 2.42450884e-21 2.34764077e-21 2.27201654e-21 2.19766164e-21 2.12459981e-21 2.05285300e-21 1.98244138e-21 1.91338336e-21 1.84569553e-21 1.77939273e-21 1.71448800e-21 1.65099259e-21 1.58891599e-21 1.52826593e-21 1.46904838e-21 1.41126758e-21 1.35492605e-21 1.30002463e-21 1.24656246e-21 1.19453707e-21 1.14394436e-21 1.09477866e-21 1.04703277e-21 1.00069798e-21 9.55764152e-22 9.12219723e-22 8.70051784e-22 8.29246124e-22 7.89787285e-22 7.51658618e-22 7.14842342e-22 6.79319607e-22 6.45070554e-22 6.12074375e-22 5.80309385e-22 5.49753078e-22 5.20382199e-22 4.92172806e-22 4.65100338e-22 4.39139675e-22 4.14265211e-22 5.85079056e-22 8.94788286e-22 1.36716794e-21 2.08694231e-21 3.18256088e-21 4.84853867e-21 7.37908466e-21 1.12186508e-20 1.70378054e-20 2.58469469e-20 3.91664636e-20 5.92809442e-20 8.96183136e-20 1.35314282e-19 2.04051130e-19 3.07301751e-19 4.62170988e-19 6.94115206e-19 1.04094991e-18 1.55874141e-18 2.33044620e-18 3.47854581e-18 5.18347162e-18 7.71039096e-18 1.14480206e-17 1.69646686e-17 2.50888414e-17 3.70246956e-17 5.45166384e-17 8.00827999e-17 1.17344305e-16 1.71486652e-16 2.49901375e-16 3.63070628e-16 5.25773768e-16 7.58711443e-16 1.09065425e-15 1.56121870e-15 2.22433084e-15 3.15231162e-15 4.44022101e-15 6.20946350e-15 8.60839500e-15 1.18053264e-14 1.59653899e-14 2.11973650e-14 2.74528445e-14 3.43690877e-14 4.10917468e-14 4.62117088e-14 4.80370878e-14 4.52860422e-14 3.78295554e-14 2.68369131e-14 1.41695696e-14 1.57884978e-15 -9.74229432e-15 -1.91925691e-14 -2.65971834e-14 -3.20264464e-14 -3.56668480e-14 -3.77465145e-14 -3.84976406e-14 -3.81398100e-14 -3.68738255e-14 -3.48803469e-14 -3.23204968e-14 -2.93371363e-14 -2.60562651e-14 -2.25883539e-14 -1.90295576e-14 -1.54628182e-14 -1.19588767e-14 -8.57721617e-15 -5.36695136e-15 -2.36767711e-15 3.89718265e-16 2.88227032e-15 5.09418457e-15 7.01611074e-15 8.64444526e-15 9.98066252e-15 1.10306757e-14 1.18042279e-14 1.23143145e-14 1.25766374e-14 1.26090920e-14 1.24312867e-14 1.20640967e-14 1.15292510e-14 1.08489529e-14 1.00455347e-14 9.14114560e-15 8.15747264e-15 7.11549390e-15 6.03526377e-15 4.93572888e-15 3.83457393e-15 2.74809636e-15 1.69110838e-15 6.76865204e-16 -2.82982117e-16 -1.17841072e-15 -2.00102855e-15 -2.74405721e-15 -3.40229674e-15 -3.97207424e-15 -4.45117803e-15 -4.83877913e-15 -5.13534197e-15 -5.34252603e-15 -5.46308017e-15 -5.50073132e-15 -5.46006925e-15 -5.34642894e-15 -5.16577196e-15 -4.92456847e-15 -4.62968091e-15 -4.28825080e-15 -3.90758955e-15 -3.49507448e-15 -3.05805068e-15 -2.60373966e-15 -2.13915533e-15 -1.67102780e-15 -1.20573549e-15 -7.49245753e-16 -3.07064124e-16 1.15807539e-16 5.14904291e-16 8.86322704e-16 1.22673712e-15 1.53340786e-15 1.80418172e-15 2.03748528e-15 2.23231148e-15 2.38819997e-15 2.50521197e-15 2.58390007e-15 2.62527380e-15 2.63076147e-15 2.60216912e-15 2.54163699e-15 2.45159449e-15 2.33471399e-15 2.19386424e-15 2.03206400e-15 1.85243628e-15 1.65816387e-15 1.45244654e-15 1.23846041e-15 1.01931969e-15 7.98041420e-16 5.77513107e-16 3.60463847e-16 1.49438842e-16 -5.32224347e-17 -2.45404406e-16 -4.25229840e-16 -5.91070627e-16 -7.41554927e-16 -8.75570816e-16 -9.92266549e-16 -1.09104764e-15 -1.17157092e-15 -1.23373589e-15 -1.27767350e-15 -1.30373271e-15 -1.31246507e-15 -1.30460768e-15 -1.28106470e-15 -1.24288779e-15 -1.19125581e-15 -1.12745394e-15 -1.05285263e-15 -9.68886604e-16 -8.77034070e-16 -7.78796571e-16 -6.75679514e-16 -5.69173662e-16 -4.60737753e-16 -3.51782382e-16 -2.43655291e-16 -1.37628163e-16 -3.48850079e-17 6.34877991e-17 1.56509801e-16 2.43313040e-16 3.23146948e-16 3.95381572e-16 4.59509189e-16 5.15144359e-16 5.62022504e-16 5.99997110e-16 6.29035642e-16 6.49214302e-16 6.60711739e-16 6.63801847e-16 6.58845788e-16 6.46283359e-16 6.26623864e-16 6.00436600e-16 5.68341107e-16 5.30997313e-16 4.89095679e-16 4.43347482e-16 3.94475334e-16 3.43204038e-16 2.90251879e-16 2.36322428e-16 1.82096928e-16 1.28227326e-16 7.53300067e-17 2.39802524e-17 -2.52925279e-17 -7.20087904e-17 -1.15742059e-16 -1.56121342e-16 -1.92832771e-16 -2.25620487e-16 -2.54286802e-16 -2.78691657e-16 -2.98751444e-16 -3.14437212e-16 -3.25772331e-16 -3.32829647e-16 -3.35728217e-16 -3.34629646e-16 -3.29734129e-16 -3.21276226e-16 -3.09520452e-16 -2.94756743e-16 -2.77295843e-16 -2.57464688e-16 -2.35601828e-16 -2.12052944e-16 -1.87166509e-16 -1.61289627e-16 -1.34764104e-16 -1.07922775e-16 -8.10861115e-17 -5.45591508e-17 -2.86287525e-17 -3.56120177e-18 2.03998293e-17 4.30349590e-17 6.41504104e-17 8.35789651e-17 1.01180566e-16 1.16842579e-16 1.30479724e-16 1.42033705e-16 1.51472541e-16 1.58789640e-16 1.64002620e-16 1.67151924e-16 1.68299239e-16 1.67525753e-16 1.64930283e-16 1.60627293e-16 1.54744836e-16 1.47422446e-16 1.38809008e-16 1.29060627e-16 1.18338524e-16 1.06806980e-16 9.46313535e-17 8.19761768e-17 6.90033665e-17 5.58705483e-17 4.27295165e-17 2.97248356e-17 1.69925933e-17 4.65931136e-18 -7.15898208e-18 -1.83575168e-17 -2.88433809e-17 -3.85359586e-17 -4.73672108e-17 -5.52818006e-17 -6.22370733e-17 -6.82028962e-17 -7.31613691e-17 -7.71064139e-17 -8.00432555e-17 -8.19878039e-17 -8.29659513e-17 -8.30127942e-17 -8.21717950e-17 -8.04938939e-17 -7.80365850e-17 -7.48629668e-17 -7.10407809e-17 -6.66414477e-17 -6.17391128e-17 -5.64097107e-17 -5.07300581e-17 -4.47769829e-17 -3.86264977e-17 -3.23530251e-17 -2.60286782e-17 -1.97226041e-17 -1.35003920e-17 -7.42355052e-18 -1.54905499e-18 4.07103313e-18 9.38987466e-18 1.43660895e-17 1.89639228e-17 2.31533428e-17 2.69100720e-17 3.02155563e-17 3.30568739e-17 3.54265895e-17 3.73225578e-17 3.87476809e-17 3.97096243e-17 4.02204979e-17 4.02965059e-17 3.99575716e-17 3.92269426e-17 3.81307810e-17 3.66977443e-17 3.49585619e-17 3.29456109e-17 3.06924979e-17 2.82336482e-17 2.56039084e-17 2.28381649e-17 1.99709821e-17 1.70362620e-17 1.40669285e-17 1.10946390e-17 8.14952242e-18 5.25994842e-18 2.45232536e-18 -2.49070237e-19 -2.82223377e-18 -5.24754183e-18 -7.50783135e-18 -9.58844949e-18 -1.14772750e-17 -1.31647130e-17 -1.46436632e-17 -1.59094660e-17 -1.69598246e-17 -1.77947086e-17 -1.84162388e-17 -1.88285564e-17 -1.90376788e-17 -1.90513433e-17 -1.88788422e-17 -1.85308504e-17 -1.80192485e-17 -1.73569427e-17 -1.65576837e-17 -1.56358871e-17 -1.46064561e-17 -1.34846088e-17 -1.22857113e-17 -1.10251184e-17 -9.71802257e-18 -8.37931210e-18 -7.02344056e-18 -5.66430681e-18 -4.31514701e-18 -2.98843896e-18 -1.69581891e-18 -4.48011082e-19 7.45230083e-19 1.87516507e-18 2.93410210e-18 3.91541783e-18 4.81356662e-18 5.62407859e-18 6.34354742e-18 6.96960825e-18 7.50090673e-18 7.93705982e-18 8.27860918e-18 8.52696812e-18 8.68436290e-18 8.75376929e-18 8.73884521e-18 8.64386041e-18 8.47362404e-18 8.23341079e-18 7.92888657e-18 7.56603436e-18 7.15108103e-18 6.69042570e-18 6.19057026e-18 5.65805269e-18 5.09938359e-18 4.52098632e-18 3.92914123e-18 3.32993426e-18 2.72921006e-18 2.13252999e-18 1.54513502e-18 9.71913667e-19 4.17374944e-19 -1.14373627e-19 -6.19643058e-19 -1.09517510e-18 -1.53814974e-18 -1.94618820e-18 -2.31735167e-18 -2.65013599e-18 -2.94346253e-18 -3.19666572e-18 -3.40947730e-18 -3.58200779e-18 -3.71472550e-18 -3.80843329e-18 -3.86424358e-18 -3.88355178e-18 -3.86800869e-18 -3.81949192e-18 -3.74007686e-18 -3.63200743e-18 -3.49766681e-18 -3.33954862e-18 -3.16022853e-18 -2.96233678e-18 -2.74853165e-18 -2.52147417e-18 -2.28380415e-18 -2.03811773e-18 -1.78694659e-18 -1.53273885e-18 -1.27784179e-18 -1.02448639e-18 -7.74773857e-19 -5.30663952e-19 -2.93965310e-19 -6.63276082e-20 1.50764401e-19 3.55995056e-19 5.48220214e-19 7.26468017e-19 8.89938089e-19 1.03799925e-18 1.17018585e-18 1.28619287e-18 1.38586986e-18 1.46921383e-18 1.53636124e-18 1.58757931e-18 1.62325646e-18 1.64389248e-18 1.65008800e-18 1.64253394e-18 1.62200053e-18 1.58932639e-18 1.54540762e-18 1.49118690e-18 1.42764297e-18 1.35578020e-18 1.27661870e-18 1.19118469e-18 1.10050154e-18 1.00558115e-18 9.07416069e-19 8.06972169e-19 7.05181940e-19 6.02938495e-19 5.01090235e-19 4.00436201e-19 3.01722116e-19 2.05637107e-19 1.12811094e-19 2.38128413e-20 -6.08513686e-20 -1.40738449e-19 -2.15468648e-19 -2.84725140e-19 -3.48253112e-19 -4.05858372e-19 -4.57405535e-19 -5.02815807e-19 -5.42064429e-19 -5.75177812e-19 -6.02230402e-19 -6.23341333e-19 -6.38670896e-19 -6.48416865e-19 -6.52810728e-19 -6.52113856e-19 -6.46613645e-19 -6.36619668e-19 -6.22459861e-19 -6.04476794e-19 -5.83024026e-19 -5.58462589e-19 -5.31157616e-19 -5.01475137e-19 -4.69779050e-19 -4.36428297e-19 -4.01774242e-19 -3.66158269e-19 -3.29909606e-19 -2.93343379e-19 -2.56758896e-19 -2.20438163e-19 -1.84644634e-19 -1.49622186e-19 -1.15594315e-19 -8.27635481e-20 -5.13110660e-20 -2.13965157e-20 6.84198396e-21 3.32876633e-20 5.78447596e-20 8.04380240e-20 1.01012092e-19 1.19530728e-19 1.35975967e-19 1.50347149e-19 1.62659884e-19 1.72944941e-19 1.81247081e-19 1.87623857e-19 1.92144372e-19 1.94888034e-19 1.95943290e-19 1.95406376e-19 1.93380076e-19 1.89972509e-19 1.85295941e-19 1.79465649e-19 1.72598819e-19 1.64813505e-19 1.56227644e-19 1.46958134e-19 1.37119974e-19 1.26825482e-19 1.16183573e-19 1.05299114e-19 9.42723584e-20 8.31984394e-20 7.21669479e-20 6.12615757e-20 5.05598289e-20 4.01328100e-20 3.00450628e-20 2.03544808e-20 1.11122733e-20 2.36298702e-21 -5.85542161e-21 -1.35114657e-20 -2.05799646e-20 -2.70418411e-20 -3.28838833e-20 -3.80984760e-20 -4.26833051e-20 -4.66410395e-20 -4.99789947e-20 -5.27087811e-20 -5.48459425e-20 -5.64095857e-20 -5.74220082e-20 -5.79083238e-20 -5.78960912e-20 -5.74149476e-20 -5.64962504e-20 -5.51727287e-20 -5.34781467e-20 -5.14469819e-20 -4.91141182e-20 -4.65145560e-20 -4.36831414e-20 -4.06543130e-20 -3.74618698e-20 -3.41387582e-20 -3.07168806e-20 -2.72269240e-20 -2.36982092e-20 -2.01585606e-20 -1.66341960e-20 -1.31496356e-20 -9.72763040e-21 -6.38910792e-21 -3.15313612e-21 -3.69030270e-23 2.94428785e-21 5.77700785e-21 8.44968011e-21 1.09525444e-20 1.32776105e-20 1.54186022e-20 1.73708918e-20 1.91314273e-20 2.06986528e-20 2.20724232e-20 2.32539144e-20 2.42455301e-20 2.50508061e-20 2.56743123e-20 2.61215546e-20 2.63988761e-20 2.65133595e-20 2.64727308e-20 2.62852646e-20 2.59596922e-20 2.55051131e-20 2.49309092e-20 2.42466637e-20 2.34620834e-20 2.25869264e-20 2.16309334e-20 2.06037646e-20 1.95149413e-20 1.83737926e-20 1.71894068e-20 1.59705884e-20 1.47258198e-20 1.34632276e-20 1.21905540e-20 1.09151331e-20 9.64387115e-21 8.38323144e-21 7.13922308e-21 5.91739386e-21 4.72282658e-21 3.56013897e-21 2.43348662e-21 1.34656893e-21 3.02637640e-22 -6.95492089e-22 -1.64542858e-21 -2.54518852e-21 -3.39318022e-21 -4.18818540e-21 -4.92933980e-21 -5.61611277e-21 -6.24828610e-21 -6.82593226e-21 -7.34939227e-21 -7.81925339e-21 -8.23632667e-21 -8.60162479e-21 -8.91634000e-21 -9.18182259e-21 -9.39955977e-21 -9.57115528e-21 -9.69830967e-21 -9.78280139e-21 -9.82646884e-21 -9.83119329e-21 -9.79888284e-21 -9.73145750e-21 -9.63083522e-21 -9.49891918e-21 -9.33758613e-21 -9.14867586e-21 -8.93398186e-21 -8.69524311e-21 -8.43413694e-21 -8.15227300e-21 -7.85118841e-21 -7.53234379e-21 -7.19712046e-21 -6.84681846e-21 -6.48265564e-21 -6.10576751e-21 -5.71720799e-21 -5.31795091e-21 -4.90889226e-21 -4.49085303e-21 -4.06458273e-21 -3.63076344e-21 -3.19001428e-21 -2.74289640e-21 -2.28991823e-21 -1.83154113e-21 -1.36818517e-21 -9.00235204e-22 -4.28046929e-22 4.80468676e-23 5.27730129e-22 1.01069740e-21 1.49664776e-21 1.98527895e-21 2.47628170e-21 2.96933423e-21 3.46409717e-21 3.96020866e-21 4.45727998e-21 4.95489137e-21 5.45258849e-21 5.94987917e-21 6.44623070e-21 6.94106765e-21 7.43377010e-21 7.92367248e-21 8.41006289e-21 8.89218292e-21 9.36922810e-21 9.84034877e-21 1.03046515e-20 1.07612010e-20 1.12090228e-20 1.16471055e-20 1.20744050e-20 1.24898475e-20 1.28923342e-20 1.32807455e-20 1.36539461e-20 1.40107902e-20 1.43501268e-20 1.46708055e-20 1.49716822e-20 1.52516256e-20 1.55095229e-20 1.57442859e-20 1.59548578e-20 1.61402188e-20 1.62993927e-20 1.64314528e-20 1.65355275e-20 1.66108065e-20 1.66565461e-20 1.66720743e-20 1.66567960e-20 1.66101972e-20 1.65318497e-20 1.64214149e-20 1.62786470e-20 1.61033961e-20 1.58956109e-20 1.56553407e-20 1.53827368e-20 1.50780541e-20 1.47416512e-20 1.43739906e-20 1.39756384e-20 1.35472632e-20 1.30896347e-20 1.26036219e-20 1.20901905e-20 1.15503998e-20 1.09853998e-20 1.03964271e-20 9.78480070e-21 9.15191751e-21 8.49924728e-21 7.82832738e-21 7.14075717e-21 6.43819212e-21 5.72233770e-21 4.99494307e-21 4.25779459e-21 3.51270918e-21 2.76152760e-21 2.00610765e-21 1.24831737e-21 4.90028174e-22 -2.66891890e-22 -1.02058487e-21 -1.76920950e-21 -2.51094769e-21 -3.24401082e-21 -3.96664583e-21 -4.67714113e-21 -5.37383223e-21 -6.05510710e-21 -6.71941129e-21 -7.36525264e-21 -7.99120579e-21 -8.59591625e-21 -9.17810412e-21 -9.73656755e-21 -1.02701857e-20 -1.07779213e-20 -1.12588232e-20 -1.17120279e-20 -1.21367612e-20 -1.25323391e-20 -1.28981692e-20 -1.32337501e-20 -1.35386721e-20 -1.38126168e-20 -1.40553560e-20 -1.42667512e-20 -1.44467520e-20 -1.45953944e-20 -1.47127993e-20 -1.47991698e-20 -1.48547893e-20 -1.48800185e-20 -1.48752929e-20 -1.48411195e-20 -1.47780735e-20 -1.46867956e-20 -1.45679875e-20 -1.44224095e-20 -1.42508758e-20 -1.40542513e-20 -1.38334478e-20 -1.35894198e-20 -1.33231612e-20 -1.30357009e-20 -1.27280994e-20 -1.24014446e-20 -1.20568484e-20 -1.16954426e-20 -1.13183759e-20 -1.09268094e-20 -1.05219141e-20 -1.01048667e-20 -9.67684704e-21 -9.23903440e-21 -8.79260481e-21 -8.33872798e-21 -7.87856462e-21 -7.41326375e-21 -6.94396021e-21 -6.47177234e-21 -5.99779969e-21 -5.52312098e-21 -5.04879214e-21 -4.57584451e-21 -4.10528315e-21 -3.63808534e-21 -3.17519909e-21 -2.71754195e-21 -2.26599977e-21 -1.82142569e-21 -1.38463921e-21 -9.56425370e-22 -5.37534002e-22 -1.28679153e-22 2.69461468e-22 6.56246905e-22 1.03107332e-21 1.39337425e-21 1.74262082e-21 2.07832184e-21 2.40002389e-21 2.70731128e-21 2.99980604e-21 3.27716776e-21 3.53909343e-21 3.78531724e-21 4.01561032e-21 4.22978038e-21 4.42767146e-21 4.60916346e-21 4.77417177e-21 4.92264678e-21 5.05457341e-21 5.16997056e-21 5.26889059e-21 5.35141865e-21 5.41767214e-21 5.46779996e-21 5.50198187e-21 5.52042774e-21 5.52337676e-21 5.51109669e-21 5.48388293e-21 5.44205773e-21 5.38596923e-21 5.31599051e-21 5.23251859e-21 5.13597341e-21 5.02679677e-21 4.90545120e-21 4.77241880e-21 4.62820011e-21 4.47331281e-21 4.30829052e-21 4.13368148e-21 3.95004723e-21 3.75796123e-21 3.55800750e-21 3.35077918e-21 3.13687712e-21 2.91690836e-21 2.69148471e-21 2.46122123e-21 2.22673474e-21 1.98864227e-21 1.74755959e-21 1.50409968e-21 1.25887125e-21 1.01247719e-21 7.65513170e-22 5.18566138e-22 2.72212914e-22 2.70187945e-23 -2.16463807e-22 -4.57696674e-22 -6.96157041e-22 -9.31338822e-22 -1.16275376e-21 -1.38993252e-21 -1.61242574e-21 -1.82980494e-21 -2.04166349e-21 -2.24761733e-21 -2.44730577e-21 -2.64039211e-21 -2.82656420e-21 -3.00553492e-21 -3.17704258e-21 -3.34085118e-21 -3.49675067e-21 -3.64455703e-21 -3.78411230e-21 -3.91528453e-21 -4.03796760e-21 -4.15208102e-21 -4.25756957e-21
[truncated: 15,103,478 more chars]
