# Supplementary material for: Physics-Informed Gaussian Process Inference of Liquid Structure from Scattering Data
Source: J Phys Chem B. 2025 Oct 31;129(45):11802–15. doi: 10.1021/acs.jpcb.5c05024 (PMC12621243; doi:10.1021/acs.jpcb.5c05024)
Supplement: Supplementary file 1 [file jp5c05024_si_001.zip › data/Sullivan_PhysGP_Ar_q.txt]

# Columns: q, mu_q, 2*std_q — PhysGP-Ar posterior results
# See: https://arxiv.org/abs/2507.07948
1.00000000e-02 -9.01185808e-01 6.44330083e-02
2.25025025e-02 -9.03216602e-01 6.19591279e-02
3.50050050e-02 -9.06713841e-01 5.78850742e-02
4.75075075e-02 -9.11522471e-01 5.27163297e-02
6.00100100e-02 -9.17430194e-01 4.71743764e-02
7.25125125e-02 -9.24177797e-01 4.21611832e-02
8.50150150e-02 -9.31471771e-01 3.86095568e-02
9.75175175e-02 -9.38998606e-01 3.71255505e-02
1.10020020e-01 -9.46440056e-01 3.76004246e-02
1.22522523e-01 -9.53488623e-01 3.92683903e-02
1.35025025e-01 -9.59862483e-01 4.11928386e-02
1.47527528e-01 -9.65319084e-01 4.26582135e-02
1.60030030e-01 -9.69666749e-01 4.32871734e-02
1.72532533e-01 -9.72773631e-01 4.30172049e-02
1.85035035e-01 -9.74573589e-01 4.20406757e-02
1.97537538e-01 -9.75068631e-01 4.07303113e-02
2.10040040e-01 -9.74327789e-01 3.95369022e-02
2.22542543e-01 -9.72482482e-01 3.88496294e-02
2.35045045e-01 -9.69718587e-01 3.88521313e-02
2.47547548e-01 -9.66265650e-01 3.94565772e-02
2.60050050e-01 -9.62383827e-01 4.03680471e-02
2.72552553e-01 -9.58349261e-01 4.12291915e-02
2.85055055e-01 -9.54438722e-01 4.17522904e-02
2.97557558e-01 -9.50914376e-01 4.17930951e-02
3.10060060e-01 -9.48009539e-01 4.13701662e-02
3.22562563e-01 -9.45916240e-01 4.06444740e-02
3.35065065e-01 -9.44775286e-01 3.98666110e-02
3.47567568e-01 -9.44669415e-01 3.92960432e-02
3.60070070e-01 -9.45619882e-01 3.91090724e-02
3.72572573e-01 -9.47586670e-01 3.93327904e-02
3.85075075e-01 -9.50472261e-01 3.98424307e-02
3.97577578e-01 -9.54128688e-01 4.04228781e-02
4.10080080e-01 -9.58367396e-01 4.08558908e-02
4.22582583e-01 -9.62971257e-01 4.09919854e-02
4.35085085e-01 -9.67707956e-01 4.07886763e-02
4.47587588e-01 -9.72343898e-01 4.03145933e-02
4.60090090e-01 -9.76657742e-01 3.97238041e-02
4.72592593e-01 -9.80452733e-01 3.92051872e-02
4.85095095e-01 -9.83567074e-01 3.89171589e-02
4.97597598e-01 -9.85881748e-01 3.89294077e-02
5.10100100e-01 -9.87325353e-01 3.91987757e-02
5.22602603e-01 -9.87875764e-01 3.95921135e-02
5.35105105e-01 -9.87558605e-01 3.99421936e-02
5.47607608e-01 -9.86442786e-01 4.01082689e-02
5.60110110e-01 -9.84633511e-01 4.00192243e-02
5.72612613e-01 -9.82263339e-01 3.96908261e-02
5.85115115e-01 -9.79482007e-01 3.92169876e-02
5.97617618e-01 -9.76445764e-01 3.87381691e-02
6.10120120e-01 -9.73306975e-01 3.83936443e-02
6.22622623e-01 -9.70204723e-01 3.82715130e-02
6.35125125e-01 -9.67256992e-01 3.83765324e-02
6.47627628e-01 -9.64554914e-01 3.86313699e-02
6.60130130e-01 -9.62159350e-01 3.89099861e-02
6.72632633e-01 -9.60099919e-01 3.90857156e-02
6.85135135e-01 -9.58376372e-01 3.90738068e-02
6.97637638e-01 -9.56962038e-01 3.88560236e-02
7.10140140e-01 -9.55808954e-01 3.84834315e-02
7.22642643e-01 -9.54854120e-01 3.80583438e-02
7.35145145e-01 -9.54026339e-01 3.76997454e-02
7.47647648e-01 -9.53253011e-01 3.75014754e-02
7.60150150e-01 -9.52466358e-01 3.74980462e-02
7.72652653e-01 -9.51608588e-01 3.76531522e-02
7.85155155e-01 -9.50635660e-01 3.78761992e-02
7.97657658e-01 -9.49519416e-01 3.80580891e-02
8.10160160e-01 -9.48248051e-01 3.81100224e-02
8.22662663e-01 -9.46824979e-01 3.79916713e-02
8.35165165e-01 -9.45266351e-01 3.77219735e-02
8.47667668e-01 -9.43597538e-01 3.73713384e-02
8.60170170e-01 -9.41848997e-01 3.70376736e-02
8.72672673e-01 -9.40051959e-01 3.68124954e-02
8.85175175e-01 -9.38234372e-01 3.67480740e-02
8.97677678e-01 -9.36417471e-01 3.68387820e-02
9.10180180e-01 -9.34613295e-01 3.70250552e-02
9.22682683e-01 -9.32823332e-01 3.72176089e-02
9.35185185e-01 -9.31038373e-01 3.73304495e-02
9.47687688e-01 -9.29239526e-01 3.73097060e-02
9.60190190e-01 -9.27400248e-01 3.71497204e-02
9.72692693e-01 -9.25489116e-01 3.68931858e-02
9.85195195e-01 -9.23473062e-01 3.66160674e-02
9.97697698e-01 -9.21320697e-01 3.64014114e-02
1.01020020e+00 -9.19005409e-01 3.63099708e-02
1.02270270e+00 -9.16507925e-01 3.63584204e-02
1.03520521e+00 -9.13818109e-01 3.65143579e-02
1.04770771e+00 -9.10935853e-01 3.67100515e-02
1.06021021e+00 -9.07871013e-01 3.68682414e-02
1.07271271e+00 -9.04642453e-01 3.69291314e-02
1.08521522e+00 -9.01276323e-01 3.68693711e-02
1.09771772e+00 -8.97803809e-01 3.67081716e-02
1.11022022e+00 -8.94258594e-01 3.64997106e-02
1.12272272e+00 -8.90674315e-01 3.63142226e-02
1.13522523e+00 -8.87082264e-01 3.62133680e-02
1.14772773e+00 -8.83509548e-01 3.62282806e-02
1.16023023e+00 -8.79977843e-01 3.63489078e-02
1.17273273e+00 -8.76502804e-01 3.65290338e-02
1.18523524e+00 -8.73094085e-01 3.67043586e-02
1.19773774e+00 -8.69755867e-01 3.68157010e-02
1.21024024e+00 -8.66487696e-01 3.68286615e-02
1.22274274e+00 -8.63285399e-01 3.67438429e-02
1.23524525e+00 -8.60141851e-01 3.65953541e-02
1.24774775e+00 -8.57047345e-01 3.64384933e-02
1.26025025e+00 -8.53989414e-01 3.63303503e-02
1.27275275e+00 -8.50952002e-01 3.63096323e-02
1.28525526e+00 -8.47913994e-01 3.63831177e-02
1.29775776e+00 -8.44847219e-01 3.65241112e-02
1.31026026e+00 -8.41714156e-01 3.66832512e-02
1.32276276e+00 -8.38465638e-01 3.68067903e-02
1.33526527e+00 -8.35038936e-01 3.68551097e-02
1.34776777e+00 -8.31356602e-01 3.68152732e-02
1.36027027e+00 -8.27326438e-01 3.67042247e-02
1.37277277e+00 -8.22842884e-01 3.65621879e-02
1.38527528e+00 -8.17789996e-01 3.64384556e-02
1.39777778e+00 -8.12046033e-01 3.63741002e-02
1.41028028e+00 -8.05489481e-01 3.63876159e-02
1.42278278e+00 -7.98006180e-01 3.64689212e-02
1.43528529e+00 -7.89496995e-01 3.65839563e-02
1.44778779e+00 -7.79885354e-01 3.66876731e-02
1.46029029e+00 -7.69123864e-01 3.67400637e-02
1.47279279e+00 -7.57199143e-01 3.67194354e-02
1.48529530e+00 -7.44134085e-01 3.66288675e-02
1.49779780e+00 -7.29986828e-01 3.64942932e-02
1.51030030e+00 -7.14845949e-01 3.63550960e-02
1.52280280e+00 -6.98821596e-01 3.62502716e-02
1.53530531e+00 -6.82032656e-01 3.62048160e-02
1.54780781e+00 -6.64590362e-01 3.62212651e-02
1.56031031e+00 -6.46579114e-01 3.62795549e-02
1.57281281e+00 -6.28035642e-01 3.63450176e-02
1.58531532e+00 -6.08927919e-01 3.63811100e-02
1.59781782e+00 -5.89135443e-01 3.63620207e-02
1.61032032e+00 -5.68432622e-01 3.62809440e-02
1.62282282e+00 -5.46476983e-01 3.61516715e-02
1.63532533e+00 -5.22803790e-01 3.60033177e-02
1.64782783e+00 -4.96828374e-01 3.58700116e-02
1.66033033e+00 -4.67857091e-01 3.57789924e-02
1.67283283e+00 -4.35107333e-01 3.57412855e-02
1.68533534e+00 -3.97736437e-01 3.57483776e-02
1.69783784e+00 -3.54878746e-01 3.57760129e-02
1.71034034e+00 -3.05689448e-01 3.57934005e-02
1.72284284e+00 -2.49393293e-01 3.57741799e-02
1.73534535e+00 -1.85335768e-01 3.57052421e-02
1.74784785e+00 -1.13034022e-01 3.55906483e-02
1.76035035e+00 -3.22245766e-02 3.54496627e-02
1.77285285e+00 5.70951211e-02 3.53097419e-02
1.78535536e+00 1.54634080e-01 3.51968704e-02
1.79785786e+00 2.59786532e-01 3.51265841e-02
1.81036036e+00 3.71623987e-01 3.50989024e-02
1.82286286e+00 4.88901833e-01 3.50989692e-02
1.83536537e+00 6.10080982e-01 3.51029679e-02
1.84786787e+00 7.33364204e-01 3.50868784e-02
1.86037037e+00 8.56746023e-01 3.50348090e-02
1.87287287e+00 9.78074194e-01 3.49441097e-02
1.88537538e+00 1.09512015e+00 3.48257801e-02
1.89787788e+00 1.20565520e+00 3.47002501e-02
1.91038038e+00 1.30752898e+00 3.45900568e-02
1.92288288e+00 1.39874630e+00 3.45119597e-02
1.93538539e+00 1.47753888e+00 3.44712851e-02
1.94788789e+00 1.54242825e+00 3.44605157e-02
1.96039039e+00 1.59227718e+00 3.44625095e-02
1.97289289e+00 1.62632689e+00 3.44569555e-02
1.98539540e+00 1.64421868e+00 3.44275733e-02
1.99789790e+00 1.64599909e+00 3.43675199e-02
2.01040040e+00 1.63210861e+00 3.42813020e-02
2.02290290e+00 1.60335491e+00 3.41827465e-02
2.03540541e+00 1.56087240e+00 3.40898598e-02
2.04790791e+00 1.50607015e+00 3.40184000e-02
2.06041041e+00 1.44057147e+00 3.39764344e-02
2.07291291e+00 1.36614796e+00 3.39618075e-02
2.08541542e+00 1.28465161e+00 3.39633463e-02
2.09791792e+00 1.19794810e+00 3.39651990e-02
2.11042042e+00 1.10785445e+00 3.39525715e-02
2.12292292e+00 1.01608345e+00 3.39167652e-02
2.13542543e+00 9.24197313e-01 3.38578356e-02
2.14792793e+00 8.33571644e-01 3.37841177e-02
2.16043043e+00 7.45370883e-01 3.37089279e-02
2.17293293e+00 6.60535177e-01 3.36456709e-02
2.18543544e+00 5.79778256e-01 3.36030960e-02
2.19793794e+00 5.03595293e-01 3.35823852e-02
2.21044044e+00 4.32279221e-01 3.35770563e-02
2.22294294e+00 3.65943715e-01 3.35755935e-02
2.23544545e+00 3.04550820e-01 3.35657103e-02
2.24794795e+00 2.47941174e-01 3.35386353e-02
2.26045045e+00 1.95864857e-01 3.34919289e-02
2.27295295e+00 1.48011081e-01 3.34299546e-02
2.28545546e+00 1.04035252e-01 3.33619706e-02
2.29795796e+00 6.35822594e-02 3.32985996e-02
2.31046046e+00 2.63052565e-02 3.32479685e-02
2.32296296e+00 -8.12040625e-03 3.32128959e-02
2.33546547e+00 -3.99880844e-02 3.31900997e-02
2.34796797e+00 -6.95552206e-02 3.31716254e-02
2.36047047e+00 -9.70425974e-02 3.31478661e-02
2.37297297e+00 -1.22636671e-01 3.31110062e-02
2.38547548e+00 -1.46494094e-01 3.30576490e-02
2.39797798e+00 -1.68747512e-01 3.29897639e-02
2.41048048e+00 -1.89511782e-01 3.29137135e-02
2.42298298e+00 -2.08889859e-01 3.28377878e-02
2.43548549e+00 -2.26977768e-01 3.27691673e-02
2.44798799e+00 -2.43868271e-01 3.27114124e-02
2.46049049e+00 -2.59653006e-01 3.26633595e-02
2.47299299e+00 -2.74423093e-01 3.26197638e-02
2.48549550e+00 -2.88268352e-01 3.25733725e-02
2.49799800e+00 -3.01275411e-01 3.25176053e-02
2.51050050e+00 -3.13525050e-01 3.24488547e-02
2.52300300e+00 -3.25089225e-01 3.23676163e-02
2.53550551e+00 -3.36028142e-01 3.22781159e-02
2.54800801e+00 -3.46387771e-01 3.21866352e-02
2.56051051e+00 -3.56198100e-01 3.20991838e-02
2.57301301e+00 -3.65472316e-01 3.20193721e-02
2.58551552e+00 -3.74207039e-01 3.19472462e-02
2.59801802e+00 -3.82383586e-01 3.18794668e-02
2.61052052e+00 -3.89970179e-01 3.18107085e-02
2.62302302e+00 -3.96924922e-01 3.17357097e-02
2.63552553e+00 -4.03199306e-01 3.16512014e-02
2.64802803e+00 -4.08741991e-01 3.15570304e-02
2.66053053e+00 -4.13502585e-01 3.14561168e-02
2.67303303e+00 -4.17435187e-01 3.13533127e-02
2.68553554e+00 -4.20501469e-01 3.12536136e-02
2.69803804e+00 -4.22673150e-01 3.11603893e-02
2.71054054e+00 -4.23933763e-01 3.10742750e-02
2.72304304e+00 -4.24279673e-01 3.09931035e-02
2.73554555e+00 -4.23720386e-01 3.09128579e-02
2.74804805e+00 -4.22278198e-01 3.08292536e-02
2.76055055e+00 -4.19987304e-01 3.07393418e-02
2.77305305e+00 -4.16892489e-01 3.06425570e-02
2.78555556e+00 -4.13047527e-01 3.05408555e-02
2.79805806e+00 -4.08513425e-01 3.04379366e-02
2.81056056e+00 -4.03356601e-01 3.03378612e-02
2.82306306e+00 -3.97647083e-01 3.02435933e-02
2.83556557e+00 -3.91456790e-01 3.01559967e-02
2.84806807e+00 -3.84857895e-01 3.00736417e-02
2.86057057e+00 -3.77921302e-01 2.99934597e-02
2.87307307e+00 -3.70715192e-01 2.99119692e-02
2.88557558e+00 -3.63303641e-01 2.98265993e-02
2.89807808e+00 -3.55745273e-01 2.97366217e-02
2.91058058e+00 -3.48091943e-01 2.96433692e-02
2.92308308e+00 -3.40387463e-01 2.95496900e-02
2.93558559e+00 -3.32666385e-01 2.94588622e-02
2.94808809e+00 -3.24952899e-01 2.93733850e-02
2.96059059e+00 -3.17259903e-01 2.92940924e-02
2.97309309e+00 -3.09588324e-01 2.92199076e-02
2.98559560e+00 -3.01926779e-01 2.91483043e-02
2.99809810e+00 -2.94251634e-01 2.90762789e-02
3.01060060e+00 -2.86527551e-01 2.90014561e-02
3.02310310e+00 -2.78708531e-01 2.89229152e-02
3.03560561e+00 -2.70739485e-01 2.88414509e-02
3.04810811e+00 -2.62558294e-01 2.87591920e-02
3.06061061e+00 -2.54098295e-01 2.86787430e-02
3.07311311e+00 -2.45291095e-01 2.86021778e-02
3.08561562e+00 -2.36069581e-01 2.85302607e-02
3.09811812e+00 -2.26370982e-01 2.84621760e-02
3.11062062e+00 -2.16139808e-01 2.83958483e-02
3.12312312e+00 -2.05330526e-01 2.83287138e-02
3.13562563e+00 -1.93909801e-01 2.82586410e-02
3.14812813e+00 -1.81858202e-01 2.81846567e-02
3.16063063e+00 -1.69171265e-01 2.81072191e-02
3.17313313e+00 -1.55859880e-01 2.80279547e-02
3.18563564e+00 -1.41949987e-01 2.79489735e-02
3.19813814e+00 -1.27481630e-01 2.78720281e-02
3.21064064e+00 -1.12507437e-01 2.77978306e-02
3.22314314e+00 -9.70906586e-02 2.77257759e-02
3.23564565e+00 -8.13028812e-02 2.76541606e-02
3.24814815e+00 -6.52215877e-02 2.75807998e-02
3.26065065e+00 -4.89277014e-02 2.75037996e-02
3.27315315e+00 -3.25032623e-02 2.74221963e-02
3.28565566e+00 -1.60293560e-02 2.73362318e-02
3.29815816e+00 4.15614701e-04 2.72471777e-02
3.31066066e+00 1.67572554e-02 2.71567868e-02
3.32316316e+00 3.29260824e-02 2.70665865e-02
3.33566567e+00 4.88580149e-02 2.69772782e-02
3.34816817e+00 6.44945007e-02 2.68884641e-02
3.36067067e+00 7.97823455e-02 2.67987925e-02
3.37317317e+00 9.46733292e-02 2.67064560e-02
3.38567568e+00 1.09123704e-01 2.66098460e-02
3.39817818e+00 1.23093660e-01 2.65081182e-02
3.41068068e+00 1.36546845e-01 2.64014637e-02
3.42318318e+00 1.49449987e-01 2.62909931e-02
3.43568569e+00 1.61772676e-01 2.61782899e-02
3.44818819e+00 1.73487307e-01 2.60648043e-02
3.46069069e+00 1.84569176e-01 2.59513154e-02
3.47319319e+00 1.94996707e-01 2.58376608e-02
3.48569570e+00 2.04751757e-01 2.57228248e-02
3.49819820e+00 2.13819943e-01 2.56053451e-02
3.51070070e+00 2.22190932e-01 2.54838756e-02
3.52320320e+00 2.29858637e-01 2.53576943e-02
3.53570571e+00 2.36821279e-01 2.52269696e-02
3.54820821e+00 2.43081282e-01 2.50926921e-02
3.56071071e+00 2.48644978e-01 2.49563070e-02
3.57321321e+00 2.53522163e-01 2.48191879e-02
3.58571572e+00 2.57725490e-01 2.46821521e-02
3.59821822e+00 2.61269775e-01 2.45451960e-02
3.61072072e+00 2.64171255e-01 2.44075440e-02
3.62322322e+00 2.66446859e-01 2.42679869e-02
3.63572573e+00 2.68113551e-01 2.41253760e-02
3.64822823e+00 2.69187801e-01 2.39790852e-02
3.66073073e+00 2.69685215e-01 2.38292714e-02
3.67323323e+00 2.69620354e-01 2.36768403e-02
3.68573574e+00 2.69006738e-01 2.35231360e-02
3.69823824e+00 2.67857032e-01 2.33694759e-02
3.71074074e+00 2.66183373e-01 2.32167044e-02
3.72324324e+00 2.63997789e-01 2.30649337e-02
3.73574575e+00 2.61312669e-01 2.29135643e-02
3.74824825e+00 2.58141214e-01 2.27615714e-02
3.76075075e+00 2.54497813e-01 2.26079475e-02
3.77325325e+00 2.50398303e-01 2.24521305e-02
3.78575576e+00 2.45860080e-01 2.22942596e-02
3.79825826e+00 2.40902025e-01 2.21351671e-02
3.81076076e+00 2.35544278e-01 2.19761133e-02
3.82326326e+00 2.29807847e-01 2.18183668e-02
3.83576577e+00 2.23714107e-01 2.16627900e-02
3.84826827e+00 2.17284233e-01 2.15095835e-02
3.86077077e+00 2.10538625e-01 2.13582834e-02
3.87327327e+00 2.03496380e-01 2.12080081e-02
3.88577578e+00 1.96174873e-01 2.10578564e-02
3.89827828e+00 1.88589490e-01 2.09073066e-02
3.91078078e+00 1.80753551e-01 2.07564646e-02
3.92328328e+00 1.72678430e-01 2.06060714e-02
3.93578579e+00 1.64373877e-01 2.04572700e-02
3.94828829e+00 1.55848523e-01 2.03112200e-02
3.96079079e+00 1.47110510e-01 2.01687067e-02
3.97329329e+00 1.38168222e-01 2.00298895e-02
3.98579580e+00 1.29031029e-01 1.98942818e-02
3.99829830e+00 1.19709994e-01 1.97609653e-02
4.01080080e+00 1.10218486e-01 1.96289539e-02
4.02330330e+00 1.00572625e-01 1.94975667e-02
4.03580581e+00 9.07915453e-02 1.93666696e-02
4.04830831e+00 8.08974353e-02 1.92366961e-02
4.06081081e+00 7.09153560e-02 1.91084431e-02
4.07331331e+00 6.08728558e-02 1.89827202e-02
4.08581582e+00 5.07994102e-02 1.88599852e-02
4.09831832e+00 4.07257336e-02 1.87401045e-02
4.11082082e+00 3.06830214e-02 1.86223248e-02
4.12332332e+00 2.07021824e-02 1.85054659e-02
4.13582583e+00 1.08131215e-02 1.83882578e-02
4.14832833e+00 1.04412721e-03 1.82696941e-02
4.16083083e+00 -8.57859402e-03 1.81492707e-02
4.17333333e+00 -1.80312092e-02 1.80270240e-02
4.18583584e+00 -2.72923643e-02 1.79033581e-02
4.19833834e+00 -3.63431120e-02 1.77787313e-02
4.21084084e+00 -4.51666825e-02 1.76533219e-02
4.22334334e+00 -5.37481362e-02 1.75268012e-02
4.23584585e+00 -6.20739435e-02 1.73982989e-02
4.24834835e+00 -7.01315427e-02 1.72665737e-02
4.26085085e+00 -7.79089276e-02 1.71303245e-02
4.27335335e+00 -8.53943118e-02 1.69885266e-02
4.28585586e+00 -9.25759040e-02 1.68406687e-02
4.29835836e+00 -9.94418196e-02 1.66868079e-02
4.31086086e+00 -1.05980138e-01 1.65274246e-02
4.32336336e+00 -1.12179093e-01 1.63631374e-02
4.33586587e+00 -1.18027390e-01 1.61943848e-02
4.34836837e+00 -1.23514588e-01 1.60211957e-02
4.36087087e+00 -1.28631540e-01 1.58431342e-02
4.37337337e+00 -1.33370817e-01 1.56594416e-02
4.38587588e+00 -1.37727080e-01 1.54693201e-02
4.39837838e+00 -1.41697360e-01 1.52722559e-02
4.41088088e+00 -1.45281210e-01 1.50682593e-02
4.42338338e+00 -1.48480716e-01 1.48579358e-02
4.43588589e+00 -1.51300347e-01 1.46423617e-02
4.44838839e+00 -1.53746675e-01 1.44228091e-02
4.46089089e+00 -1.55827960e-01 1.42004232e-02
4.47339339e+00 -1.57553660e-01 1.39759704e-02
4.48589590e+00 -1.58933892e-01 1.37497519e-02
4.49839840e+00 -1.59978897e-01 1.35217159e-02
4.51090090e+00 -1.60698551e-01 1.32917258e-02
4.52340340e+00 -1.61101966e-01 1.30598845e-02
4.53590591e+00 -1.61197216e-01 1.28267902e-02
4.54840841e+00 -1.60991199e-01 1.25936261e-02
4.56091091e+00 -1.60489654e-01 1.23620455e-02
4.57341341e+00 -1.59697321e-01 1.21338880e-02
4.58591592e+00 -1.58618219e-01 1.19108284e-02
4.59841842e+00 -1.57256024e-01 1.16940858e-02
4.61092092e+00 -1.55614488e-01 1.14843017e-02
4.62342342e+00 -1.53697882e-01 1.12816308e-02
4.63592593e+00 -1.51511387e-01 1.10860103e-02
4.64842843e+00 -1.49061424e-01 1.08975007e-02
4.66093093e+00 -1.46355873e-01 1.07165632e-02
4.67343343e+00 -1.43404161e-01 1.05441610e-02
4.68593594e+00 -1.40217223e-01 1.03816380e-02
4.69843844e+00 -1.36807323e-01 1.02304121e-02
4.71094094e+00 -1.33187769e-01 1.00915946e-02
4.72344344e+00 -1.29372540e-01 9.96567808e-03
4.73594595e+00 -1.25375862e-01 9.85241272e-03
4.74844845e+00 -1.21211780e-01 9.75091857e-03
4.76095095e+00 -1.16893758e-01 9.65999037e-03
4.77345345e+00 -1.12434348e-01 9.57847525e-03
4.78595596e+00 -1.07844958e-01 9.50557806e-03
4.79845846e+00 -1.03135742e-01 9.44097947e-03
4.81096096e+00 -9.83156132e-02 9.38472657e-03
4.82346346e+00 -9.33923805e-02 9.33694445e-03
4.83596597e+00 -8.83729936e-02 9.29748650e-03
4.84846847e+00 -8.32638685e-02 9.26566441e-03
4.86097097e+00 -7.80712603e-02 9.24016699e-03
4.87347347e+00 -7.28016459e-02 9.21920187e-03
4.88597598e+00 -6.74620781e-02 9.20080727e-03
4.89847848e+00 -6.20604763e-02 9.18321691e-03
4.91098098e+00 -5.66058248e-02 9.16514460e-03
4.92348348e+00 -5.11082604e-02 9.14588921e-03
4.93598599e+00 -4.55790406e-02 9.12522978e-03
4.94848849e+00 -4.00303947e-02 9.10315846e-03
4.96099099e+00 -3.44752749e-02 9.07955676e-03
4.97349349e+00 -2.89270287e-02 9.05393955e-03
4.98599600e+00 -2.33990264e-02 9.02536298e-03
4.99849850e+00 -1.79042773e-02 8.99252886e-03
5.01100100e+00 -1.24550725e-02 8.95404361e-03
5.02350350e+00 -7.06268600e-03 8.90873324e-03
5.03600601e+00 -1.73716198e-03 8.85589743e-03
5.04850851e+00 3.51279324e-03 8.79541100e-03
5.06101101e+00 8.67980650e-03 8.72763792e-03
5.07351351e+00 1.37577231e-02 8.65319108e-03
5.08601602e+00 1.87413952e-02 8.57262670e-03
5.09851852e+00 2.36263968e-02 8.48618537e-03
5.11102102e+00 2.84086931e-02 8.39367475e-03
5.12352352e+00 3.30842996e-02 8.29453626e-03
5.13602603e+00 3.76489640e-02 8.18806982e-03
5.14852853e+00 4.20979023e-02 8.07373242e-03
5.16103103e+00 4.64256160e-02 7.95139991e-03
5.17353353e+00 5.06258076e-02 7.82149545e-03
5.18603604e+00 5.46914018e-02 7.68493623e-03
5.19853854e+00 5.86146722e-02 7.54291583e-03
5.21104104e+00 6.23874586e-02 7.39659888e-03
5.22354354e+00 6.60014557e-02 7.24683919e-03
5.23604605e+00 6.94485439e-02 7.09402610e-03
5.24854855e+00 7.27211316e-02 6.93811901e-03
5.26105105e+00 7.58124754e-02 6.77886099e-03
5.27355355e+00 7.87169489e-02 6.61609513e-03
5.28605606e+00 8.14302340e-02 6.45006763e-03
5.29855856e+00 8.39494188e-02 6.28160497e-03
5.31106106e+00 8.62729917e-02 6.11209513e-03
5.32356356e+00 8.84007363e-02 5.94327292e-03
5.33606607e+00 9.03335355e-02 5.77688072e-03
5.34856857e+00 9.20731064e-02 5.61432614e-03
5.36107107e+00 9.36216922e-02 5.45646629e-03
5.37357357e+00 9.49817397e-02 5.30360651e-03
5.38607608e+00 9.61555953e-02 5.15572214e-03
5.39857858e+00 9.71452475e-02 5.01282420e-03
5.41108108e+00 9.79521397e-02 4.87532968e-03
5.42358358e+00 9.85770708e-02 4.74428854e-03
5.43608609e+00 9.90201923e-02 4.62136672e-03
5.44858859e+00 9.92810996e-02 4.50857164e-03
5.46109109e+00 9.93590078e-02 4.40780494e-03
5.47359359e+00 9.92529942e-02 4.32040286e-03
5.48609610e+00 9.89622820e-02 4.24684206e-03
5.49859860e+00 9.84865365e-02 4.18673164e-03
5.51110110e+00 9.78261459e-02 4.13909651e-03
5.52360360e+00 9.69824563e-02 4.10283354e-03
5.53610611e+00 9.59579410e-02 4.07714964e-03
5.54860861e+00 9.47562850e-02 4.06180190e-03
5.56111111e+00 9.33823778e-02 4.05704525e-03
5.57361361e+00 9.18422142e-02 4.06331503e-03
5.58611612e+00 9.01427142e-02 4.08078146e-03
5.59861862e+00 8.82914772e-02 4.10896649e-03
5.61112112e+00 8.62964951e-02 4.14658666e-03
5.62362362e+00 8.41658510e-02 4.19168821e-03
5.63612613e+00 8.19074319e-02 4.24201717e-03
5.64862863e+00 7.95286817e-02 4.29547666e-03
5.66113113e+00 7.70364161e-02 4.35050020e-03
5.67363363e+00 7.44367175e-02 4.40621467e-03
5.68613614e+00 7.17349163e-02 4.46235196e-03
5.69863864e+00 6.89356590e-02 4.51896002e-03
5.71114114e+00 6.60430553e-02 4.57603225e-03
5.72364364e+00 6.30608866e-02 4.63319730e-03
5.73614615e+00 5.99928558e-02 4.68958208e-03
5.74864865e+00 5.68428507e-02 4.74389073e-03
5.76115115e+00 5.36151963e-02 4.79465907e-03
5.77365365e+00 5.03148687e-02 4.84058181e-03
5.78615616e+00 4.69476502e-02 4.88078952e-03
5.79865866e+00 4.35202099e-02 4.91497792e-03
5.81116116e+00 4.00401006e-02 4.94334886e-03
5.82366366e+00 3.65156733e-02 4.96638988e-03
5.83616617e+00 3.29559151e-02 4.98457518e-03
5.84866867e+00 2.93702282e-02 4.99809679e-03
5.86117117e+00 2.57681684e-02 5.00672201e-03
5.87367367e+00 2.21591683e-02 5.00982522e-03
5.88617618e+00 1.85522722e-02 5.00657714e-03
5.89867868e+00 1.49559042e-02 4.99621780e-03
5.91118118e+00 1.13776940e-02 4.97831134e-03
5.92368368e+00 7.82437244e-03 4.95289098e-03
5.93618619e+00 4.30174702e-03 4.92044330e-03
5.94868869e+00 8.14757560e-04 4.88173899e-03
5.96119119e+00 -2.63239525e-03 4.83757120e-03
5.97369369e+00 -6.03606244e-03 4.78849623e-03
5.98619620e+00 -9.39291985e-03 4.73467115e-03
5.99869870e+00 -1.26997252e-02 4.67584829e-03
6.01120120e+00 -1.59530834e-02 4.61152879e-03
6.02370370e+00 -1.91492435e-02 4.54121876e-03
6.03620621e+00 -2.22839479e-02 4.46469410e-03
6.04870871e+00 -2.53523480e-02 4.38217782e-03
6.06121121e+00 -2.83489948e-02 4.29436451e-03
6.07371371e+00 -3.12679064e-02 4.20228104e-03
6.08621622e+00 -3.41027038e-02 4.10703017e-03
6.09871872e+00 -3.68468044e-02 4.00950822e-03
6.11122122e+00 -3.94936521e-02 3.91020069e-03
6.12372372e+00 -4.20369644e-02 3.80913566e-03
6.13622623e+00 -4.44709708e-02 3.70601841e-03
6.14872873e+00 -4.67906219e-02 3.60050302e-03
6.16123123e+00 -4.89917483e-02 3.49250471e-03
6.17373373e+00 -5.10711550e-02 3.38243947e-03
6.18623624e+00 -5.30266443e-02 3.27130091e-03
6.19873874e+00 -5.48569638e-02 3.16053922e-03
6.21124124e+00 -5.65616867e-02 3.05177591e-03
6.22374374e+00 -5.81410374e-02 2.94645079e-03
6.23624625e+00 -5.95956773e-02 2.84553134e-03
6.24874875e+00 -6.09264752e-02 2.74940266e-03
6.26125125e+00 -6.21342818e-02 2.65799390e-03
6.27375375e+00 -6.32197318e-02 2.57110441e-03
6.28625626e+00 -6.41830920e-02 2.48880913e-03
6.29875876e+00 -6.50241691e-02 2.41178228e-03
6.31126126e+00 -6.57422864e-02 2.34139884e-03
6.32376376e+00 -6.63363299e-02 2.27954676e-03
6.33626627e+00 -6.68048598e-02 2.22818852e-03
6.34876877e+00 -6.71462744e-02 2.18881925e-03
6.36127127e+00 -6.73590114e-02 2.16203465e-03
6.37377377e+00 -6.74417651e-02 2.14739794e-03
6.38627628e+00 -6.73936996e-02 2.14367003e-03
6.39877878e+00 -6.72146351e-02 2.14929923e-03
6.41128128e+00 -6.69051913e-02 2.16295191e-03
6.42378378e+00 -6.64668723e-02 2.18386234e-03
6.43628629e+00 -6.59020853e-02 2.21187496e-03
6.44878879e+00 -6.52140920e-02 2.24718846e-03
6.46129129e+00 -6.44068964e-02 2.28993169e-03
6.47379379e+00 -6.34850798e-02 2.33976297e-03
6.48629630e+00 -6.24536002e-02 2.39566522e-03
6.49879880e+00 -6.13175731e-02 2.45601591e-03
6.51130130e+00 -6.00820561e-02 2.51889055e-03
6.52380380e+00 -5.87518558e-02 2.58246834e-03
6.53630631e+00 -5.73313769e-02 2.64538469e-03
6.54880881e+00 -5.58245244e-02 2.70691216e-03
6.56131131e+00 -5.42346693e-02 2.76692273e-03
6.57381381e+00 -5.25646794e-02 2.82566156e-03
6.58631632e+00 -5.08170097e-02 2.88342339e-03
6.59881882e+00 -4.89938440e-02 2.94025107e-03
6.61132132e+00 -4.70972721e-02 2.99576213e-03
6.62382382e+00 -4.51294843e-02 3.04915803e-03
6.63632633e+00 -4.30929639e-02 3.09940049e-03
6.64882883e+00 -4.09906575e-02 3.14547978e-03
6.66133133e+00 -3.88261074e-02 3.18667254e-03
6.67383383e+00 -3.66035309e-02 3.22269767e-03
6.68633634e+00 -3.43278400e-02 3.25372001e-03
6.69883884e+00 -3.20045989e-02 3.28020614e-03
6.71134134e+00 -2.96399221e-02 3.30268738e-03
6.72384384e+00 -2.72403234e-02 3.32151615e-03
6.73634635e+00 -2.48125305e-02 3.33670311e-03
6.74884885e+00 -2.23632808e-02 3.34789157e-03
6.76135135e+00 -1.98991188e-02 3.35447457e-03
6.77385385e+00 -1.74262141e-02 3.35580761e-03
6.78635636e+00 -1.49502148e-02 3.35143705e-03
6.79885886e+00 -1.24761516e-02 3.34126165e-03
6.81136136e+00 -1.00083989e-02 3.32557076e-03
6.82386386e+00 -7.55069657e-03 3.30494712e-03
6.83636637e+00 -5.10622844e-03 3.28006970e-03
6.84886887e+00 -2.67774914e-03 3.25148753e-03
6.86137137e+00 -2.67745444e-04 3.21944680e-03
6.87387387e+00 2.12138393e-03 3.18383485e-03
6.88637638e+00 4.48714860e-03 3.14426224e-03
6.89887888e+00 6.82680484e-03 3.10025276e-03
6.91138138e+00 9.13722800e-03 3.05147183e-03
6.92388388e+00 1.14148319e-02 2.99791019e-03
6.93638639e+00 1.36555430e-02 2.93995645e-03
6.94888889e+00 1.58548324e-02 2.87833087e-03
6.96139139e+00 1.80078023e-02 2.81390132e-03
6.97389389e+00 2.01093189e-02 2.74744507e-03
6.98639640e+00 2.21541794e-02 2.67944258e-03
6.99889890e+00 2.41372961e-02 2.60998182e-03
7.01140140e+00 2.60538821e-02 2.53881370e-03
7.02390390e+00 2.78996189e-02 2.46554348e-03
7.03640641e+00 2.96707918e-02 2.38989179e-03
7.04890891e+00 3.13643802e-02 2.31193186e-03
7.06141141e+00 3.29780942e-02 2.23221634e-03
7.07391391e+00 3.45103558e-02 2.15174359e-03
7.08641642e+00 3.59602264e-02 2.07176731e-03
7.09891892e+00 3.73272880e-02 1.99350932e-03
7.11142142e+00 3.86114915e-02 1.91787720e-03
7.12392392e+00 3.98129852e-02 1.84529715e-03
7.13642643e+00 4.09319427e-02 1.77573878e-03
7.14892893e+00 4.19684048e-02 1.70893749e-03
7.16143143e+00 4.29221519e-02 1.64473991e-03
7.17393393e+00 4.37926191e-02 1.58344322e-03
7.18643644e+00 4.45788614e-02 1.52599208e-03
7.19893894e+00 4.52795719e-02 1.47393739e-03
7.21144144e+00 4.58931521e-02 1.42913825e-03
7.22394394e+00 4.64178257e-02 1.39328619e-03
7.23644645e+00 4.68517844e-02 1.36742305e-03
7.24894895e+00 4.71933535e-02 1.35165949e-03
7.26145145e+00 4.74411575e-02 1.34523239e-03
7.27395395e+00 4.75942735e-02 1.34687951e-03
7.28645646e+00 4.76523536e-02 1.35535311e-03
7.29895896e+00 4.76157078e-02 1.36983888e-03
7.31146146e+00 4.74853371e-02 1.39011046e-03
7.32396396e+00 4.72629152e-02 1.41637942e-03
7.33646647e+00 4.69507199e-02 1.44893086e-03
7.34896897e+00 4.65515203e-02 1.48771874e-03
7.36147147e+00 4.60684327e-02 1.53210298e-03
7.37397397e+00 4.55047565e-02 1.58083702e-03
7.38647648e+00 4.48638074e-02 1.63229631e-03
7.39897898e+00 4.41487631e-02 1.68483923e-03
7.41148148e+00 4.33625361e-02 1.73715449e-03
7.42398398e+00 4.25076841e-02 1.78847550e-03
7.43648649e+00 4.15863684e-02 1.83860344e-03
7.44898899e+00 4.06003606e-02 1.88774885e-03
7.46149149e+00 3.95510986e-02 1.93625942e-03
7.47399399e+00 3.84397836e-02 1.98433471e-03
7.48649650e+00 3.72675098e-02 2.03182865e-03
7.49899900e+00 3.60354120e-02 2.07820414e-03
7.51150150e+00 3.47448169e-02 2.12264506e-03
7.52400400e+00 3.33973831e-02 2.16427346e-03
7.53650651e+00 3.19952149e-02 2.20238601e-03
7.54900901e+00 3.05409396e-02 2.23662467e-03
7.56151151e+00 2.90377398e-02 2.26702549e-03
7.57401401e+00 2.74893372e-02 2.29393416e-03
7.58651652e+00 2.58999299e-02 2.31782249e-03
7.59901902e+00 2.42740885e-02 2.33907288e-03
7.61152152e+00 2.26166205e-02 2.35780838e-03
7.62402402e+00 2.09324163e-02 2.37382796e-03
7.63652653e+00 1.92262907e-02 2.38666731e-03
7.64902903e+00 1.75028351e-02 2.39575878e-03
7.66153153e+00 1.57662932e-02 2.40062906e-03
7.67403403e+00 1.40204726e-02 2.40106245e-03
7.68653654e+00 1.22686994e-02 2.39717246e-03
7.69903904e+00 1.05138184e-02 2.38935813e-03
7.71154154e+00 8.75824016e-03 2.37816181e-03
7.72404404e+00 7.00402723e-03 2.36407966e-03
7.73654655e+00 5.25301196e-03 2.34739337e-03
7.74904905e+00 3.50693282e-03 2.32808475e-03
7.76155155e+00 1.76757585e-03 2.30586485e-03
7.77405405e+00 3.69068870e-05 2.28030677e-03
7.78655656e+00 -1.68281878e-03 2.25103298e-03
7.79905906e+00 -3.38898012e-03 2.21788889e-03
7.81156156e+00 -5.07855523e-03 2.18104001e-03
7.82406406e+00 -6.74813083e-03 2.14095738e-03
7.83656657e+00 -8.39395586e-03 2.09829468e-03
7.84906907e+00 -1.00120339e-02 2.05369880e-03
7.86157157e+00 -1.15982458e-02 2.00762115e-03
7.87407407e+00 -1.31484911e-02 1.96020009e-03
7.88657658e+00 -1.46588344e-02 1.91126112e-03
7.89907908e+00 -1.61256436e-02 1.86043919e-03
7.91158158e+00 -1.75457057e-02 1.80738103e-03
7.92408408e+00 -1.89163118e-02 1.75195562e-03
7.93658659e+00 -2.02353010e-02 1.69439678e-03
7.94908909e+00 -2.15010614e-02 1.63532467e-03
7.96159159e+00 -2.27124880e-02 1.57563300e-03
7.97409409e+00 -2.38689020e-02 1.51627514e-03
7.98659660e+00 -2.49699401e-02 1.45802135e-03
7.99909910e+00 -2.60154245e-02 1.40127819e-03
8.01160160e+00 -2.70052276e-02 1.34604663e-03
8.02410410e+00 -2.79391425e-02 1.29204774e-03
8.03660661e+00 -2.88167749e-02 1.23898008e-03
8.04910911e+00 -2.96374637e-02 1.18681900e-03
8.06161161e+00 -3.04002407e-02 1.13604731e-03
8.07411411e+00 -3.11038312e-02 1.08772440e-03
8.08661662e+00 -3.17466963e-02 1.04334720e-03
8.09911912e+00 -3.23271119e-02 1.00452401e-03
8.11162162e+00 -3.28432772e-02 9.72558526e-04
8.12412412e+00 -3.32934418e-02 9.48104115e-04
8.13662663e+00 -3.36760388e-02 9.31048649e-04
8.14912913e+00 -3.39898108e-02 9.20698071e-04
8.16163163e+00 -3.42339177e-02 9.16177003e-04
8.17413413e+00 -3.44080144e-02 9.16853627e-04
8.18663664e+00 -3.45122921e-02 9.22591533e-04
8.19913914e+00 -3.45474789e-02 9.33721935e-04
8.21164164e+00 -3.45147996e-02 9.50759185e-04
8.22414414e+00 -3.44158995e-02 9.73997499e-04
8.23664665e+00 -3.42527378e-02 1.00318110e-03
8.24914915e+00 -3.40274639e-02 1.03740112e-03
8.26165165e+00 -3.37422845e-02 1.07525581e-03
8.27415415e+00 -3.33993383e-02 1.11518635e-03
8.28665666e+00 -3.30005868e-02 1.15584042e-03
8.29915916e+00 -3.25477332e-02 1.19633113e-03
8.31166166e+00 -3.20421764e-02 1.23631925e-03
8.32416416e+00 -3.14850035e-02 1.27591337e-03
8.33666667e+00 -3.08770219e-02 1.31543912e-03
8.34916917e+00 -3.02188264e-02 1.35516594e-03
8.36167167e+00 -2.95108949e-02 1.39508876e-03
8.37417417e+00 -2.87537027e-02 1.43483826e-03
8.38667668e+00 -2.79478439e-02 1.47374153e-03
8.39917918e+00 -2.70941476e-02 1.51099840e-03
8.41168168e+00 -2.61937778e-02 1.54589986e-03
8.42418418e+00 -2.52483061e-02 1.57800789e-03
8.43668669e+00 -2.42597514e-02 1.60723692e-03
8.44918919e+00 -2.32305813e-02 1.63381457e-03
8.46169169e+00 -2.21636748e-02 1.65814064e-03
8.47419419e+00 -2.10622513e-02 1.68059658e-03
8.48669670e+00 -1.99297708e-02 1.70137403e-03
8.49919920e+00 -1.87698151e-02 1.72038288e-03
8.51170170e+00 -1.75859622e-02 1.73726942e-03
8.52420420e+00 -1.63816643e-02 1.75153362e-03
8.53670671e+00 -1.51601415e-02 1.76269891e-03
8.54920921e+00 -1.39243005e-02 1.77047146e-03
8.56171171e+00 -1.26766861e-02 1.77483279e-03
8.57421421e+00 -1.14194691e-02 1.77603501e-03
8.58671672e+00 -1.01544712e-02 1.77450218e-03
8.59921922e+00 -8.88322389e-03 1.77067382e-03
8.61172172e+00 -7.60705530e-03 1.76484680e-03
8.62422422e+00 -6.32719521e-03 1.75707334e-03
8.63672673e+00 -5.04488845e-03 1.74715251e-03
8.64922923e+00 -3.76150474e-03 1.73471776e-03
8.66173173e+00 -2.47863407e-03 1.71938759e-03
8.67423423e+00 -1.19815814e-03 1.70092376e-03
8.68673674e+00 7.77094012e-05 1.67934004e-03
8.69923924e+00 1.34641788e-03 1.65492250e-03
8.71174174e+00 2.60511050e-03 1.62815372e-03
8.72424424e+00 3.85068827e-03 1.59956609e-03
8.73674675e+00 5.07990101e-03 1.56957607e-03
8.74924925e+00 6.28945687e-03 1.53835973e-03
8.76175175e+00 7.47613994e-03 1.50581764e-03
8.77425425e+00 8.63692486e-03 1.47164494e-03
8.78675676e+00 9.76907784e-03 1.43548282e-03
8.79925926e+00 1.08702345e-02 1.39709753e-03
8.81176176e+00 1.19384476e-02 1.35652221e-03
8.82426426e+00 1.29722004e-02 1.31411009e-03
8.83676677e+00 1.39703850e-02 1.27047679e-03
8.84926927e+00 1.49322479e-02 1.22634715e-03
8.86177177e+00 1.58573088e-02 1.18235669e-03
8.87427427e+00 1.67452607e-02 1.13887911e-03
8.88677678e+00 1.75958610e-02 1.09594873e-03
8.89927928e+00 1.84088254e-02 1.05331574e-03
8.91178178e+00 1.91837334e-02 1.01062283e-03
8.92428428e+00 1.99199560e-02 9.67643872e-04
8.93678679e+00 2.06166119e-02 9.24500509e-04
8.94928929e+00 2.12725571e-02 8.81777179e-04
8.96179179e+00 2.18864073e-02 8.40485149e-04
8.97429429e+00 2.24565930e-02 8.01871109e-04
8.98679680e+00 2.29814399e-02 7.67119522e-04
8.99929930e+00 2.34592683e-02 7.37049926e-04
9.01180180e+00 2.38885002e-02 7.11936156e-04
9.02430430e+00 2.42677656e-02 6.91542367e-04
9.03680681e+00 2.45959965e-02 6.75375919e-04
9.04930931e+00 2.48724991e-02 6.63046947e-04
9.06181181e+00 2.50969997e-02 6.54566347e-04
9.07431431e+00 2.52696566e-02 6.50437199e-04
9.08681682e+00 2.53910402e-02 6.51481573e-04
9.09931932e+00 2.54620815e-02 6.58462817e-04
9.11182182e+00 2.54839938e-02 6.71672540e-04
9.12432432e+00 2.54581770e-02 6.90687891e-04
9.13682683e+00 2.53861119e-02 7.14420710e-04
9.14932933e+00 2.52692559e-02 7.41420500e-04
9.16183183e+00 2.51089492e-02 7.70274623e-04
9.17433433e+00 2.49063407e-02 7.99938411e-04
9.18683684e+00 2.46623408e-02 8.29893221e-04
9.19933934e+00 2.43776047e-02 8.60109714e-04
9.21184184e+00 2.40525480e-02 8.90856106e-04
9.22434434e+00 2.36873921e-02 9.22432584e-04
9.23684685e+00 2.32822355e-02 9.54930552e-04
9.24934935e+00 2.28371433e-02 9.88100934e-04
9.26185185e+00 2.23522448e-02 1.02137004e-03
9.27435435e+00 2.18278323e-02 1.05398275e-03
9.28685686e+00 2.12644480e-02 1.08520789e-03
9.29935936e+00 2.06629524e-02 1.11452672e-03
9.31186186e+00 2.00245677e-02 1.14174092e-03
9.32436436e+00 1.93508899e-02 1.16696952e-03
9.33686687e+00 1.86438704e-02 1.19054216e-03
9.34936937e+00 1.79057678e-02 1.21282952e-03
9.36187187e+00 1.71390739e-02 1.23407185e-03
9.37437437e+00 1.63464223e-02 1.25426602e-03
9.38687688e+00 1.55304870e-02 1.27314968e-03
9.39937938e+00 1.46938808e-02 1.29028347e-03
9.41188188e+00 1.38390639e-02 1.30519684e-03
9.42438438e+00 1.29682694e-02 1.31754168e-03
9.43688689e+00 1.20834543e-02 1.32719922e-03
9.44938939e+00 1.11862792e-02 1.33430466e-03
9.46189189e+00 1.02781185e-02 1.33918332e-03
9.47439439e+00 9.36009941e-03 1.34222248e-03
9.48689690e+00 8.43316612e-03 1.34372494e-03
9.49939940e+00 7.49816154e-03 1.34379746e-03
9.51190190e+00 6.55591916e-03 1.34231470e-03
9.52440440e+00 5.60735519e-03 1.33897106e-03
9.53690691e+00 4.65355208e-03 1.33340019e-03
9.54940941e+00 3.69582491e-03 1.32531721e-03
9.56191191e+00 2.73576410e-03 1.31463209e-03
9.57441441e+00 1.77525003e-03 1.30149414e-03
9.58691692e+00 8.16438134e-04 1.28625186e-03
9.59941942e+00 -1.38284327e-04 1.26934194e-03
9.61192192e+00 -1.08636577e-03 1.25114597e-03
9.62442442e+00 -2.02517566e-03 1.23186676e-03
9.63692693e+00 -2.95209973e-03 1.21147066e-03
9.64942943e+00 -3.86463602e-03 1.18971908e-03
9.66193193e+00 -4.76048277e-03 1.16627906e-03
9.67443443e+00 -5.63760992e-03 1.14087281e-03
9.68693694e+00 -6.49430770e-03 1.11341246e-03
9.69943944e+00 -7.32920787e-03 1.08407106e-03
9.71194194e+00 -8.14127611e-03 1.05326342e-03
9.72444444e+00 -8.92977647e-03 1.02153992e-03
9.73694695e+00 -9.69421187e-03 9.89427457e-04
9.74944945e+00 -1.04342465e-02 9.57273097e-04
9.76195195e+00 -1.11496182e-02 9.25150070e-04
9.77445445e+00 -1.18400492e-02 8.92866706e-04
9.78695696e+00 -1.25051644e-02 8.60081332e-04
9.79945946e+00 -1.31444248e-02 8.26485253e-04
9.81196196e+00 -1.37570829e-02 7.91989606e-04
9.82446446e+00 -1.43421641e-02 7.56849620e-04
9.83696697e+00 -1.48984765e-02 7.21679343e-04
9.84946947e+00 -1.54246472e-02 6.87343076e-04
9.86197197e+00 -1.59191824e-02 6.54749436e-04
9.87447447e+00 -1.63805447e-02 6.24613389e-04
9.88697698e+00 -1.68072411e-02 5.97277870e-04
9.89947948e+00 -1.71979121e-02 5.72679400e-04
9.91198198e+00 -1.75514141e-02 5.50490070e-04
9.92448448e+00 -1.78668868e-02 5.30389425e-04
9.93698699e+00 -1.81437995e-02 5.12356192e-04
9.94948949e+00 -1.83819716e-02 4.96852795e-04
9.96199199e+00 -1.85815662e-02 4.84805886e-04
9.97449449e+00 -1.87430559e-02 4.77352887e-04
9.98699700e+00 -1.88671667e-02 4.75424824e-04
9.99949950e+00 -1.89548027e-02 4.79344390e-04
1.00120020e+01 -1.90069618e-02 4.88652550e-04
1.00245045e+01 -1.90246479e-02 5.02263387e-04
1.00370070e+01 -1.90087898e-02 5.18852726e-04
1.00495095e+01 -1.89601741e-02 5.37274888e-04
1.00620120e+01 -1.88793976e-02 5.56835608e-04
1.00745145e+01 -1.87668454e-02 5.77351320e-04
1.00870170e+01 -1.86226942e-02 5.99014286e-04
1.00995195e+01 -1.84469424e-02 6.22139536e-04
1.01120220e+01 -1.82394628e-02 6.46898517e-04
1.01245245e+01 -1.80000722e-02 6.73141061e-04
1.01370270e+01 -1.77286119e-02 7.00366007e-04
1.01495295e+01 -1.74250304e-02 7.27835975e-04
1.01620320e+01 -1.70894604e-02 7.54776210e-04
1.01745345e+01 -1.67222826e-02 7.80575550e-04
1.01870370e+01 -1.63241695e-02 8.04920084e-04
1.01995395e+01 -1.58961056e-02 8.27821706e-04
1.02120420e+01 -1.54393814e-02 8.49540345e-04
1.02245445e+01 -1.49555624e-02 8.70431524e-04
1.02370470e+01 -1.44464347e-02 8.90774001e-04
1.02495495e+01 -1.39139341e-02 9.10638248e-04
1.02620521e+01 -1.33600639e-02 9.29840878e-04
1.02745546e+01 -1.27868102e-02 9.47996922e-04
1.02870571e+01 -1.21960620e-02 9.64644981e-04
1.02995596e+01 -1.15895442e-02 9.79395661e-04
1.03120621e+01 -1.09687687e-02 9.92049488e-04
1.03245646e+01 -1.03350095e-02 1.00264512e-03
1.03370671e+01 -9.68930240e-03 1.01142422e-03
1.03495696e+01 -9.03246937e-03 1.01872751e-03
1.03620721e+01 -8.36516573e-03 1.02485978e-03
1.03745746e+01 -7.68794394e-03 1.02997241e-03
1.03870771e+01 -7.00132836e-03 1.03400594e-03
1.03995796e+01 -6.30589313e-03 1.03671300e-03
1.04120821e+01 -5.60233547e-03 1.03775126e-03
1.04245846e+01 -4.89153707e-03 1.03681064e-03
1.04370871e+01 -4.17460738e-03 1.03372807e-03
1.04495896e+01 -3.45290469e-03 1.02854922e-03
1.04620921e+01 -2.72803248e-03 1.02151627e-03
1.04745946e+01 -2.00181163e-03 1.01298616e-03
1.04870971e+01 -1.27623081e-03 1.00330798e-03
1.04995996e+01 -5.53379891e-04 9.92703296e-04
1.05121021e+01 1.64627497e-04 9.81193684e-04
1.05246046e+01 8.75734758e-04 9.68603449e-04
1.05371071e+01 1.57801900e-03 9.54637230e-04
1.05496096e+01 2.26975635e-03 9.39004119e-04
1.05621121e+01 2.94946987e-03 9.21542975e-04
1.05746146e+01 3.61595571e-03 9.02303834e-04
1.05871171e+01 4.26828532e-03 8.81555987e-04
1.05996196e+01 4.90578374e-03 8.59717988e-04
1.06121221e+01 5.52798644e-03 8.37231648e-04
1.06246246e+01 6.13457911e-03 8.14423271e-04
1.06371271e+01 6.72532647e-03 7.91403462e-04
1.06496296e+01 7.29999729e-03 7.68046000e-04
1.06621321e+01 7.85829285e-03 7.44057974e-04
1.06746346e+01 8.39978613e-03 7.19118391e-04
1.06871371e+01 8.92387748e-03 6.93036234e-04
1.06996396e+01 9.42977123e-03 6.65871760e-04
1.07121421e+01 9.91647551e-03 6.37977095e-04
1.07246446e+01 1.03828253e-02 6.09937499e-04
1.07371471e+01 1.08275262e-02 5.82426075e-04
1.07496496e+01 1.12492154e-02 5.56016301e-04
1.07621522e+01 1.16465334e-02 5.31020031e-04
1.07746547e+01 1.20181989e-02 5.07420367e-04
1.07871572e+01 1.23630817e-02 4.84939083e-04
1.07996597e+01 1.26802645e-02 4.63224313e-04
1.08121622e+01 1.29690888e-02 4.42092473e-04
1.08246647e+01 1.32291806e-02 4.21734153e-04
1.08371672e+01 1.34604529e-02 4.02801587e-04
1.08496697e+01 1.36630858e-02 3.86324371e-04
1.08621722e+01 1.38374855e-02 3.73447078e-04
1.08746747e+01 1.39842265e-02 3.65056510e-04
1.08871772e+01 1.41039824e-02 3.61453759e-04
1.08996797e+01 1.41974535e-02 3.62252251e-04
1.09121822e+01 1.42652953e-02 3.66573968e-04
1.09246847e+01 1.43080576e-02 3.73434025e-04
1.09371872e+01 1.43261389e-02 3.82108239e-04
1.09496897e+01 1.43197598e-02 3.92325684e-04
1.09621922e+01 1.42889589e-02 4.04237325e-04
1.09746947e+01 1.42336103e-02 4.18204803e-04
1.09871972e+01 1.41534624e-02 4.34513593e-04
1.09996997e+01 1.40481922e-02 4.53137673e-04
1.10122022e+01 1.39174713e-02 4.73653775e-04
1.10247047e+01 1.37610358e-02 4.95327448e-04
1.10372072e+01 1.35787541e-02 5.17314698e-04
1.10497097e+01 1.33706860e-02 5.38886336e-04
1.10622122e+01 1.31371260e-02 5.59593582e-04
1.10747147e+01 1.28786285e-02 5.79329101e-04
1.10872172e+01 1.25960109e-02 5.98275835e-04
1.10997197e+01 1.22903348e-02 6.16768726e-04
1.11122222e+01 1.19628674e-02 6.35119279e-04
1.11247247e+01 1.16150260e-02 6.53464507e-04
1.11372272e+01 1.12483120e-02 6.71692496e-04
1.11497297e+01 1.08642388e-02 6.89466907e-04
1.11622322e+01 1.04642635e-02 7.06334214e-04
1.11747347e+01 1.00497250e-02 7.21868330e-04
1.11872372e+01 9.62179779e-03 7.35798699e-04
1.11997397e+01 9.18146337e-03 7.48079021e-04
1.12122422e+01 8.72950268e-03 7.58876868e-04
1.12247447e+01 8.26651001e-03 7.68491026e-04
1.12372472e+01 7.79292661e-03 7.77226950e-04
1.12497497e+01 7.30909048e-03 7.85274977e-04
1.12622523e+01 6.81529735e-03 7.92635191e-04
1.12747548e+01 6.31186664e-03 7.99115527e-04
1.12872573e+01 5.79920587e-03 8.04401699e-04
1.12997598e+01 5.27786712e-03 8.08170786e-04
1.13122623e+01 4.74858988e-03 8.10205850e-04
1.13247648e+01 4.21232606e-03 8.10470958e-04
1.13372673e+01 3.67024461e-03 8.09121451e-04
1.13497698e+01 3.12371531e-03 8.06446862e-04
1.13622723e+01 2.57427301e-03 8.02766695e-04
1.13747748e+01 2.02356593e-03 7.98316140e-04
1.13872773e+01 1.47329268e-03 7.93163484e-04
1.13997798e+01 9.25134164e-04 7.87190322e-04
1.14122823e+01 3.80686638e-04 7.80142281e-04
1.14247848e+01 -1.58597663e-04 7.71731164e-04
1.14372873e+01 -6.91456863e-04 7.61750646e-04
1.14497898e+01 -1.21684846e-03 7.50163728e-04
1.14622923e+01 -1.73395844e-03 7.37130933e-04
1.14747948e+01 -2.24218992e-03 7.22968591e-04
1.14872973e+01 -2.74113253e-03 7.08050191e-04
1.14997998e+01 -3.23051589e-03 6.92684257e-04
1.15123023e+01 -3.71015181e-03 6.77012951e-04
1.15248048e+01 -4.17987091e-03 6.60970802e-04
1.15373073e+01 -4.63946018e-03 6.44321887e-04
1.15498098e+01 -5.08860737e-03 6.26763834e-04
1.15623123e+01 -5.52685789e-03 6.08061433e-04
1.15748148e+01 -5.95358832e-03 5.88161906e-04
1.15873173e+01 -6.36799920e-03 5.67250678e-04
1.15998198e+01 -6.76912779e-03 5.45725904e-04
1.16123223e+01 -7.15587960e-03 5.24095779e-04
1.16248248e+01 -7.52707559e-03 5.02829221e-04
1.16373273e+01 -7.88151059e-03 4.82211488e-04
1.16498298e+01 -8.21801723e-03 4.62262122e-04
1.16623323e+01 -8.53552929e-03 4.42754914e-04
1.16748348e+01 -8.83313843e-03 4.23340874e-04
1.16873373e+01 -9.11013888e-03 4.03733177e-04
1.16998398e+01 -9.36605583e-03 3.83888606e-04
1.17123423e+01 -9.60065501e-03 3.64121200e-04
1.17248448e+01 -9.81393252e-03 3.45102946e-04
1.17373473e+01 -1.00060861e-02 3.27734385e-04
1.17498498e+01 -1.01774706e-02 3.12905770e-04
1.17623524e+01 -1.03285425e-02 3.01221331e-04
1.17748549e+01 -1.04597979e-02 2.92807019e-04
1.17873574e+01 -1.05717112e-02 2.87313986e-04
1.17998599e+01 -1.06646799e-02 2.84134766e-04
1.18123624e+01 -1.07389799e-02 2.82725144e-04
1.18248649e+01 -1.07947377e-02 2.82871027e-04
1.18373674e+01 -1.08319199e-02 2.84780020e-04
1.18498699e+01 -1.08503420e-02 2.88961288e-04
1.18623724e+01 -1.08496954e-02 2.95945859e-04
1.18748749e+01 -1.08295902e-02 3.05976661e-04
1.18873774e+01 -1.07896086e-02 3.18823739e-04
1.18998799e+01 -1.07293646e-02 3.33813408e-04
1.19123824e+01 -1.06485630e-02 3.50036702e-04
1.19248849e+01 -1.05470544e-02 3.66620239e-04
1.19373874e+01 -1.04248766e-02 3.82946068e-04
1.19498899e+01 -1.02822834e-02 3.98757985e-04
1.19623924e+01 -1.01197535e-02 4.14141538e-04
1.19748949e+01 -9.93798184e-03 4.29399756e-04
1.19873974e+01 -9.73785212e-03 4.44871981e-04
1.19998999e+01 -9.52039470e-03 4.60759354e-04
1.20124024e+01 -9.28673265e-03 4.77018213e-04
1.20249049e+01 -9.03802184e-03 4.93355888e-04
1.20374074e+01 -8.77539061e-03 5.09321597e-04
1.20499099e+01 -8.49988467e-03 5.24449701e-04
1.20624124e+01 -8.21242248e-03 5.38399133e-04
1.20749149e+01 -7.91376521e-03 5.51041852e-04
1.20874174e+01 -7.60450409e-03 5.62475097e-04
1.20999199e+01 -7.28506604e-03 5.72957923e-04
1.21124224e+01 -6.95573702e-03 5.82796115e-04
1.21249249e+01 -6.61670035e-03 5.92216448e-04
1.21374274e+01 -6.26808645e-03 6.01275312e-04
1.21499299e+01 -5.91002868e-03 6.09834216e-04
1.21624324e+01 -5.54271993e-03 6.17608857e-04
1.21749349e+01 -5.16646426e-03 6.24270353e-04
1.21874374e+01 -4.78171850e-03 6.29559391e-04
1.21999399e+01 -4.38911968e-03 6.33372339e-04
1.22124424e+01 -3.98949553e-03 6.35790672e-04
1.22249449e+01 -3.58385709e-03 6.37045244e-04
1.22374474e+01 -3.17337382e-03 6.37428660e-04
1.22499499e+01 -2.75933391e-03 6.37186810e-04
1.22624525e+01 -2.34309319e-03 6.36428796e-04
1.22749550e+01 -1.92601774e-03 6.35088726e-04
1.22874575e+01 -1.50942556e-03 6.32953638e-04
1.22999600e+01 -1.09453275e-03 6.29746438e-04
1.23124625e+01 -6.82409354e-04 6.25232373e-04
1.23249650e+01 -2.73948884e-04 6.19310147e-04
1.23374675e+01 1.30145646e-04 6.12055626e-04
1.23499700e+01 5.29358092e-04 6.03702938e-04
1.23624725e+01 9.23338453e-04 5.94568766e-04
1.23749750e+01 1.31186727e-03 5.84945346e-04
1.23874775e+01 1.69480876e-03 5.75000268e-04
1.23999800e+01 2.07205740e-03 5.64720998e-04
1.24124825e+01 2.44348322e-03 5.53926802e-04
1.24249850e+01 2.80888130e-03 5.42345156e-04
1.24374875e+01 3.16793033e-03 5.29724849e-04
1.24499900e+01 3.52016441e-03 5.15944700e-04
1.24624925e+01 3.86496076e-03 5.01079140e-04
1.24749950e+01 4.20154468e-03 4.85396777e-04
1.24874975e+01 4.52901117e-03 4.69289589e-04
1.25000000e+01 4.84636121e-03 4.53153441e-04
