# Supplementary material for: Physics-Informed Gaussian Process Inference of Liquid Structure from Scattering Data
Source: J Phys Chem B. 2025 Oct 31;129(45):11802–15. doi: 10.1021/acs.jpcb.5c05024 (PMC12621243; doi:10.1021/acs.jpcb.5c05024)
Supplement: Supplementary file 1 [file jp5c05024_si_001.zip › data/Sullivan_PhysGP_OO_r.txt]

# Columns: r, mu_r, 2*std_r — PhysGP-OO posterior
# See: https://arxiv.org/abs/2507.07948
1.00000000e-02 2.58889711e-09 3.78386490e-09
2.25025025e-02 2.58921211e-09 3.76168613e-09
3.50050050e-02 2.58976915e-09 3.73890507e-09
4.75075075e-02 2.59056780e-09 3.71550634e-09
6.00100100e-02 2.59160737e-09 3.69147676e-09
7.25125125e-02 2.59288701e-09 3.66680534e-09
8.50150150e-02 2.59440566e-09 3.64148324e-09
9.75175175e-02 2.59616205e-09 3.61550383e-09
1.10020020e-01 2.59815473e-09 3.58886260e-09
1.22522523e-01 2.60038204e-09 3.56155715e-09
1.35025025e-01 2.60284211e-09 3.53358720e-09
1.47527528e-01 2.60553291e-09 3.50495448e-09
1.60030030e-01 2.60845218e-09 3.47566274e-09
1.72532533e-01 2.61159748e-09 3.44571771e-09
1.85035035e-01 2.61496618e-09 3.41512697e-09
1.97537538e-01 2.61855543e-09 3.38390000e-09
2.10040040e-01 2.62236224e-09 3.35204802e-09
2.22542543e-01 2.62638338e-09 3.31958397e-09
2.35045045e-01 2.63061545e-09 3.28652246e-09
2.47547548e-01 2.63505488e-09 3.25287965e-09
2.60050050e-01 2.63969790e-09 3.21867319e-09
2.72552553e-01 2.64454055e-09 3.18392216e-09
2.85055055e-01 2.64957871e-09 3.14864696e-09
2.97557558e-01 2.65480805e-09 3.11286927e-09
3.10060060e-01 2.66022410e-09 3.07661190e-09
3.22562563e-01 2.66582218e-09 3.03989876e-09
3.35065065e-01 2.67159747e-09 3.00275474e-09
3.47567568e-01 2.67754495e-09 2.96520564e-09
3.60070070e-01 2.68365947e-09 2.92727807e-09
3.72572573e-01 2.68993568e-09 2.88899935e-09
3.85075075e-01 2.69636809e-09 2.85039746e-09
3.97577578e-01 2.70295104e-09 2.81150088e-09
4.10080080e-01 2.70967872e-09 2.77233858e-09
4.22582583e-01 2.71654518e-09 2.73293987e-09
4.35085085e-01 2.72354431e-09 2.69333435e-09
4.47587588e-01 2.73066985e-09 2.65355180e-09
4.60090090e-01 2.73791542e-09 2.61362211e-09
4.72592593e-01 2.74527448e-09 2.57357517e-09
4.85095095e-01 2.75274037e-09 2.53344083e-09
4.97597598e-01 2.76030631e-09 2.49324879e-09
5.10100100e-01 2.76796538e-09 2.45302852e-09
5.22602603e-01 2.77571054e-09 2.41280921e-09
5.35105105e-01 2.78353466e-09 2.37261966e-09
5.47607608e-01 2.79143048e-09 2.33248826e-09
5.60110110e-01 2.79939063e-09 2.29244288e-09
5.72612613e-01 2.81893042e-09 2.28050448e-09
5.85115115e-01 2.93421854e-09 2.49107759e-09
5.97617618e-01 3.06913960e-09 2.72897370e-09
6.10120120e-01 3.22690569e-09 2.99824994e-09
6.22622623e-01 3.41124955e-09 3.30351029e-09
6.35125125e-01 3.62650773e-09 3.64996885e-09
6.47627628e-01 3.87771683e-09 4.04352158e-09
6.60130130e-01 4.17072476e-09 4.49082807e-09
6.72632633e-01 4.51231948e-09 4.99940502e-09
6.85135135e-01 4.91037782e-09 5.57773307e-09
6.97637638e-01 5.37403750e-09 6.23537875e-09
7.10140140e-01 5.91389584e-09 6.98313331e-09
7.22642643e-01 6.54223938e-09 7.83317058e-09
7.35145145e-01 7.27330898e-09 8.79922583e-09
7.47647648e-01 8.12360578e-09 9.89679814e-09
7.60150150e-01 9.11224442e-09 1.11433789e-08
7.72652653e-01 1.02613604e-08 1.25587092e-08
7.85155155e-01 1.15965801e-08 1.41650706e-08
7.97657658e-01 1.31475622e-08 1.59876107e-08
8.10160160e-01 1.49486223e-08 1.80547111e-08
8.22662663e-01 1.70394522e-08 2.03983997e-08
8.35165165e-01 1.94659485e-08 2.30548144e-08
8.47667668e-01 2.22811664e-08 2.60647236e-08
8.60170170e-01 2.55464183e-08 2.94741110e-08
8.72672673e-01 2.93325371e-08 3.33348314e-08
8.85175175e-01 3.37213297e-08 3.77053465e-08
8.97677678e-01 3.88072488e-08 4.26515504e-08
9.10180180e-01 4.46993139e-08 4.82476948e-08
9.22682683e-01 5.15233193e-08 5.45774258e-08
9.35185185e-01 5.94243707e-08 6.17349457e-08
9.47687688e-01 6.85697979e-08 6.98263131e-08
9.60190190e-01 7.91524982e-08 7.89708994e-08
9.72692693e-01 9.13947739e-08 8.93030174e-08
9.85195195e-01 1.05552734e-07 1.00973743e-07
9.97697698e-01 1.21921344e-07 1.14152952e-07
1.01020020e+00 1.40840208e-07 1.29031595e-07
1.02270270e+00 1.62700209e-07 1.45824240e-07
1.03520521e+00 1.87951096e-07 1.64771905e-07
1.04770771e+00 2.17110194e-07 1.86145232e-07
1.06021021e+00 2.50772356e-07 2.10248007e-07
1.07271271e+00 2.89621366e-07 2.37421101e-07
1.08521522e+00 3.34442970e-07 2.68046855e-07
1.09771772e+00 3.86139793e-07 3.02553954e-07
1.11022022e+00 4.45748371e-07 3.41422866e-07
1.12272272e+00 5.14458633e-07 3.85191882e-07
1.13522523e+00 5.93636136e-07 4.34463833e-07
1.14772773e+00 6.84847466e-07 4.89913554e-07
1.16023023e+00 7.89889225e-07 5.52296167e-07
1.17273273e+00 9.10821097e-07 6.22456284e-07
1.18523524e+00 1.05000357e-06 7.01338198e-07
1.19773774e+00 1.21014095e-06 7.89997194e-07
1.21024024e+00 1.39433034e-06 8.89612068e-07
1.22274274e+00 1.60611748e-06 1.00149899e-06
1.23524525e+00 1.84956030e-06 1.12712683e-06
1.24774775e+00 2.12930129e-06 1.26813413e-06
1.26025025e+00 2.45064982e-06 1.42634779e-06
1.27275275e+00 2.81967575e-06 1.60380381e-06
1.28525526e+00 3.24331590e-06 1.80277001e-06
1.29775776e+00 3.72949500e-06 2.02577124e-06
1.31026026e+00 4.28726305e-06 2.27561705e-06
1.32276276e+00 4.92695139e-06 2.55543217e-06
1.33526527e+00 5.66034974e-06 2.86869001e-06
1.34776777e+00 6.50090704e-06 3.21924954e-06
1.36027027e+00 7.46395928e-06 3.61139571e-06
1.37277277e+00 8.56698763e-06 4.04988385e-06
1.38527528e+00 9.82991103e-06 4.53998824e-06
1.39777778e+00 1.12754174e-05 5.08755546e-06
1.41028028e+00 1.29293387e-05 5.69906260e-06
1.42278278e+00 1.48210750e-05 6.38168096e-06
1.43528529e+00 1.69840747e-05 7.14334562e-06
1.44778779e+00 1.94563766e-05 7.99283126e-06
1.46029029e+00 2.22812230e-05 8.93983489e-06
1.47279279e+00 2.55077516e-05 9.99506576e-06
1.48529530e+00 2.91917769e-05 1.11703433e-05
1.49779780e+00 3.33966719e-05 1.24787031e-05
1.51030030e+00 3.81943618e-05 1.39345127e-05
1.52280280e+00 4.36664449e-05 1.55535958e-05
1.53530531e+00 4.99054547e-05 1.73533677e-05
1.54780781e+00 5.70162812e-05 1.93529815e-05
1.56031031e+00 6.51177710e-05 2.15734848e-05
1.57281281e+00 7.43445266e-05 2.40379904e-05
1.58531532e+00 8.48489295e-05 2.67718578e-05
1.59781782e+00 9.68034137e-05 2.98028899e-05
1.61032032e+00 1.10403019e-04 3.31615431e-05
1.62282282e+00 1.25868256e-04 3.68811516e-05
1.63532533e+00 1.43448323e-04 4.09981687e-05
1.64782783e+00 1.63424708e-04 4.55524221e-05
1.66033033e+00 1.86115232e-04 5.05873868e-05
1.67283283e+00 2.11878569e-04 5.61504746e-05
1.68533534e+00 2.41119312e-04 6.22933402e-05
1.69783784e+00 2.74293638e-04 6.90722049e-05
1.71034034e+00 3.11915636e-04 7.65481980e-05
1.72284284e+00 3.54564389e-04 8.47877143e-05
1.73534535e+00 4.02891867e-04 9.38627897e-05
1.74784785e+00 4.57631747e-04 1.03851492e-04
1.76035035e+00 5.19609241e-04 1.14838330e-04
1.77285285e+00 5.89752050e-04 1.26914668e-04
1.78535536e+00 6.69102566e-04 1.40179169e-04
1.79785786e+00 7.58831452e-04 1.54738232e-04
1.81036036e+00 8.60252736e-04 1.70706448e-04
1.82286286e+00 9.74840601e-04 1.88207060e-04
1.83536537e+00 1.10424802e-03 2.07372421e-04
1.84786787e+00 1.25032743e-03 2.28344455e-04
1.86037037e+00 1.41515369e-03 2.51275106e-04
1.87287287e+00 1.60104948e-03 2.76326782e-04
1.88537538e+00 1.81061343e-03 3.03672771e-04
1.89787788e+00 2.04675126e-03 3.33497632e-04
1.91038038e+00 2.31271018e-03 3.65997560e-04
1.92288288e+00 2.61211690e-03 4.01380690e-04
1.93538539e+00 2.94901952e-03 4.39867358e-04
1.94788789e+00 3.32793380e-03 4.81690287e-04
1.96039039e+00 3.75389401e-03 5.27094693e-04
1.97289289e+00 4.23250894e-03 5.76338288e-04
1.98539540e+00 4.77002348e-03 6.29691175e-04
1.99789790e+00 5.37338618e-03 6.87435605e-04
2.01040040e+00 6.05032333e-03 7.49865582e-04
2.02290290e+00 6.80942018e-03 8.17286284e-04
2.03540541e+00 7.66020972e-03 8.90013297e-04
2.04790791e+00 8.61326972e-03 9.68371603e-04
2.06041041e+00 9.68032859e-03 1.05269433e-03
2.07291291e+00 1.08743807e-02 1.14332121e-03
2.08541542e+00 1.22098118e-02 1.24059669e-03
2.09791792e+00 1.37025352e-02 1.34486778e-03
2.11042042e+00 1.53701396e-02 1.45648137e-03
2.12292292e+00 1.72320482e-02 1.57578127e-03
2.13542543e+00 1.93096916e-02 1.70310470e-03
2.14792793e+00 2.16266927e-02 1.83877832e-03
2.16043043e+00 2.42090663e-02 1.98311368e-03
2.17293293e+00 2.70854315e-02 2.13640217e-03
2.18543544e+00 3.02872396e-02 2.29890932e-03
2.19793794e+00 3.38490150e-02 2.47086842e-03
2.21044044e+00 3.78086102e-02 2.65247361e-03
2.22294294e+00 4.22074748e-02 2.84387214e-03
2.23544545e+00 4.70909362e-02 3.04515605e-03
2.24794795e+00 5.25084892e-02 3.25635314e-03
2.26045045e+00 5.85140954e-02 3.47741726e-03
2.27295295e+00 6.51664872e-02 3.70821802e-03
2.28545546e+00 7.25294721e-02 3.94852997e-03
2.29795796e+00 8.06722311e-02 4.19802127e-03
2.31046046e+00 8.96696055e-02 4.45624225e-03
2.32296296e+00 9.96023616e-02 4.72261373e-03
2.33546547e+00 1.10557423e-01 4.99641572e-03
2.34796797e+00 1.22628054e-01 5.27677661e-03
2.36047047e+00 1.35913989e-01 5.56266358e-03
2.37297297e+00 1.50521467e-01 5.85287458e-03
2.38547548e+00 1.66563178e-01 6.14603295e-03
2.39797798e+00 1.84158086e-01 6.44058550e-03
2.41048048e+00 2.03431122e-01 6.73480536e-03
2.42298298e+00 2.24512738e-01 7.02680118e-03
2.43548549e+00 2.47538375e-01 7.31453454e-03
2.44798799e+00 2.72647906e-01 7.59584789e-03
2.46049049e+00 2.99985287e-01 7.86850583e-03
2.47299299e+00 3.29698801e-01 8.13025291e-03
2.48549550e+00 3.61942706e-01 8.37889169e-03
2.49799800e+00 3.96881732e-01 8.61238506e-03
2.51050050e+00 4.34701078e-01 8.82898692e-03
2.52300300e+00 4.75626614e-01 9.02740488e-03
2.53550551e+00 5.19963480e-01 9.20699717e-03
2.54800801e+00 5.68166957e-01 9.36800308e-03
2.56051051e+00 6.20967890e-01 9.51180065e-03
2.57301301e+00 6.79584994e-01 9.64117660e-03
2.58551552e+00 7.46059967e-01 9.76057993e-03
2.59801802e+00 8.23719842e-01 9.87631236e-03
2.61052052e+00 9.17628939e-01 9.99658779e-03
2.62302302e+00 1.03450892e+00 1.01313747e-02
2.63552553e+00 1.18097922e+00 1.02919316e-02
2.64802803e+00 1.35894981e+00 1.04899731e-02
2.66053053e+00 1.55973651e+00 1.07364744e-02
2.67303303e+00 1.76341783e+00 1.10402332e-02
2.68553554e+00 1.94792907e+00 1.14064219e-02
2.69803804e+00 2.10024165e+00 1.18354292e-02
2.71054054e+00 2.21892071e+00 1.23222491e-02
2.72304304e+00 2.30910670e+00 1.28565512e-02
2.73554555e+00 2.37712003e+00 1.34233958e-02
2.74804805e+00 2.42790005e+00 1.40044354e-02
2.76055055e+00 2.46459112e+00 1.45793925e-02
2.77305305e+00 2.48896462e+00 1.51276143e-02
2.78555556e+00 2.50195874e+00 1.56295495e-02
2.79805806e+00 2.50410182e+00 1.60680360e-02
2.81056056e+00 2.49579122e+00 1.64293251e-02
2.82306306e+00 2.47745749e+00 1.67037920e-02
2.83556557e+00 2.44964842e+00 1.68863122e-02
2.84806807e+00 2.41305953e+00 1.69763029e-02
2.86057057e+00 2.36853027e+00 1.69774549e-02
2.87307307e+00 2.31701909e+00 1.68972019e-02
2.88557558e+00 2.25956727e+00 1.67459880e-02
2.89807808e+00 2.19725873e+00 1.65364035e-02
2.91058058e+00 2.13118066e+00 1.62822587e-02
2.92308308e+00 2.06238872e+00 1.59976654e-02
2.93558559e+00 1.99187854e+00 1.56961825e-02
2.94808809e+00 1.92056456e+00 1.53900793e-02
2.96059059e+00 1.84926599e+00 1.50897554e-02
2.97309309e+00 1.77869935e+00 1.48033489e-02
2.98559560e+00 1.70947646e+00 1.45365466e-02
2.99809810e+00 1.64210685e+00 1.42925958e-02
3.01060060e+00 1.57700329e+00 1.40724961e-02
3.02310310e+00 1.51448943e+00 1.38753340e-02
3.03560561e+00 1.45480876e+00 1.36987101e-02
3.04810811e+00 1.39813396e+00 1.35392030e-02
3.06061061e+00 1.34457641e+00 1.33928231e-02
3.07311311e+00 1.29419509e+00 1.32554143e-02
3.08561562e+00 1.24700509e+00 1.31229829e-02
3.09811812e+00 1.20298513e+00 1.29919427e-02
3.11062062e+00 1.16208442e+00 1.28592779e-02
3.12312312e+00 1.12422853e+00 1.27226335e-02
3.13562563e+00 1.08932463e+00 1.25803461e-02
3.14812813e+00 1.05726579e+00 1.24314295e-02
3.16063063e+00 1.02793477e+00 1.22755261e-02
3.17313313e+00 1.00120714e+00 1.21128376e-02
3.18563564e+00 9.76953825e-01 1.19440415e-02
3.19813814e+00 9.55043305e-01 1.17702007e-02
3.21064064e+00 9.35343333e-01 1.15926708e-02
3.22314314e+00 9.17722363e-01 1.14130090e-02
3.23564565e+00 9.02050688e-01 1.12328865e-02
3.24814815e+00 8.88201348e-01 1.10540063e-02
3.26065065e+00 8.76050836e-01 1.08780284e-02
3.27315315e+00 8.65479646e-01 1.07065034e-02
3.28565566e+00 8.56372683e-01 1.05408157e-02
3.29815816e+00 8.48619564e-01 1.03821377e-02
3.31066066e+00 8.42114825e-01 1.02313957e-02
3.32316316e+00 8.36758054e-01 1.00892485e-02
3.33566567e+00 8.32453959e-01 9.95607830e-03
3.34816817e+00 8.29112390e-01 9.83199391e-03
3.36067067e+00 8.26648311e-01 9.71684625e-03
3.37317317e+00 8.24981749e-01 9.61025298e-03
3.38567568e+00 8.24037705e-01 9.51163170e-03
3.39817818e+00 8.23746046e-01 9.42023881e-03
3.41068068e+00 8.24041381e-01 9.33521172e-03
3.42318318e+00 8.24862923e-01 9.25561189e-03
3.43568569e+00 8.26154327e-01 9.18046684e-03
3.44818819e+00 8.27863540e-01 9.10880874e-03
3.46069069e+00 8.29942624e-01 9.03970883e-03
3.47319319e+00 8.32347584e-01 8.97230623e-03
3.48569570e+00 8.35038189e-01 8.90583094e-03
3.49819820e+00 8.37977794e-01 8.83962087e-03
3.51070070e+00 8.41133156e-01 8.77313290e-03
3.52320320e+00 8.44474248e-01 8.70594868e-03
3.53570571e+00 8.47974083e-01 8.63777542e-03
3.54820821e+00 8.51608529e-01 8.56844247e-03
3.56071071e+00 8.55356131e-01 8.49789430e-03
3.57321321e+00 8.59197933e-01 8.42618041e-03
3.58571572e+00 8.63117308e-01 8.35344316e-03
3.59821822e+00 8.67099782e-01 8.27990353e-03
3.61072072e+00 8.71132874e-01 8.20584597e-03
3.62322322e+00 8.75205931e-01 8.13160236e-03
3.63572573e+00 8.79309972e-01 8.05753603e-03
3.64822823e+00 8.83437535e-01 7.98402577e-03
3.66073073e+00 8.87582531e-01 7.91145074e-03
3.67323323e+00 8.91740102e-01 7.84017624e-03
3.68573574e+00 8.95906490e-01 7.77054113e-03
3.69823824e+00 9.00078900e-01 7.70284679e-03
3.71074074e+00 9.04255384e-01 7.63734804e-03
3.72324324e+00 9.08434718e-01 7.57424636e-03
3.73574575e+00 9.12616296e-01 7.51368528e-03
3.74824825e+00 9.16800023e-01 7.45574804e-03
3.76075075e+00 9.20986216e-01 7.40045760e-03
3.77325325e+00 9.25175515e-01 7.34777872e-03
3.78575576e+00 9.29368795e-01 7.29762194e-03
3.79825826e+00 9.33567088e-01 7.24984929e-03
3.81076076e+00 9.37771510e-01 7.20428119e-03
3.82326326e+00 9.41983196e-01 7.16070441e-03
3.83576577e+00 9.46203237e-01 7.11888065e-03
3.84826827e+00 9.50432626e-01 7.07855529e-03
3.86077077e+00 9.54672210e-01 7.03946610e-03
3.87327327e+00 9.58922646e-01 7.00135153e-03
3.88577578e+00 9.63184364e-01 6.96395842e-03
3.89827828e+00 9.67457533e-01 6.92704878e-03
3.91078078e+00 9.71742035e-01 6.89040564e-03
3.92328328e+00 9.76037444e-01 6.85383776e-03
3.93578579e+00 9.80343005e-01 6.81718326e-03
3.94828829e+00 9.84657621e-01 6.78031202e-03
3.96079079e+00 9.88979848e-01 6.74312707e-03
3.97329329e+00 9.93307883e-01 6.70556477e-03
3.98579580e+00 9.97639569e-01 6.66759414e-03
3.99829830e+00 1.00197239e+00 6.62921523e-03
4.01080080e+00 1.00630349e+00 6.59045679e-03
4.02330330e+00 1.01062966e+00 6.55137318e-03
4.03580581e+00 1.01494737e+00 6.51204087e-03
4.04830831e+00 1.01925277e+00 6.47255447e-03
4.06081081e+00 1.02354170e+00 6.43302256e-03
4.07331331e+00 1.02780973e+00 6.39356332e-03
4.08581582e+00 1.03205215e+00 6.35430019e-03
4.09831832e+00 1.03626403e+00 6.31535763e-03
4.11082082e+00 1.04044021e+00 6.27685713e-03
4.12332332e+00 1.04457531e+00 6.23891343e-03
4.13582583e+00 1.04866382e+00 6.20163124e-03
4.14832833e+00 1.05270004e+00 6.16510247e-03
4.16083083e+00 1.05667818e+00 6.12940387e-03
4.17333333e+00 1.06059234e+00 6.09459536e-03
4.18583584e+00 1.06443654e+00 6.06071889e-03
4.19833834e+00 1.06820478e+00 6.02779797e-03
4.21084084e+00 1.07189103e+00 5.99583768e-03
4.22334334e+00 1.07548926e+00 5.96482535e-03
4.23584585e+00 1.07899348e+00 5.93473165e-03
4.24834835e+00 1.08239777e+00 5.90551215e-03
4.26085085e+00 1.08569628e+00 5.87710929e-03
4.27335335e+00 1.08888325e+00 5.84945450e-03
4.28585586e+00 1.09195307e+00 5.82247073e-03
4.29835836e+00 1.09490027e+00 5.79607484e-03
4.31086086e+00 1.09771955e+00 5.77018022e-03
4.32336336e+00 1.10040579e+00 5.74469928e-03
4.33586587e+00 1.10295409e+00 5.71954582e-03
4.34836837e+00 1.10535976e+00 5.69463721e-03
4.36087087e+00 1.10761836e+00 5.66989636e-03
4.37337337e+00 1.10972569e+00 5.64525346e-03
4.38587588e+00 1.11167783e+00 5.62064728e-03
4.39837838e+00 1.11347111e+00 5.59602632e-03
4.41088088e+00 1.11510220e+00 5.57134949e-03
4.42338338e+00 1.11656801e+00 5.54658656e-03
4.43588589e+00 1.11786579e+00 5.52171827e-03
4.44838839e+00 1.11899309e+00 5.49673610e-03
4.46089089e+00 1.11994779e+00 5.47164179e-03
4.47339339e+00 1.12072808e+00 5.44644668e-03
4.48589590e+00 1.12133248e+00 5.42117070e-03
4.49839840e+00 1.12175983e+00 5.39584131e-03
4.51090090e+00 1.12200932e+00 5.37049227e-03
4.52340340e+00 1.12208044e+00 5.34516223e-03
4.53590591e+00 1.12197302e+00 5.31989340e-03
4.54840841e+00 1.12168722e+00 5.29473009e-03
4.56091091e+00 1.12122352e+00 5.26971733e-03
4.57341341e+00 1.12058271e+00 5.24489951e-03
4.58591592e+00 1.11976589e+00 5.22031913e-03
4.59841842e+00 1.11877449e+00 5.19601565e-03
4.61092092e+00 1.11761022e+00 5.17202449e-03
4.62342342e+00 1.11627509e+00 5.14837619e-03
4.63592593e+00 1.11477141e+00 5.12509575e-03
4.64842843e+00 1.11310174e+00 5.10220216e-03
4.66093093e+00 1.11126894e+00 5.07970803e-03
4.67343343e+00 1.10927612e+00 5.05761962e-03
4.68593594e+00 1.10712664e+00 5.03593678e-03
4.69843844e+00 1.10482411e+00 5.01465328e-03
4.71094094e+00 1.10237238e+00 4.99375716e-03
4.72344344e+00 1.09977550e+00 4.97323131e-03
4.73594595e+00 1.09703774e+00 4.95305406e-03
4.74844845e+00 1.09416359e+00 4.93319995e-03
4.76095095e+00 1.09115772e+00 4.91364052e-03
4.77345345e+00 1.08802497e+00 4.89434515e-03
4.78595596e+00 1.08477036e+00 4.87528193e-03
4.79845846e+00 1.08139906e+00 4.85641846e-03
4.81096096e+00 1.07791641e+00 4.83772268e-03
4.82346346e+00 1.07432786e+00 4.81916367e-03
4.83596597e+00 1.07063900e+00 4.80071227e-03
4.84846847e+00 1.06685554e+00 4.78234175e-03
4.86097097e+00 1.06298326e+00 4.76402828e-03
4.87347347e+00 1.05902808e+00 4.74575139e-03
4.88597598e+00 1.05499598e+00 4.72749423e-03
4.89847848e+00 1.05089301e+00 4.70924379e-03
4.91098098e+00 1.04672530e+00 4.69099102e-03
4.92348348e+00 1.04249899e+00 4.67273073e-03
4.93598599e+00 1.03822032e+00 4.65446160e-03
4.94848849e+00 1.03389553e+00 4.63618589e-03
4.96099099e+00 1.02953087e+00 4.61790917e-03
4.97349349e+00 1.02513264e+00 4.59964002e-03
4.98599600e+00 1.02070711e+00 4.58138959e-03
4.99849850e+00 1.01626057e+00 4.56317113e-03
5.01100100e+00 1.01179928e+00 4.54499958e-03
5.02350350e+00 1.00732948e+00 4.52689100e-03
5.03600601e+00 1.00285739e+00 4.50886210e-03
5.04850851e+00 9.98389174e-01 4.49092978e-03
5.06101101e+00 9.93930964e-01 4.47311060e-03
5.07351351e+00 9.89488826e-01 4.45542039e-03
5.08601602e+00 9.85068764e-01 4.43787382e-03
5.09851852e+00 9.80676713e-01 4.42048407e-03
5.11102102e+00 9.76318529e-01 4.40326253e-03
5.12352352e+00 9.71999978e-01 4.38621855e-03
5.13602603e+00 9.67726739e-01 4.36935930e-03
5.14852853e+00 9.63504386e-01 4.35268963e-03
5.16103103e+00 9.59338387e-01 4.33621203e-03
5.17353353e+00 9.55234097e-01 4.31992667e-03
5.18603604e+00 9.51196752e-01 4.30383145e-03
5.19853854e+00 9.47231460e-01 4.28792214e-03
5.21104104e+00 9.43343196e-01 4.27219255e-03
5.22354354e+00 9.39536798e-01 4.25663475e-03
5.23604605e+00 9.35816959e-01 4.24123935e-03
5.24854855e+00 9.32188224e-01 4.22599570e-03
5.26105105e+00 9.28654980e-01 4.21089227e-03
5.27355355e+00 9.25221457e-01 4.19591687e-03
5.28605606e+00 9.21891718e-01 4.18105703e-03
5.29855856e+00 9.18669656e-01 4.16630024e-03
5.31106106e+00 9.15558991e-01 4.15163423e-03
5.32356356e+00 9.12563263e-01 4.13704726e-03
5.33606607e+00 9.09685831e-01 4.12252837e-03
5.34856857e+00 9.06929865e-01 4.10806753e-03
5.36107107e+00 9.04298347e-01 4.09365584e-03
5.37357357e+00 9.01794064e-01 4.07928570e-03
5.38607608e+00 8.99419608e-01 4.06495087e-03
5.39857858e+00 8.97177371e-01 4.05064654e-03
5.41108108e+00 8.95069542e-01 4.03636935e-03
5.42358358e+00 8.93098107e-01 4.02211741e-03
5.43608609e+00 8.91264846e-01 4.00789024e-03
5.44858859e+00 8.89571332e-01 3.99368866e-03
5.46109109e+00 8.88018927e-01 3.97951475e-03
5.47359359e+00 8.86608783e-01 3.96537167e-03
5.48609610e+00 8.85341844e-01 3.95126354e-03
5.49859860e+00 8.84218840e-01 3.93719527e-03
5.51110110e+00 8.83240290e-01 3.92317240e-03
5.52360360e+00 8.82406504e-01 3.90920090e-03
5.53610611e+00 8.81717580e-01 3.89528699e-03
5.54860861e+00 8.81173405e-01 3.88143700e-03
5.56111111e+00 8.80773662e-01 3.86765715e-03
5.57361361e+00 8.80517824e-01 3.85395341e-03
5.58611612e+00 8.80405161e-01 3.84033137e-03
5.59861862e+00 8.80434740e-01 3.82679610e-03
5.61112112e+00 8.80605429e-01 3.81335199e-03
5.62362362e+00 8.80915900e-01 3.80000277e-03
5.63612613e+00 8.81364631e-01 3.78675130e-03
5.64862863e+00 8.81949910e-01 3.77359966e-03
5.66113113e+00 8.82669841e-01 3.76054903e-03
5.67363363e+00 8.83522345e-01 3.74759971e-03
5.68613614e+00 8.84505167e-01 3.73475118e-03
5.69863864e+00 8.85615881e-01 3.72200208e-03
5.71114114e+00 8.86851894e-01 3.70935029e-03
5.72364364e+00 8.88210452e-01 3.69679301e-03
5.73614615e+00 8.89688646e-01 3.68432684e-03
5.74864865e+00 8.91283416e-01 3.67194785e-03
5.76115115e+00 8.92991562e-01 3.65965169e-03
5.77365365e+00 8.94809746e-01 3.64743374e-03
5.78615616e+00 8.96734500e-01 3.63528915e-03
5.79865866e+00 8.98762233e-01 3.62321298e-03
5.81116116e+00 9.00889240e-01 3.61120033e-03
5.82366366e+00 9.03111705e-01 3.59924639e-03
5.83616617e+00 9.05425714e-01 3.58734657e-03
5.84866867e+00 9.07827255e-01 3.57549656e-03
5.86117117e+00 9.10312236e-01 3.56369243e-03
5.87367367e+00 9.12876481e-01 3.55193065e-03
5.88617618e+00 9.15515749e-01 3.54020818e-03
5.89867868e+00 9.18225733e-01 3.52852249e-03
5.91118118e+00 9.21002072e-01 3.51687156e-03
5.92368368e+00 9.23840361e-01 3.50525394e-03
5.93618619e+00 9.26736155e-01 3.49366871e-03
5.94868869e+00 9.29684977e-01 3.48211544e-03
5.96119119e+00 9.32682329e-01 3.47059425e-03
5.97369369e+00 9.35723699e-01 3.45910569e-03
5.98619620e+00 9.38804566e-01 3.44765073e-03
5.99869870e+00 9.41920411e-01 3.43623071e-03
6.01120120e+00 9.45066724e-01 3.42484727e-03
6.02370370e+00 9.48239010e-01 3.41350233e-03
6.03620621e+00 9.51432796e-01 3.40219796e-03
6.04870871e+00 9.54643641e-01 3.39093637e-03
6.06121121e+00 9.57867140e-01 3.37971981e-03
6.07371371e+00 9.61098935e-01 3.36855054e-03
6.08621622e+00 9.64334715e-01 3.35743075e-03
6.09871872e+00 9.67570229e-01 3.34636251e-03
6.11122122e+00 9.70801289e-01 3.33534773e-03
6.12372372e+00 9.74023774e-01 3.32438809e-03
6.13622623e+00 9.77233642e-01 3.31348504e-03
6.14872873e+00 9.80426930e-01 3.30263975e-03
6.16123123e+00 9.83599759e-01 3.29185308e-03
6.17373373e+00 9.86748343e-01 3.28112560e-03
6.18623624e+00 9.89868991e-01 3.27045754e-03
6.19873874e+00 9.92958113e-01 3.25984883e-03
6.21124124e+00 9.96012220e-01 3.24929909e-03
6.22374374e+00 9.99027934e-01 3.23880763e-03
6.23624625e+00 1.00200199e+00 3.22837352e-03
6.24874875e+00 1.00493122e+00 3.21799555e-03
6.26125125e+00 1.00781261e+00 3.20767233e-03
6.27375375e+00 1.01064323e+00 3.19740225e-03
6.28625626e+00 1.01342030e+00 3.18718357e-03
6.29875876e+00 1.01614113e+00 3.17701445e-03
6.31126126e+00 1.01880320e+00 3.16689296e-03
6.32376376e+00 1.02140408e+00 3.15681716e-03
6.33626627e+00 1.02394149e+00 3.14678508e-03
6.34876877e+00 1.02641329e+00 3.13679481e-03
6.36127127e+00 1.02881744e+00 3.12684452e-03
6.37377377e+00 1.03115204e+00 3.11693247e-03
6.38627628e+00 1.03341535e+00 3.10705703e-03
6.39877878e+00 1.03560573e+00 3.09721675e-03
6.41128128e+00 1.03772169e+00 3.08741033e-03
6.42378378e+00 1.03976184e+00 3.07763665e-03
6.43628629e+00 1.04172496e+00 3.06789478e-03
6.44878879e+00 1.04360993e+00 3.05818400e-03
6.46129129e+00 1.04541578e+00 3.04850378e-03
6.47379379e+00 1.04714163e+00 3.03885376e-03
6.48629630e+00 1.04878677e+00 3.02923379e-03
6.49879880e+00 1.05035058e+00 3.01964388e-03
6.51130130e+00 1.05183256e+00 3.01008421e-03
6.52380380e+00 1.05323236e+00 3.00055508e-03
6.53630631e+00 1.05454970e+00 2.99105695e-03
6.54880881e+00 1.05578446e+00 2.98159035e-03
6.56131131e+00 1.05693660e+00 2.97215590e-03
6.57381381e+00 1.05800619e+00 2.96275430e-03
6.58631632e+00 1.05899343e+00 2.95338625e-03
6.59881882e+00 1.05989860e+00 2.94405250e-03
6.61132132e+00 1.06072208e+00 2.93475378e-03
6.62382382e+00 1.06146437e+00 2.92549078e-03
6.63632633e+00 1.06212603e+00 2.91626417e-03
6.64882883e+00 1.06270774e+00 2.90707454e-03
6.66133133e+00 1.06321025e+00 2.89792241e-03
6.67383383e+00 1.06363440e+00 2.88880822e-03
6.68633634e+00 1.06398113e+00 2.87973231e-03
6.69883884e+00 1.06425142e+00 2.87069490e-03
6.71134134e+00 1.06444635e+00 2.86169613e-03
6.72384384e+00 1.06456707e+00 2.85273599e-03
6.73634635e+00 1.06461479e+00 2.84381439e-03
6.74884885e+00 1.06459079e+00 2.83493112e-03
6.76135135e+00 1.06449641e+00 2.82608587e-03
6.77385385e+00 1.06433306e+00 2.81727824e-03
6.78635636e+00 1.06410218e+00 2.80850772e-03
6.79885886e+00 1.06380528e+00 2.79977375e-03
6.81136136e+00 1.06344392e+00 2.79107568e-03
6.82386386e+00 1.06301969e+00 2.78241283e-03
6.83636637e+00 1.06253424e+00 2.77378445e-03
6.84886887e+00 1.06198925e+00 2.76518977e-03
6.86137137e+00 1.06138645e+00 2.75662801e-03
6.87387387e+00 1.06072757e+00 2.74809839e-03
6.88637638e+00 1.06001441e+00 2.73960012e-03
6.89887888e+00 1.05924877e+00 2.73113245e-03
6.91138138e+00 1.05843250e+00 2.72269464e-03
6.92388388e+00 1.05756745e+00 2.71428600e-03
6.93638639e+00 1.05665549e+00 2.70590590e-03
6.94888889e+00 1.05569853e+00 2.69755373e-03
6.96139139e+00 1.05469847e+00 2.68922898e-03
6.97389389e+00 1.05365723e+00 2.68093118e-03
6.98639640e+00 1.05257675e+00 2.67265994e-03
6.99889890e+00 1.05145897e+00 2.66441491e-03
7.01140140e+00 1.05030583e+00 2.65619585e-03
7.02390390e+00 1.04911927e+00 2.64800255e-03
7.03640641e+00 1.04790125e+00 2.63983488e-03
7.04890891e+00 1.04665371e+00 2.63169278e-03
7.06141141e+00 1.04537860e+00 2.62357621e-03
7.07391391e+00 1.04407785e+00 2.61548523e-03
7.08641642e+00 1.04275340e+00 2.60741989e-03
7.09891892e+00 1.04140716e+00 2.59938031e-03
7.11142142e+00 1.04004105e+00 2.59136663e-03
7.12392392e+00 1.03865696e+00 2.58337901e-03
7.13642643e+00 1.03725679e+00 2.57541764e-03
7.14892893e+00 1.03584239e+00 2.56748268e-03
7.16143143e+00 1.03441562e+00 2.55957433e-03
7.17393393e+00 1.03297831e+00 2.55169277e-03
7.18643644e+00 1.03153227e+00 2.54383815e-03
7.19893894e+00 1.03007929e+00 2.53601063e-03
7.21144144e+00 1.02862114e+00 2.52821033e-03
7.22394394e+00 1.02715955e+00 2.52043734e-03
7.23644645e+00 1.02569624e+00 2.51269172e-03
7.24894895e+00 1.02423289e+00 2.50497352e-03
7.26145145e+00 1.02277117e+00 2.49728272e-03
7.27395395e+00 1.02131271e+00 2.48961929e-03
7.28645646e+00 1.01985909e+00 2.48198314e-03
7.29895896e+00 1.01841189e+00 2.47437417e-03
7.31146146e+00 1.01697263e+00 2.46679222e-03
7.32396396e+00 1.01554282e+00 2.45923711e-03
7.33646647e+00 1.01412392e+00 2.45170864e-03
7.34896897e+00 1.01271735e+00 2.44420656e-03
7.36147147e+00 1.01132451e+00 2.43673059e-03
7.37397397e+00 1.00994674e+00 2.42928047e-03
7.38647648e+00 1.00858536e+00 2.42185588e-03
7.39897898e+00 1.00724163e+00 2.41445651e-03
7.41148148e+00 1.00591680e+00 2.40708203e-03
7.42398398e+00 1.00461205e+00 2.39973210e-03
7.43648649e+00 1.00332854e+00 2.39240641e-03
7.44898899e+00 1.00206736e+00 2.38510461e-03
7.46149149e+00 1.00082958e+00 2.37782639e-03
7.47399399e+00 9.99616228e-01 2.37057143e-03
7.48649650e+00 9.98428271e-01 2.36333944e-03
7.49899900e+00 9.97266642e-01 2.35613012e-03
7.51150150e+00 9.96132227e-01 2.34894322e-03
7.52400400e+00 9.95025865e-01 2.34177847e-03
7.53650651e+00 9.93948351e-01 2.33463567e-03
7.54900901e+00 9.92900432e-01 2.32751460e-03
7.56151151e+00 9.91882808e-01 2.32041507e-03
7.57401401e+00 9.90896135e-01 2.31333694e-03
7.58651652e+00 9.89941020e-01 2.30628006e-03
7.59901902e+00 9.89018022e-01 2.29924432e-03
7.61152152e+00 9.88127655e-01 2.29222961e-03
7.62402402e+00 9.87270384e-01 2.28523587e-03
7.63652653e+00 9.86446628e-01 2.27826303e-03
7.64902903e+00 9.85656758e-01 2.27131105e-03
7.66153153e+00 9.84901097e-01 2.26437990e-03
7.67403403e+00 9.84179924e-01 2.25746956e-03
7.68653654e+00 9.83493468e-01 2.25058002e-03
7.69903904e+00 9.82841915e-01 2.24371127e-03
7.71154154e+00 9.82225400e-01 2.23686332e-03
7.72404404e+00 9.81644018e-01 2.23003617e-03
7.73654655e+00 9.81097814e-01 2.22322982e-03
7.74904905e+00 9.80586790e-01 2.21644428e-03
7.76155155e+00 9.80110904e-01 2.20967955e-03
7.77405405e+00 9.79670069e-01 2.20293562e-03
7.78655656e+00 9.79264156e-01 2.19621247e-03
7.79905906e+00 9.78892993e-01 2.18951009e-03
7.81156156e+00 9.78556365e-01 2.18282844e-03
7.82406406e+00 9.78254018e-01 2.17616749e-03
7.83656657e+00 9.77985656e-01 2.16952718e-03
7.84906907e+00 9.77750945e-01 2.16290745e-03
7.86157157e+00 9.77549511e-01 2.15630823e-03
7.87407407e+00 9.77380944e-01 2.14972943e-03
7.88657658e+00 9.77244797e-01 2.14317096e-03
7.89907908e+00 9.77140585e-01 2.13663271e-03
7.91158158e+00 9.77067793e-01 2.13011457e-03
7.92408408e+00 9.77025870e-01 2.12361641e-03
7.93658659e+00 9.77014232e-01 2.11713811e-03
7.94908909e+00 9.77032266e-01 2.11067952e-03
7.96159159e+00 9.77079329e-01 2.10424050e-03
7.97409409e+00 9.77154748e-01 2.09782090e-03
7.98659660e+00 9.77257823e-01 2.09142058e-03
7.99909910e+00 9.77387830e-01 2.08503937e-03
8.01160160e+00 9.77544018e-01 2.07867712e-03
8.02410410e+00 9.77725615e-01 2.07233368e-03
8.03660661e+00 9.77931824e-01 2.06600889e-03
8.04910911e+00 9.78161832e-01 2.05970261e-03
8.06161161e+00 9.78414802e-01 2.05341467e-03
8.07411411e+00 9.78689884e-01 2.04714495e-03
8.08661662e+00 9.78986208e-01 2.04089330e-03
8.09911912e+00 9.79302892e-01 2.03465959e-03
8.11162162e+00 9.79639039e-01 2.02844369e-03
8.12412412e+00 9.79993742e-01 2.02224549e-03
8.13662663e+00 9.80366083e-01 2.01606486e-03
8.14912913e+00 9.80755134e-01 2.00990170e-03
8.16163163e+00 9.81159961e-01 2.00375592e-03
8.17413413e+00 9.81579624e-01 1.99762742e-03
8.18663664e+00 9.82013179e-01 1.99151610e-03
8.19913914e+00 9.82459678e-01 1.98542191e-03
8.21164164e+00 9.82918171e-01 1.97934475e-03
8.22414414e+00 9.83387711e-01 1.97328457e-03
8.23664665e+00 9.83867350e-01 1.96724130e-03
8.24914915e+00 9.84356142e-01 1.96121488e-03
8.26165165e+00 9.84853147e-01 1.95520526e-03
8.27415415e+00 9.85357431e-01 1.94921239e-03
8.28665666e+00 9.85868064e-01 1.94323623e-03
8.29915916e+00 9.86384128e-01 1.93727672e-03
8.31166166e+00 9.86904710e-01 1.93133382e-03
8.32416416e+00 9.87428912e-01 1.92540750e-03
8.33666667e+00 9.87955844e-01 1.91949770e-03
8.34916917e+00 9.88484633e-01 1.91360438e-03
8.36167167e+00 9.89014417e-01 1.90772751e-03
8.37417417e+00 9.89544351e-01 1.90186703e-03
8.38667668e+00 9.90073607e-01 1.89602291e-03
8.39917918e+00 9.90601371e-01 1.89019508e-03
8.41168168e+00 9.91126853e-01 1.88438350e-03
8.42418418e+00 9.91649277e-01 1.87858812e-03
8.43668669e+00 9.92167890e-01 1.87280888e-03
8.44918919e+00 9.92681961e-01 1.86704573e-03
8.46169169e+00 9.93190779e-01 1.86129859e-03
8.47419419e+00 9.93693656e-01 1.85556740e-03
8.48669670e+00 9.94189928e-01 1.84985210e-03
8.49919920e+00 9.94678956e-01 1.84415262e-03
8.51170170e+00 9.95160124e-01 1.83846888e-03
8.52420420e+00 9.95632842e-01 1.83280081e-03
8.53670671e+00 9.96096547e-01 1.82714833e-03
8.54920921e+00 9.96550700e-01 1.82151136e-03
8.56171171e+00 9.96994792e-01 1.81588983e-03
8.57421421e+00 9.97428337e-01 1.81028364e-03
8.58671672e+00 9.97850880e-01 1.80469271e-03
8.59921922e+00 9.98261992e-01 1.79911696e-03
8.61172172e+00 9.98661273e-01 1.79355632e-03
8.62422422e+00 9.99048350e-01 1.78801068e-03
8.63672673e+00 9.99422878e-01 1.78247997e-03
8.64922923e+00 9.99784543e-01 1.77696411e-03
8.66173173e+00 1.00013306e+00 1.77146302e-03
8.67423423e+00 1.00046816e+00 1.76597660e-03
8.68673674e+00 1.00078962e+00 1.76050479e-03
8.69923924e+00 1.00109723e+00 1.75504750e-03
8.71174174e+00 1.00139083e+00 1.74960466e-03
8.72424424e+00 1.00167026e+00 1.74417619e-03
8.73674675e+00 1.00193541e+00 1.73876202e-03
8.74924925e+00 1.00218618e+00 1.73336208e-03
8.76175175e+00 1.00242250e+00 1.72797630e-03
8.77425425e+00 1.00264435e+00 1.72260462e-03
8.78675676e+00 1.00285170e+00 1.71724696e-03
8.79925926e+00 1.00304458e+00 1.71190327e-03
8.81176176e+00 1.00322301e+00 1.70657349e-03
8.82426426e+00 1.00338707e+00 1.70125756e-03
8.83676677e+00 1.00353683e+00 1.69595542e-03
8.84926927e+00 1.00367242e+00 1.69066702e-03
8.86177177e+00 1.00379397e+00 1.68539230e-03
8.87427427e+00 1.00390162e+00 1.68013122e-03
8.88677678e+00 1.00399557e+00 1.67488372e-03
8.89927928e+00 1.00407601e+00 1.66964975e-03
8.91178178e+00 1.00414316e+00 1.66442927e-03
8.92428428e+00 1.00419726e+00 1.65922222e-03
8.93678679e+00 1.00423856e+00 1.65402856e-03
8.94928929e+00 1.00426735e+00 1.64884825e-03
8.96179179e+00 1.00428391e+00 1.64368123e-03
8.97429429e+00 1.00428856e+00 1.63852747e-03
8.98679680e+00 1.00428162e+00 1.63338691e-03
8.99929930e+00 1.00426343e+00 1.62825951e-03
9.01180180e+00 1.00423433e+00 1.62314522e-03
9.02430430e+00 1.00419471e+00 1.61804400e-03
9.03680681e+00 1.00414493e+00 1.61295580e-03
9.04930931e+00 1.00408539e+00 1.60788057e-03
9.06181181e+00 1.00401649e+00 1.60281827e-03
9.07431431e+00 1.00393863e+00 1.59776884e-03
9.08681682e+00 1.00385223e+00 1.59273225e-03
9.09931932e+00 1.00375772e+00 1.58770842e-03
9.11182182e+00 1.00365552e+00 1.58269733e-03
9.12432432e+00 1.00354608e+00 1.57769892e-03
9.13682683e+00 1.00342984e+00 1.57271313e-03
9.14932933e+00 1.00330725e+00 1.56773992e-03
9.16183183e+00 1.00317875e+00 1.56277923e-03
9.17433433e+00 1.00304480e+00 1.55783102e-03
9.18683684e+00 1.00290584e+00 1.55289522e-03
9.19933934e+00 1.00276234e+00 1.54797179e-03
9.21184184e+00 1.00261474e+00 1.54306068e-03
9.22434434e+00 1.00246351e+00 1.53816183e-03
9.23684685e+00 1.00230908e+00 1.53327518e-03
9.24934935e+00 1.00215192e+00 1.52840069e-03
9.26185185e+00 1.00199245e+00 1.52353830e-03
9.27435435e+00 1.00183113e+00 1.51868796e-03
9.28685686e+00 1.00166838e+00 1.51384962e-03
9.29935936e+00 1.00150465e+00 1.50902323e-03
9.31186186e+00 1.00134035e+00 1.50420873e-03
9.32436436e+00 1.00117589e+00 1.49940607e-03
9.33686687e+00 1.00101169e+00 1.49461521e-03
9.34936937e+00 1.00084815e+00 1.48983609e-03
9.36187187e+00 1.00068566e+00 1.48506866e-03
9.37437437e+00 1.00052460e+00 1.48031288e-03
9.38687688e+00 1.00036535e+00 1.47556870e-03
9.39937938e+00 1.00020826e+00 1.47083606e-03
9.41188188e+00 1.00005369e+00 1.46611493e-03
9.42438438e+00 9.99901976e-01 1.46140526e-03
9.43688689e+00 9.99753448e-01 1.45670700e-03
9.44938939e+00 9.99608419e-01 1.45202011e-03
9.46189189e+00 9.99467193e-01 1.44734454e-03
9.47439439e+00 9.99330060e-01 1.44268025e-03
9.48689690e+00 9.99197295e-01 1.43802719e-03
9.49939940e+00 9.99069162e-01 1.43338534e-03
9.51190190e+00 9.98945909e-01 1.42875463e-03
9.52440440e+00 9.98827771e-01 1.42413504e-03
9.53690691e+00 9.98714968e-01 1.41952652e-03
9.54940941e+00 9.98607707e-01 1.41492904e-03
9.56191191e+00 9.98506177e-01 1.41034254e-03
9.57441441e+00 9.98410556e-01 1.40576700e-03
9.58691692e+00 9.98321005e-01 1.40120237e-03
9.59941942e+00 9.98237670e-01 1.39664862e-03
9.61192192e+00 9.98160683e-01 1.39210571e-03
9.62442442e+00 9.98090160e-01 1.38757359e-03
9.63692693e+00 9.98026203e-01 1.38305224e-03
9.64942943e+00 9.97968898e-01 1.37854161e-03
9.66193193e+00 9.97918316e-01 1.37404166e-03
9.67443443e+00 9.97874515e-01 1.36955237e-03
9.68693694e+00 9.97837537e-01 1.36507368e-03
9.69943944e+00 9.97807409e-01 1.36060557e-03
9.71194194e+00 9.97784146e-01 1.35614800e-03
9.72444444e+00 9.97767745e-01 1.35170092e-03
9.73694695e+00 9.97758192e-01 1.34726431e-03
9.74944945e+00 9.97755459e-01 1.34283813e-03
9.76195195e+00 9.97759504e-01 1.33842233e-03
9.77445445e+00 9.97770271e-01 1.33401689e-03
9.78695696e+00 9.97787694e-01 1.32962176e-03
9.79945946e+00 9.97811691e-01 1.32523691e-03
9.81196196e+00 9.97842169e-01 1.32086229e-03
9.82446446e+00 9.97879025e-01 1.31649789e-03
9.83696697e+00 9.97922142e-01 1.31214365e-03
9.84946947e+00 9.97971393e-01 1.30779954e-03
9.86197197e+00 9.98026640e-01 1.30346553e-03
9.87447447e+00 9.98087735e-01 1.29914158e-03
9.88697698e+00 9.98154519e-01 1.29482764e-03
9.89947948e+00 9.98226826e-01 1.29052369e-03
9.91198198e+00 9.98304479e-01 1.28622969e-03
9.92448448e+00 9.98387293e-01 1.28194561e-03
9.93698699e+00 9.98475074e-01 1.27767140e-03
9.94948949e+00 9.98567622e-01 1.27340703e-03
9.96199199e+00 9.98664730e-01 1.26915247e-03
9.97449449e+00 9.98766181e-01 1.26490767e-03
9.98699700e+00 9.98871757e-01 1.26067262e-03
9.99949950e+00 9.98981230e-01 1.25644726e-03
1.00120020e+01 9.99094369e-01 1.25223157e-03
1.00245045e+01 9.99210938e-01 1.24802551e-03
1.00370070e+01 9.99330695e-01 1.24382905e-03
1.00495095e+01 9.99453399e-01 1.23964216e-03
1.00620120e+01 9.99578800e-01 1.23546479e-03
1.00745145e+01 9.99706649e-01 1.23129692e-03
1.00870170e+01 9.99836694e-01 1.22713851e-03
1.00995195e+01 9.99968681e-01 1.22298954e-03
1.01120220e+01 1.00010235e+00 1.21884996e-03
1.01245245e+01 1.00023746e+00 1.21471975e-03
1.01370270e+01 1.00037374e+00 1.21059887e-03
1.01495295e+01 1.00051094e+00 1.20648730e-03
1.01620320e+01 1.00064880e+00 1.20238500e-03
1.01745345e+01 1.00078708e+00 1.19829194e-03
1.01870370e+01 1.00092551e+00 1.19420809e-03
1.01995395e+01 1.00106385e+00 1.19013341e-03
1.02120420e+01 1.00120185e+00 1.18606789e-03
1.02245445e+01 1.00133926e+00 1.18201148e-03
1.02370470e+01 1.00147584e+00 1.17796416e-03
1.02495495e+01 1.00161136e+00 1.17392591e-03
1.02620521e+01 1.00174558e+00 1.16989668e-03
1.02745546e+01 1.00187827e+00 1.16587645e-03
1.02870571e+01 1.00200920e+00 1.16186520e-03
1.02995596e+01 1.00213816e+00 1.15786289e-03
1.03120621e+01 1.00226492e+00 1.15386950e-03
1.03245646e+01 1.00238929e+00 1.14988499e-03
1.03370671e+01 1.00251106e+00 1.14590934e-03
1.03495696e+01 1.00263003e+00 1.14194252e-03
1.03620721e+01 1.00274601e+00 1.13798451e-03
1.03745746e+01 1.00285882e+00 1.13403527e-03
1.03870771e+01 1.00296828e+00 1.13009478e-03
1.03995796e+01 1.00307422e+00 1.12616301e-03
1.04120821e+01 1.00317649e+00 1.12223994e-03
1.04245846e+01 1.00327493e+00 1.11832553e-03
1.04370871e+01 1.00336939e+00 1.11441977e-03
1.04495896e+01 1.00345974e+00 1.11052262e-03
1.04620921e+01 1.00354584e+00 1.10663405e-03
1.04745946e+01 1.00362758e+00 1.10275405e-03
1.04870971e+01 1.00370484e+00 1.09888259e-03
1.04995996e+01 1.00377751e+00 1.09501963e-03
1.05121021e+01 1.00384551e+00 1.09116516e-03
1.05246046e+01 1.00390874e+00 1.08731915e-03
1.05371071e+01 1.00396712e+00 1.08348156e-03
1.05496096e+01 1.00402059e+00 1.07965239e-03
1.05621121e+01 1.00406908e+00 1.07583159e-03
1.05746146e+01 1.00411255e+00 1.07201916e-03
1.05871171e+01 1.00415094e+00 1.06821505e-03
1.05996196e+01 1.00418422e+00 1.06441925e-03
1.06121221e+01 1.00421236e+00 1.06063172e-03
1.06246246e+01 1.00423535e+00 1.05685246e-03
1.06371271e+01 1.00425317e+00 1.05308143e-03
1.06496296e+01 1.00426582e+00 1.04931860e-03
1.06621321e+01 1.00427332e+00 1.04556395e-03
1.06746346e+01 1.00427567e+00 1.04181747e-03
1.06871371e+01 1.00427289e+00 1.03807911e-03
1.06996396e+01 1.00426502e+00 1.03434887e-03
1.07121421e+01 1.00425210e+00 1.03062671e-03
1.07246446e+01 1.00423416e+00 1.02691262e-03
1.07371471e+01 1.00421127e+00 1.02320656e-03
1.07496496e+01 1.00418348e+00 1.01950852e-03
1.07621522e+01 1.00415086e+00 1.01581847e-03
1.07746547e+01 1.00411349e+00 1.01213639e-03
1.07871572e+01 1.00407144e+00 1.00846226e-03
1.07996597e+01 1.00402480e+00 1.00479605e-03
1.08121622e+01 1.00397366e+00 1.00113774e-03
1.08246647e+01 1.00391812e+00 9.97487304e-04
1.08371672e+01 1.00385830e+00 9.93844727e-04
1.08496697e+01 1.00379428e+00 9.90209982e-04
1.08621722e+01 1.00372620e+00 9.86583049e-04
1.08746747e+01 1.00365417e+00 9.82963906e-04
1.08871772e+01 1.00357831e+00 9.79352530e-04
1.08996797e+01 1.00349876e+00 9.75748901e-04
1.09121822e+01 1.00341564e+00 9.72152998e-04
1.09246847e+01 1.00332910e+00 9.68564798e-04
1.09371872e+01 1.00323927e+00 9.64984281e-04
1.09496897e+01 1.00314629e+00 9.61411428e-04
1.09621922e+01 1.00305032e+00 9.57846216e-04
1.09746947e+01 1.00295151e+00 9.54288626e-04
1.09871972e+01 1.00284999e+00 9.50738638e-04
1.09996997e+01 1.00274594e+00 9.47196231e-04
1.10122022e+01 1.00263950e+00 9.43661387e-04
1.10247047e+01 1.00253083e+00 9.40134086e-04
1.10372072e+01 1.00242010e+00 9.36614307e-04
1.10497097e+01 1.00230745e+00 9.33102034e-04
1.10622122e+01 1.00219306e+00 9.29597246e-04
1.10747147e+01 1.00207708e+00 9.26099924e-04
1.10872172e+01 1.00195967e+00 9.22610052e-04
1.10997197e+01 1.00184101e+00 9.19127609e-04
1.11122222e+01 1.00172124e+00 9.15652579e-04
1.11247247e+01 1.00160053e+00 9.12184942e-04
1.11372272e+01 1.00147905e+00 9.08724683e-04
1.11497297e+01 1.00135694e+00 9.05271783e-04
1.11622322e+01 1.00123438e+00 9.01826224e-04
1.11747347e+01 1.00111151e+00 8.98387991e-04
1.11872372e+01 1.00098849e+00 8.94957065e-04
1.11997397e+01 1.00086548e+00 8.91533431e-04
1.12122422e+01 1.00074263e+00 8.88117072e-04
1.12247447e+01 1.00062008e+00 8.84707971e-04
1.12372472e+01 1.00049800e+00 8.81306112e-04
1.12497497e+01 1.00037651e+00 8.77911480e-04
1.12622523e+01 1.00025576e+00 8.74524057e-04
1.12747548e+01 1.00013589e+00 8.71143829e-04
1.12872573e+01 1.00001704e+00 8.67770781e-04
1.12997598e+01 9.99899346e-01 8.64404895e-04
1.13122623e+01 9.99782926e-01 8.61046158e-04
1.13247648e+01 9.99667910e-01 8.57694554e-04
1.13372673e+01 9.99554422e-01 8.54350067e-04
1.13497698e+01 9.99442579e-01 8.51012684e-04
1.13622723e+01 9.99332496e-01 8.47682388e-04
1.13747748e+01 9.99224283e-01 8.44359166e-04
1.13872773e+01 9.99118046e-01 8.41043002e-04
1.13997798e+01 9.99013889e-01 8.37733882e-04
1.14122823e+01 9.98911908e-01 8.34431791e-04
1.14247848e+01 9.98812198e-01 8.31136715e-04
1.14372873e+01 9.98714847e-01 8.27848640e-04
1.14497898e+01 9.98619940e-01 8.24567551e-04
1.14622923e+01 9.98527557e-01 8.21293433e-04
1.14747948e+01 9.98437774e-01 8.18026274e-04
1.14872973e+01 9.98350662e-01 8.14766057e-04
1.14997998e+01 9.98266288e-01 8.11512770e-04
1.15123023e+01 9.98184712e-01 8.08266399e-04
1.15248048e+01 9.98105993e-01 8.05026928e-04
1.15373073e+01 9.98030182e-01 8.01794345e-04
1.15498098e+01 9.97957329e-01 7.98568635e-04
1.15623123e+01 9.97887475e-01 7.95349784e-04
1.15748148e+01 9.97820659e-01 7.92137778e-04
1.15873173e+01 9.97756916e-01 7.88932604e-04
1.15998198e+01 9.97696276e-01 7.85734248e-04
1.16123223e+01 9.97638762e-01 7.82542696e-04
1.16248248e+01 9.97584396e-01 7.79357934e-04
1.16373273e+01 9.97533194e-01 7.76179950e-04
1.16498298e+01 9.97485167e-01 7.73008728e-04
1.16623323e+01 9.97440323e-01 7.69844256e-04
1.16748348e+01 9.97398666e-01 7.66686521e-04
1.16873373e+01 9.97360194e-01 7.63535508e-04
1.16998398e+01 9.97324903e-01 7.60391205e-04
1.17123423e+01 9.97292783e-01 7.57253599e-04
1.17248448e+01 9.97263822e-01 7.54122677e-04
1.17373473e+01 9.97238003e-01 7.50998426e-04
1.17498498e+01 9.97215306e-01 7.47880833e-04
1.17623524e+01 9.97195707e-01 7.44769885e-04
1.17748549e+01 9.97179178e-01 7.41665570e-04
1.17873574e+01 9.97165688e-01 7.38567877e-04
1.17998599e+01 9.97155203e-01 7.35476792e-04
1.18123624e+01 9.97147686e-01 7.32392304e-04
1.18248649e+01 9.97143097e-01 7.29314401e-04
1.18373674e+01 9.97141391e-01 7.26243072e-04
1.18498699e+01 9.97142523e-01 7.23178306e-04
1.18623724e+01 9.97146444e-01 7.20120092e-04
1.18748749e+01 9.97153101e-01 7.17068418e-04
1.18873774e+01 9.97162442e-01 7.14023275e-04
1.18998799e+01 9.97174409e-01 7.10984652e-04
1.19123824e+01 9.97188944e-01 7.07952540e-04
1.19248849e+01 9.97205987e-01 7.04926929e-04
1.19373874e+01 9.97225474e-01 7.01907809e-04
1.19498899e+01 9.97247341e-01 6.98895172e-04
1.19623924e+01 9.97271521e-01 6.95889010e-04
1.19748949e+01 9.97297948e-01 6.92889313e-04
1.19873974e+01 9.97326551e-01 6.89896074e-04
1.19998999e+01 9.97357259e-01 6.86909286e-04
1.20124024e+01 9.97390002e-01 6.83928941e-04
1.20249049e+01 9.97424705e-01 6.80955033e-04
1.20374074e+01 9.97461295e-01 6.77987555e-04
1.20499099e+01 9.97499697e-01 6.75026500e-04
1.20624124e+01 9.97539835e-01 6.72071864e-04
1.20749149e+01 9.97581634e-01 6.69123640e-04
1.20874174e+01 9.97625016e-01 6.66181824e-04
1.20999199e+01 9.97669904e-01 6.63246411e-04
1.21124224e+01 9.97716221e-01 6.60317396e-04
1.21249249e+01 9.97763889e-01 6.57394776e-04
1.21374274e+01 9.97812832e-01 6.54478547e-04
1.21499299e+01 9.97862970e-01 6.51568706e-04
1.21624324e+01 9.97914227e-01 6.48665249e-04
1.21749349e+01 9.97966526e-01 6.45768175e-04
1.21874374e+01 9.98019790e-01 6.42877479e-04
1.21999399e+01 9.98073941e-01 6.39993161e-04
1.22124424e+01 9.98128906e-01 6.37115218e-04
1.22249449e+01 9.98184607e-01 6.34243648e-04
1.22374474e+01 9.98240972e-01 6.31378451e-04
1.22499499e+01 9.98297925e-01 6.28519624e-04
1.22624525e+01 9.98355395e-01 6.25667167e-04
1.22749550e+01 9.98413309e-01 6.22821078e-04
1.22874575e+01 9.98471596e-01 6.19981357e-04
1.22999600e+01 9.98530186e-01 6.17148003e-04
1.23124625e+01 9.98589012e-01 6.14321015e-04
1.23249650e+01 9.98648004e-01 6.11500392e-04
1.23374675e+01 9.98707099e-01 6.08686134e-04
1.23499700e+01 9.98766229e-01 6.05878241e-04
1.23624725e+01 9.98825333e-01 6.03076710e-04
1.23749750e+01 9.98884347e-01 6.00281543e-04
1.23874775e+01 9.98943212e-01 5.97492737e-04
1.23999800e+01 9.99001869e-01 5.94710292e-04
1.24124825e+01 9.99060260e-01 5.91934207e-04
1.24249850e+01 9.99118329e-01 5.89164479e-04
1.24374875e+01 9.99176022e-01 5.86401109e-04
1.24499900e+01 9.99233287e-01 5.83644094e-04
1.24624925e+01 9.99290074e-01 5.80893431e-04
1.24749950e+01 9.99346332e-01 5.78149119e-04
1.24874975e+01 9.99402015e-01 5.75411155e-04
1.25000000e+01 9.99457077e-01 5.72679536e-04
